# Supplementary material for: Host gill attachment causes blood-feeding by the salmon louse (Lepeophtheirus salmonis) chalimus larvae and alters parasite development and transcriptome
Source: Parasit Vectors. 2020 May 6;13:225. doi: 10.1186/s13071-020-04096-0 (PMC7201535; doi:10.1186/s13071-020-04096-0)
Supplement: Supplementary file 1 — Additional file 1: Table S1. Results from all DESeq2 analyses for all genes analyzed. [file 13071_2020_4096_MOESM1_ESM.xlsx]

## Sheet: supp tab S1
Additional Table S1
Results from all DESeq2 analyses for all genes analyzed
Transcripts with less than 4 counts in all samples were removed prior to DE analysis. DESeq2 was done for each sampling separately. For comparison results done with EdgeR are shown as well (grey underlayed columns).
EMLSAT	best NR blast hit	best Swissprot hit	GO number	Pfam-domain	baseMean 10dpi Exp1	log2FC10dpi Exp1	pvalue 10dpi Exp1	padj 10dpi Exp1	baseMean 10dpi Exp2	log2FC 10dpi Exp2	pvalue 10dpi Exp2	padj 10dpi Exp2	baseMean 18dpi Exp2	log2FC 18dpi Exp2	pvalue 18dpi Exp2	padj 18dpi Exp2	logFC Exp1 10dpi EdgeR	logCPM Exp1 10dpi EdgeR	Pvalue Exp1 10dpi EdgeR	padj Exp1 10dpi EdgeR	logFC Exp2 10dpi EdgeR	logCPM Exp2 10dpi EdgeR	Pvalue Exp2 10dpi EdgeR	padj Exp2 10dpi EdgeR	logFC Exp2 18dpi EdgeR	logCPM Exp2 18dpi EdgeR	Pvalue Exp2 18dpi EdgeR	padj Exp2 18dpi EdgeR
EMLSAT00000000004	XP_968492|score:1688|PREDICTED: probable aminopeptidase NPEPL1 [Tribolium castaneum]	Q5R7G6|score:1515|RecName: Full=Probable aminopeptidase NPEPL1; AltName: Full=Aminopeptidase-like 1	GO:0006508 (proteolysis)GO:0005737 (cytoplasm)GO:0030145 (manganese ion binding)GO:0019538 (protein metabolic process)GO:0004177 (aminopeptidase activity)GO:0008235 (metalloexopeptidase activity)GO:0005622 (intracellular)	PF00883: Cytosol aminopeptidase family, catalytic domain; 177-481	4242.98	0.0898147	0.204491	0.337203	3886.66	0.0532402	0.421939	0.635952	2903.04	0.206243	0.00162847	0.0118059	0.0889193	8.14231	0.188865	0.31567	0.0473008	8.12968	0.463427	0.662654	0.213388	7.65453	0.00874876	0.0521755
EMLSAT00000000005	ACO10233|score:2046|Aspartate aminotransferase, mitochondrial precursor [Caligus rogercresseyi]	Q5REB0|score:1542|RecName: Full=Aspartate aminotransferase, mitochondrial; Short=mAspAT; AltName: Full=Fatty acid-binding protein; Short=FABP-1; AltName: Full=Glutamate oxaloacetate transaminase 2; AltName: Full=Kynurenine aminotransferase 4; AltName: Full=Kynurenine aminotransferase IV; AltName: Full=Kynurenine--oxoglutarate transaminase 4; AltName: Full=Kynurenine--oxoglutarate transaminase IV;…	GO:0008483 (transaminase activity)GO:0006520 (cellular amino acid metabolic process)GO:0009058 (biosynthetic process)GO:0030170 (pyridoxal phosphate binding)GO:0003824 (catalytic activity)	PF00155: Aminotransferase class I and II; 55-419	3684.51	0.204031	1.27736e-06	1.8536e-05	3522.02	0.140605	0.00412953	0.0268968	4745.9	-0.0458251	0.360598	0.596026	0.203911	7.93887	0.000177051	0.00193866	0.13422	7.98762	0.022177	0.100526	-0.0383572	8.36302	0.576096	0.752674
EMLSAT00000000006	JAN33232|score:2079|Fermitin family [Daphnia magna]	Q9VZI3|score:1656|RecName: Full=Unc-112-related protein; AltName: Full=Fermitin-1	GO:0005856 (cytoskeleton)	PF00373: FERM central domain; 329-623	879.882	-0.278717	4.01388e-05	0.000336968	753.393	-0.292387	0.0155068	0.0689794	656.093	-0.0394558	0.620682	0.801624	-0.280363	5.87575	0.000334726	0.00296726	-0.298271	5.76627	0.0154448	0.0818942	-0.0312296	5.51189	0.662105	0.812079
EMLSAT00000000007	ACO11914|score:1365|Cytochrome b-c1 complex subunit Rieske, mitochondrial precursor [Lepeophtheirus salmonis]	Q69BJ7|score:726|RecName: Full=Cytochrome b-c1 complex subunit Rieske, mitochondrial; AltName: Full=Complex III subunit 5; AltName: Full=Cytochrome b-c1 complex subunit 5; AltName: Full=Rieske iron-sulfur protein; Short=RISP; AltName: Full=Ubiquinol-cytochrome c reductase iron-sulfur subunit; Contains: RecName: Full=Cytochrome b-c1 complex subunit 11; AltName: Full=Complex III subunit IX; AltName…	GO:0016020 (membrane)GO:0016491 (oxidoreductase activity)GO:0016679 (oxidoreductase activity, acting on diphenols and related substances as donors)GO:0055114 (oxidation-reduction process)GO:0008121 (ubiquinol-cytochrome-c reductase activity)GO:0051537 (2 iron, 2 sulfur cluster binding)	PF00355: Rieske [2Fe-2S] domain; 169-252, PF02921: Ubiquinol cytochrome reductase transmembrane region; 68-133,	3901.17	0.217719	1.08121e-06	1.62099e-05	3761.99	0.0808295	0.133532	0.306859	3437.62	-0.122927	0.0122088	0.0574053	0.216659	8.02128	0.000136175	0.00161233	0.0748947	8.08263	0.191253	0.386307	-0.116197	7.89792	0.0916324	0.241441
EMLSAT00000000008	XP_003649935|score:186|hypothetical protein THITE_2109083 [Thielavia terrestris NRRL 8126]	Q54MH3|score:172|RecName: Full=Putative pre-mRNA-splicing factor ATP-dependent RNA helicase DHX16; AltName: Full=DEAH-box protein 16	-	-	73.8169	-0.381487	0.00222341	0.00919885	52.529	-0.0644843	0.729228	0.856919	49.1574	-0.0554318	0.79412	0.905541	-0.37736	2.33454	0.00416137	0.0180839	-0.0737724	1.97491	0.677423	0.817077	-0.0458225	1.82816	0.81725	0.906646
EMLSAT00000000009	XP_008195982|score:1228|PREDICTED: A disintegrin and metalloproteinase with thrombospondin motifs 2 [Tribolium castaneum]	Q8TE56|score:394|RecName: Full=A disintegrin and metalloproteinase with thrombospondin motifs 17; Short=ADAM-TS 17; Short=ADAM-TS17; Short=ADAMTS-17; Flags: Precursor	GO:0008270 (zinc ion binding)GO:0008237 (metallopeptidase activity)GO:0004222 (metalloendopeptidase activity)GO:0006508 (proteolysis)	PF01421: Reprolysin (M12B) family zinc metalloprotease; 192-416, PF01562: Reprolysin family propeptide; 45-114,	4474.17	0.0501867	0.390838	0.537865	4134.1	0.0643105	0.242492	0.452457	5088.29	0.296337	0.00246997	0.016373	0.0493261	8.21909	0.393231	0.535774	0.058454	8.21874	0.31332	0.522884	0.302937	8.46371	0.00630252	0.0421598
EMLSAT00000000010	XP_019875551|score:2289|PREDICTED: LOW QUALITY PROTEIN: integrator complex subunit 11 [Aethina tumida]	Q9VAH9|score:2194|RecName: Full=Integrator complex subunit 11	GO:0016787 (hydrolase activity)	PF10996: Beta-Casp domain; 248-366, PF07521: RNA-metabolising metallo-beta-lactamase; 379-420, PF00753: Metallo-beta-lactamase superfamily; 16-192	680.968	-0.045305	0.338114	0.484942	608.231	-0.117524	0.0529455	0.162392	358.578	0.0159168	0.858464	0.935296	-0.0475774	5.50676	0.301028	0.442087	-0.124966	5.45816	0.0448692	0.153655	0.0208882	4.64464	0.790494	0.891368
EMLSAT00000000011	XP_011305548|score:364|PREDICTED: transcription regulator protein BACH2 isoform X2 [Fopius arisanus]	Q9VQ30|score:314|RecName: Full=Zinc finger protein chinmo; AltName: Full=Protein chronologically inappropriate morphogenesis	GO:0005515 (protein binding)GO:0046872 (metal ion binding)	PF13894: C2H2-type zinc finger; 482-504, PF13894: C2H2-type zinc finger; 511-532, PF00651: BTB/POZ domain; 52-151	259.206	-0.22115	0.160711	0.280434	209.423	-0.214893	0.273137	0.485621	87.0089	-0.727411	3.3131e-06	7.24411e-05	-0.221994	4.12155	0.160125	0.27858	-0.222273	3.92909	0.249098	0.454677	-0.723139	2.6273	0.000136358	0.00434185
EMLSAT00000000012	XP_008267517|score:1085|PREDICTED: poly [ADP-ribose] polymerase 2 isoform X2 [Oryctolagus cuniculus]	O88554|score:1039|RecName: Full=Poly [ADP-ribose] polymerase 2; Short=PARP-2; Short=mPARP-2; AltName: Full=ADP-ribosyltransferase diphtheria toxin-like 2; Short=ARTD2; AltName: Full=NAD(+) ADP-ribosyltransferase 2; Short=ADPRT-2; AltName: Full=Poly[ADP-ribose] synthase 2; Short=pADPRT-2	GO:0003950 (NAD+ ADP-ribosyltransferase activity)GO:0006471 (protein ADP-ribosylation)	PF02877: Poly(ADP-ribose) polymerase, regulatory domain; 158-286, PF00644: Poly(ADP-ribose) polymerase catalytic domain; 288-469, PF05406: WGR domain; 40-116	272.59	-0.195593	0.00976784	0.0305837	250.178	-0.176258	0.122997	0.291498	136.675	-0.185426	0.141941	0.333225	-0.194265	4.1917	0.0145595	0.0456421	-0.180741	4.18351	0.10934	0.273594	-0.175333	3.26435	0.128485	0.302755
EMLSAT00000000013	ABU41121|score:644|hypothetical protein, partial [Lepeophtheirus salmonis]	-	-	-	206.539	-0.681912	0.328552	0.47483	117.259	-2.12235	0.00601652	0.0351125	4554.58	-2.0161	0.00980831	0.0485393	-0.689215	3.79366	0.353349	0.495355	-2.21293	3.10681	0.0179749	0.0887569	-2.00614	8.30239	0.0435827	0.147831
EMLSAT00000000014	-	-	-	-	2.05345	1.23744	0.1049	0.203632	1.7979	0.582707	0.51489	NA	1.15084	-0.200733	0.866387	0.939757	1.13796	-1.91065	0.100685	0.198165	0.453098	-1.94834	0.562214	0.739305	-0.183793	-2.23104	0.842696	0.92161
EMLSAT00000000015	XP_009580626|score:505|PREDICTED: myocyte-specific enhancer factor 2A isoform X1 [Fulmarus glacialis]	P40791|score:493|RecName: Full=Myocyte-specific enhancer factor 2; Short=D-mef2; AltName: Full=MADS domain transcription factor	GO:0046983 (protein dimerization activity)GO:0003677 (DNA binding)	PF00319: SRF-type transcription factor (DNA-binding and dimerisation domain); 10-59	67.6013	-0.15364	0.345501	0.492448	50.5927	-0.0483597	0.818088	0.909336	71.2249	-0.43209	0.0472732	0.154413	-0.153608	2.2084	0.341637	0.483834	-0.0575901	1.91968	0.771383	0.877713	-0.42414	2.33975	0.0521809	0.166455
EMLSAT00000000016	-	-	-	-	4.35118	-1.43578	0.00845354	0.0271261	1.52608	-1.49425	0.144484	NA	0.727683	2.21877	0.132532	NA	-1.39537	-1.24427	0.0125088	0.0409247	-1.27203	-1.99108	0.135206	0.312133	2.08044	-2.43189	0.0624555	0.187908
EMLSAT00000000017	XP_002430555|score:1619|conserved hypothetical protein [Pediculus humanus corporis]	Q9EQZ7|score:631|RecName: Full=Regulating synaptic membrane exocytosis protein 2; AltName: Full=Rab-3-interacting molecule 2; Short=RIM 2; AltName: Full=Rab-3-interacting protein 2	GO:0005515 (protein binding)	PF00168: C2 domain; 440-528, PF00168: C2 domain; 1056-1121, PF00595: PDZ domain (Also known as DHR or GLGF); 282-356	94.8796	-0.251572	0.168826	0.291179	58.3725	0.0866677	0.725918	0.855201	29.9314	-0.563108	0.11951	0.298024	-0.251935	2.68714	0.169841	0.290636	0.0809536	2.12487	0.737547	0.857407	-0.560946	1.15974	0.124716	0.296324
EMLSAT00000000019	-	-	-	-	3.50316	-0.772173	0.184218	0.311003	1.38243	-0.725312	0.494296	NA	0.772869	-0.724413	0.628126	NA	-0.780447	-1.46991	0.153496	0.269945	-0.668534	-2.05743	0.450657	0.652878	-0.592047	-2.38125	0.575635	0.75258
EMLSAT00000000020	-	-	-	-	4.40771	-0.483566	0.274408	0.417202	1.15324	-0.490616	0.609606	NA	0.756187	-0.775031	0.612885	NA	-0.468273	-1.21245	0.225071	0.358977	-0.415117	-2.13423	0.561723	0.73882	-0.599448	-2.38185	0.578248	0.75431
EMLSAT00000000021	EDX12512|score:405|GD20205 [Drosophila simulans]	Q22366|score:288|RecName: Full=Rab-3-interacting molecule unc-10; Short=Rim; AltName: Full=Uncoordinated protein 10	GO:0006886 (intracellular protein transport)GO:0017137 (Rab GTPase binding)	-	1.23687	-1.20743	0.173934	0.297934	0.424428	-0.647188	0.680676	NA	1.09648	-1.4049	0.307891	0.541856	-1.09439	-2.23202	0.129467	0.239008	-0.675181	-2.51308	0.491035	0.683789	-1.21072	-2.2329	0.25935	0.46826
EMLSAT00000000022	-	Q9EQZ7|score:166|RecName: Full=Regulating synaptic membrane exocytosis protein 2; AltName: Full=Rab-3-interacting molecule 2; Short=RIM 2; AltName: Full=Rab-3-interacting protein 2	-	-	1.63216	0.0101894	0.989277	0.994702	1.72577	-0.972092	0.300114	NA	0.708191	0.462273	0.765419	NA	0.00506883	-2.07283	0.993883	0.999033	-0.968071	-1.95145	0.234915	0.439422	0.399207	-2.43216	0.712225	0.845133
EMLSAT00000000023	AAS91793|score:880|intestinal trypsin 2 precursor [Lepeophtheirus salmonis]	P00765|score:398|RecName: Full=Trypsin-1; AltName: Full=Trypsin I	GO:0004252 (serine-type endopeptidase activity)GO:0006508 (proteolysis)GO:0003824 (catalytic activity)	PF00089: Trypsin; 2-172	20569.7	0.30158	0.00242259	0.00987006	17577	0.534698	0.00112482	0.0108477	19838.2	0.467709	0.0299252	0.110772	0.300745	10.4192	0.00396451	0.0174946	0.528174	10.3056	0.00417517	0.0411267	0.474422	10.4267	0.0536215	0.169202
EMLSAT00000000024	AAP55755|score:229|trypsin 1c, partial [Lepeophtheirus salmonis]		GO:0003824 (catalytic activity)GO:0006508 (proteolysis)GO:0004252 (serine-type endopeptidase activity)	PF00089: Trypsin; 6-61	0.59847	1.70152	0.26113	NA	0.424246	-0.268705	0.865343	NA	0.19714	0.0575412	0.984861	NA	1.58777	-2.54126	0.127615	0.236315	-0.32715	-2.5575	0.745174	0.862747	0.0321726	-2.7284	0.97923	0.989648
EMLSAT00000000025	CAH61268|score:1412|putative trypsin [Lepeophtheirus salmonis]	P00765|score:521|RecName: Full=Trypsin-1; AltName: Full=Trypsin I	GO:0006508 (proteolysis)GO:0004252 (serine-type endopeptidase activity)GO:0003824 (catalytic activity)	PF00089: Trypsin; 42-260	1589.07	0.423427	0.000589706	0.00308474	1509.87	0.467647	0.0151445	0.0678763	1550.26	0.589334	0.000233338	0.00240683	0.422567	6.7267	0.00204424	0.0108202	0.461046	6.76586	0.0300012	0.119229	0.596306	6.7511	0.00207992	0.0215988
EMLSAT00000000026	ADD38210|score:664|DnaJ protein homolog 1 [Lepeophtheirus salmonis]	Q9UXR9|score:144|RecName: Full=Chaperone protein DnaJ	-	PF00226: DnaJ domain; 1-37	213.903	0.61496	0.0239807	0.0631533	285.434	0.993012	8.87803e-06	0.000298964	341.158	0.344194	0.143096	0.33491	0.61163	3.84327	0.0551583	0.126205	0.984322	4.36702	0.000646788	0.0167105	0.350552	4.57224	0.189541	0.38459
EMLSAT00000000027	-	-	-	-	16.1453	0.401657	0.105783	0.204906	14.5608	0.534982	0.0603406	0.178568	7.32522	0.194951	0.662094	0.82841	0.398203	0.267199	0.0890839	0.180516	0.521795	0.253069	0.0409207	0.14499	0.196828	-0.645276	0.586032	0.759631
EMLSAT00000000028	-	-	-	-	0.752013	1.59411	0.198863	NA	0.630906	-2.00791	0.104259	NA	1.01664	1.22301	0.322796	NA	1.44038	-2.4452	0.124106	0.231785	-2.04325	-2.41666	0.034495	0.129819	1.11123	-2.27998	0.21256	0.413782
EMLSAT00000000029	-	-	-	-	95.2636	0.0231579	0.829575	0.892116	90.9775	0.104497	0.460876	0.669734	66.0526	0.245719	0.142824	0.334477	0.0157398	2.69655	0.879373	0.923007	0.102917	2.73868	0.446525	0.649245	0.25174	2.23959	0.0993939	0.254674
EMLSAT00000000030	-	-	-	-	1.24864	0.470942	0.637521	0.750168	1.49619	0.520958	0.66336	NA	0.435475	1.43479	0.493113	NA	0.32026	-2.28231	0.703523	0.798001	0.474081	-2.08358	0.634503	0.788123	1.53728	-2.54661	0.225389	0.428419
EMLSAT00000000031	ACO12237|score:1006|RING finger protein 168 [Lepeophtheirus salmonis]	E7FAP1|score:149|RecName: Full=E3 ubiquitin-protein ligase RNF169; AltName: Full=RING finger protein 169	GO:0005515 (protein binding)GO:0008270 (zinc ion binding)	PF13920: Zinc finger, C3HC4 type (RING finger); 16-61	75.4099	0.244932	0.0244537	0.0641153	83.2493	0.159295	0.256507	0.46779	52.3045	-0.126202	0.497359	0.708023	0.242031	2.36579	0.0214564	0.0613171	0.155408	2.6117	0.235507	0.440118	-0.112942	1.91032	0.49114	0.68227
EMLSAT00000000032	XP_014280770|score:865|PREDICTED: E3 ubiquitin-protein ligase RNF31 isoform X5 [Halyomorpha halys]	Q96EP0|score:333|RecName: Full=E3 ubiquitin-protein ligase RNF31; AltName: Full=HOIL-1-interacting protein; Short=HOIP; AltName: Full=RING finger protein 31; AltName: Full=Zinc in-between-RING-finger ubiquitin-associated domain protein	GO:0008270 (zinc ion binding)GO:0005515 (protein binding)GO:0071797 (LUBAC complex)GO:0004842 (ubiquitin-protein transferase activity)	-	643.233	-0.0986349	0.152827	0.270205	533.214	-0.112292	0.263888	0.475013	1531.47	-0.216599	0.0191382	0.0792328	-0.0978028	5.42424	0.135047	0.246126	-0.11765	5.26849	0.214755	0.416065	-0.209058	6.73239	0.0237182	0.0998162
EMLSAT00000000034	XP_013096036|score:1744|PREDICTED: vacuolar protein sorting-associated protein 51 homolog [Biomphalaria glabrata]	Q4V9Y0|score:1654|RecName: Full=Vacuolar protein sorting-associated protein 51 homolog; AltName: Full=Protein fat-free homolog	GO:0045454 (cell redox homeostasis)	PF00085: Thioredoxin; 1018-1124, PF00085: Thioredoxin; 897-996, PF00085: Thioredoxin; 787-873, PF15469: Exocyst complex component Sec5; 72-230	4459.94	0.599815	0.000157788	0.00105377	4711.68	0.65844	0.000395952	0.00507672	1590.12	0.192975	0.141938	0.333225	0.599609	8.21458	0.0017355	0.00957478	0.652986	8.40683	0.00314685	0.03593	0.20009	6.78726	0.106949	0.268019
EMLSAT00000000035	ABU41113|score:1357|hypothetical protein, partial [Lepeophtheirus salmonis]	P33174|score:462|RecName: Full=Chromosome-associated kinesin KIF4; AltName: Full=Chromokinesin	GO:0007018 (microtubule-based movement)GO:0005871 (kinesin complex)GO:0003777 (microtubule motor activity)	-	9.65808	0.74249	0.0231848	0.0614186	8.69534	0.811561	0.0870555	0.230588	3.55809	0.563751	0.381674	0.614442	0.731582	-0.370479	0.0238143	0.0662559	0.78621	-0.406023	0.0971467	0.25352	0.564703	-1.35902	0.258141	0.466963
EMLSAT00000000036	ACO15496|score:1419|Actin-related protein 6 [Caligus clemensi]	Q9D864|score:861|RecName: Full=Actin-related protein 6; Short=mArp6	-	PF00022: Actin; 4-118, PF00022: Actin; 125-265,	180.69	-0.189262	0.160149	0.27977	169.666	-0.0151476	0.901111	0.954777	93.5818	-0.0989616	0.556818	0.753673	-0.19058	3.6055	0.160203	0.278636	-0.0254389	3.62985	0.824455	0.909038	-0.0946916	2.72949	0.544703	0.726842
EMLSAT00000000037	ACO15192|score:1514|MBD2-interacting zinc finger protein [Caligus clemensi]	Q9BQA5|score:684|RecName: Full=Histone H4 transcription factor; AltName: Full=Histone nuclear factor P; Short=HiNF-P; AltName: Full=MBD2-interacting zinc finger protein; AltName: Full=Methyl-CpG-binding protein 2-interacting zinc finger protein	GO:0046872 (metal ion binding)GO:0003676 (nucleic acid binding)	PF13894: C2H2-type zinc finger; 236-258, PF13894: C2H2-type zinc finger; 39-63, PF00096: Zinc finger, C2H2 type; 351-374, PF00096: Zinc finger, C2H2 type; 263-285, PF00096: Zinc finger, C2H2 type; 291-314,	41.5565	-0.118473	0.415409	0.56149	38.4757	-0.292708	0.218979	0.425548	32.8965	0.021606	0.916258	0.965731	-0.123462	1.53685	0.346201	0.488051	-0.297322	1.54459	0.212028	0.413238	0.0286633	1.2706	0.858001	0.929449
EMLSAT00000000038	-	-	-	-	2.25395	-0.979709	0.127736	0.236628	2.81999	0.190362	0.761439	0.87417	1.41191	2.60451	0.0277198	0.10439	-0.908251	-1.80762	0.0998998	0.196942	0.163582	-1.55578	0.765895	0.874692	2.31784	-2.09954	0.0104367	0.0583307
EMLSAT00000000039	-	-	-	-	2.18241	-0.636052	0.377101	0.525047	1.37809	-0.164229	0.850992	NA	0.954853	2.6427	0.0590586	NA	-0.633776	-1.88368	0.331424	0.474582	-0.179037	-2.09064	0.766637	0.875013	2.46213	-2.32733	0.0324463	0.121841
EMLSAT00000000040	XP_011500142|score:283|PREDICTED: neurogenic differentiation factor 1 [Ceratosolen solmsi marchali]	Q10574|score:250|RecName: Full=Protein lin-32; AltName: Full=Abnormal cell lineage protein 32	GO:0046983 (protein dimerization activity)	PF00010: Helix-loop-helix DNA-binding domain; 111-162	2.07605	-0.408674	0.556474	0.683183	0.827857	0.151379	0.900397	NA	2.38804	0.550356	0.481737	0.695161	-0.403507	-1.90858	0.514089	0.643837	0.126818	-2.32903	0.886396	0.943842	0.52151	-1.72771	0.40482	0.607154
EMLSAT00000000041	ACO14786|score:396|At1g14870 [Caligus clemensi]	Q6PCW6|score:134|RecName: Full=Cornifelin	-	PF04749: PLAC8 family; 5-94	4110.4	0.511949	8.94713e-08	1.89828e-06	3922.09	0.158219	0.111661	0.273421	2955.82	0.13312	0.0580611	0.178976	0.511293	8.09642	1.50229e-05	0.000375384	0.15198	8.1425	0.109716	0.274268	0.14003	7.68062	0.0785065	0.217622
EMLSAT00000000042	CDI97421|score:257|zinc finger C2H2 type [Echinococcus multilocularis]	P10074|score:169|RecName: Full=Zinc finger and BTB domain-containing protein 48; AltName: Full=Krueppel-related zinc finger protein 3; AltName: Full=Protein HKR3; AltName: Full=Zinc finger protein 855	GO:0046872 (metal ion binding)GO:0003676 (nucleic acid binding)	PF13894: C2H2-type zinc finger; 43-66, PF13894: C2H2-type zinc finger; 101-124, PF00096: Zinc finger, C2H2 type; 72-91	7.34427	-0.97651	0.00906125	0.0287155	3.07143	-0.393886	0.548221	0.735765	7.34679	1.35656	0.00681936	0.0367404	-0.958653	-0.678985	0.00852879	0.0305083	-0.374117	-1.44491	0.513504	0.7011	1.33761	-0.644414	0.00870541	0.0520502
EMLSAT00000000043	KDR16497|score:397|FERM and PDZ domain-containing protein 4 [Zootermopsis nevadensis]	-	-	-	163.332	-0.132366	0.277624	0.420948	130.274	-0.209918	0.051763	0.159852	184.809	-0.249014	0.0988319	0.261073	-0.130309	3.45901	0.270114	0.4084	-0.222615	3.25379	0.0342858	0.129317	-0.241451	3.69779	0.0910158	0.240397
EMLSAT00000000044	JAT30540|score:608|hypothetical protein g.11868, partial [Graphocephala atropunctata]	Q60949|score:450|RecName: Full=TBC1 domain family member 1	GO:0005097 (Rab GTPase activator activity)GO:0005515 (protein binding)GO:0032313 (regulation of Rab GTPase activity)	PF00640: Phosphotyrosine interaction domain (PTB/PID); 172-253, PF00566: Rab-GTPase-TBC domain; 419-563,	302.351	-0.165987	0.0237384	0.062631	236.309	-0.110216	0.522746	0.717845	239.489	-0.0249893	0.824273	0.919423	-0.169775	4.34109	0.0261424	0.0711809	-0.115826	4.10366	0.484175	0.677856	-0.0180128	4.06663	0.856847	0.928794
EMLSAT00000000045	-	-	-	-	83.3113	-0.121926	0.437377	0.581355	63.8047	-0.265328	0.12165	0.289155	53.9108	-0.337765	0.0538894	0.169989	-0.122686	2.50774	0.426362	0.566562	-0.283777	2.24846	0.0920182	0.244715	-0.324281	1.95575	0.0420263	0.144307
EMLSAT00000000046	-	-	-	-	13.2916	0.237834	0.339728	0.486319	12.826	0.123244	0.698813	0.838678	2.8405	0.917834	0.227324	0.448603	0.228958	0.0307979	0.268986	0.407093	0.113715	0.104921	0.68687	0.823255	0.872529	-1.60046	0.181787	0.374678
EMLSAT00000000047	-	-	-	-	3.76995	0.77051	0.0989366	0.194498	3.37978	0.378765	0.509623	0.707925	1.54987	-0.507615	0.607341	0.793304	0.744263	-1.38049	0.0671808	0.146356	0.355285	-1.39116	0.431376	0.635383	-0.480908	-2.05651	0.535582	0.719505
EMLSAT00000000048	XP_015909550|score:1781|PREDICTED: BTB/POZ domain-containing protein 9-like [Parasteatoda tepidariorum]	Q96Q07|score:1701|RecName: Full=BTB/POZ domain-containing protein 9	GO:0005515 (protein binding)GO:0007155 (cell adhesion)	PF07707: BTB And C-terminal Kelch; 206-263, PF00754: F5/8 type C domain; 311-425, PF00754: F5/8 type C domain; 469-575, PF00651: BTB/POZ domain; 27-134	906.368	-0.0807288	0.188139	0.315686	812.723	-0.129019	0.0338726	0.119446	628.926	0.0639591	0.343184	0.579243	-0.0818566	5.91819	0.167048	0.28747	-0.134709	5.87525	0.0334741	0.127463	0.0725124	5.4513	0.247774	0.455515
EMLSAT00000000049	-	-	-	-	144.886	-0.168027	0.0562554	0.125762	106.184	-0.519277	0.0107905	0.0538857	94.8369	-0.42631	0.0047098	0.0272335	-0.167596	3.28916	0.0515811	0.119711	-0.524867	2.96843	0.0185731	0.0906299	-0.415753	2.74802	0.00651266	0.0430137
EMLSAT00000000050	JAS08266|score:1187|hypothetical protein g.9593 [Clastoptera arizonana]	P70501|score:717|RecName: Full=RNA-binding protein 10; AltName: Full=RNA-binding motif protein 10; AltName: Full=RNA-binding protein S1-1	GO:0003676 (nucleic acid binding)GO:0000166 (nucleotide binding)GO:0008270 (zinc ion binding)	PF01585: G-patch domain; 594-635	1323.83	-0.0535621	0.405017	0.551183	1171.68	-0.121208	0.269119	0.480826	1013.88	0.0918646	0.157078	0.355912	-0.0552306	6.4637	0.363791	0.506537	-0.128718	6.40226	0.21074	0.411564	0.0987686	6.13863	0.130778	0.305761
EMLSAT00000000051	KDR12003|score:1781|Integrator complex subunit 2 [Zootermopsis nevadensis]	Q80UK8|score:1589|RecName: Full=Integrator complex subunit 2; Short=Int2	GO:0032039 (integrator complex)GO:0016180 (snRNA processing)	PF14750: Integrator complex subunit 2; 9-706	265.718	-0.30486	0.00016859	0.00110234	218.097	-0.283048	0.0159495	0.0702424	148.291	-0.149785	0.295654	0.529102	-0.308314	4.15618	0.000797107	0.00543561	-0.29525	3.98941	0.0175828	0.0878757	-0.141	3.37888	0.2819	0.490194
EMLSAT00000000052	AKB96223|score:1980|heat shock protein [Cherax quadricarinatus]	O95757|score:1778|RecName: Full=Heat shock 70 kDa protein 4L; AltName: Full=Heat shock 70-related protein APG-1; AltName: Full=Osmotic stress protein 94	GO:0003824 (catalytic activity)GO:0004252 (serine-type endopeptidase activity)GO:0006508 (proteolysis)	PF00012: Hsp70 protein; 316-994, PF00089: Trypsin; 65-298,	6286.82	-0.18837	0.000164323	0.00108753	5810.62	-0.348493	1.17676e-05	0.000368751	2863.35	-0.267466	0.000320336	0.0031435	-0.188991	8.70949	0.00119453	0.00730977	-0.355274	8.7104	0.000333239	0.0120388	-0.25991	7.63431	0.00423953	0.0331912
EMLSAT00000000053	KRT78877|score:875|hypothetical protein AMK59_7646 [Oryctes borbonicus]	Q5F495|score:853|RecName: Full=MOB-like protein phocein; AltName: Full=Mob1 homolog 3; Short=Mob3; AltName: Full=Mps one binder kinase activator-like 3; AltName: Full=Preimplantation protein 3	-	PF03637: Mob1/phocein family; 55-217	255.242	0.262059	0.00147693	0.00653856	239.935	0.125705	0.294328	0.507383	176.131	0.0915098	0.485878	0.69824	0.264002	4.097	0.00248853	0.0124364	0.122567	4.12109	0.279681	0.488755	0.0974736	3.6282	0.410702	0.613099
EMLSAT00000000054	XP_011165532|score:1151|PREDICTED: palmitoyltransferase ZDHHC5 isoform X4 [Solenopsis invicta]	E1BLT8|score:800|RecName: Full=Palmitoyltransferase ZDHHC5; AltName: Full=Zinc finger DHHC domain-containing protein 5; Short=DHHC-5	GO:0008270 (zinc ion binding)	PF01529: DHHC palmitoyltransferase; 58-220	1167.85	0.15198	0.0179505	0.050176	1056.71	0.0462846	0.409504	0.624182	710.479	0.0283353	0.72174	0.864658	0.151304	6.28282	0.0169695	0.0510747	0.0391535	6.25291	0.474387	0.67063	0.0348249	5.62703	0.626985	0.787596
EMLSAT00000000055	ACO12106|score:626|Biogenesis of lysosome-related organelles complex-1 subunit 1 [Lepeophtheirus salmonis]	A1Z9S1|score:350|RecName: Full=Biogenesis of lysosome-related organelles complex 1 subunit 1; Short=BLOC-1 subunit 1	-	PF06320: GCN5-like protein 1 (GCN5L1); 5-120	250.444	0.434581	3.86224e-05	0.000327302	239.1	0.169969	0.0388428	0.131666	224.002	0.154102	0.130669	0.316978	0.43494	4.0693	0.000281363	0.0026468	0.16265	4.11694	0.0389237	0.140223	0.161205	3.96908	0.0842891	0.228157
EMLSAT00000000056	EKC20168|score:1107|Gamma-tubulin complex component 4 [Crassostrea gigas]	Q9UGJ1|score:1079|RecName: Full=Gamma-tubulin complex component 4; Short=GCP-4; Short=hGCP4; AltName: Full=Gamma-ring complex protein 76 kDa; Short=h76p; Short=hGrip76	GO:0000922 (spindle pole)GO:0000226 (microtubule cytoskeleton organization)GO:0005815 (microtubule organizing center)	PF04130: Spc97 / Spc98 family; 4-509	458.974	-0.308019	0.00102058	0.00487838	432.891	-0.0426393	0.703153	0.841352	406.716	0.286175	0.00248401	0.0164457	-0.308	4.9394	0.00219324	0.0113681	-0.047728	4.96917	0.642702	0.793543	0.295344	4.8242	0.00258608	0.0246718
EMLSAT00000000057	ADD38429|score:2631|Heat shock 70 kDa protein 14 [Lepeophtheirus salmonis]	A2VD93|score:861|RecName: Full=Heat shock 70 kDa protein 14-B [Xenopus laevis]	-	PF00012: Hsp70 protein; 7-495	1429.69	0.0404275	0.524441	0.656403	1322.68	-0.110537	0.200993	0.40231	555.548	-0.150412	0.09032	0.245398	0.0397186	6.57433	0.501147	0.631623	-0.117804	6.57641	0.146843	0.328793	-0.144057	5.2731	0.084611	0.228827
EMLSAT00000000058	XP_013774317|score:240|PREDICTED: transmembrane protein 69-like [Limulus polyphemus]	Q0V9J0|score:210|RecName: Full=Transmembrane protein 69	-	PF11911: Protein of unknown function (DUF3429); 38-96	231.697	0.230808	0.0293449	0.0743844	238.75	0.103277	0.504914	0.703811	180.8	0.108769	0.25829	0.485946	0.230596	3.95878	0.0330379	0.0849788	0.0975769	4.11271	0.502555	0.691323	0.115077	3.66423	0.153679	0.338516
EMLSAT00000000059	ADD24586|score:2146|3-methyl-2-oxobutanoate dehydrogenase kinase, mitochondrial [Lepeophtheirus salmonis]	O55028|score:1105|RecName: Full=[3-methyl-2-oxobutanoate dehydrogenase [lipoamide]] kinase, mitochondrial; AltName: Full=Branched-chain alpha-ketoacid dehydrogenase kinase; Short=BCKD-kinase; Short=BCKDHKIN; Flags: Precursor	GO:0016310 (phosphorylation)GO:0016772 (transferase activity, transferring phosphorus-containing groups)GO:0005524 (ATP binding)	PF02518: Histidine kinase-, DNA gyrase B-, and HSP90-like ATPase; 253-393, PF10436: Mitochondrial branched-chain alpha-ketoacid dehydrogenase kinase; 62-208,	418.463	-0.0148661	0.81855	0.885199	390.27	-0.104277	0.190706	0.388731	372.991	0.200334	0.0547113	0.171828	-0.0157744	4.80657	0.795564	0.866614	-0.114143	4.82155	0.145392	0.326989	0.206189	4.70077	0.0388925	0.137124
EMLSAT00000000060	-	-	-	-	272.472	-0.0666561	0.631425	0.745682	231.051	-0.0492769	0.730911	0.857379	177.877	0.0576478	0.707004	0.856208	-0.0679028	4.19241	0.611363	0.725076	-0.0582278	4.07067	0.663526	0.808198	0.0646784	3.6428	0.639749	0.797459
EMLSAT00000000061	ADD38251|score:1406|Vascular endothelial growth factor A-A [Lepeophtheirus salmonis]		GO:0008083 (growth factor activity)GO:0016020 (membrane)	PF00341: PDGF/VEGF domain; 60-127	98.5731	0.368382	0.0487995	0.112292	105.936	-0.103517	0.612393	0.779465	75.1573	-0.433992	0.00836395	0.0428786	0.367596	2.74093	0.05525	0.126319	-0.111031	2.95875	0.575486	0.747465	-0.425679	2.42	0.0105631	0.0589002
EMLSAT00000000062	-	-	-	-	125.664	-0.0169802	0.899014	0.937041	112.937	-0.00179786	0.991444	0.996327	253.198	-0.953193	1.46953e-05	0.000254151	-0.0144007	3.08481	0.910689	0.945043	-0.0103076	3.04592	0.94809	0.976969	-0.941686	4.1462	0.00154162	0.0176884
EMLSAT00000000063	XP_019545435|score:1431|PREDICTED: transmembrane protein 132E-like [Aedes albopictus]	L7VG99|score:578|RecName: Full=Transmembrane protein 132E; Flags: Precursor	-	-	249.05	-0.381994	0.00488939	0.0173967	183.02	0.000317543	0.998237	0.999333	202.372	-0.789927	6.12763e-09	3.1745e-07	-0.381328	4.06247	0.00792261	0.0289442	-0.00856739	3.73673	0.949005	0.977267	-0.783624	3.82725	1.35572e-05	0.00138979
EMLSAT00000000064	XP_012244761|score:1384|PREDICTED: membrane metallo-endopeptidase-like 1 isoform X3 [Bombus impatiens]	Q495T6|score:1002|RecName: Full=Membrane metallo-endopeptidase-like 1; AltName: Full=Membrane metallo-endopeptidase-like 2; AltName: Full=NEP2(m); AltName: Full=Neprilysin II; Short=NEPII; AltName: Full=Neprilysin-2; Short=NEP2; Short=NL2; Contains: RecName: Full=Membrane metallo-endopeptidase-like 1, soluble form; AltName: Full=Neprilysin-2 secreted; Short=NEP2(s)	GO:0006508 (proteolysis)GO:0004222 (metalloendopeptidase activity)GO:0008237 (metallopeptidase activity)	PF05649: Peptidase family M13; 50-440, PF01431: Peptidase family M13; 466-664,	595.122	0.00155811	0.992891	0.99634	511.183	0.323859	0.112795	0.275301	112.734	1.23749	2.93322e-11	2.85889e-09	0.000211124	5.31289	0.999068	1	0.317526	5.20903	0.135926	0.313097	1.24296	2.99354	4.8843e-06	0.000940396
EMLSAT00000000065	ACO13158|score:1233|Placental protein 25 [Lepeophtheirus salmonis]	Q9Y547|score:124|RecName: Full=Intraflagellar transport protein 25 homolog; AltName: Full=Heat shock protein beta-11; Short=Hspb11; AltName: Full=Placental protein 25; Short=PP25	-	-	4.41533	0.184951	0.708047	0.804873	4.94967	0.414109	0.392351	0.607591	2.0001	0.651956	0.447478	0.669238	0.184052	-1.22423	0.690395	0.78795	0.401648	-1.01939	0.308472	0.517673	0.609107	-1.86544	0.363892	0.571721
EMLSAT00000000068	ACO15666|score:835|C20orf54 homolog precursor [Caligus clemensi]	B5X4H8|score:699|RecName: Full=Riboflavin transporter 2; Short=RFT2	-	PF06237: Protein of unknown function (DUF1011); 260-301	4.55213	-1.46791	0.000870388	0.00429265	3.14113	-1.63636	0.0444236	0.144672	1.55774	-1.51479	0.133453	0.321501	-1.42459	-1.19395	0.000548421	0.00421112	-1.58763	-1.40295	0.0412562	0.145838	-1.39032	-2.01909	0.0529692	0.16785
EMLSAT00000000069	XP_015747172|score:1513|PREDICTED: uncharacterized protein LOC107326933 [Acropora digitifera]		GO:0003676 (nucleic acid binding)		194.455	-0.144972	0.194747	0.324458	172.515	-0.1335	0.229223	0.437171	130.507	0.204421	0.156444	0.355234	-0.149036	3.71052	0.175765	0.298744	-0.136682	3.65228	0.193413	0.389227	0.213191	3.19942	0.118409	0.286158
EMLSAT00000000070	KOC70268|score:946|Laminin subunit beta-1 [Habropoda laboriosa]	Q61603|score:469|RecName: Full=Glycine receptor subunit alpha-4; Flags: Precursor	GO:0016021 (integral component of membrane)GO:0005230 (extracellular ligand-gated ion channel activity)GO:0006810 (transport)GO:0016020 (membrane)GO:0006811 (ion transport)	PF02932: Neurotransmitter-gated ion-channel transmembrane region; 186-226, PF02931: Neurotransmitter-gated ion-channel ligand binding domain; 15-178,	8.21265	-0.664315	0.129181	0.238591	5.01139	0.243674	0.698049	0.838476	4.37697	-0.849581	0.195396	0.408146	-0.679404	-0.575496	0.11967	0.225502	0.233037	-1.0173	0.687834	0.82367	-0.799727	-1.16775	0.164357	0.351767
EMLSAT00000000071	ACO13155|score:1976|Inner membrane transport permease ybhR [Lepeophtheirus salmonis]	Q8T674|score:490|RecName: Full=ABC transporter G family member 20; AltName: Full=ABC transporter ABCG.20	GO:0005524 (ATP binding)GO:0042626 (ATPase activity, coupled to transmembrane movement of substances)GO:0006810 (transport)GO:0016020 (membrane)	PF12698: ABC-2 family transporter protein; 110-501	1043.09	-0.0505574	0.515001	0.647899	874.693	0.163534	0.129606	0.300806	501.278	-0.189556	0.0525937	0.167279	-0.0524944	6.12083	0.474124	0.609687	0.156077	5.98099	0.126923	0.299964	-0.183101	5.12532	0.0490638	0.160203
EMLSAT00000000072	ACO12675|score:564|Estrogen sulfotransferase, isoform 3 [Lepeophtheirus salmonis]	P19217|score:172|RecName: Full=Estrogen sulfotransferase; AltName: Full=Sulfotransferase 1E1; Short=ST1E1; AltName: Full=Sulfotransferase, estrogen-preferring	GO:0008146 (sulfotransferase activity)	PF00685: Sulfotransferase domain; 31-119	2.31098	0.158193	0.808242	0.878092	2.34433	-0.0289723	0.967889	0.985359	4.14228	0.00146989	0.998054	0.999183	0.14983	-1.80406	0.798467	0.868094	-0.0397064	-1.66801	0.946201	0.976151	0.00157159	-1.21494	0.997826	0.999966
EMLSAT00000000073	ACO12750|score:1419|Estrogen sulfotransferase, isoform 3 [Lepeophtheirus salmonis]	Q8JG30|score:430|RecName: Full=Sulfotransferase family cytosolic 1B member 1; Short=ST1B1; Short=Sulfotransferase 1B1	GO:0008146 (sulfotransferase activity)	PF00685: Sulfotransferase domain; 559-801, PF00685: Sulfotransferase domain; 55-275, PF00685: Sulfotransferase domain; 296-504	305.428	-0.158447	0.0879945	0.177286	274.866	-0.0192998	0.893365	0.951748	540.609	-0.15015	0.379959	0.612718	-0.161604	4.35574	0.0810572	0.168604	-0.0266985	4.31934	0.842721	0.919625	-0.143014	5.23358	0.394758	0.5985
EMLSAT00000000074	AHK05671|score:1795|ATP-binding cassette transporter sub-family H 88708 [Tigriopus japonicus]	Q55EH8|score:813|RecName: Full=ABC transporter G family member 23; AltName: Full=ABC transporter ABCG.23	GO:0042626 (ATPase activity, coupled to transmembrane movement of substances)GO:0006810 (transport)GO:0016887 (ATPase activity)GO:0005524 (ATP binding)GO:0017111 (nucleoside-triphosphatase activity)GO:0016020 (membrane)GO:0000166 (nucleotide binding)	PF12698: ABC-2 family transporter protein; 344-732, PF00005: ABC transporter; 44-185,	1.80529	0.402891	0.5625	0.68812	2.5783	0.28963	0.661217	0.812739	1.22042	-1.12383	0.326643	0.562216	0.412258	-1.96274	0.480357	0.613764	0.254337	-1.63145	0.642688	0.793543	-1.00568	-2.14601	0.247594	0.455328
EMLSAT00000000075	ACO11158|score:797|Peptidyl-prolyl cis-trans isomerase-like 1 [Caligus rogercresseyi]	Q9Y3C6|score:657|RecName: Full=Peptidyl-prolyl cis-trans isomerase-like 1; Short=PPIase; AltName: Full=Rotamase PPIL1	GO:0006457 (protein folding)GO:0003755 (peptidyl-prolyl cis-trans isomerase activity)	PF00160: Cyclophilin type peptidyl-prolyl cis-trans isomerase/CLD; 14-162	355.435	0.595295	8.05475e-05	0.000604593	369.665	0.120794	0.304089	0.517176	138.111	-0.101024	0.432229	0.655939	0.594407	4.57196	0.000665504	0.00481717	0.114147	4.74217	0.297906	0.507674	-0.0983176	3.28139	0.396552	0.599854
EMLSAT00000000076	ADD24333|score:2040|alpha-1,2-glucosyltransferase ALG10-B [Lepeophtheirus salmonis]	Q5BKT4|score:541|RecName: Full=Dol-P-Glc:Glc(2)Man(9)GlcNAc(2)-PP-Dol alpha-1,2-glucosyltransferase; AltName: Full=Alpha-1,2-glucosyltransferase ALG10-A; AltName: Full=Alpha-2-glucosyltransferase ALG10-A; AltName: Full=Asparagine-linked glycosylation protein 10 homolog A	GO:0016758 (transferase activity, transferring hexosyl groups)GO:0016021 (integral component of membrane)	PF04922: DIE2/ALG10 family; 9-348	440.407	-0.103018	0.288053	0.432742	393.094	-0.071422	0.488486	0.691333	294.529	0.115351	0.345312	0.580958	-0.104926	4.88069	0.26002	0.39771	-0.0795774	4.83181	0.405199	0.612548	0.122586	4.36195	0.262121	0.470852
EMLSAT00000000077	XP_012251547|score:868|PREDICTED: SH2B adapter protein 1 isoform X2 [Athalia rosae]	Q9Z200|score:569|RecName: Full=SH2B adapter protein 2; AltName: Full=Adapter protein with pleckstrin homology and Src homology 2 domains; AltName: Full=SH2 and PH domain-containing adapter protein APS	GO:0005515 (protein binding)	PF00169: PH domain; 156-252, PF00017: SH2 domain; 334-411,	124.823	0.0893849	0.382831	0.530566	100.066	-0.0252266	0.821182	0.911249	145.502	-0.20939	0.052776	0.167673	0.0887023	3.07717	0.362422	0.505159	-0.0285663	2.87749	0.768279	0.87576	-0.20582	3.3548	0.0311313	0.1188
EMLSAT00000000078	XP_018902997|score:434|PREDICTED: nuclear receptor corepressor 1-like isoform X3 [Bemisia tabaci]	Q9WU42|score:171|RecName: Full=Nuclear receptor corepressor 2; Short=N-CoR2; AltName: Full=Silencing mediator of retinoic acid and thyroid hormone receptor; Short=SMRT; Short=SMRTe; AltName: Full=T3 receptor-associating factor; Short=TRAC; AltName: Full=Thyroid-, retinoic-acid-receptor-associated corepressor	GO:0003682 (chromatin binding)GO:0003677 (DNA binding)	PF00249: Myb-like DNA-binding domain; 124-167	456.006	-0.222788	0.00125569	0.0057654	336.738	-0.166451	0.171995	0.362466	315.212	-0.341243	0.00961948	0.0478106	-0.222913	4.93025	0.00235393	0.0119581	-0.173656	4.60863	0.134856	0.311771	-0.333228	4.45985	0.0108956	0.0600606
EMLSAT00000000079	XP_018903002|score:382|PREDICTED: zinc finger and BTB domain-containing protein 8B [Bemisia tabaci]		GO:0046872 (metal ion binding)GO:0005515 (protein binding)	PF00651: BTB/POZ domain; 7-77	1.40781	0.504598	0.566327	0.691884	2.06354	-1.27711	0.0971708	NA	0.75816	1.54891	0.293093	NA	0.4021	-2.19989	0.593269	0.710502	-1.20738	-1.77412	0.0411037	0.145556	1.37526	-2.38175	0.191613	0.387095
EMLSAT00000000080	XP_018562003|score:1130|PREDICTED: uncharacterized protein LOC108904081 [Anoplophora glabripennis]	Q9Y618|score:881|RecName: Full=Nuclear receptor corepressor 2; Short=N-CoR2; AltName: Full=CTG repeat protein 26; AltName: Full=SMAP270; AltName: Full=Silencing mediator of retinoic acid and thyroid hormone receptor; Short=SMRT; AltName: Full=T3 receptor-associating factor; Short=TRAC; AltName: Full=Thyroid-, retinoic-acid-receptor-associated corepressor	GO:0003677 (DNA binding)	-	365.031	-0.290937	0.000230568	0.00142712	249.903	-0.327975	0.0062742	0.036428	225.103	-0.323373	0.0108059	0.052171	-0.291681	4.61084	0.000890398	0.0058734	-0.336441	4.18249	0.00807151	0.057313	-0.315179	3.97818	0.0122068	0.0644971
EMLSAT00000000081	ABU41025|score:457|putative cuticle protein [Lepeophtheirus salmonis]		GO:0008061 (chitin binding)GO:0005576 (extracellular region)GO:0006030 (chitin metabolic process)	PF01607: Chitin binding Peritrophin-A domain; 48-111, PF01607: Chitin binding Peritrophin-A domain; 330-393, PF01607: Chitin binding Peritrophin-A domain; 190-253	47201.5	-0.624387	0.0195899	0.0535736	39768.4	-0.985051	0.000920049	0.00937585	44829	0.0575492	0.535979	0.736475	-0.625481	11.6177	0.0564982	0.128219	-0.99268	11.4851	0.0105563	0.0664629	0.0647227	11.6023	0.525115	0.710941
EMLSAT00000000082	ABU41025|score:413|putative cuticle protein [Lepeophtheirus salmonis]		GO:0005576 (extracellular region)GO:0006030 (chitin metabolic process)GO:0008061 (chitin binding)	PF01607: Chitin binding Peritrophin-A domain; 47-110	1907.1	-0.317656	0.0823557	0.168701	1811.43	-0.295873	0.26819	0.479544	2833.03	1.0205	1.95514e-05	0.000324474	-0.318709	6.98953	0.114574	0.218232	-0.303799	7.02876	0.305748	0.515048	1.02701	7.62028	0.0033031	0.0283235
EMLSAT00000000084	KOX71203|score:1185|Acetylcholine receptor subunit alpha-L1 [Melipona quadrifasciata]	P23414|score:1168|RecName: Full=Acetylcholine receptor subunit alpha-L1; Flags: Precursor	GO:0004889 (acetylcholine-activated cation-selective channel activity)GO:0006810 (transport)GO:0005230 (extracellular ligand-gated ion channel activity)GO:0045211 (postsynaptic membrane)GO:0016021 (integral component of membrane)GO:0006811 (ion transport)GO:0016020 (membrane)GO:0005216 (ion channel activity)	PF02932: Neurotransmitter-gated ion-channel transmembrane region; 177-290, PF02932: Neurotransmitter-gated ion-channel transmembrane region; 290-321, PF02931: Neurotransmitter-gated ion-channel ligand binding domain; 1-170	59.7014	0.208901	0.215741	0.350784	44.132	0.712859	0.00204704	0.0166015	39.2946	-0.10117	0.63958	0.813835	0.211338	2.03445	0.20917	0.340405	0.701821	1.73114	0.00586097	0.0485473	-0.0930006	1.5229	0.62948	0.789665
EMLSAT00000000085	JAT99633|score:1941|putative neutral sphingomyelinase n-smase activation associated factor fan, partial [Amblyomma sculptum]	Q92636|score:1504|RecName: Full=Protein FAN; AltName: Full=Factor associated with neutral sphingomyelinase activation; Short=Factor associated with N-SMase activation	GO:0005515 (protein binding)	PF02138: Beige/BEACH domain; 287-553, PF00400: WD domain, G-beta repeat; 680-709, PF00400: WD domain, G-beta repeat; 788-818, PF00400: WD domain, G-beta repeat; 600-633, PF00400: WD domain, G-beta repeat; 717-750, PF14844: PH domain associated with Beige/BEACH; 177-270	206.395	0.0671801	0.437831	0.581794	210.839	-0.248274	0.0595728	0.177179	169.262	-0.290344	0.0165746	0.0716363	0.0683646	3.79334	0.415571	0.556384	-0.252324	3.93945	0.0563336	0.17762	-0.283227	3.56989	0.0173397	0.0808288
EMLSAT00000000086	ADD38733|score:802|Baculoviral IAP repeat-containing protein 5 [Lepeophtheirus salmonis]	Q9GLN5|score:238|RecName: Full=Baculoviral IAP repeat-containing protein 5; AltName: Full=Apoptosis inhibitor survivin	-	PF00653: Inhibitor of Apoptosis domain; 16-83	284.566	0.359097	0.000161927	0.00107502	283.8	0.16788	0.0672519	0.192794	124.694	-0.217006	0.121262	0.300888	0.359149	4.25251	0.000653152	0.00475455	0.165569	4.36197	0.059105	0.183274	-0.210748	3.13491	0.105887	0.266025
EMLSAT00000000087	ADD38110|score:1114|Neighbor of COX4 [Lepeophtheirus salmonis]	O70378|score:299|RecName: Full=ER membrane protein complex subunit 8; AltName: Full=Neighbor of COX4	-	PF03665: Uncharacterised protein family (UPF0172); 7-199	501.985	0.240346	0.000117826	0.000830294	452.059	0.0843001	0.450276	0.660294	233.677	-0.010003	0.931468	0.971332	0.236756	5.06831	0.000621072	0.00458691	0.0754381	5.03195	0.466033	0.664006	-0.00571478	4.03083	0.955819	0.981887
EMLSAT00000000088	XP_015109768|score:1284|PREDICTED: SNF-related serine/threonine-protein kinase isoform X2 [Diachasma alloeum]	Q9NRH2|score:1137|RecName: Full=SNF-related serine/threonine-protein kinase; AltName: Full=SNF1-related kinase	GO:0016772 (transferase activity, transferring phosphorus-containing groups)GO:0005524 (ATP binding)GO:0006468 (protein phosphorylation)GO:0004672 (protein kinase activity)	PF00069: Protein kinase domain; 26-186, PF00069: Protein kinase domain; 188-278,	368.216	-0.273317	0.00108971	0.00514396	284.22	-0.368446	4.89201e-05	0.00104323	334.158	-0.391461	4.01134e-05	0.000592226	-0.271576	4.62296	0.00266864	0.0130918	-0.379152	4.36745	0.000356845	0.0125882	-0.384311	4.54308	0.000310373	0.00686259
EMLSAT00000000089	AHK05651|score:408|ATP-binding cassette transporter sub-family C member 1 isoform X11 [Tigriopus japonicus]	Q864R9|score:240|RecName: Full=Multidrug resistance-associated protein 1; AltName: Full=ATP-binding cassette sub-family C member 1; AltName: Full=Leukotriene C(4) transporter; Short=LTC4 transporter	GO:0006810 (transport)GO:0042626 (ATPase activity, coupled to transmembrane movement of substances)GO:0005524 (ATP binding)GO:0016021 (integral component of membrane)GO:0055085 (transmembrane transport)	-	21.3549	-0.594295	0.00605637	0.0206877	17.5256	-0.181853	0.527224	0.720898	22.4803	-0.412237	0.141787	0.333015	-0.589893	0.634628	0.0108322	0.0366058	-0.186514	0.503664	0.495061	0.686727	-0.400582	0.761136	0.119176	0.28743
EMLSAT00000000090	KXJ83954|score:1305|hypothetical protein RP20_CCG025852 [Aedes albopictus]	Q28689|score:1164|RecName: Full=Canalicular multispecific organic anion transporter 1; AltName: Full=ATP-binding cassette sub-family C member 2; AltName: Full=Canalicular multidrug resistance protein; AltName: Full=Epithelial basolateral chloride conductance regulator; AltName: Full=Multidrug resistance-associated protein 2	GO:0006810 (transport)GO:0042626 (ATPase activity, coupled to transmembrane movement of substances)GO:0016021 (integral component of membrane)GO:0017111 (nucleoside-triphosphatase activity)GO:0000166 (nucleotide binding)GO:0055085 (transmembrane transport)GO:0005524 (ATP binding)GO:0016887 (ATPase activity)	PF00664: ABC transporter transmembrane region; 322-597, PF00005: ABC transporter; 676-734, PF00005: ABC transporter; 69-204	151.323	0.00932426	0.931603	0.958849	130.894	-0.0810936	0.555328	0.741642	163.726	-0.408643	0.00111829	0.00877912	0.0103017	3.3499	0.922201	0.952256	-0.089921	3.26164	0.503224	0.69182	-0.398793	3.52088	0.00265142	0.0249268
EMLSAT00000000091	ACO15719|score:334|C10orf11 homolog [Caligus clemensi]	Q9H2I8|score:199|RecName: Full=Leucine-rich repeat-containing protein C10orf11	-	PF13516: Leucine Rich repeat; 61-81, PF13516: Leucine Rich repeat; 84-100,	11.8646	-0.393929	0.262876	0.404536	9.93116	0.194545	0.637345	0.79684	13.398	0.996392	0.0303973	0.111979	-0.385405	-0.111259	0.261329	0.398938	0.17431	-0.221534	0.653784	0.801214	0.993612	0.0888392	0.0360952	0.130873
EMLSAT00000000093	-	-	-	-	5.05487	-0.754474	0.145854	0.2609	3.96243	-0.938884	0.0970862	0.249029	5.25263	-1.24166	0.0348181	0.123746	-0.772737	-1.13768	0.134164	0.245	-0.925628	-1.19627	0.0792027	0.221901	-1.20711	-1.01408	0.0250983	0.103677
EMLSAT00000000094	-	-	-	-	1.32021	-0.708613	0.378645	0.526636	2.07288	-1.07776	0.155145	NA	0.586879	-0.00514374	0.997457	NA	-0.639856	-2.20323	0.321918	0.465359	-1.02675	-1.75006	0.0806855	0.224586	0.038228	-2.48757	0.97056	0.98761
EMLSAT00000000095	XP_018913606|score:410|PREDICTED: uncharacterized protein LOC109041652 [Bemisia tabaci]	Q8CGN4|score:301|RecName: Full=BCL-6 corepressor; Short=BCoR	GO:0005515 (protein binding)	PF12796: Ankyrin repeats (3 copies); 1108-1198	381.204	0.0280053	0.791246	0.865125	345.271	-0.288785	0.00706146	0.0396518	237.3	-0.188199	0.0570036	0.176954	0.0274805	4.67262	0.780664	0.856424	-0.296501	4.64659	0.00921721	0.0616579	-0.17971	4.0527	0.0481285	0.158108
EMLSAT00000000096	XP_624094|score:438|PREDICTED: UPF0565 protein C2orf69 homolog [Apis mellifera]	A0JMH2|score:301|RecName: Full=UPF0565 protein C2orf69 homolog; Flags: Precursor	-	PF10561: Uncharacterised protein family UPF0565; 8-125, PF10561: Uncharacterised protein family UPF0565; 130-232,	180.486	0.368088	0.000116568	0.000822412	184.947	0.141091	0.190874	0.388815	170.077	0.272935	0.00752838	0.0395541	0.367037	3.60185	0.000676736	0.0048808	0.141672	3.74965	0.169468	0.36007	0.278667	3.57563	0.00496213	0.0363123
EMLSAT00000000097	JAN32054|score:1676|Fibulin 1 and [Daphnia magna]	Q75N90|score:668|RecName: Full=Fibrillin-3; Contains: RecName: Full=Fibrillin-3 C-terminal peptide; Flags: Precursor	GO:0005515 (protein binding)GO:0007596 (blood coagulation)GO:0016020 (membrane)GO:0004888 (transmembrane signaling receptor activity)GO:0005509 (calcium ion binding)	PF07645: Calcium-binding EGF domain; 612-650, PF07645: Calcium-binding EGF domain; 693-730, PF07645: Calcium-binding EGF domain; 895-927, PF07645: Calcium-binding EGF domain; 734-766, PF07645: Calcium-binding EGF domain; 652-691, PF07645: Calcium-binding EGF domain; 851-889, PF07645: Calcium-binding EGF domain; 811-845, PF07645: Calcium-binding EGF domain; 449-486, PF07645: Calcium-binding EGF do…	393.563	-0.444882	8.20619e-06	8.94764e-05	319.705	-0.667085	8.48635e-06	0.000288357	670.746	-0.390534	0.00240923	0.0160424	-0.442902	4.71789	0.0001547	0.0017521	-0.673019	4.5361	0.000221149	0.00968319	-0.382913	5.54344	0.00391597	0.0315434
EMLSAT00000000099	XP_017783426|score:283|PREDICTED: aminopeptidase N-like isoform X2 [Nicrophorus vespilloides]	P97629|score:230|RecName: Full=Leucyl-cystinyl aminopeptidase; Short=Cystinyl aminopeptidase; AltName: Full=GP160; AltName: Full=Insulin-regulated membrane aminopeptidase; AltName: Full=Insulin-responsive aminopeptidase; Short=IRAP; AltName: Full=Oxytocinase; Short=OTase; AltName: Full=Placental leucine aminopeptidase; Short=P-LAP; AltName: Full=Vesicle protein of 165 kDa; Short=Vp165	GO:0006508 (proteolysis)GO:0008237 (metallopeptidase activity)GO:0008270 (zinc ion binding)	PF01433: Peptidase family M1; 4-136	8.54721	-1.96829	9.64986e-07	1.46923e-05	5.57334	-0.385771	0.475564	0.680472	19.926	-0.196139	0.51266	0.719311	-1.9314	-0.524181	6.16666e-05	0.000941819	-0.415247	-0.915163	0.400721	0.609002	-0.187086	0.597845	0.483178	0.676179
EMLSAT00000000100	ACO12376|score:766|Eukaryotic translation initiation factor 1A, X-chromosomal [Lepeophtheirus salmonis]	P47813|score:587|RecName: Full=Eukaryotic translation initiation factor 1A, X-chromosomal; Short=eIF-1A X isoform; AltName: Full=Eukaryotic translation initiation factor 4C; Short=eIF-4C	GO:0003723 (RNA binding)GO:0006413 (translational initiation)GO:0003743 (translation initiation factor activity)	PF01176: Translation initiation factor 1A / IF-1; 30-94	4829.84	0.27392	7.3531e-06	8.14393e-05	4818.39	0.191601	0.00311172	0.0222737	3143.21	0.109697	0.105448	0.272898	0.273048	8.32914	0.000147828	0.00170322	0.185013	8.43946	0.0103712	0.065798	0.116802	7.76912	0.128325	0.302621
EMLSAT00000000101	ACO10362|score:551|Transcription initiation factor IIA subunit 2 [Caligus rogercresseyi]	P52656|score:436|RecName: Full=Transcription initiation factor IIA subunit 2; AltName: Full=General transcription factor IIA subunit 2; AltName: Full=TFIIA p14 subunit; Short=TFIIA-14; AltName: Full=Transcription initiation factor IIA gamma chain; Short=TFIIA-gamma; AltName: Full=dTFIIA-S	GO:0006367 (transcription initiation from RNA polymerase II promoter)GO:0005672 (transcription factor TFIIA complex)	PF02268: Transcription initiation factor IIA, gamma subunit, helical domain; 1-49, PF02751: Transcription initiation factor IIA, gamma subunit; 51-101,	830.644	-0.579998	8.85759e-05	0.000654382	635.145	-0.224125	0.148836	0.329256	542.982	0.15313	0.117257	0.293998	-0.580134	5.79335	0.0010656	0.00667054	-0.2306	5.522	0.12939	0.30358	0.160394	5.24002	0.0770356	0.215076
EMLSAT00000000102	ACO12060|score:974|N-terminal acetyltransferase complex ARD1 subunit homolog A [Lepeophtheirus salmonis]	O61219|score:698|RecName: Full=N-alpha-acetyltransferase daf-31; AltName: Full=Abnormal dauer formation protein 31	GO:0008080 (N-acetyltransferase activity)	PF00583: Acetyltransferase (GNAT) family; 48-128	1635.55	0.274431	1.66001e-07	3.21445e-06	1608.13	0.124849	0.104367	0.261462	930.574	0.0744043	0.353013	0.588321	0.273488	6.76815	2.66218e-05	0.000534845	0.119684	6.85738	0.103127	0.263283	0.0806952	6.01504	0.276506	0.486249
EMLSAT00000000103	ACO11589|score:904|Translin [Caligus rogercresseyi]	Q15631|score:512|RecName: Full=Translin; AltName: Full=Component 3 of promoter of RISC; Short=C3PO	GO:0043565 (sequence-specific DNA binding)GO:0005515 (protein binding)	PF02676: Methyltransferase TYW3; 249-394, PF01997: Translin family; 21-218, PF12796: Ankyrin repeats (3 copies); 404-472	1770.22	0.0215366	0.685522	0.787382	1652.53	-0.000253904	0.997562	0.99898	1031.07	0.109435	0.165271	0.368298	0.0202603	6.88237	0.694161	0.790521	-0.00802075	6.89721	0.916397	0.960574	0.11536	6.16285	0.127718	0.301545
EMLSAT00000000104	XP_006819714|score:651|PREDICTED: protein SCO1 homolog, mitochondrial-like isoform X2 [Saccoglossus kowalevskii]	A6H784|score:558|RecName: Full=Protein SCO2 homolog, mitochondrial; Flags: Precursor	GO:0006825 (copper ion transport)GO:0008535 (respiratory chain complex IV assembly)GO:0005743 (mitochondrial inner membrane)GO:0006878 (cellular copper ion homeostasis)GO:0005507 (copper ion binding)	PF02630: SCO1/SenC; 69-245	553.357	0.0985212	0.128801	0.238113	520.541	0.06881	0.394851	0.609678	285.106	-0.043175	0.690321	0.847058	0.0960866	5.20814	0.121577	0.228308	0.0601631	5.2341	0.424159	0.630106	-0.0376179	4.31569	0.692599	0.832296
EMLSAT00000000105	ACO15356|score:1725|Innexin inx2 [Caligus clemensi]	Q9XYN1|score:1282|RecName: Full=Innexin inx2; Short=Innexin-2; AltName: Full=G-Inx2	GO:0005921 (gap junction)	PF00876: Innexin; 20-351	1801.97	-0.028708	0.613148	0.73115	1642.45	-0.0607261	0.24338	0.453284	1237.52	0.0179869	0.809469	0.912356	-0.0307054	6.90812	0.576473	0.696792	-0.0653089	6.88828	0.228429	0.431978	0.0250907	6.42554	0.720367	0.849814
EMLSAT00000000106	-	-	GO:0046872 (metal ion binding)	-	93.1	-0.172804	0.0935634	0.186082	84.7031	-0.374964	0.0227968	0.0896689	208.995	-0.200236	0.168435	0.373357	-0.178334	2.66239	0.0734202	0.156607	-0.385633	2.6465	0.0289453	0.116774	-0.19318	3.87081	0.153569	0.338338
EMLSAT00000000107	EFX83376|score:362|hypothetical protein DAPPUDRAFT_315895 [Daphnia pulex]	Q6ZNH5|score:332|RecName: Full=Zinc finger protein 497	GO:0046872 (metal ion binding)GO:0003676 (nucleic acid binding)	PF13894: C2H2-type zinc finger; 278-298, PF13894: C2H2-type zinc finger; 156-178, PF13465: Zinc-finger double domain; 233-256, PF13465: Zinc-finger double domain; 205-229	1649.57	0.0604831	0.328993	0.475235	1488.9	-0.0785325	0.137146	0.312301	891.6	-0.216868	0.000569398	0.00512414	0.0605841	6.78034	0.297274	0.43813	-0.0831478	6.74686	0.127596	0.300962	-0.209036	5.95338	0.00323064	0.027939
EMLSAT00000000108	ADD38317|score:1617|Monoglyceride lipase [Lepeophtheirus salmonis]	Q8TCB7|score:576|RecName: Full=Methyltransferase-like protein 6	-	PF12697: Alpha/beta hydrolase family; 293-533, PF08242: Methyltransferase domain; 96-202,	297.94	0.0801102	0.353087	0.500195	254.465	0.127831	0.216613	0.422074	176.177	0.00863689	0.944991	0.976316	0.0766335	4.32009	0.361417	0.504285	0.114733	4.2085	0.23947	0.443858	0.0149422	3.62681	0.892621	0.950141
EMLSAT00000000109	ACO14831|score:587|Negative elongation factor E [Caligus clemensi]	P92204|score:367|RecName: Full=Negative elongation factor E	GO:0000166 (nucleotide binding)	-	171.866	0.240982	0.00727659	0.0240791	185.05	0.0718488	0.460082	0.669204	62.7084	-0.0913712	0.601566	0.789255	0.24079	3.53201	0.0103503	0.0353873	0.0708623	3.75141	0.423029	0.629114	-0.0849754	2.16369	0.586982	0.760383
EMLSAT00000000110	XP_012261175|score:1122|PREDICTED: guanine nucleotide-binding protein subunit beta-2 [Athalia rosae]	P29829|score:1053|RecName: Full=Guanine nucleotide-binding protein subunit beta-2	GO:0005515 (protein binding)	PF00400: WD domain, G-beta repeat; 351-384, PF00400: WD domain, G-beta repeat; 179-214, PF00400: WD domain, G-beta repeat; 316-343, PF00400: WD domain, G-beta repeat; 219-257, PF00400: WD domain, G-beta repeat; 89-125, PF00400: WD domain, G-beta repeat; 262-299	114.638	0.154386	0.21103	0.345371	101.35	0.26037	0.320062	0.533642	39.1868	0.493712	0.0294475	0.109427	0.155611	2.9546	0.201373	0.33113	0.247699	2.89328	0.345193	0.555365	0.501689	1.51083	0.031856	0.120683
EMLSAT00000000111	XP_014278931|score:501|PREDICTED: angiopoietin-4-like [Halyomorpha halys]	O43827|score:187|RecName: Full=Angiopoietin-related protein 7; AltName: Full=Angiopoietin-like factor; AltName: Full=Angiopoietin-like protein 7; AltName: Full=Cornea-derived transcript 6 protein; Flags: Precursor	-	PF00147: Fibrinogen beta and gamma chains, C-terminal globular domain; 279-313, PF00147: Fibrinogen beta and gamma chains, C-terminal globular domain; 198-276,	10.799	-0.738583	0.048871	0.112413	6.57341	-1.01503	0.0490462	0.154527	5.54502	0.23432	0.669405	0.832576	-0.745583	-0.258583	0.0534324	0.122957	-1.02841	-0.702856	0.0480924	0.160809	0.240529	-0.909189	0.605663	0.773953
EMLSAT00000000112	-	-	-	-	728.678	-0.768013	0.0193995	0.0532014	566.315	-1.15899	0.000518315	0.00613548	2143.03	-0.661714	0.00170086	0.0122336	-0.772845	5.60307	0.0334342	0.0856492	-1.17649	5.35629	0.00852454	0.0588959	-0.654353	7.21596	0.0144146	0.0716489
EMLSAT00000000113	-	-	-	-	17.9286	-0.456093	0.14901	0.265012	15.9921	0.378661	0.235008	0.443332	15.0218	0.479747	0.175248	0.382525	-0.457928	0.401068	0.157402	0.275121	0.369201	0.347508	0.228622	0.432098	0.480981	0.214341	0.145092	0.32607
EMLSAT00000000114	XP_018013270|score:2393|PREDICTED: sodium/calcium exchanger 3-like isoform X2 [Hyalella azteca]	Q8K596|score:1359|RecName: Full=Sodium/calcium exchanger 2; AltName: Full=Na(+)/Ca(2+)-exchange protein 2; AltName: Full=Solute carrier family 8 member 2; Flags: Precursor	GO:0005432 (calcium:sodium antiporter activity)GO:0016020 (membrane)GO:0055085 (transmembrane transport)GO:0006816 (calcium ion transport)GO:0016021 (integral component of membrane)GO:0007154 (cell communication)	PF03160: Calx-beta domain; 330-422, PF03160: Calx-beta domain; 442-539, PF01699: Sodium/calcium exchanger protein; 66-225, PF01699: Sodium/calcium exchanger protein; 646-831	1222.16	0.225572	0.0176674	0.0495025	1096.89	0.220995	0.00577642	0.0341888	735.531	0.0956107	0.34255	0.57847	0.224335	6.3486	0.0181677	0.0540033	0.212784	6.30634	0.0103324	0.0656392	0.103976	5.67629	0.245576	0.452587
EMLSAT00000000115	XP_016231348|score:154|hypothetical protein PV08_10432 [Exophiala spinifera]	Q6BPC1|score:144|RecName: Full=Diphthamide biosynthesis protein 4	-	PF00226: DnaJ domain; 5-64	20.755	0.424497	0.058528	0.129458	21.7312	0.183129	0.424311	0.638475	9.24631	0.279982	0.462334	0.680807	0.418403	0.596822	0.0517558	0.120023	0.18749	0.753563	0.375151	0.584663	0.281126	-0.356739	0.326158	0.536102
EMLSAT00000000116	KDR12875|score:1115|Protein tumorous imaginal discs, mitochondrial [Zootermopsis nevadensis]	Q96EY1|score:992|RecName: Full=DnaJ homolog subfamily A member 3, mitochondrial; AltName: Full=DnaJ protein Tid-1; Short=hTid-1; AltName: Full=Hepatocellular carcinoma-associated antigen 57; AltName: Full=Tumorous imaginal discs protein Tid56 homolog; Flags: Precursor	GO:0051082 (unfolded protein binding)GO:0005524 (ATP binding)GO:0006457 (protein folding)GO:0009408 (response to heat)GO:0031072 (heat shock protein binding)	PF00226: DnaJ domain; 34-96, PF01556: DnaJ C terminal domain; 292-368, PF00684: DnaJ central domain; 185-242	489.358	0.0992181	0.39238	0.53923	500.685	-0.0933497	0.294854	0.508111	242.32	-0.259576	0.0383794	0.133033	0.0979667	5.03124	0.37035	0.513404	-0.102228	5.17862	0.227086	0.430143	-0.254801	4.08403	0.0368651	0.132582
EMLSAT00000000117	EFX84089|score:1069|hypothetical protein DAPPUDRAFT_315242 [Daphnia pulex]	P33085|score:880|RecName: Full=Innexin shaking-B; AltName: Full=Protein passover	GO:0005921 (gap junction)	PF00876: Innexin; 18-251	39.5089	-0.400372	0.0814592	0.167468	26.7489	-0.447324	0.0889139	0.234081	11.366	-0.0958675	0.791415	0.903655	-0.400741	1.45953	0.0893076	0.180755	-0.456042	1.0638	0.0897786	0.240896	-0.0873997	-0.10382	0.772684	0.881451
EMLSAT00000000118	AJO69941|score:4714|IRP1A [Lepeophtheirus salmonis]	P21399|score:3202|RecName: Full=Cytoplasmic aconitate hydratase; Short=Aconitase; AltName: Full=Citrate hydro-lyase; AltName: Full=Ferritin repressor protein; AltName: Full=Iron regulatory protein 1; Short=IRP1; AltName: Full=Iron-responsive element-binding protein 1; Short=IRE-BP 1	GO:0008152 (metabolic process)GO:0051539 (4 iron, 4 sulfur cluster binding)	PF00330: Aconitase family (aconitate hydratase); 54-564, PF00694: Aconitase C-terminal domain; 693-821,	2517.82	-0.0175555	0.754077	0.839657	2351.38	-0.0646453	0.376125	0.592931	1435.02	0.211826	0.00515	0.029235	-0.0186862	7.39007	0.729071	0.819739	-0.0715681	7.40537	0.301623	0.51133	0.218916	6.63909	0.0079301	0.0490024
EMLSAT00000000119	XP_012265576|score:3411|PREDICTED: glycogen debranching enzyme isoform X2 [Athalia rosae]	A8BQB4|score:2952|RecName: Full=Glycogen debranching enzyme; AltName: Full=Glycogen debrancher; Includes: RecName: Full=4-alpha-glucanotransferase; AltName: Full=Oligo-1,4-1,4-glucantransferase; Includes: RecName: Full=Amylo-alpha-1,6-glucosidase; Short=Amylo-1,6-glucosidase; AltName: Full=Dextrin 6-alpha-D-glucosidase	GO:0005980 (glycogen catabolic process)GO:0003824 (catalytic activity)GO:0005975 (carbohydrate metabolic process)GO:0004134 (4-alpha-glucanotransferase activity)GO:0005978 (glycogen biosynthetic process)GO:0004135 (amylo-alpha-1,6-glucosidase activity)	PF14702: central domain of human glycogen debranching enzyme; 475-736, PF14701: glucanotransferase domain of human glycogen debranching enzyme; 1-341, PF06202: Amylo-alpha-1,6-glucosidase; 820-1261	799.758	0.0756724	0.39549	0.541921	685.773	0.235857	0.00414543	0.0269537	1011.27	0.227288	0.00871079	0.0441334	0.0746517	5.73823	0.371027	0.514046	0.227617	5.63015	0.00821531	0.0577853	0.234072	6.13493	0.00861768	0.0516802
EMLSAT00000000120	XP_001633930|score:1579|predicted protein [Nematostella vectensis]	Q9JHW4|score:1483|RecName: Full=Selenocysteine-specific elongation factor; AltName: Full=Elongation factor sec; AltName: Full=Eukaryotic elongation factor, selenocysteine-tRNA-specific; Short=mSelB	GO:0003924 (GTPase activity)GO:0005525 (GTP binding)	PF03144: Elongation factor Tu domain 2; 215-267, PF04950: Protein of unknown function (DUF663); 428-490, PF00009: Elongation factor Tu GTP binding domain; 7-187	513.261	-0.0327238	0.552374	0.679999	516.252	-0.120312	0.038527	0.130832	328.289	-0.0136997	0.883153	0.948818	-0.033265	5.10008	0.525898	0.653369	-0.124012	5.22269	0.0402977	0.143592	-0.00427235	4.51657	0.957984	0.982863
EMLSAT00000000121	AMM70647|score:292|ionotropic receptor 41a [Heliconius melpomene rosina]	Q9VPI2|score:230|RecName: Full=Ionotropic receptor 21a; Flags: Precursor	GO:0016020 (membrane)GO:0004970 (ionotropic glutamate receptor activity)GO:0005215 (transporter activity)GO:0006810 (transport)GO:0005234 (extracellular-glutamate-gated ion channel activity)	PF00497: Bacterial extracellular solute-binding proteins, family 3; 192-326, PF00060: Ligand-gated ion channel; 302-530,	3.81228	-0.0184806	0.97231	0.98416	4.71977	0.937291	0.0672808	0.192794	11.3155	0.630752	0.136235	0.324666	-0.00922835	-1.37775	0.985016	0.994636	0.897177	-1.08713	0.0473401	0.159002	0.624432	-0.128542	0.118839	0.286965
EMLSAT00000000122	EKC32304|score:2164|Choline dehydrogenase, mitochondrial [Crassostrea gigas]	Q8BJ64|score:1919|RecName: Full=Choline dehydrogenase, mitochondrial; Short=CDH; Short=CHD; Flags: Precursor	GO:0055114 (oxidation-reduction process)GO:0050660 (flavin adenine dinucleotide binding)GO:0016614 (oxidoreductase activity, acting on CH-OH group of donors)	PF00732: GMC oxidoreductase; 275-548, PF13419: Haloacid dehalogenase-like hydrolase; 45-242, PF05199: GMC oxidoreductase; 640-777	2602.25	0.235619	0.00184182	0.00784376	2615.17	0.217018	0.0232086	0.0909083	2193.95	0.603528	1.22034e-11	1.33668e-09	0.235172	7.43753	0.00321847	0.0150248	0.210883	7.55801	0.0261981	0.110793	0.610749	7.25129	4.80194e-06	0.000940396
EMLSAT00000000123	AII16559|score:1596|vav 2 oncoprotein, partial [Paracyclopina nana]	Q9NHV9|score:543|RecName: Full=Protein vav; Short=DroVav; Short=dVAV	GO:0035023 (regulation of Rho protein signal transduction)GO:0005515 (protein binding)GO:0007264 (small GTPase mediated signal transduction)GO:0035556 (intracellular signal transduction)GO:0005089 (Rho guanyl-nucleotide exchange factor activity)	PF00130: Phorbol esters/diacylglycerol binding domain (C1 domain); 528-571, PF00307: Calponin homology (CH) domain; 52-151, PF00621: RhoGEF domain; 245-384	743.418	-0.0262614	0.780274	0.858498	663.801	0.0534433	0.698527	0.838661	853.074	-0.210905	0.234821	0.457586	-0.0270143	5.63253	0.754615	0.838663	0.0469842	5.58305	0.710489	0.838963	-0.203778	5.88914	0.261843	0.470494
EMLSAT00000000124	XP_008199757|score:1915|PREDICTED: phosphoenolpyruvate carboxykinase [GTP] isoform X2 [Tribolium castaneum]	P20007|score:1850|RecName: Full=Phosphoenolpyruvate carboxykinase [GTP]; Short=PEPCK	GO:0004611 (phosphoenolpyruvate carboxykinase activity)GO:0017076 (purine nucleotide binding)GO:0004613 (phosphoenolpyruvate carboxykinase (GTP) activity)GO:0005525 (GTP binding)GO:0006094 (gluconeogenesis)	PF00821: Phosphoenolpyruvate carboxykinase; 82-497, PF00821: Phosphoenolpyruvate carboxykinase; 499-645,	7618.05	0.454338	0.00067865	0.00347727	8794.37	0.392482	0.0551981	0.16739	3483.31	0.475779	0.0104119	0.0507294	0.453698	8.9865	0.00263735	0.0130014	0.385465	9.30669	0.0796834	0.222837	0.481785	7.91785	0.0228196	0.0970475
EMLSAT00000000125	JAN89764|score:695|Pancreatic triacylglycerol lipase [Daphnia magna]	P54315|score:490|RecName: Full=Inactive pancreatic lipase-related protein 1; Short=PL-RP1; Flags: Precursor	GO:0006629 (lipid metabolic process)GO:0003824 (catalytic activity)	PF00151: Lipase; 61-347	36.5799	-0.113709	0.531969	0.66272	31.9985	0.170361	0.406079	0.62112	23.9773	0.457578	0.1114	0.283704	-0.11233	1.35973	0.521371	0.649922	0.162063	1.29139	0.392754	0.601644	0.462605	0.834158	0.0887983	0.235748
EMLSAT00000000126	XP_015108615|score:379|PREDICTED: NEDD8 [Diachasma alloeum]	Q9VJ33|score:360|RecName: Full=NEDD8; AltName: Full=Neddylin; AltName: Full=Ubiquitin-like protein Nedd8; Flags: Precursor	GO:0005515 (protein binding)	PF00240: Ubiquitin family; 6-74	600.942	0.256535	0.00278121	0.0110254	522.563	0.253069	0.000336505	0.00452186	282.641	-0.0316081	0.768378	0.892255	0.255712	5.32665	0.00378754	0.0169128	0.244797	5.239	0.00200142	0.0291323	-0.0238951	4.30283	0.799957	0.8967
EMLSAT00000000127	XP_017886824|score:498|PREDICTED: BTB/POZ domain-containing protein 6-B [Ceratina calcarata]	Q9Y2F9|score:430|RecName: Full=BTB/POZ domain-containing protein 3	GO:0005515 (protein binding)	PF00651: BTB/POZ domain; 11-120, PF07707: BTB And C-terminal Kelch; 129-235, PF08005: PHR domain; 287-421	148.26	-0.177015	0.144192	0.258911	132.284	-0.0958359	0.3574	0.574743	79.7466	0.287831	0.201916	0.416545	-0.176844	3.32186	0.145048	0.25898	-0.106839	3.27566	0.276643	0.485451	0.294657	2.50036	0.179624	0.371321
EMLSAT00000000128	ABU41036|score:493|hypothetical protein [Lepeophtheirus salmonis]	-	-	-	624.762	2.59369	0.00748672	0.0246289	549.958	2.89115	0.0016801	0.0144681	242.953	7.08283	2.144e-11	2.163e-09	2.58625	5.38517	0.0272927	0.073611	2.90408	5.32032	0.0142663	0.0782398	7.06716	4.09524	0.000972706	0.0135477
EMLSAT00000000129	-	-	-	-	48.4405	0.173254	0.21233	0.346773	42.2715	0.134373	0.446835	0.65686	47.0781	-0.120117	0.566937	0.761901	0.173613	1.74563	0.17157	0.292968	0.126689	1.67004	0.422517	0.628743	-0.109875	1.76359	0.568315	0.746917
EMLSAT00000000130	AEI88073|score:207|synaptotagmin IV-like protein, partial [Scylla paramamosain]	P41823|score:158|RecName: Full=Synaptotagmin-1; AltName: Full=Synaptotagmin I; AltName: Full=p65	GO:0005515 (protein binding)	PF00168: C2 domain; 172-266	102.49	0.0138784	0.88061	0.925485	89.62	0.0246048	0.877895	0.943823	113.057	-0.231836	0.0744453	0.212984	0.013858	2.79705	0.863005	0.912776	0.0206382	2.71963	0.892858	0.947191	-0.221049	2.9952	0.0683103	0.19867
EMLSAT00000000131	-	-	-	-	9.48173	0.0525443	0.8786	0.924453	9.46516	0.230069	0.510723	0.709062	9.76411	0.314623	0.403614	0.632506	0.0524882	-0.387115	0.872885	0.918528	0.226076	-0.286796	0.442703	0.645181	0.318898	-0.294052	0.286301	0.494442
EMLSAT00000000132	EHJ65855|score:2145|Endoprotease FURIN [Danaus plexippus]	P30432|score:2041|RecName: Full=Furin-like protease 2; Short=Furin-2; Flags: Precursor	GO:0004252 (serine-type endopeptidase activity)GO:0006508 (proteolysis)	PF01483: Proprotein convertase P-domain; 526-616, PF00082: Subtilase family; 180-473,	1927.81	-0.941444	0.0597164	0.131389	1250.51	-1.0906	0.026576	0.0996026	1732.58	0.412544	0.113057	0.286465	-0.947773	7.00428	0.0877398	0.178455	-1.10552	6.49657	0.0469678	0.158251	0.418516	6.91028	0.189808	0.38459
EMLSAT00000000133	AHK05659|score:2812|ATP-binding cassette transporter sub-family E member 1 [Tigriopus japonicus]	P61221|score:2569|RecName: Full=ATP-binding cassette sub-family E member 1; AltName: Full=2'-5'-oligoadenylate-binding protein; AltName: Full=HuHP68; AltName: Full=RNase L inhibitor; AltName: Full=Ribonuclease 4 inhibitor; Short=RNS4I	GO:0000166 (nucleotide binding)GO:0017111 (nucleoside-triphosphatase activity)GO:0051536 (iron-sulfur cluster binding)GO:0005524 (ATP binding)GO:0016887 (ATPase activity)	PF00037: 4Fe-4S binding domain; 63-84, PF00005: ABC transporter; 116-259, PF00005: ABC transporter; 383-506, PF04068: Possible Fer4-like domain in RNase L inhibitor, RLI; 21-51	3005.98	0.00635132	0.933314	0.95977	2701.72	-0.0486994	0.754597	0.870321	1189.31	0.088344	0.455224	0.675023	0.00529214	7.64562	0.940671	0.964638	-0.0546977	7.60575	0.710139	0.83874	0.095253	6.36878	0.370971	0.578298
EMLSAT00000000134	XP_791719|score:831|PREDICTED: thiamine transporter 2 [Strongylocentrotus purpuratus]	O60779|score:707|RecName: Full=Thiamine transporter 1; Short=ThTr-1; Short=ThTr1; AltName: Full=Solute carrier family 19 member 2; AltName: Full=Thiamine carrier 1; Short=TC1	GO:0016020 (membrane)GO:0006810 (transport)	PF01770: Reduced folate carrier; 9-351	249.988	-0.29978	0.00398023	0.0148073	217.016	-0.298152	0.0252833	0.0962932	242.116	-0.148443	0.279024	0.510508	-0.302639	4.06891	0.00646773	0.0248937	-0.307321	3.98316	0.0259277	0.110096	-0.140903	4.08112	0.259167	0.468
EMLSAT00000000135	-	-	-	-	661.119	-0.0953291	0.184098	0.310949	605.88	-0.192817	0.00982721	0.050208	426.178	-0.0394637	0.682343	0.841298	-0.0971963	5.46425	0.156902	0.274384	-0.200598	5.45305	0.0123198	0.0721853	-0.0311965	4.89164	0.71407	0.846064
EMLSAT00000000136	JAS32361|score:893|hypothetical protein g.11716 [Clastoptera arizonana]	Q9BXM7|score:490|RecName: Full=Serine/threonine-protein kinase PINK1, mitochondrial; AltName: Full=BRPK; AltName: Full=PTEN-induced putative kinase protein 1; Flags: Precursor	GO:0004672 (protein kinase activity)GO:0005524 (ATP binding)GO:0016772 (transferase activity, transferring phosphorus-containing groups)GO:0006468 (protein phosphorylation)	PF00069: Protein kinase domain; 114-375	1519.16	-0.123584	0.0977349	0.192554	1420.67	-0.0488683	0.388388	0.604173	1857.88	-0.0583299	0.454007	0.674312	-0.124526	6.66211	0.086837	0.177044	-0.0552638	6.6794	0.322648	0.532619	-0.0512128	7.01083	0.496694	0.687492
EMLSAT00000000137	ACO10833|score:1368|DNA polymerase subunit delta-2 [Caligus rogercresseyi]	O93610|score:672|RecName: Full=DNA polymerase delta subunit 2; AltName: Full=XlCdc1	GO:0003887 (DNA-directed DNA polymerase activity)GO:0003677 (DNA binding)GO:0006260 (DNA replication)	PF04042: DNA polymerase alpha/epsilon subunit B; 196-396	632.137	0.00113372	0.981698	0.989867	608.562	0.00551826	0.94638	0.976904	256.896	-0.167741	0.100714	0.264454	0.00338366	5.39935	0.941143	0.96486	0.00253844	5.45843	0.972954	0.988109	-0.16016	4.16642	0.0887364	0.235726
EMLSAT00000000138	-	-	-	-	6.37642	-0.605754	0.117523	0.222335	6.70882	0.463525	0.258304	0.469383	6.75024	0.870231	0.0931225	0.250644	-0.597429	-0.862274	0.0901063	0.181807	0.448157	-0.697356	0.176867	0.368933	0.856604	-0.754706	0.0711802	0.204327
EMLSAT00000000139	ACO14685|score:882|Cyclin-C [Caligus clemensi]	Q7QB13|score:700|RecName: Full=Cyclin-C	GO:0016592 (mediator complex)GO:0019901 (protein kinase binding)GO:0006357 (regulation of transcription from RNA polymerase II promoter)GO:0006355 (regulation of transcription, DNA-templated)GO:0001104 (RNA polymerase II transcription cofactor activity)GO:0000079 (regulation of cyclin-dependent protein serine/threonine kinase activity)	PF08612: TATA-binding related factor (TRF) of subunit 20 of Mediator complex; 44-238	340.055	-0.244774	0.00590391	0.0202494	291.376	-0.245396	0.014726	0.0667701	185.17	-0.0210632	0.845089	0.928984	-0.24653	4.50951	0.00847381	0.0303478	-0.254819	4.4028	0.0146929	0.0792794	-0.0133385	3.69716	0.884487	0.945755
EMLSAT00000000140	-	-	-	-	98.4509	-0.932947	1.7638e-09	6.18857e-08	83.1824	-0.303878	0.0593149	0.176879	57.2171	-0.272957	0.157375	0.356433	-0.932926	2.74246	6.79431e-06	0.00022509	-0.306809	2.61782	0.0632309	0.191911	-0.261385	2.03209	0.148026	0.330168
EMLSAT00000000141	AAR88555|score:1878|LD10678p, partial [Drosophila melanogaster]	Q23551|score:1026|RecName: Full=Twitchin; AltName: Full=Uncoordinated protein 22	GO:0005515 (protein binding)	PF07679: Immunoglobulin I-set domain; 68-153, PF07679: Immunoglobulin I-set domain; 835-925, PF07679: Immunoglobulin I-set domain; 1143-1230, PF00041: Fibronectin type III domain; 932-1012, PF00041: Fibronectin type III domain; 1030-1121, PF00041: Fibronectin type III domain; 715-812, PF00041: Fibronectin type III domain; 610-697,	1441.86	0.270355	0.000656147	0.0033841	1232.14	0.185938	0.000674469	0.00747415	1142	0.00112771	0.987152	0.99478	0.269409	6.58644	0.00135504	0.00804775	0.177339	6.47382	0.00487265	0.044008	0.0082838	6.30976	0.899357	0.954255
EMLSAT00000000142	-	-	GO:0003676 (nucleic acid binding)	PF05485: THAP domain; 6-82	247.366	0.320457	0.143864	0.25844	219.93	0.220345	0.303963	0.517039	190.807	0.0407934	0.846645	0.929838	0.320354	4.05219	0.175052	0.297769	0.215559	3.99989	0.310531	0.520076	0.0499716	3.74182	0.809533	0.902518
EMLSAT00000000143	KOX69806|score:1742|UDP-glucose 6-dehydrogenase [Melipona quadrifasciata]	O02373|score:1680|RecName: Full=UDP-glucose 6-dehydrogenase; Short=UDP-Glc dehydrogenase; Short=UDP-GlcDH; Short=UDPGDH; AltName: Full=Protein sugarless; AltName: Full=Protein suppenkasper	GO:0055114 (oxidation-reduction process)GO:0051287 (NAD binding)GO:0003979 (UDP-glucose 6-dehydrogenase activity)GO:0016616 (oxidoreductase activity, acting on the CH-OH group of donors, NAD or NADP as acceptor)	PF03721: UDP-glucose/GDP-mannose dehydrogenase family, NAD binding domain; 4-188, PF00984: UDP-glucose/GDP-mannose dehydrogenase family, central domain; 213-310, PF03720: UDP-glucose/GDP-mannose dehydrogenase family, UDP binding domain; 332-438	929.002	0.741697	5.51902e-09	1.68495e-07	928.697	0.595687	0.000142122	0.00233869	596.036	0.434355	8.84053e-05	0.00111486	0.740742	5.95385	9.69945e-06	0.000283054	0.589497	6.06669	0.00127972	0.0231786	0.440445	5.37474	0.000405377	0.00807656
EMLSAT00000000144	XP_018027097|score:995|PREDICTED: serine-rich adhesin for platelets-like isoform X1 [Hyalella azteca]	-	-	PF14295: PAN domain; 254-292, PF00024: PAN domain; 128-214, PF00024: PAN domain; 38-116	20.7811	1.47585	0.00406392	0.0150448	8.4943	1.03656	0.0384331	0.13067	5.41091	0.436942	0.420099	0.646795	1.4697	0.583956	0.0166699	0.0503873	1.04294	-0.366831	0.0353224	0.131647	0.442148	-0.94419	0.3306	0.540774
EMLSAT00000000145	CBQ74117|score:1104|beta-galactoside alpha 2,6-sialyltransferase ST6Gal I/II [Caligus rogercresseyi]	Q5QQ37|score:486|RecName: Full=Beta-galactoside alpha-2,6-sialyltransferase 2; Short=Alpha 2,6-ST 2; AltName: Full=CMP-N-acetylneuraminate-beta-galactosamide-alpha-2,6-sialyltransferase 2; AltName: Full=ST6Gal II; Short=ST6GalII; AltName: Full=Sialyltransferase 2	GO:0006486 (protein glycosylation)GO:0008373 (sialyltransferase activity)GO:0030173 (integral component of Golgi membrane)	PF00777: Glycosyltransferase family 29 (sialyltransferase); 101-288	136.101	0.25929	0.0197061	0.0537668	144.297	0.25051	0.170319	0.360146	117.677	0.382416	0.126199	0.309403	0.257165	3.20041	0.0259592	0.0707302	0.243582	3.39765	0.175662	0.367438	0.388795	3.05568	0.139783	0.318668
EMLSAT00000000146	KZS16333|score:1811|Polyphosphoinositide phosphatase [Daphnia magna]	Q92562|score:1685|RecName: Full=Polyphosphoinositide phosphatase; AltName: Full=Phosphatidylinositol 3,5-bisphosphate 5-phosphatase; AltName: Full=SAC domain-containing protein 3	GO:0042578 (phosphoric ester hydrolase activity)GO:0008270 (zinc ion binding)GO:0005515 (protein binding)	PF13855: Leucine rich repeat; 972-1027, PF13920: Zinc finger, C3HC4 type (RING finger); 1467-1510, PF02383: SacI homology domain; 91-410	568.422	-0.179798	0.000622534	0.00323773	492.804	0.00409068	0.965194	0.984303	443.549	0.0940583	0.3069	0.540944	-0.180051	5.24697	0.00157596	0.00891188	-0.000550358	5.15514	0.994925	0.99795	0.0998897	4.94959	0.223594	0.426019
EMLSAT00000000147	XP_013080143|score:188|PREDICTED: uncharacterized protein LOC106065788 [Biomphalaria glabrata]	-	-	-	414.287	0.174583	0.669684	0.775513	456.741	-0.000235385	0.999675	0.999801	586.155	0.0943286	0.715945	0.861576	0.172834	4.78949	0.681737	0.782539	-0.0262913	5.04225	0.964743	0.984526	0.0995404	5.35079	0.73887	0.862063
EMLSAT00000000148	-	-	-	-	175.429	0.12449	0.112329	0.214838	187.294	0.0927014	0.529761	0.722989	126.697	-0.100856	0.383256	0.615539	0.128224	3.56129	0.0829702	0.171584	0.0890465	3.7661	0.522428	0.707464	-0.0912125	3.15768	0.343195	0.552151
EMLSAT00000000149	ADD38928|score:2270|FK506-binding protein 4 [Lepeophtheirus salmonis]	Q02790|score:734|RecName: Full=Peptidyl-prolyl cis-trans isomerase FKBP4; Short=PPIase FKBP4; AltName: Full=51 kDa FK506-binding protein; Short=FKBP51; AltName: Full=52 kDa FK506-binding protein; Short=52 kDa FKBP; Short=FKBP-52; AltName: Full=59 kDa immunophilin; Short=p59; AltName: Full=FK506-binding protein 4; Short=FKBP-4; AltName: Full=FKBP59; AltName: Full=HSP-binding immunophilin; Short=HB…	GO:0005515 (protein binding)GO:0006457 (protein folding)	PF00515: Tetratricopeptide repeat; 339-372, PF00254: FKBP-type peptidyl-prolyl cis-trans isomerase; 29-117, PF00254: FKBP-type peptidyl-prolyl cis-trans isomerase; 145-235	5604.42	0.104028	0.0289509	0.073576	5373.74	-0.0504289	0.362455	0.580143	2163.19	-0.153607	0.134796	0.323086	0.103765	8.54376	0.0439411	0.105681	-0.0569871	8.5972	0.340081	0.550166	-0.146318	7.23021	0.140818	0.319793
EMLSAT00000000150	XP_002130591|score:696|PREDICTED: N-acetylglucosamine-6-phosphate deacetylase-like [Ciona intestinalis]	Q9Y303|score:606|RecName: Full=N-acetylglucosamine-6-phosphate deacetylase; Short=GlcNAc 6-P deacetylase; AltName: Full=Amidohydrolase domain-containing protein 2	-	PF13594: Amidohydrolase; 29-104	1014.4	0.0102159	0.903936	0.94067	984.41	0.143837	0.183345	0.377981	1009.81	0.529502	0.00114464	0.00894329	0.00927775	6.07998	0.904344	0.940609	0.137433	6.15092	0.177089	0.369199	0.535886	6.13288	0.00473802	0.0354067
EMLSAT00000000151	KFD63705|score:589|hypothetical protein M514_06583, partial [Trichuris suis]	Q868Z9|score:459|RecName: Full=Papilin; Flags: Precursor	GO:0008061 (chitin binding)GO:0004867 (serine-type endopeptidase inhibitor activity)GO:0006030 (chitin metabolic process)GO:0005576 (extracellular region)	PF00014: Kunitz/Bovine pancreatic trypsin inhibitor domain; 784-834, PF00014: Kunitz/Bovine pancreatic trypsin inhibitor domain; 724-775, PF00014: Kunitz/Bovine pancreatic trypsin inhibitor domain; 263-316, PF00014: Kunitz/Bovine pancreatic trypsin inhibitor domain; 134-185, PF00014: Kunitz/Bovine pancreatic trypsin inhibitor domain; 410-461, PF00014: Kunitz/Bovine pancreatic trypsin inhibitor do…	0.762627	0.650838	0.591002	NA	0.661328	-1.99645	0.13153	NA	4.62079	-0.168055	0.813136	0.914698	0.579167	-2.4444	0.508662	0.638703	-2.03097	-2.41548	0.049575	0.164028	-0.202021	-1.12277	0.754258	0.871119
EMLSAT00000000152	WP_059171268|score:239|hypothetical protein [Bacillus sp. FJAT-27445]	D4A2Z2|score:168|RecName: Full=Eppin; AltName: Full=Epididymal protease inhibitor; AltName: Full=Serine protease inhibitor-like with Kunitz and WAP domains 1; Flags: Precursor	GO:0004867 (serine-type endopeptidase inhibitor activity)	PF00014: Kunitz/Bovine pancreatic trypsin inhibitor domain; 12-64	47.5904	-1.01527	0.000556836	0.00294689	37.7673	-1.09512	0.00889017	0.0467771	47.9905	-0.697196	0.00113845	0.00890701	-1.02098	1.71443	0.00293858	0.0140252	-1.14965	1.51456	0.0176449	0.0879549	-0.688334	1.79643	0.00258935	0.0246718
EMLSAT00000000153	XP_018896709|score:779|PREDICTED: ribonucleoprotein PTB-binding 1-like [Bemisia tabaci]	Q9CW46|score:419|RecName: Full=Ribonucleoprotein PTB-binding 1; AltName: Full=Protein raver-1	GO:0000166 (nucleotide binding)GO:0003676 (nucleic acid binding)	PF00076: RNA recognition motif. (a.k.a. RRM, RBD, or RNP domain); 159-227	437.09	-0.484371	1.18839e-06	1.74604e-05	343.375	-0.497082	7.74671e-06	0.000266568	362.168	-0.413545	2.01528e-05	0.000332478	-0.484154	4.86927	5.18434e-05	0.00084485	-0.502559	4.63799	0.000193303	0.00936425	-0.405752	4.65821	0.000275315	0.00644946
EMLSAT00000000154	ABU41117|score:399|putative metalloproteinase [Lepeophtheirus salmonis]	P41246|score:207|RecName: Full=Matrix metalloproteinase-9; Short=MMP-9; AltName: Full=92 kDa gelatinase; AltName: Full=92 kDa type IV collagenase; AltName: Full=Gelatinase B; Short=GELB; Flags: Precursor	-	PF00040: Fibronectin type II domain; 93-125, PF00040: Fibronectin type II domain; 157-185, PF00040: Fibronectin type II domain; 29-69	512.013	-1.90804	3.85302e-16	7.42433e-14	566.309	-2.1258	1.17284e-11	2.49637e-09	1756.62	1.25545	6.4904e-07	1.7987e-05	-1.91605	5.09619	1.94913e-06	9.75868e-05	-2.13568	5.36	7.23991e-05	0.0051382	1.2613	6.93164	0.00163055	0.0183712
EMLSAT00000000155	XP_012149651|score:4045|PREDICTED: calcium-transporting ATPase sarcoplasmic/endoplasmic reticulum type isoform X3 [Megachile rotundata]	Q7PPA5|score:3930|RecName: Full=Calcium-transporting ATPase sarcoplasmic/endoplasmic reticulum type; AltName: Full=Calcium pump	GO:0006812 (cation transport)GO:0019829 (cation-transporting ATPase activity)GO:0016021 (integral component of membrane)GO:0005388 (calcium-transporting ATPase activity)GO:0006816 (calcium ion transport)GO:0046872 (metal ion binding)GO:0000166 (nucleotide binding)	PF00702: haloacid dehalogenase-like hydrolase; 331-694, PF00690: Cation transporter/ATPase, N-terminus; 7-63, PF00689: Cation transporting ATPase, C-terminus; 764-966, PF00122: E1-E2 ATPase; 82-326	8298.26	-0.199107	0.00315852	0.012285	6709.67	-0.212075	0.00759537	0.0416951	20022.2	-0.29709	3.76726e-05	0.000559062	-0.19974	9.11002	0.00571706	0.0228188	-0.218863	8.9177	0.0113671	0.0689962	-0.28983	10.4392	0.00422811	0.0331556
EMLSAT00000000156	-	-	-	-	264.286	-0.32238	0.00406359	0.0150448	221.389	0.0811526	0.470429	0.676729	2490.25	0.125764	0.26896	0.498277	-0.322595	4.14766	0.00669687	0.0255153	0.0741996	4.00847	0.48268	0.676861	0.132396	7.43326	0.219354	0.420949
EMLSAT00000000157	XP_001843240|score:776|matrix metalloproteinase [Culex quinquefasciatus]	Q9R0S3|score:507|RecName: Full=Matrix metalloproteinase-17; Short=MMP-17; AltName: Full=Membrane-type matrix metalloproteinase 4; Short=MT-MMP 4; Short=MTMMP4; AltName: Full=Membrane-type-4 matrix metalloproteinase; Short=MT4-MMP; Short=MT4MMP; Flags: Precursor	GO:0031012 (extracellular matrix)GO:0008237 (metallopeptidase activity)GO:0008270 (zinc ion binding)GO:0006508 (proteolysis)GO:0004222 (metalloendopeptidase activity)	PF00413: Matrixin; 126-262, PF00045: Hemopexin; 433-478, PF00045: Hemopexin; 385-431	13.6337	1.40899	1.51012e-06	2.14372e-05	9.67805	0.447338	0.274908	0.487692	5.18449	-1.17286	0.0290523	0.108238	1.39445	0.0380891	2.15384e-05	0.000467992	0.427283	-0.284102	0.265566	0.47286	-1.13363	-1.00017	0.00881061	0.052326
EMLSAT00000000158	XP_013406007|score:2884|PREDICTED: nuclear pore complex protein Nup155-like [Lingula anatina]	Q99P88|score:2636|RecName: Full=Nuclear pore complex protein Nup155; AltName: Full=155 kDa nucleoporin; AltName: Full=Nucleoporin Nup155	GO:0006913 (nucleocytoplasmic transport)GO:0005643 (nuclear pore)GO:0017056 (structural constituent of nuclear pore)GO:0005515 (protein binding)	PF03177: Non-repetitive/WGA-negative nucleoporin C-terminal; 670-1228, PF08801: Nup133 N terminal like; 81-500,	2099.44	-0.318096	4.94945e-07	8.32272e-06	1806.28	-0.247802	0.000235514	0.00342375	1058.58	-0.152003	0.0170039	0.0729428	-0.318765	7.12826	3.90145e-05	0.000694273	-0.255015	7.02567	0.00119079	0.022386	-0.144903	6.20045	0.0320476	0.121102
EMLSAT00000000159	EFX82051|score:869|hypothetical protein DAPPUDRAFT_302835 [Daphnia pulex]	Q3U2S4|score:730|RecName: Full=OTU domain-containing protein 5; AltName: Full=Deubiquitinating enzyme A; Short=DUBA	GO:0005515 (protein binding)GO:0005089 (Rho guanyl-nucleotide exchange factor activity)GO:0005737 (cytoplasm)GO:0035023 (regulation of Rho protein signal transduction)	PF03114: BAR domain; 1152-1344, PF07653: Variant SH3 domain; 1640-1685, PF14604: Variant SH3 domain; 543-590, PF00621: RhoGEF domain; 976-1133, PF02338: OTU-like cysteine protease; 171-283, PF00018: SH3 domain; 623-666	812.455	-0.153138	0.00439941	0.0159897	733.012	0.0296823	0.723449	0.854195	690.763	0.0701459	0.37544	0.609048	-0.152689	5.76056	0.00633729	0.0245588	0.0242007	5.72653	0.755428	0.868539	0.078632	5.58608	0.278697	0.488625
EMLSAT00000000160	EHB12782|score:569|Heterogeneous nuclear ribonucleoprotein A3 [Heterocephalus glaber]	P07909|score:474|RecName: Full=Heterogeneous nuclear ribonucleoprotein A1; Short=hnRNP A1; AltName: Full=PEN repeat clone P9; AltName: Full=hnRNP core protein A1-A	GO:0000166 (nucleotide binding)GO:0003676 (nucleic acid binding)	PF00076: RNA recognition motif. (a.k.a. RRM, RBD, or RNP domain); 111-165, PF00076: RNA recognition motif. (a.k.a. RRM, RBD, or RNP domain); 17-82,	4180.26	0.0999037	0.225854	0.36263	3625.19	0.00960713	0.821635	0.911622	3159.44	-0.00965122	0.815759	0.915604	0.0990725	8.12084	0.205598	0.335777	0.0044884	8.02944	0.928193	0.966574	-0.00322108	7.77643	0.958608	0.983129
EMLSAT00000000161	XP_008190912|score:931|PREDICTED: protein ABHD16A [Tribolium castaneum]	Q6MG55|score:825|RecName: Full=Protein ABHD16A; AltName: Full=Alpha/beta hydrolase domain-containing protein 16A; Short=Abhydrolase domain-containing protein 16A; AltName: Full=HLA-B-associated transcript 5	-	PF12695: Alpha/beta hydrolase family; 260-319	1203.28	0.0488244	0.31088	0.456019	1094.48	0.0759668	0.12524	0.294325	774.624	0.077871	0.177076	0.38478	0.0473963	6.32605	0.310786	0.453089	0.0670283	6.30331	0.186971	0.381739	0.0839763	5.75131	0.141192	0.320306
EMLSAT00000000162	-	-	-	PF15309: ALMS motif; 401-524	59.6687	-0.0300187	0.826279	0.890846	57.1976	-0.0393718	0.844142	0.923554	35.1404	0.156046	0.446898	0.668718	-0.0332267	2.03918	0.799797	0.869063	-0.0494248	2.0995	0.797726	0.893286	0.159373	1.36557	0.348593	0.556802
EMLSAT00000000163	ACO13111|score:2013|DNA primase small subunit [Lepeophtheirus salmonis]	P49642|score:1040|RecName: Full=DNA primase small subunit; AltName: Full=DNA primase 49 kDa subunit; Short=p49	GO:0003896 (DNA primase activity)GO:0006269 (DNA replication, synthesis of RNA primer)	PF01896: Eukaryotic and archaeal DNA primase small subunit; 131-363	361.915	0.191304	0.0169754	0.0477914	374.159	0.000206256	0.998559	0.999356	148.144	-0.12258	0.316167	0.550534	0.19269	4.59776	0.0168574	0.0508008	-0.00314274	4.75852	0.97583	0.989423	-0.114034	3.37984	0.291706	0.501024
EMLSAT00000000164	ALS05207|score:176|mitochondrial putative 39S ribosomal protein L36 [Tortanus dextrilobatus]	O94690|score:110|RecName: Full=54S ribosomal protein c83.06c, mitochondrial; Flags: Precursor	GO:0003735 (structural constituent of ribosome)GO:0005622 (intracellular)GO:0006412 (translation)GO:0005840 (ribosome)	PF00444: Ribosomal protein L36; 38-65	488.264	0.279818	1.31037e-05	0.000131685	479.912	0.213145	0.00367868	0.0248053	245.371	0.00579378	0.9591	0.981895	0.281261	5.0278	0.000146268	0.00169011	0.204533	5.11677	0.00832525	0.0580878	0.0130432	4.09945	0.895809	0.95186
EMLSAT00000000165	ACO13107|score:2008|Antichymotrypsin-2 [Lepeophtheirus salmonis]	Q90935|score:603|RecName: Full=Neuroserpin; AltName: Full=Axonin-2; AltName: Full=Peptidase inhibitor 12; Short=PI-12; AltName: Full=Serpin I1; Flags: Precursor	GO:0005615 (extracellular space)	PF00079: Serpin (serine protease inhibitor); 39-403	107.665	-0.444265	0.00127806	0.00584528	97.9266	-0.402668	0.0800576	0.217674	271.63	-0.929708	1.14185e-05	0.000205195	-0.445542	2.86792	0.00337278	0.015535	-0.411252	2.84976	0.0797319	0.222915	-0.924762	4.24553	0.00117945	0.0153264
EMLSAT00000000166	ACO12067|score:1479|Lipid phosphate phosphohydrolase 1 [Lepeophtheirus salmonis]	O08564|score:449|RecName: Full=Phospholipid phosphatase 1; AltName: Full=Lipid phosphate phosphohydrolase 1; AltName: Full=PAP2-alpha; AltName: Full=Phosphatidate phosphohydrolase type 2a; AltName: Full=Phosphatidic acid phosphatase 2a; Short=PAP-2a; Short=PAP2a	GO:0016020 (membrane)GO:0003824 (catalytic activity)	PF01569: PAP2 superfamily; 122-268	256.753	0.138911	0.099974	0.196143	238.08	0.112258	0.340806	0.557113	281.027	-0.14705	0.164256	0.366817	0.138435	4.1055	0.0923556	0.18519	0.105829	4.11082	0.337699	0.547569	-0.138141	4.29398	0.152075	0.33591
EMLSAT00000000167	XP_014292034|score:427|PREDICTED: uncharacterized protein LOC106690942 [Halyomorpha halys]	Q9NXK8|score:155|RecName: Full=F-box/LRR-repeat protein 12; AltName: Full=F-box and leucine-rich repeat protein 12; AltName: Full=F-box protein FBL12	GO:0005515 (protein binding)	PF00646: F-box domain; 28-70	195.086	0.240318	0.00883389	0.0281163	186.086	0.0346397	0.733718	0.858256	104.477	-0.199174	0.113911	0.287806	0.238672	3.71302	0.0125711	0.0410616	0.0343749	3.75771	0.709652	0.838578	-0.19107	2.8843	0.0782115	0.217146
EMLSAT00000000168	XP_006821593|score:417|PREDICTED: armadillo repeat-containing protein 6-like [Saccoglossus kowalevskii]	Q8BNU0|score:342|RecName: Full=Armadillo repeat-containing protein 6	GO:0005488 (binding)GO:0005515 (protein binding)	-	335.994	-0.125094	0.129443	0.239	316.147	-0.110423	0.239145	0.448585	268.854	0.152133	0.143476	0.335536	-0.127102	4.49191	0.115669	0.219932	-0.117648	4.51814	0.183564	0.377013	0.158215	4.23059	0.0967162	0.249659
EMLSAT00000000169	XP_018010074|score:1658|PREDICTED: polypeptide N-acetylgalactosaminyltransferase 1-like [Hyalella azteca]	Q8IUC8|score:1242|RecName: Full=Polypeptide N-acetylgalactosaminyltransferase 13; AltName: Full=Polypeptide GalNAc transferase 13; Short=GalNAc-T13; Short=pp-GaNTase 13; AltName: Full=Protein-UDP acetylgalactosaminyltransferase 13; AltName: Full=UDP-GalNAc:polypeptide N-acetylgalactosaminyltransferase 13	-	PF00652: Ricin-type beta-trefoil lectin domain; 487-611, PF00535: Glycosyl transferase family 2; 171-353,	490.536	-0.340285	0.00339227	0.0130006	427.097	-0.516831	3.91019e-06	0.000154775	577.062	0.208989	0.0331215	0.119601	-0.340387	5.03455	0.00550258	0.0222365	-0.521102	4.95031	0.000134167	0.0076022	0.215431	5.32744	0.0228338	0.0970475
EMLSAT00000000170	EFN62882|score:254|WD repeat-containing protein 16 [Camponotus floridanus]	Q8N1V2|score:230|RecName: Full=Cilia- and flagella-associated protein 52; AltName: Full=WD repeat-containing protein 16; AltName: Full=WD40-repeat protein up-regulated in HCC	GO:0005515 (protein binding)	PF00400: WD domain, G-beta repeat; 114-144, PF00400: WD domain, G-beta repeat; 236-271,	15.8005	0.539182	0.0245202	0.064261	15.8444	0.687079	0.00720319	0.0402493	8.38482	0.339114	0.401656	0.631073	0.532315	0.242919	0.0188725	0.055575	0.670034	0.35255	0.00137788	0.0241191	0.340095	-0.473871	0.27727	0.486908
EMLSAT00000000171	XP_013754539|score:270|flagellar associated protein [Thecamonas trahens ATCC 50062]	A8ILK1|score:238|RecName: Full=Cilia- and flagella-associated protein 52	GO:0005515 (protein binding)	-	5.22628	0.462484	0.327333	0.473535	6.66794	0.119981	0.788602	0.891137	3.04238	-0.217061	0.742579	0.877829	0.46442	-1.04609	0.289884	0.430305	0.105981	-0.709338	0.785742	0.887474	-0.206713	-1.51622	0.665536	0.813805
EMLSAT00000000173	XP_007952169|score:2421|PREDICTED: DNA replication licensing factor MCM5 isoform X3 [Orycteropus afer afer]	Q561P5|score:2346|RecName: Full=DNA replication licensing factor mcm5	GO:0003677 (DNA binding)GO:0042555 (MCM complex)GO:0005634 (nucleus)GO:0003678 (DNA helicase activity)GO:0005524 (ATP binding)GO:0006260 (DNA replication)GO:0006270 (DNA replication initiation)GO:0000166 (nucleotide binding)GO:0017111 (nucleoside-triphosphatase activity)	PF00493: MCM2/3/5 family; 260-597	1462.49	-0.0625901	0.24673	0.387399	1359.63	-0.208694	0.00637543	0.0367883	611.296	-0.266805	0.0164024	0.0711623	-0.0614392	6.60699	0.242253	0.377937	-0.213745	6.61615	0.00763184	0.0558829	-0.259343	5.41013	0.0178054	0.082043
EMLSAT00000000174	XP_018027113|score:197|PREDICTED: E3 ubiquitin-protein ligase RNF216-like, partial [Hyalella azteca]	Q9NWF9|score:151|RecName: Full=E3 ubiquitin-protein ligase RNF216; AltName: Full=RING finger protein 216; AltName: Full=Triad domain-containing protein 3; AltName: Full=Ubiquitin-conjugating enzyme 7-interacting protein 1; AltName: Full=Zinc finger protein inhibiting NF-kappa-B	-	-	245.178	0.154933	0.0732625	0.154296	241.028	-0.0881118	0.255605	0.466808	118.251	0.201979	0.151728	0.348193	0.155615	4.03949	0.0706561	0.152173	-0.0957952	4.12968	0.169029	0.359651	0.20733	3.06099	0.110717	0.274254
EMLSAT00000000175	XP_019627526|score:703|PREDICTED: thyroid adenoma-associated protein homolog isoform X2 [Branchiostoma belcheri]	O60081|score:337|RecName: Full=Uncharacterized protein C1494.07	GO:0005488 (binding)	PF10350: Putative death-receptor fusion protein (DUF2428); 700-954	226.07	-0.791452	1.89112e-06	2.59372e-05	157.578	-0.297776	0.0663961	0.191124	138.249	-0.00551344	0.970296	0.986333	-0.791205	3.92582	0.00013853	0.00162403	-0.305695	3.52542	0.0576597	0.180164	0.00363181	3.27923	0.978163	0.989648
EMLSAT00000000176	XP_012688079|score:854|PREDICTED: phosphatidylinositide phosphatase SAC1-B [Clupea harengus]	A4VCH0|score:822|RecName: Full=Phosphatidylinositide phosphatase SAC1-B; AltName: Full=Suppressor of actin mutations 1-like protein B	GO:0042578 (phosphoric ester hydrolase activity)	PF02383: SacI homology domain; 92-333	635.939	-0.0245768	0.682927	0.785509	581.619	-0.0264941	0.707355	0.844096	412.556	0.207623	0.0199456	0.0814322	-0.0276377	5.40857	0.625679	0.73623	-0.0365176	5.394	0.581695	0.751654	0.214791	4.84564	0.0140333	0.0702779
EMLSAT00000000177	XP_001607103|score:512|PREDICTED: polynucleotide 5'-hydroxyl-kinase NOL9 [Nasonia vitripennis]	Q3TZX8|score:350|RecName: Full=Polynucleotide 5'-hydroxyl-kinase NOL9; AltName: Full=Nucleolar protein 9	-	PF06807: Pre-mRNA cleavage complex II protein Clp1; 317-545, PF03205: Molybdopterin guanine dinucleotide synthesis protein B; 205-274,	513.684	0.115145	0.0388857	0.09324	536.612	0.108974	0.504271	0.703598	271.02	-0.0906459	0.386472	0.618452	0.113844	5.10127	0.0423366	0.10279	0.101791	5.27633	0.509193	0.697475	-0.0848454	4.24232	0.360934	0.568191
EMLSAT00000000178	XP_014275951|score:1217|PREDICTED: endophilin-A isoform X4 [Halyomorpha halys]	Q8I1C0|score:1097|RecName: Full=Endophilin-A; AltName: Full=SH3 domain-containing GRB2-like protein	GO:0005737 (cytoplasm)GO:0005515 (protein binding)	PF03114: BAR domain; 7-243, PF00018: SH3 domain; 351-395,	702.861	0.0459716	0.568063	0.693787	653.612	-0.0584644	0.616616	0.783032	541.32	0.100544	0.407304	0.635604	0.0461825	5.55161	0.534715	0.660914	-0.0634712	5.56106	0.553739	0.732739	0.107633	5.23481	0.314649	0.524655
EMLSAT00000000179	XP_014279942|score:175|PREDICTED: uncharacterized protein LOC106683165 isoform X3 [Halyomorpha halys]	-	-	-	3.56192	0.0938768	0.850449	0.906765	2.44518	-0.739307	0.309832	0.523256	4.38866	0.117529	0.831067	0.922152	0.0931304	-1.44107	0.825064	0.887848	-0.695457	-1.63819	0.255048	0.461257	0.120444	-1.16798	0.780966	0.886682
EMLSAT00000000180	-	-	-	-	0.660134	2.36527	0.339908	NA	0.505986	2.60858	0.183686	NA	0.129229	0.63461	0.840872	NA	2.45903	-2.50732	0.0811527	0.168661	3.40934	-2.4664	0.0274278	0.113344	1.40273	-2.79457	0.281717	0.490194
EMLSAT00000000181	XP_014288832|score:1071|PREDICTED: vascular endothelial growth factor receptor 1 isoform X3 [Halyomorpha halys]	P35969|score:765|RecName: Full=Vascular endothelial growth factor receptor 1; Short=VEGFR-1; AltName: Full=Embryonic receptor kinase 2; AltName: Full=Fms-like tyrosine kinase 1; Short=FLT-1; AltName: Full=Tyrosine-protein kinase receptor FLT; Flags: Precursor	GO:0004672 (protein kinase activity)GO:0005515 (protein binding)GO:0006468 (protein phosphorylation)GO:0016772 (transferase activity, transferring phosphorus-containing groups)GO:0005524 (ATP binding)GO:0004713 (protein tyrosine kinase activity)	PF07679: Immunoglobulin I-set domain; 586-650, PF07714: Protein tyrosine kinase; 746-1067, PF13895: Immunoglobulin domain; 117-205, PF13895: Immunoglobulin domain; 480-548	252.803	-0.471639	3.37579e-05	0.00029305	205.015	-0.018185	0.869832	0.938913	210.822	0.238982	0.10102	0.264956	-0.474065	4.08546	0.000331745	0.00294637	-0.022308	3.89802	0.828057	0.91125	0.246495	3.88203	0.0728699	0.207426
EMLSAT00000000182	XP_011296808|score:1267|PREDICTED: voltage-dependent L-type calcium channel subunit beta-2 isoform X6 [Fopius arisanus]	P54288|score:1053|RecName: Full=Voltage-dependent L-type calcium channel subunit beta-2; Short=CAB2; AltName: Full=Calcium channel voltage-dependent subunit beta 2	GO:0005245 (voltage-gated calcium channel activity)GO:0005515 (protein binding)GO:0005891 (voltage-gated calcium channel complex)GO:0070588 (calcium ion transmembrane transport)	PF00625: Guanylate kinase; 285-420	12.2131	-0.136037	0.704184	0.802188	6.84556	0.549999	0.155799	0.340087	2.29648	-2.2158	0.025087	0.0969508	-0.141617	-0.090803	0.682839	0.782934	0.529178	-0.662164	0.0752334	0.214845	-2.08334	-1.73155	0.0150847	0.0739075
EMLSAT00000000184	XP_015118923|score:434|PREDICTED: uncharacterized protein LOC107042403 isoform X1 [Diachasma alloeum]	Q5FWF5|score:339|RecName: Full=N-acetyltransferase ESCO1; AltName: Full=CTF7 homolog 1; AltName: Full=Establishment factor-like protein 1; Short=EFO1p; Short=hEFO1; AltName: Full=Establishment of cohesion 1 homolog 1; Short=ECO1 homolog 1; Short=ESO1 homolog 1	-	PF13878: zinc-finger of acetyl-transferase ESCO; 486-524, PF13880: ESCO1/2 acetyl-transferase; 631-702,	356.126	-0.168442	0.0342597	0.0841038	343.727	-0.226282	0.00286908	0.020991	167.813	-0.242793	0.118535	0.296363	-0.1667	4.57497	0.0402023	0.0987886	-0.232783	4.63881	0.00412833	0.0409493	-0.234728	3.55772	0.11063	0.274096
EMLSAT00000000185	XP_018354354|score:3636|PREDICTED: microtubule-associated serine/threonine-protein kinase 3 isoform X3 [Trachymyrmex septentrionalis]	Q6AX33|score:2464|RecName: Full=Microtubule-associated serine/threonine-protein kinase 3	GO:0005515 (protein binding)GO:0006468 (protein phosphorylation)GO:0016772 (transferase activity, transferring phosphorus-containing groups)GO:0005524 (ATP binding)GO:0004674 (protein serine/threonine kinase activity)GO:0004672 (protein kinase activity)GO:0000287 (magnesium ion binding)	PF00069: Protein kinase domain; 664-933, PF13180: PDZ domain; 1276-1327, PF08926: Domain of unknown function (DUF1908); 290-603	2350.81	-0.388187	0.000484834	0.00265181	1880.68	-0.475174	1.36981e-05	0.000419913	2707.2	-0.166942	0.183252	0.393205	-0.389026	7.29088	0.00139925	0.00821467	-0.481788	7.0843	0.000219804	0.00968319	-0.159642	7.55319	0.178033	0.369444
EMLSAT00000000186	AAM77468|score:564|timeless, partial [Periplaneta americana]	P49021|score:548|RecName: Full=Protein timeless	-	-	12.0686	-0.768376	0.00528033	0.0185103	6.22388	-0.492691	0.231435	0.439319	4.21699	-0.763477	0.203817	0.419188	-0.762742	-0.0951875	0.00407281	0.0178087	-0.489296	-0.7583	0.133736	0.310257	-0.731825	-1.19254	0.14332	0.323409
EMLSAT00000000187	ACO14819|score:1595|Cyclin-Y [Caligus clemensi]	Q8ND76|score:1044|RecName: Full=Cyclin-Y; Short=Cyc-Y; AltName: Full=Cyclin box protein 1; AltName: Full=Cyclin fold protein 1; AltName: Full=cyclin-X	GO:0019901 (protein kinase binding)GO:0000079 (regulation of cyclin-dependent protein serine/threonine kinase activity)	PF00134: Cyclin, N-terminal domain; 188-296	585.462	-0.147738	0.034648	0.0848267	495.613	-0.150385	0.0530083	0.162534	387.897	-0.103023	0.329567	0.565049	-0.150713	5.28974	0.0338196	0.0863781	-0.157977	5.16446	0.0454393	0.154917	-0.0952905	4.75659	0.313953	0.524085
EMLSAT00000000188	ACO10878|score:448|Broad-complex core protein isoform 6 [Caligus rogercresseyi]		GO:0046872 (metal ion binding)	PF12756: C2H2 type zinc-finger (2 copies); 171-200, PF12756: C2H2 type zinc-finger (2 copies); 130-169,	94.0149	-0.269854	0.0180809	0.0504087	86.4501	0.159552	0.289498	0.501894	66.7589	0.0615635	0.708811	0.857477	-0.278965	2.67833	0.0192002	0.0563537	0.146216	2.67504	0.341949	0.552083	0.0661012	2.25426	0.646664	0.801555
EMLSAT00000000189	KZT66207|score:184|hypothetical protein DAEQUDRAFT_696012 [Daedalea quercina L-15889]	-	-	-	358.663	0.0593638	0.327857	0.47406	354.321	0.0341628	0.611619	0.77891	160.913	0.0231617	0.879428	0.947291	0.0584	4.58541	0.314124	0.456513	0.0310719	4.68168	0.613294	0.774626	0.0290197	3.49999	0.83213	0.915901
EMLSAT00000000190	ACO10647|score:800|UPF0504 protein [Caligus rogercresseyi]	Q5EAL6|score:179|RecName: Full=Transmembrane protein 192	-	PF14802: TMEM192 family; 19-248	0.737182	-0.93009	0.41623	NA	1.17305	1.59578	0.131387	NA	1.38332	0.904769	0.362623	0.597587	-0.837911	-2.47308	0.322326	0.465669	1.42883	-2.13445	0.0776933	0.219197	0.828388	-2.10051	0.250962	0.459408
EMLSAT00000000191	ACO10257|score:332|Histone H1-delta [Caligus rogercresseyi]	O16277|score:244|RecName: Full=Putative histone H1.6; AltName: Full=Histone H1-like protein 6	GO:0003677 (DNA binding)GO:0005634 (nucleus)GO:0000786 (nucleosome)GO:0006334 (nucleosome assembly)	PF00538: linker histone H1 and H5 family; 36-111	1641.93	0.0349485	0.767244	0.84901	1538.28	-0.0455721	0.717173	0.850639	1374.06	-0.19777	0.0191961	0.0793867	0.0339253	6.77405	0.763059	0.843359	-0.0523517	6.79409	0.647141	0.796819	-0.191129	6.57628	0.0257486	0.105244
EMLSAT00000000192	-	-	-	-	9.89673	0.22722	0.476805	0.616313	8.0267	0.916347	0.0362058	0.125403	6.71336	0.0837071	0.881744	0.948549	0.224483	-0.345674	0.454244	0.591361	0.881027	-0.502056	0.0449275	0.15374	0.108237	-0.728253	0.832258	0.915905
EMLSAT00000000193	XP_010783822|score:330|PREDICTED: LOW QUALITY PROTEIN: methionine-R-sulfoxide reductase B1-A-like [Notothenia coriiceps]	Q802G6|score:318|RecName: Full=Methionine-R-sulfoxide reductase B1-A; Short=MsrB; Short=MsrB1-A; AltName: Full=Selenoprotein X-A; Short=SePR; Short=SelX-A	GO:0055114 (oxidation-reduction process)GO:0030091 (protein repair)GO:0016671 (oxidoreductase activity, acting on a sulfur group of donors, disulfide as acceptor)GO:0033743 (peptide-methionine (R)-S-oxide reductase activity)GO:0006979 (response to oxidative stress)	PF01641: SelR domain; 11-89	278.257	0.402283	1.16292e-06	1.71936e-05	309.532	0.350025	0.0145528	0.0661977	227.828	0.0579658	0.670727	0.833616	0.403427	4.22057	6.28596e-05	0.000954183	0.344557	4.48449	0.0188323	0.091373	0.0644524	3.99433	0.593814	0.764924
EMLSAT00000000194	XP_013402130|score:435|PREDICTED: activator of basal transcription 1-like [Lingula anatina]	Q5R9Y3|score:313|RecName: Full=Activator of basal transcription 1	GO:0000166 (nucleotide binding)	-	834.08	0.0799161	0.39328	0.540025	713.957	0.0458305	0.70267	0.840952	607.656	-0.0220228	0.834763	0.923579	0.0788754	5.7983	0.366139	0.508861	0.038974	5.68824	0.718465	0.843507	-0.0158257	5.40218	0.863944	0.932183
EMLSAT00000000195	XP_013780709|score:1184|PREDICTED: tudor domain-containing protein 7-like isoform X2 [Limulus polyphemus]	Q8NHU6|score:581|RecName: Full=Tudor domain-containing protein 7; AltName: Full=PCTAIRE2-binding protein; AltName: Full=Tudor repeat associator with PCTAIRE-2; Short=Trap	-	PF00035: Double-stranded RNA binding motif; 230-298, PF00567: Tudor domain; 448-567, PF00567: Tudor domain; 881-1002, PF00567: Tudor domain; 645-764, PF12872: OST-HTH/LOTUS domain; 8-70,	987.562	-0.267225	9.33747e-05	0.000684243	844.67	-0.188758	0.0262046	0.0986184	787.194	0.077236	0.307056	0.54096	-0.268159	6.04181	0.000474966	0.00381563	-0.195926	5.93115	0.0218024	0.0995178	0.0845882	5.77403	0.228037	0.431809
EMLSAT00000000196	ACO15478|score:754|Plasmolipin [Caligus clemensi]		GO:0016020 (membrane)	PF01284: Membrane-associating domain; 72-214	936.763	0.562665	0.00393826	0.0146767	950.017	0.742397	4.2681e-05	0.000946658	523.807	0.307415	0.0178491	0.0753053	0.5628	5.96645	0.0150522	0.0466443	0.737087	6.09926	0.00105098	0.0214259	0.313978	5.18933	0.0143858	0.0715947
EMLSAT00000000197	XP_017771572|score:949|PREDICTED: cyclin-L1 [Nicrophorus vespilloides]	Q9R1Q2|score:812|RecName: Full=Cyclin-L1; Short=Cyclin-L; AltName: Full=Cyclin Ania-6a	GO:0019901 (protein kinase binding)GO:0006355 (regulation of transcription, DNA-templated)GO:0005634 (nucleus)GO:0000079 (regulation of cyclin-dependent protein serine/threonine kinase activity)GO:0006396 (RNA processing)	PF02984: Cyclin, C-terminal domain; 186-282, PF00134: Cyclin, N-terminal domain; 34-167,	761.081	0.22383	0.00566223	0.0195977	759.662	0.0353555	0.749041	0.867038	497.659	-0.132127	0.125033	0.307793	0.223952	5.66623	0.00688297	0.0260756	0.0303203	5.77721	0.762896	0.873525	-0.124113	5.11479	0.117787	0.285304
EMLSAT00000000198	XP_012667005|score:591|PREDICTED: potassium voltage-gated channel subfamily B member 2 [Otolemur garnettii]	Q95L11|score:578|RecName: Full=Potassium voltage-gated channel subfamily B member 2; AltName: Full=Voltage-gated potassium channel subunit Kv2.2	GO:0005216 (ion channel activity)GO:0055085 (transmembrane transport)GO:0016020 (membrane)GO:0008076 (voltage-gated potassium channel complex)GO:0006811 (ion transport)GO:0006813 (potassium ion transport)GO:0005249 (voltage-gated potassium channel activity)	PF00520: Ion transport protein; 48-227	2.41409	-0.913795	0.128707	0.238014	2.96735	-0.715852	0.270048	0.481875	1.93988	0.589393	0.51509	0.720917	-0.85861	-1.76587	0.0849062	0.174497	-0.698128	-1.48691	0.209413	0.410408	0.586136	-1.8674	0.431889	0.631486
EMLSAT00000000199	-	-	-	-	11.6674	-0.907358	0.00144866	0.00644252	9.63241	-0.475196	0.17218	0.362719	321.544	-0.355691	0.0282114	0.105825	-0.891336	-0.153964	0.00242208	0.0122215	-0.470466	-0.265115	0.118968	0.287625	-0.349353	4.48691	0.0325064	0.121952
EMLSAT00000000200	ACO14673|score:1156|B0272.4 [Caligus clemensi]	Q9WUR2|score:282|RecName: Full=Enoyl-CoA delta isomerase 2, mitochondrial; AltName: Full=Delta(3),delta(2)-enoyl-CoA isomerase; Short=D3,D2-enoyl-CoA isomerase; AltName: Full=Dodecenoyl-CoA isomerase; AltName: Full=Peroxisomal 3,2-trans-enoyl-CoA isomerase; Short=pECI; Flags: Precursor	GO:0008152 (metabolic process)GO:0003824 (catalytic activity)	PF00378: Enoyl-CoA hydratase/isomerase family; 24-253	994.487	-0.0936628	0.0673777	0.144888	921.16	-0.154082	0.00804213	0.0435124	899.079	-0.0383022	0.565164	0.760494	-0.0925715	6.05154	0.0743565	0.15821	-0.157525	6.05532	0.0117681	0.0703273	-0.0296911	5.96539	0.631358	0.79045
EMLSAT00000000201	ACO15085|score:1827|DnaJ homolog subfamily C member 7 [Caligus clemensi]	Q99615|score:993|RecName: Full=DnaJ homolog subfamily C member 7; AltName: Full=Tetratricopeptide repeat protein 2; Short=TPR repeat protein 2	GO:0005515 (protein binding)	PF00226: DnaJ domain; 697-736, PF13414: TPR repeat; 342-408, PF13414: TPR repeat; 574-639, PF07719: Tetratricopeptide repeat; 525-558, PF07719: Tetratricopeptide repeat; 644-675,	4524.95	-0.111011	0.126322	0.2346	4262.75	-0.122844	0.107368	0.266177	4920.41	-0.197825	0.0768818	0.218271	-0.11141	8.23534	0.11823	0.223421	-0.129091	8.26327	0.0920032	0.244715	-0.190939	8.41487	0.0906376	0.239821
EMLSAT00000000202	XP_013410247|score:1087|PREDICTED: uncharacterized protein LOC106173617 [Lingula anatina]		GO:0016021 (integral component of membrane)	PF01925: Sulfite exporter TauE/SafE; 109-347	135.44	-0.0769491	0.514695	0.647786	122.132	-0.331018	0.122941	0.291487	186.913	0.462521	0.000572997	0.00514445	-0.0760027	3.19256	0.504037	0.634624	-0.338267	3.15716	0.116607	0.284447	0.471204	3.70878	0.00119345	0.0154748
EMLSAT00000000203	ACO14615|score:935|Pyrroline-5-carboxylate reductase [Caligus clemensi]	Q58DT4|score:554|RecName: Full=Pyrroline-5-carboxylate reductase 1, mitochondrial; Short=P5C reductase 1; Short=P5CR 1	GO:0006561 (proline biosynthetic process)GO:0004735 (pyrroline-5-carboxylate reductase activity)GO:0055114 (oxidation-reduction process)	PF14748: Pyrroline-5-carboxylate reductase dimerisation; 165-269, PF03807: NADP oxidoreductase coenzyme F420-dependent; 7-101,	38.25	-0.358291	0.0212335	0.057138	29.848	0.0308123	0.915129	0.961943	12.7728	0.00857471	0.982801	0.99228	-0.35284	1.42055	0.0177652	0.0529908	0.0257411	1.20757	0.92662	0.96617	0.0148823	0.0374951	0.967416	0.98628
EMLSAT00000000204	KFM82273|score:464|Rab effector Noc2, partial [Stegodyphus mimosarum]	Q768S4|score:457|RecName: Full=Rab effector Noc2; AltName: Full=No C2 domains protein; AltName: Full=Rabphilin-3A-like protein	GO:0006886 (intracellular protein transport)GO:0017137 (Rab GTPase binding)	PF02318: FYVE-type zinc finger; 89-217	37.904	-0.22204	0.340252	0.486951	28.0519	-0.104671	0.650229	0.805343	26.1848	0.0629419	0.825708	0.920087	-0.223293	1.40178	0.33274	0.475728	-0.1141	1.10837	0.589142	0.757361	0.0705585	0.966314	0.793329	0.893178
EMLSAT00000000205	KDR19993|score:520|Rabphilin-3A [Zootermopsis nevadensis]	P70169|score:468|RecName: Full=Double C2-like domain-containing protein beta; Short=Doc2-beta	GO:0016020 (membrane)GO:0008021 (synaptic vesicle)GO:0005215 (transporter activity)GO:0006810 (transport)GO:0005515 (protein binding)	PF00168: C2 domain; 175-260, PF00168: C2 domain; 34-121,	32.8137	-0.307745	0.0833617	0.170347	25.4245	-0.414629	0.0684675	0.194947	25.1548	-0.181143	0.44345	0.665687	-0.302385	1.20779	0.0755473	0.1601	-0.404918	0.97803	0.0537702	0.172978	-0.167114	0.907845	0.377185	0.583285
EMLSAT00000000206	ACO14726|score:303|Translocator protein [Caligus clemensi]	Q8KBX2|score:159|RecName: Full=Tryptophan-rich protein TspO; AltName: Full=Translocator protein TspO	GO:0016021 (integral component of membrane)	PF03073: TspO/MBR family; 52-132	15.3749	-0.620666	0.0394551	0.0942976	15.8133	0.110164	0.706442	0.843677	14.8349	-0.152445	0.671906	0.833973	-0.615938	0.214766	0.0426259	0.103326	0.105496	0.34717	0.68716	0.823438	-0.143461	0.232342	0.6536	0.806344
EMLSAT00000000207	ACO10205|score:482|Translocator protein [Caligus rogercresseyi]	Q9RFC8|score:185|RecName: Full=Tryptophan-rich sensory protein; Short=TSPO; AltName: Full=Translocator protein TspO; AltName: Full=TspO regulatory protein	GO:0016021 (integral component of membrane)	PF03073: TspO/MBR family; 13-77, PF03073: TspO/MBR family; 84-136,	30.3943	-0.210057	0.260763	0.402614	24.1462	-0.390589	0.123904	0.292585	52.8813	-1.13105	0.00248523	0.0164457	-0.206792	1.10125	0.244127	0.37943	-0.39831	0.915204	0.110165	0.274892	-1.12415	1.92618	0.014476	0.0718349
EMLSAT00000000208	-	-	-	PF00040: Fibronectin type II domain; 34-62	20.5535	0.414177	0.259679	0.401456	21.3899	0.304321	0.35333	0.570565	11.5584	0.870965	0.091301	0.247323	0.416732	0.591692	0.26324	0.401131	0.299754	0.758951	0.351058	0.562162	0.867263	-0.0971792	0.0888035	0.235748
EMLSAT00000000209	AOT99606|score:382|FNII1 [Lepeophtheirus salmonis]	O18733|score:210|RecName: Full=Matrix metalloproteinase-9; Short=MMP-9; AltName: Full=92 kDa gelatinase; AltName: Full=92 kDa type IV collagenase; AltName: Full=Gelatinase B; Short=GELB; Flags: Precursor	-	PF00040: Fibronectin type II domain; 110-141, PF00040: Fibronectin type II domain; 46-87, PF00040: Fibronectin type II domain; 158-186, PF00040: Fibronectin type II domain; 225-254	41.6123	0.839333	0.00035294	0.00203755	41.8393	0.995909	0.000228797	0.00337835	19.1677	1.19837	1.57853e-05	0.000269357	0.83783	1.54255	0.00156586	0.00887987	0.9851	1.63515	0.00203067	0.0294606	1.19794	0.549053	3.44436e-05	0.00207783
EMLSAT00000000210	EFX74689|score:248|hypothetical protein DAPPUDRAFT_56750, partial [Daphnia pulex]		GO:0005515 (protein binding)	PF07686: Immunoglobulin V-set domain; 37-64	5.4876	-0.0529787	0.891218	0.932537	3.85751	-0.501375	0.351301	0.568095	2.0589	0.202399	0.806005	0.910327	-0.0520959	-1.02187	0.870905	0.917127	-0.497214	-1.26536	0.233729	0.438291	0.188941	-1.83086	0.765861	0.877925
EMLSAT00000000214	-	-	GO:0006468 (protein phosphorylation)GO:0005515 (protein binding)GO:0004672 (protein kinase activity)	PF00017: SH2 domain; 13-74, PF07714: Protein tyrosine kinase; 92-128,	85.9616	0.0602596	0.623394	0.739676	71.0031	-0.203221	0.375888	0.592878	82.3284	-0.246772	0.0857108	0.235884	0.0606365	2.54832	0.605215	0.721064	-0.208437	2.39089	0.352718	0.563894	-0.236804	2.54728	0.0661931	0.194845
EMLSAT00000000215	-	-	GO:0046872 (metal ion binding)	-	193.774	1.51191	0.0111847	0.0341202	235.831	1.639	0.00093124	0.00946425	17.6906	2.12733	0.00227563	0.0153502	1.51237	3.7129	0.0216223	0.0616149	1.64823	4.09807	0.00551161	0.0471625	2.13966	0.486437	0.022736	0.0968379
EMLSAT00000000216	ACO10559|score:1102|N-terminal asparagine amidohydrolase [Caligus rogercresseyi]	Q64311|score:170|RecName: Full=Protein N-terminal asparagine amidohydrolase; AltName: Full=Protein NH2-terminal asparagine amidohydrolase; Short=PNAA; AltName: Full=Protein NH2-terminal asparagine deamidase; Short=PNAD; Short=Protein N-terminal Asn amidase; Short=Protein NTN-amidase	GO:0008418 (protein-N-terminal asparagine amidohydrolase activity)	PF14736: Protein N-terminal asparagine amidohydrolase; 36-205	19.0386	0.407016	0.210403	0.344632	20.134	0.938828	0.000214224	0.00318547	256.292	-1.76216	8.29529e-08	3.00959e-06	0.407322	0.485299	0.215572	0.34771	0.924001	0.645752	0.000868606	0.0197643	-1.75599	4.16198	0.00132155	0.0162905
EMLSAT00000000217	JAN87664|score:423|Ubiquitin carboxyl-terminal hydrolase 8 protein [Daphnia magna]	O57429|score:337|RecName: Full=Ubiquitin carboxyl-terminal hydrolase 2; AltName: Full=41 kDa ubiquitin-specific protease; AltName: Full=Deubiquitinating enzyme 2; AltName: Full=Ubiquitin thioesterase 2; AltName: Full=Ubiquitin-specific-processing protease 2	GO:0006511 (ubiquitin-dependent protein catabolic process)	PF00443: Ubiquitin carboxyl-terminal hydrolase; 7-312	3.85277	0.267482	0.585738	0.708746	4.39667	-0.162341	0.827477	0.914366	9.30121	0.998239	0.0367766	0.12864	0.272436	-1.34241	0.513147	0.643038	-0.159286	-1.10119	0.816012	0.903989	0.985259	-0.365	0.0376486	0.134362
EMLSAT00000000218	AGN29634|score:292|SPT transcription factor family member [Acartia pacifica]	-	-	-	3.60298	1.12871	0.0762529	0.158971	3.67555	1.0766	0.0865927	0.229794	0.645283	1.07153	0.49844	NA	1.11295	-1.39022	0.0704663	0.151955	1.02421	-1.34229	0.0837634	0.230162	0.866613	-2.48536	0.435553	0.634677
EMLSAT00000000219	ADD24266|score:1217|Leukocyte elastase inhibitor [Lepeophtheirus salmonis]	A2I7N1|score:391|RecName: Full=Serpin A3-5; Flags: Precursor	GO:0005615 (extracellular space)	PF00079: Serpin (serine protease inhibitor); 216-319, PF00079: Serpin (serine protease inhibitor); 19-211,	97.1054	-0.151776	0.207717	0.34123	88.8849	-0.172941	0.293454	0.506478	89.6273	-0.0535842	0.777436	0.89664	-0.150145	2.72093	0.199101	0.328521	-0.172285	2.7069	0.289999	0.500392	-0.0453547	2.6714	0.792402	0.892642
EMLSAT00000000220	AGN29634|score:428|SPT transcription factor family member [Acartia pacifica]	Q28658|score:135|RecName: Full=Small proline-rich protein 3; AltName: Full=Cornifin beta	-	-	3.51149	-0.299263	0.54233	0.671429	7.37426	0.447701	0.548885	0.736438	1.00658	0.601206	0.605172	NA	-0.291448	-1.46941	0.465529	0.601727	0.292214	-0.681114	0.697891	0.83061	0.559913	-2.28045	0.486922	0.679166
EMLSAT00000000221	-	-	-	-	3.35852	0.178564	0.760872	0.844663	2.69186	0.555913	0.453598	0.662914	1.34359	1.88546	0.100254	0.263756	0.187814	-1.47756	0.724163	0.815474	0.503633	-1.60368	0.4555	0.656722	1.71799	-2.10207	0.0408726	0.141888
EMLSAT00000000222	ADD38107|score:1070|Leukocyte receptor cluster member 1 homolog [Lepeophtheirus salmonis]	Q6PWT7|score:716|RecName: Full=Copper chaperone for superoxide dismutase; AltName: Full=Superoxide dismutase copper chaperone	GO:0006801 (superoxide metabolic process)GO:0030001 (metal ion transport)GO:0046872 (metal ion binding)GO:0055114 (oxidation-reduction process)	PF00080: Copper/zinc superoxide dismutase (SODC); 380-514, PF10197: N-terminal domain of CBF1 interacting co-repressor CIR; 9-37, PF00403: Heavy-metal-associated domain; 293-348	276.111	0.287634	0.00207294	0.00867711	267.297	0.117257	0.195719	0.395469	163.371	-0.115204	0.335996	0.571725	0.288076	4.20939	0.0036346	0.0164023	0.115421	4.27604	0.177215	0.369269	-0.112871	3.5203	0.288447	0.496717
EMLSAT00000000223	XP_019769459|score:279|PREDICTED: heat shock protein 67B2-like [Dendroctonus ponderosae]	Q10215|score:231|RecName: Full=Putative thiosulfate sulfurtransferase, mitochondrial; AltName: Full=Rhodanese-like protein; Flags: Precursor	-	PF00581: Rhodanese-like domain; 61-160	284.03	0.0863418	0.356723	0.504382	291.739	0.148473	0.232288	0.440051	232.109	0.0665779	0.53275	0.734669	0.0846708	4.25126	0.345568	0.48733	0.14187	4.4026	0.224908	0.427929	0.0733072	4.02174	0.438158	0.636694
EMLSAT00000000224	AHJ81343|score:921|carboxylesterase [Locusta migratoria]	B2D0J5|score:728|RecName: Full=Venom carboxylesterase-6; AltName: Allergen=Api m 8; Flags: Precursor	-	PF00135: Carboxylesterase family; 88-621	4593.62	1.31287	0.000177745	0.00115363	5174.98	1.31047	2.08895e-05	0.000567841	1396.16	0.169721	0.321602	0.556661	1.31274	8.25731	0.00202972	0.0107631	1.30587	8.54132	0.00275417	0.0343383	0.177055	6.59986	0.305409	0.515854
EMLSAT00000000225	ADD24103|score:1123|Thymidylate kinase [Lepeophtheirus salmonis]	Q54GN2|score:439|RecName: Full=Thymidylate kinase; AltName: Full=dTMP kinase	GO:0005524 (ATP binding)GO:0006233 (dTDP biosynthetic process)GO:0004798 (thymidylate kinase activity)	PF02223: Thymidylate kinase; 14-179	271.832	0.296115	0.0045084	0.0163001	241.828	0.155952	0.231337	0.439319	96.1045	0.162269	0.225143	0.445982	0.29311	4.18855	0.00715447	0.0268075	0.147434	4.13511	0.232522	0.436905	0.164506	2.76837	0.155366	0.340553
EMLSAT00000000226	XP_011438149|score:978|PREDICTED: poly(A)-specific ribonuclease PARN-like isoform X1 [Crassostrea gigas]	Q90ZA1|score:918|RecName: Full=Poly(A)-specific ribonuclease PARN; AltName: Full=Deadenylating nuclease; AltName: Full=Deadenylation nuclease; AltName: Full=Polyadenylate-specific ribonuclease; AltName: Full=parn-A	GO:0005634 (nucleus)GO:0003723 (RNA binding)GO:0005737 (cytoplasm)GO:0006402 (mRNA catabolic process)GO:0004535 (poly(A)-specific ribonuclease activity)GO:0003676 (nucleic acid binding)GO:0000166 (nucleotide binding)GO:0046872 (metal ion binding)	PF04857: CAF1 family ribonuclease; 1-366, PF08675: RNA binding domain; 408-482,	952.009	0.0307319	0.558331	0.684676	884.508	-0.0379046	0.655679	0.80918	476.858	0.025059	0.79082	0.903655	0.0290572	5.98882	0.560504	0.684312	-0.0469236	5.99721	0.549412	0.728943	0.0301016	5.05414	0.717602	0.848473
EMLSAT00000000227	ADD24555|score:2448|TNF receptor-associated factor 6 [Lepeophtheirus salmonis]	Q3ZCC3|score:545|RecName: Full=TNF receptor-associated factor 6; AltName: Full=E3 ubiquitin-protein ligase TRAF6	GO:0008270 (zinc ion binding)GO:0001503 (ossification)GO:0009887 (organ morphogenesis)GO:0070498 (interleukin-1-mediated signaling pathway)GO:0043507 (positive regulation of JUN kinase activity)GO:0046849 (bone remodeling)GO:0048468 (cell development)GO:0051865 (protein autoubiquitination)GO:0005515 (protein binding)GO:0031666 (positive regulation of lipopolysaccharide-mediated signaling pathway)…	PF00917: MATH domain; 330-447, PF00097: Zinc finger, C3HC4 type (RING finger); 36-71,	249.384	0.109798	0.227112	0.364036	224.365	0.214665	0.253038	0.463923	179.555	0.19194	0.0715428	0.207467	0.106516	4.06573	0.2394	0.37478	0.210063	4.0274	0.247355	0.452923	0.197062	3.65487	0.0463283	0.154054
EMLSAT00000000228	ACO14699|score:1133|LanC-like protein 1 [Caligus clemensi]	Q9NS86|score:543|RecName: Full=LanC-like protein 2; AltName: Full=Testis-specific adriamycin sensitivity protein	-	PF05147: Lanthionine synthetase C-like protein; 79-267, PF05147: Lanthionine synthetase C-like protein; 262-357,	99.6573	0.193684	0.0816377	0.16764	90.0853	0.2072	0.144547	0.323172	89.6983	0.376457	0.0137519	0.0627123	0.190245	2.75877	0.0825108	0.170892	0.208471	2.72825	0.155408	0.341197	0.380996	2.66865	0.0130022	0.0668999
EMLSAT00000000229	XP_015604384|score:936|PREDICTED: ADP-ribosylation factor-binding protein GGA1 isoform X2 [Cephus cinctus]	Q8R0H9|score:883|RecName: Full=ADP-ribosylation factor-binding protein GGA1; AltName: Full=Gamma-adaptin-related protein 1; AltName: Full=Golgi-localized, gamma ear-containing, ARF-binding protein 1	GO:0016874 (ligase activity)GO:0016192 (vesicle-mediated transport)GO:0009058 (biosynthetic process)GO:0005524 (ATP binding)GO:0030131 (clathrin adaptor complex)GO:0006886 (intracellular protein transport)GO:0005622 (intracellular)	PF03127: GAT domain; 214-303, PF02883: Adaptin C-terminal domain; 503-609, PF02875: Mur ligase family, glutamate ligase domain; 725-800, PF00790: VHS domain; 14-150	194.09	-0.10806	0.2604	0.4022	184.959	0.071577	0.524225	0.719001	115.426	-0.0956043	0.504887	0.713526	-0.107177	3.70595	0.251251	0.387589	0.0613182	3.75081	0.557032	0.735069	-0.0919412	3.02626	0.473508	0.667206
EMLSAT00000000230	ADD37905|score:2198|Succinyl-CoA ligase subunit beta, mitochondrial [Lepeophtheirus salmonis]	P53590|score:1218|RecName: Full=Succinate--CoA ligase [GDP-forming] subunit beta, mitochondrial; AltName: Full=GTP-specific succinyl-CoA synthetase subunit beta; Short=G-SCS; Short=GTPSCS; AltName: Full=Succinyl-CoA synthetase beta-G chain; Short=SCS-betaG; Flags: Precursor	GO:0003824 (catalytic activity)GO:0005524 (ATP binding)GO:0008152 (metabolic process)	PF00549: CoA-ligase; 293-413, PF08442: ATP-grasp domain; 26-234,	5933.98	0.245703	2.06051e-06	2.77425e-05	5678.46	0.101747	0.158118	0.343553	3622.88	0.197382	0.00383749	0.0233025	0.244971	8.62609	0.000120348	0.0014864	0.0955932	8.67629	0.178305	0.370746	0.203955	7.974	0.015349	0.0747144
EMLSAT00000000231	KDR18290|score:267|snRNA-activating protein complex subunit 4 [Zootermopsis nevadensis]	Q54NA6|score:163|RecName: Full=Myb-like protein L	GO:0003682 (chromatin binding)GO:0003677 (DNA binding)	PF13921: Myb-like DNA-binding domain; 30-74, PF00249: Myb-like DNA-binding domain; 75-115,	302.482	-0.276302	0.00499041	0.0176612	246.537	-0.188721	0.112633	0.275092	190.275	-0.0692748	0.536432	0.736657	-0.277697	4.34167	0.00738273	0.0274144	-0.196917	4.16377	0.0930299	0.246859	-0.0625393	3.73656	0.524314	0.710178
EMLSAT00000000232	EFX77593|score:726|hypothetical protein DAPPUDRAFT_305779 [Daphnia pulex]	Q5XGI3|score:429|RecName: Full=F-box/LRR-repeat protein 5; AltName: Full=F-box and leucine-rich repeat protein 5	GO:0005515 (protein binding)	PF12937: F-box-like; 245-289, PF00560: Leucine Rich Repeat; 417-438, PF13516: Leucine Rich repeat; 387-409	303.926	-0.0437601	0.644157	0.755322	302.776	0.0639085	0.653717	0.807738	366.343	0.127159	0.162341	0.363954	-0.0430325	4.34747	0.636981	0.744853	0.0584858	4.45404	0.657643	0.803972	0.136522	4.67446	0.0999832	0.255802
EMLSAT00000000233	KDR06361|score:4373|Transcription elongation factor SPT6, partial [Zootermopsis nevadensis]	Q9W420|score:3759|RecName: Full=Transcription elongation factor SPT6	GO:0006139 (nucleobase-containing compound metabolic process)GO:0016788 (hydrolase activity, acting on ester bonds)GO:0032784 (regulation of DNA-templated transcription, elongation)GO:0006357 (regulation of transcription from RNA polymerase II promoter)GO:0003676 (nucleic acid binding)GO:0005515 (protein binding)GO:0003677 (DNA binding)GO:0003723 (RNA binding)	PF00575: S1 RNA binding domain; 1267-1316, PF14878: Death-like domain of SPT6; 1091-1198, PF14641: Helix-turn-helix DNA-binding domain of SPT6; 328-437, PF14635: Helix-hairpin-helix motif; 975-1079, PF14633: SH2 domain; 1337-1555, PF14632: Acidic N-terminal SPT6; 42-131, PF14639: Holliday-junction resolvase-like of SPT6; 809-969,	4034.21	-0.0800729	0.0934531	0.185988	3460.87	-0.127488	0.0256593	0.0972655	2046.65	-0.118806	0.0201053	0.0818515	-0.080361	8.06966	0.106819	0.207143	-0.134125	7.96281	0.0341963	0.129141	-0.111789	7.15044	0.0850541	0.229348
EMLSAT00000000234	XP_018912529|score:1591|PREDICTED: tyrosine-protein phosphatase non-receptor type 14 isoform X1 [Bemisia tabaci]	Q62130|score:702|RecName: Full=Tyrosine-protein phosphatase non-receptor type 14; AltName: Full=Protein-tyrosine phosphatase PTP36	GO:0016791 (phosphatase activity)GO:0016311 (dephosphorylation)GO:0006470 (protein dephosphorylation)GO:0005856 (cytoskeleton)GO:0004725 (protein tyrosine phosphatase activity)	PF09380: FERM C-terminal PH-like domain; 712-793, PF00102: Protein-tyrosine phosphatase; 1388-1621, PF13679: Methyltransferase domain; 141-288, PF09379: FERM N-terminal domain; 522-605, PF00373: FERM central domain; 591-707,	459.21	-0.0306346	0.623937	0.739962	443.601	-0.0521915	0.519298	0.715636	329.371	0.25834	0.00209294	0.0144265	-0.0297125	4.93987	0.608571	0.723151	-0.0544635	5.00389	0.477276	0.672752	0.265099	4.52244	0.00216401	0.0220779
EMLSAT00000000235	XP_013404158|score:2686|PREDICTED: histone acetyltransferase KAT2B-like [Lingula anatina]	Q92831|score:2415|RecName: Full=Histone acetyltransferase KAT2B; AltName: Full=Histone acetyltransferase PCAF; Short=Histone acetylase PCAF; AltName: Full=Lysine acetyltransferase 2B; AltName: Full=P300/CBP-associated factor; Short=P/CAF	GO:0008080 (N-acetyltransferase activity)GO:0005515 (protein binding)GO:0005634 (nucleus)GO:0004402 (histone acetyltransferase activity)GO:0006355 (regulation of transcription, DNA-templated)	PF06466: PCAF (P300/CBP-associated factor) N-terminal domain; 31-285, PF00439: Bromodomain; 673-754, PF13508: Acetyltransferase (GNAT) domain; 478-559	936.384	0.0269637	0.619422	0.736436	914.433	-0.089179	0.119772	0.286276	508.68	-0.0202551	0.798536	0.907327	0.0282209	5.96481	0.584354	0.703051	-0.0939195	6.04488	0.10309	0.263283	-0.0149441	5.14631	0.831069	0.914889
EMLSAT00000000236	JAT37464|score:182|hypothetical protein g.46616, partial [Graphocephala atropunctata]	Q6NZL0|score:142|RecName: Full=Protein SOGA3; Flags: Precursor	-	-	531.401	0.0188688	0.789548	0.864253	568.682	-0.0181706	0.906926	0.957603	659.379	0.115793	0.189964	0.401244	0.0183114	5.14993	0.782751	0.858008	-0.0250148	5.36002	0.862209	0.930479	0.123051	5.5191	0.125198	0.296941
EMLSAT00000000238	-	-	-	-	4.8477	-0.306624	0.487029	0.625096	4.59145	0.140273	0.819872	0.91032	4.94477	-0.833802	0.132708	0.32031	-0.294613	-1.12832	0.445643	0.583711	0.113637	-1.10714	0.844736	0.920902	-0.812786	-1.0762	0.0853712	0.229876
EMLSAT00000000240	-	-	-	-	1.27698	-0.214153	0.81069	0.879411	1.33136	-0.739353	0.427243	NA	1.97275	-1.21313	0.244656	0.468731	-0.24305	-2.22998	0.742962	0.829809	-0.671244	-2.06123	0.351976	0.563063	-1.10106	-1.86622	0.218099	0.419547
EMLSAT00000000241	-	-	-	-	7.03695	-0.105205	0.765528	0.848069	6.08478	-0.078939	0.878696	0.944324	4.69112	-0.0422382	0.942432	0.974847	-0.103365	-0.748864	0.730582	0.820743	-0.0964994	-0.806694	0.841408	0.918944	-0.0469462	-1.13868	0.92213	0.966447
EMLSAT00000000242	-	-	-	-	5.604	-0.773842	0.0565519	0.126246	6.69451	-0.938207	0.0454935	0.147179	5.99461	-0.272697	0.5776	0.771274	-0.753662	-0.962539	0.0564736	0.128212	-0.930091	-0.684321	0.0391762	0.140851	-0.261736	-0.849514	0.501603	0.692031
EMLSAT00000000244	XP_019629863|score:611|PREDICTED: organic cation transporter protein-like [Branchiostoma belcheri]	Q95R48|score:542|RecName: Full=Organic cation transporter-like protein	GO:0016021 (integral component of membrane)GO:0055085 (transmembrane transport)	PF07690: Major Facilitator Superfamily; 149-485	364.345	-0.384235	0.00129089	0.0058879	272.241	-0.375203	0.00157532	0.0138082	401.621	0.395923	0.00018082	0.00196746	-0.384255	4.60801	0.00313817	0.0147201	-0.382471	4.30472	0.00303554	0.0352086	0.403094	4.80739	0.000573724	0.0100112
EMLSAT00000000245	-	-	-	-	4.14981	0.342111	0.508336	0.642333	4.13367	-0.0816312	0.895422	0.95223	0.837021	-0.297719	0.812652	NA	0.316796	-1.3024	0.514918	0.644198	-0.0843507	-1.20373	0.884449	0.942944	-0.238198	-2.33206	0.782498	0.886827
EMLSAT00000000247	XP_018027642|score:3960|PREDICTED: structural maintenance of chromosomes protein 1A-like [Hyalella azteca]	Q9CU62|score:2968|RecName: Full=Structural maintenance of chromosomes protein 1A; Short=SMC protein 1A; Short=SMC-1-alpha; Short=SMC-1A; AltName: Full=Chromosome segregation protein SmcB; AltName: Full=Sb1.8	GO:0008278 (cohesin complex)GO:0046982 (protein heterodimerization activity)GO:0006310 (DNA recombination)GO:0005515 (protein binding)GO:0003682 (chromatin binding)GO:0007064 (mitotic sister chromatid cohesion)GO:0005694 (chromosome)GO:0005524 (ATP binding)GO:0051276 (chromosome organization)GO:0006281 (DNA repair)	PF02463: RecF/RecN/SMC N terminal domain; 8-1214, PF06470: SMC proteins Flexible Hinge Domain; 519-638,	748.39	-0.0614642	0.157349	0.27629	646.957	-0.270216	0.000795822	0.00842974	394.58	-0.152905	0.0907402	0.246249	-0.0606026	5.64242	0.156765	0.274288	-0.275974	5.54738	0.0018284	0.0275466	-0.145273	4.78129	0.0840944	0.227889
EMLSAT00000000248	XP_011331983|score:5287|PREDICTED: E3 ubiquitin-protein ligase UBR5 [Cerapachys biroi]	P51592|score:4190|RecName: Full=E3 ubiquitin-protein ligase hyd; AltName: Full=HECT-type E3 ubiquitin transferase hyd; AltName: Full=Protein hyperplastic discs	GO:0043130 (ubiquitin binding)GO:0003723 (RNA binding)GO:0008270 (zinc ion binding)GO:0004842 (ubiquitin-protein transferase activity)	PF00658: Poly-adenylate binding protein, unique domain; 2511-2568, PF11547: E3 ubiquitin ligase EDD; 194-243, PF02207: Putative zinc finger in N-recognin (UBR box); 1228-1289, PF00632: HECT-domain (ubiquitin-transferase); 2702-2998	2055.13	-0.297424	1.32844e-13	1.31214e-11	1744.26	-0.318286	8.72159e-06	0.00029546	1272.73	-0.139708	0.0422518	0.142587	-0.297223	7.09745	1.08565e-06	6.72831e-05	-0.323954	6.97534	0.000215256	0.00968319	-0.131283	6.46581	0.0640284	0.191073
EMLSAT00000000249	KRT83187|score:1888|helicase [Oryctes borbonicus]	P23128|score:1803|RecName: Full=Putative ATP-dependent RNA helicase me31b; AltName: Full=Maternal expression at 31B	GO:0008026 (ATP-dependent helicase activity)GO:0005524 (ATP binding)GO:0004386 (helicase activity)GO:0003676 (nucleic acid binding)	PF00271: Helicase conserved C-terminal domain; 308-383, PF00270: DEAD/DEAH box helicase; 76-238,	4255.51	-0.10205	0.0114495	0.0347296	3665.02	-0.0833878	0.263306	0.474573	2515.21	-0.00507194	0.937968	0.973229	-0.103001	8.14687	0.0295142	0.0780925	-0.0903282	8.04547	0.217423	0.419592	0.0018764	7.44778	0.978872	0.989648
EMLSAT00000000250	XP_015589369|score:1783|PREDICTED: lysosomal alpha-mannosidase isoform X2 [Cephus cinctus]	O09159|score:1527|RecName: Full=Lysosomal alpha-mannosidase; Short=Laman; AltName: Full=Lysosomal acid alpha-mannosidase; AltName: Full=Mannosidase alpha class 2B member 1; AltName: Full=Mannosidase alpha-B; Flags: Precursor	GO:0030246 (carbohydrate binding)GO:0003824 (catalytic activity)GO:0006013 (mannose metabolic process)GO:0005975 (carbohydrate metabolic process)GO:0004553 (hydrolase activity, hydrolyzing O-glycosyl compounds)GO:0008270 (zinc ion binding)GO:0005515 (protein binding)GO:0015923 (mannosidase activity)GO:0004559 (alpha-mannosidase activity)	PF07679: Immunoglobulin I-set domain; 97-176, PF07679: Immunoglobulin I-set domain; 8-85, PF09261: Alpha mannosidase, middle domain; 664-735, PF01074: Glycosyl hydrolases family 38 N-terminal domain; 368-658, PF00041: Fibronectin type III domain; 188-282, PF07748: Glycosyl hydrolases family 38 C-terminal domain; 783-1238	320.479	-0.642165	1.14808e-09	4.2039e-08	259.039	-0.381792	0.00282596	0.0208525	330.898	-0.25483	0.072647	0.209559	-0.639182	4.42338	4.86266e-06	0.000177069	-0.387989	4.23356	0.0046559	0.0431617	-0.247836	4.52904	0.0644637	0.191903
EMLSAT00000000251	XP_014277906|score:2046|PREDICTED: uncharacterized protein LOC106681874 [Halyomorpha halys]	Q80T79|score:259|RecName: Full=CUB and sushi domain-containing protein 3; AltName: Full=CUB and sushi multiple domains protein 3	GO:0030246 (carbohydrate binding)	PF00084: Sushi domain (SCR repeat); 494-550, PF00084: Sushi domain (SCR repeat); 376-429, PF00084: Sushi domain (SCR repeat); 434-489, PF00084: Sushi domain (SCR repeat); 30-80, PF00059: Lectin C-type domain; 264-370,	28.8496	1.81357	1.88117e-05	0.000178749	15.8435	1.61439	0.00226251	0.0179237	4.38308	0.94394	0.138604	0.327668	1.80762	1.04761	0.000742393	0.00518896	1.6469	0.402901	0.00711839	0.0538662	0.926085	-1.15014	0.0942738	0.24613
EMLSAT00000000252	XP_014773857|score:598|PREDICTED: uncharacterized protein LOC106871746 isoform X1 [Octopus bimaculoides]			PF04087: Domain of unknown function (DUF389); 181-364	556.535	0.256303	0.0699307	0.148907	499.06	0.269837	0.258218	0.469377	636.315	0.259959	0.0246679	0.0956848	0.25617	5.21754	0.0752136	0.159525	0.267477	5.17641	0.291335	0.501236	0.266614	5.46858	0.0189064	0.085282
EMLSAT00000000255	KDR08539|score:1566|Vacuolar protein sorting-associated protein 33A [Zootermopsis nevadensis]	Q96AX1|score:1545|RecName: Full=Vacuolar protein sorting-associated protein 33A; Short=hVPS33A	GO:0016192 (vesicle-mediated transport)GO:0006904 (vesicle docking involved in exocytosis)	PF00995: Sec1 family; 38-606	593.485	-0.250218	0.0029815	0.0116854	515.194	-0.0365515	0.618548	0.784661	442.272	0.0249061	0.743992	0.878544	-0.251994	5.30935	0.00454935	0.0192266	-0.0468039	5.21981	0.497146	0.688542	0.0310973	4.94505	0.640638	0.798058
EMLSAT00000000256	JAS14635|score:1173|hypothetical protein g.36520 [Clastoptera arizonana]	Q967D7|score:1073|RecName: Full=Protein turtle	GO:0005515 (protein binding)	PF13895: Immunoglobulin domain; 48-123, PF00041: Fibronectin type III domain; 231-317, PF07679: Immunoglobulin I-set domain; 150-224	73.0879	0.144944	0.268648	0.410623	55.8357	-0.00852919	0.962064	0.983464	33.9802	-0.430989	0.0961598	0.2563	0.151061	2.31755	0.24499	0.380426	-0.0205316	2.06284	0.903278	0.952768	-0.422274	1.32264	0.0912557	0.240713
EMLSAT00000000257	XP_012280636|score:1928|PREDICTED: zinc finger MYM-type protein 3 [Orussus abietinus]	Q9JLM4|score:924|RecName: Full=Zinc finger MYM-type protein 3; AltName: Full=DXHXS6673E protein; AltName: Full=Zinc finger protein 261	-	PF12012: Domain of unknown function (DUF3504); 875-1033	1419.67	-0.129241	0.00297087	0.0116476	1214.72	-0.195893	0.0021429	0.0171813	765.017	-0.152695	0.0181049	0.0760775	-0.129387	6.56432	0.00655837	0.0251394	-0.201576	6.45388	0.00425555	0.0414631	-0.143955	5.73295	0.0278383	0.110269
EMLSAT00000000258	KZS08411|score:1724|putative Splicing factor 3B subunit 2 [Daphnia magna]	Q13435|score:1615|RecName: Full=Splicing factor 3B subunit 2; AltName: Full=Pre-mRNA-splicing factor SF3b 145 kDa subunit; Short=SF3b145; AltName: Full=SF3b150; AltName: Full=Spliceosome-associated protein 145; Short=SAP 145	GO:0005634 (nucleus)GO:0003676 (nucleic acid binding)	PF04046: PSP; 485-537, PF04037: Domain of unknown function (DUF382); 349-477, PF02037: SAP domain; 11-43	1464.01	0.103558	0.135763	0.247365	1391.04	-0.121792	0.0500026	0.156471	669.838	-0.120405	0.154099	0.351617	0.103097	6.60845	0.117621	0.222516	-0.125868	6.64892	0.0494448	0.163823	-0.113828	5.54208	0.149277	0.331766
EMLSAT00000000259	ACO12028|score:1094|General transcription factor IIH subunit 3 [Lepeophtheirus salmonis]	Q13889|score:362|RecName: Full=General transcription factor IIH subunit 3; AltName: Full=Basic transcription factor 2 34 kDa subunit; Short=BTF2 p34; AltName: Full=General transcription factor IIH polypeptide 3; AltName: Full=TFIIH basal transcription factor complex p34 subunit	GO:0000439 (core TFIIH complex)GO:0006289 (nucleotide-excision repair)GO:0006355 (regulation of transcription, DNA-templated)	PF03850: Transcription factor Tfb4; 152-218	209.64	0.00559653	0.955276	0.9737	209.163	-0.239073	0.0186036	0.0783378	123.273	-0.0327948	0.803849	0.909232	0.0044418	3.81578	0.962836	0.980328	-0.238018	3.92685	0.0239453	0.105086	-0.0250118	3.11878	0.826779	0.912271
EMLSAT00000000260	XP_002427693|score:232|BCL2/adenovirus E1B 19 kDa protein-interacting protein, putative [Pediculus humanus corporis]		GO:0016021 (integral component of membrane)GO:0043065 (positive regulation of apoptotic process)GO:0005740 (mitochondrial envelope)	PF06553: BNIP3; 9-138	259.593	0.219516	0.166637	0.288261	286.963	-0.0348182	0.915781	0.962259	349.102	-0.330818	0.0674917	0.199492	0.219061	4.11975	0.16734	0.287814	-0.0568145	4.37527	0.876164	0.938535	-0.324969	4.60499	0.0853158	0.229847
EMLSAT00000000261	ACO15706|score:1230|Integral membrane protein 2B [Caligus clemensi]	O42204|score:163|RecName: Full=Integral membrane protein 2B; AltName: Full=Transmembrane protein E3-16	-	PF04089: BRICHOS domain; 178-268	812.157	0.134257	0.0845523	0.1723	740.522	0.251621	0.00205452	0.0166382	686.459	0.0307201	0.779464	0.896894	0.133923	5.76009	0.0750159	0.159162	0.242986	5.74087	0.00486754	0.0439949	0.0378314	5.57707	0.692678	0.832296
EMLSAT00000000263	JAS16703|score:429|hypothetical protein g.1051 [Clastoptera arizonana]		GO:0005515 (protein binding)	PF08205: CD80-like C2-set immunoglobulin domain; 147-204	6.88776	-0.527641	0.125772	0.23395	4.69357	0.15602	0.738439	0.86066	1.94806	-0.373941	0.693361	0.849281	-0.521516	-0.749743	0.0655022	0.143442	0.145688	-1.08693	0.70237	0.833749	-0.340073	-1.83571	0.662235	0.812079
EMLSAT00000000264	ETN68137|score:2478|succinate dehydrogenase [Anopheles darlingi]	P31040|score:2370|RecName: Full=Succinate dehydrogenase [ubiquinone] flavoprotein subunit, mitochondrial; AltName: Full=Flavoprotein subunit of complex II; Short=Fp; Flags: Precursor	GO:0016491 (oxidoreductase activity)GO:0055114 (oxidation-reduction process)	PF00890: FAD binding domain; 56-470, PF02910: Fumarate reductase flavoprotein C-term; 525-569,	3014.76	0.0477771	0.425812	0.570784	2924.13	-0.0344822	0.605402	0.773973	3065.57	-0.190473	0.020049	0.0817553	0.047249	7.64963	0.413745	0.554837	-0.0400083	7.71951	0.53321	0.71568	-0.183421	7.73268	0.0383874	0.135911
EMLSAT00000000265	XP_019876053|score:365|PREDICTED: LOW QUALITY PROTEIN: zinc finger MYM-type protein 3-like [Aethina tumida]	Q9JLM4|score:245|RecName: Full=Zinc finger MYM-type protein 3; AltName: Full=DXHXS6673E protein; AltName: Full=Zinc finger protein 261	-	-	199.998	-0.389014	1.90695e-05	0.000180906	171.817	-0.155387	0.194558	0.393829	102.299	-0.323286	0.0167005	0.0720453	-0.392788	3.7502	0.000252158	0.00245548	-0.164909	3.64839	0.161123	0.348914	-0.316449	2.85432	0.0151726	0.0741868
EMLSAT00000000266	AOT99606|score:521|FNII1 [Lepeophtheirus salmonis]	P14780|score:216|RecName: Full=Matrix metalloproteinase-9; Short=MMP-9; AltName: Full=92 kDa gelatinase; AltName: Full=92 kDa type IV collagenase; AltName: Full=Gelatinase B; Short=GELB; Contains: RecName: Full=67 kDa matrix metalloproteinase-9; Contains: RecName: Full=82 kDa matrix metalloproteinase-9; Flags: Precursor	-	PF00040: Fibronectin type II domain; 103-144, PF00040: Fibronectin type II domain; 352-393, PF00040: Fibronectin type II domain; 288-318, PF00040: Fibronectin type II domain; 39-68, PF00040: Fibronectin type II domain; 167-198, PF00040: Fibronectin type II domain; 224-255	117.445	0.626254	0.000332306	0.00193363	102.535	0.801457	0.0016709	0.014407	2.11644	-0.388676	0.690195	0.847058	0.625137	2.98842	0.00163626	0.0091965	0.797193	2.91242	0.00589921	0.0487295	-0.346802	-1.82835	0.675259	0.820573
EMLSAT00000000267	KZS11907|score:324|Pickpocket [Daphnia magna]	O61365|score:172|RecName: Full=Sodium channel protein Nach; AltName: Full=Pickpocket protein 4	GO:0016020 (membrane)GO:0005272 (sodium channel activity)GO:0006814 (sodium ion transport)	PF00858: Amiloride-sensitive sodium channel; 167-539	3.91652	-0.0846754	0.86364	0.914767	2.83075	0.157498	0.822284	0.911859	1.03559	-1.35076	0.268471	NA	-0.0835557	-1.34914	0.845054	0.90131	0.181632	-1.49377	0.762576	0.873243	-1.1978	-2.23575	0.168031	0.356327
EMLSAT00000000268	-	-	-	-	54.8336	2.96817	0.000224552	0.00139724	67.6823	2.24297	0.000259144	0.00369695	9.71623	6.76034	0.00277844	0.0179388	2.94889	1.9504	0.00105833	0.00663889	2.25199	2.3327	0.00156998	0.0255877	7.38629	-0.188812	0.0642215	0.191515
EMLSAT00000000269	KZS18727|score:519|Uncharacterized protein APZ42_015269 [Daphnia magna]	-	-	-	5.66271	0.441263	0.342934	0.489789	5.08244	0.644333	0.211433	0.415535	4.02197	0.495475	0.472621	0.687452	0.441701	-0.971142	0.312016	0.454361	0.631489	-1.00251	0.177305	0.369393	0.482341	-1.27864	0.44084	0.639197
EMLSAT00000000270	ACO15249|score:1242|Inositol monophosphatase 3 [Caligus clemensi]	F1RT67|score:671|RecName: Full=Inositol monophosphatase 3; Short=IMP 3; Short=IMPase 3; AltName: Full=Golgi 3-prime phosphoadenosine 5-prime phosphate 3-prime phosphatase; Short=Golgi-resident PAP phosphatase; Short=gPAPP; AltName: Full=Inositol monophosphatase domain-containing protein 1; AltName: Full=Inositol-1(or 4)-monophosphatase 3; AltName: Full=Myo-inositol monophosphatase A3	GO:0046854 (phosphatidylinositol phosphorylation)	PF00459: Inositol monophosphatase family; 47-340	475.957	0.117724	0.0173378	0.0487066	462.726	0.134661	0.0604727	0.178818	317.265	0.211079	0.0107088	0.051923	0.113507	4.99175	0.0226885	0.0639733	0.130924	5.06435	0.0649602	0.19532	0.217868	4.46881	0.00661103	0.0434719
EMLSAT00000000271	XP_005109617|score:363|PREDICTED: uncharacterized protein LOC101860611 [Aplysia californica]	P52168|score:346|RecName: Full=GATA-binding factor A; AltName: Full=Protein pannier; AltName: Full=Transcription factor GATA-A; AltName: Full=dGATA-A	GO:0043565 (sequence-specific DNA binding)GO:0006355 (regulation of transcription, DNA-templated)GO:0003700 (sequence-specific DNA binding transcription factor activity)GO:0008270 (zinc ion binding)	PF00320: GATA zinc finger; 394-427	263.656	0.0207466	0.843688	0.9016	255.636	0.1114	0.296453	0.50949	191.529	0.132273	0.415709	0.64279	0.0187067	4.14473	0.852199	0.906508	0.106702	4.2133	0.28323	0.492827	0.139596	3.7474	0.345233	0.553928
EMLSAT00000000272	JAV07301|score:328|putative serine/threonine protein kinase, partial [Nyssomyia neivai]	Q6IP06|score:187|RecName: Full=Serine/threonine-protein kinase 3; Contains: RecName: Full=Serine/threonine-protein kinase 3 36kDa subunit; Short=MST2/N; Contains: RecName: Full=Serine/threonine-protein kinase 3 20kDa subunit; Short=MST2/C	GO:0004674 (protein serine/threonine kinase activity)GO:0007165 (signal transduction)	PF11629: C terminal SARAH domain of Mst1; 142-190	236.767	-0.0989807	0.165482	0.286655	223.276	0.0253455	0.820371	0.910528	199.508	-0.0199368	0.83463	0.923535	-0.101024	3.99029	0.143272	0.256785	0.0218871	4.01949	0.833091	0.914441	-0.0114831	3.80449	0.884712	0.945911
EMLSAT00000000273	KDR21583|score:484|hypothetical protein L798_01737, partial [Zootermopsis nevadensis]	Q8T0S6|score:435|RecName: Full=Serine/threonine-protein kinase hippo; AltName: Full=Drosophila homolog of MST1 and MST2; AltName: Full=STE20-like kinase MST; AltName: Full=dMST	GO:0006468 (protein phosphorylation)GO:0005524 (ATP binding)GO:0016772 (transferase activity, transferring phosphorus-containing groups)GO:0004672 (protein kinase activity)	PF00069: Protein kinase domain; 1-91	130.906	0.0129172	0.91263	0.946616	126.498	0.0186939	0.856462	0.931971	95.1928	0.0661452	0.627687	0.805606	0.0157092	3.1426	0.890523	0.93145	0.00736251	3.21033	0.93422	0.970553	0.0690775	2.75294	0.555699	0.736788
EMLSAT00000000274	KMR03928|score:785|mitochondrial tumor suppressor 1-like protein [Lasius niger]	Q9JI10|score:721|RecName: Full=Serine/threonine-protein kinase 3; AltName: Full=Mammalian STE20-like protein kinase 2; Short=MST-2; AltName: Full=STE20-like kinase MST2; Contains: RecName: Full=Serine/threonine-protein kinase 3 36kDa subunit; Short=MST2/N; Contains: RecName: Full=Serine/threonine-protein kinase 3 20kDa subunit; Short=MST2/C	GO:0006468 (protein phosphorylation)GO:0016772 (transferase activity, transferring phosphorus-containing groups)GO:0005524 (ATP binding)GO:0004672 (protein kinase activity)	PF00069: Protein kinase domain; 91-244	212.87	-0.466441	1.72264e-05	0.000166376	164.084	-0.509361	0.000671296	0.00746097	172.299	-0.140439	0.256382	0.483567	-0.467415	3.83885	0.00028545	0.00267685	-0.515817	3.58326	0.00230496	0.0314513	-0.130541	3.5945	0.241295	0.44731
EMLSAT00000000275	ACO15013|score:652|Pre-mRNA-processing factor 19 [Caligus clemensi]	Q99KP6|score:529|RecName: Full=Pre-mRNA-processing factor 19; AltName: Full=Nuclear matrix protein 200; AltName: Full=PRP19/PSO4 homolog; AltName: Full=RING-type E3 ubiquitin transferase PRP19; AltName: Full=Senescence evasion factor	GO:0004842 (ubiquitin-protein transferase activity)GO:0000151 (ubiquitin ligase complex)GO:0016567 (protein ubiquitination)	PF08606: Prp19/Pso4-like; 69-136, PF04564: U-box domain; 4-55,	556.971	0.140891	0.131944	0.242247	504.404	-0.0413316	0.536337	0.727489	190.146	-0.107069	0.356121	0.591469	0.140574	5.21717	0.114901	0.218681	-0.0422378	5.18843	0.503525	0.692023	-0.10136	3.7364	0.3295	0.539574
EMLSAT00000000276	ACO15013|score:1571|Pre-mRNA-processing factor 19 [Caligus clemensi]	Q9UMS4|score:1086|RecName: Full=Pre-mRNA-processing factor 19; AltName: Full=Nuclear matrix protein 200; AltName: Full=PRP19/PSO4 homolog; Short=hPso4; AltName: Full=RING-type E3 ubiquitin transferase PRP19; AltName: Full=Senescence evasion factor	GO:0005515 (protein binding)	PF00400: WD domain, G-beta repeat; 190-225, PF00400: WD domain, G-beta repeat; 54-91, PF00400: WD domain, G-beta repeat; 270-307, PF00400: WD domain, G-beta repeat; 97-127, PF00400: WD domain, G-beta repeat; 158-183,	1238.73	-0.000931023	0.988923	0.994678	1213.2	-0.138366	0.0607719	0.179546	523.127	-0.112583	0.30485	0.539065	-0.00137963	6.36797	0.982414	0.993142	-0.142781	6.45189	0.0490563	0.162986	-0.105666	5.18663	0.287375	0.495797
EMLSAT00000000277	KDR18934|score:5010|DNA-directed RNA polymerase III subunit RPC1 [Zootermopsis nevadensis]	A4IF62|score:4831|RecName: Full=DNA-directed RNA polymerase III subunit RPC1; Short=RNA polymerase III subunit C1; AltName: Full=DNA-directed RNA polymerase III subunit A	GO:0003899 (DNA-directed RNA polymerase activity)GO:0003677 (DNA binding)GO:0006351 (transcription, DNA-templated)GO:0032549 (ribonucleoside binding)GO:0005634 (nucleus)GO:0008270 (zinc ion binding)	PF05000: RNA polymerase Rpb1, domain 4; 738-838, PF00623: RNA polymerase Rpb1, domain 2; 359-527, PF04983: RNA polymerase Rpb1, domain 3; 532-707, PF04998: RNA polymerase Rpb1, domain 5; 845-1295, PF04997: RNA polymerase Rpb1, domain 1; 12-357,	441.205	-0.401853	0.000533385	0.00286405	370.144	-0.206398	0.0675763	0.193239	209.008	0.0319162	0.752832	0.884414	-0.402228	4.88307	0.00167356	0.00934787	-0.215291	4.74526	0.0500339	0.164997	0.039337	3.8698	0.654034	0.806548
EMLSAT00000000278	ACO12979|score:2260|CG1785 [Lepeophtheirus salmonis]	Q9W3C2|score:372|RecName: Full=Uncharacterized protein CG1785	-	PF07767: Nop53 (60S ribosomal biogenesis); 11-403	2584.67	0.116054	0.0191732	0.0527408	2442.04	-0.0651989	0.380136	0.597009	1052.82	-0.0856368	0.299256	0.532119	0.115647	7.42773	0.0263162	0.0715891	-0.0721407	7.45992	0.30521	0.514503	-0.0788635	6.19281	0.305785	0.51627
EMLSAT00000000279	XP_013420602|score:488|PREDICTED: polycomb protein Asx-like isoform X1 [Lingula anatina]	Q9V727|score:413|RecName: Full=Polycomb protein Asx; AltName: Full=Additional sex combs	GO:0003677 (DNA binding)	PF13922: PHD domain of transcriptional enhancer, Asx; 1381-1422, PF13919: Asx homology domain; 327-459,	543.303	-0.381709	6.06937e-06	6.93963e-05	427.152	-0.23206	0.0247994	0.095222	413.622	-0.0442311	0.615483	0.798677	-0.382597	5.18215	0.000121528	0.00149687	-0.242744	4.95129	0.0204423	0.0962494	-0.0354149	4.84875	0.649984	0.803921
EMLSAT00000000280	XP_014225697|score:540|PREDICTED: protein bric-a-brac 1 isoform X1 [Trichogramma pretiosum]	Q9W0K7|score:523|RecName: Full=Protein bric-a-brac 1	GO:0003677 (DNA binding)	PF05225: helix-turn-helix, Psq domain; 90-133	220.467	-0.221903	0.0850568	0.173148	206.205	-0.434941	0.010915	0.0542672	468.27	-0.034587	0.750827	0.883366	-0.22043	3.88648	0.0872997	0.177741	-0.441536	3.90534	0.0152104	0.0811179	-0.0267549	5.02754	0.778525	0.884915
EMLSAT00000000281	-	-	-	-	46.7123	0.112867	0.469952	0.610501	42.9548	-0.176706	0.277226	0.489802	36.0396	-0.20195	0.350772	0.586047	0.109735	1.69921	0.477518	0.612092	-0.179589	1.69552	0.19159	0.386856	-0.193948	1.40484	0.313668	0.523755
EMLSAT00000000282	-	-	-	-	25.6021	0.0453243	0.826363	0.890846	26.6609	-0.224282	0.404264	0.619013	24.3399	-0.233796	0.348117	0.583543	0.0510071	0.864733	0.79161	0.8633	-0.226904	1.03824	0.386661	0.596247	-0.229312	0.864852	0.273928	0.483155
EMLSAT00000000283	-	-	-	-	24.2272	-0.323294	0.222944	0.359314	20.028	-0.44851	0.185166	0.380345	28.2189	-0.0602901	0.811805	0.913649	-0.324524	0.793056	0.219474	0.352534	-0.459245	0.641962	0.182966	0.376402	-0.0521745	1.06941	0.815909	0.906087
EMLSAT00000000284	-	-	-	-	37.4988	-0.126988	0.464374	0.605464	24.8772	-0.041891	0.883288	0.946284	26.1344	-0.355116	0.177786	0.385576	-0.125956	1.39432	0.444513	0.582422	-0.0480436	0.957041	0.859743	0.92882	-0.345915	0.970748	0.154329	0.339387
EMLSAT00000000285	-	-	-	-	9.40739	-0.296699	0.368215	0.516062	6.47013	-0.281981	0.487594	0.690818	4.39967	0.266876	0.657211	0.825353	-0.293511	-0.411034	0.332511	0.475628	-0.280743	-0.737391	0.361954	0.572889	0.256575	-1.16781	0.612829	0.778878
EMLSAT00000000286	KZS08497|score:1442|Protein vav-like protein [Daphnia magna]	Q9NZN5|score:712|RecName: Full=Rho guanine nucleotide exchange factor 12; AltName: Full=Leukemia-associated RhoGEF	GO:0005089 (Rho guanyl-nucleotide exchange factor activity)GO:0035023 (regulation of Rho protein signal transduction)	PF00621: RhoGEF domain; 463-647	2127.15	-0.251381	3.86793e-07	6.7755e-06	1824.68	-0.280164	2.46276e-05	0.000644604	2141.64	0.0107552	0.892624	0.952591	-0.250936	7.14699	5.78122e-05	0.000906272	-0.285975	7.04023	0.000423614	0.0136222	0.0181964	7.21581	0.814873	0.905297
EMLSAT00000000287	XP_002424958|score:746|conserved hypothetical protein [Pediculus humanus corporis]	O15085|score:166|RecName: Full=Rho guanine nucleotide exchange factor 11; AltName: Full=PDZ-RhoGEF	GO:0038032 (termination of G-protein coupled receptor signaling pathway)GO:0005089 (Rho guanyl-nucleotide exchange factor activity)GO:0005737 (cytoplasm)	PF09128: Regulator of G protein signalling-like domain; 91-278	162.574	-0.255878	0.00605912	0.0206911	135.881	-0.327859	0.0323682	0.115662	127.793	-0.0730759	0.587957	0.778532	-0.257999	3.45422	0.00754526	0.0278884	-0.331798	3.31286	0.0360312	0.133506	-0.0612637	3.16919	0.60471	0.77356
EMLSAT00000000290	XP_018016914|score:464|PREDICTED: condensin-2 complex subunit H2-like isoform X1 [Hyalella azteca]	Q641G4|score:345|RecName: Full=Condensin-2 complex subunit H2; AltName: Full=Non-SMC condensin II complex subunit H2	-	PF06278: Protein of unknown function (DUF1032); 60-593	121.491	-0.0243669	0.801655	0.873335	111.492	0.0435317	0.722226	0.85376	64.0234	-0.251369	0.0981756	0.259926	-0.0230624	3.0381	0.799727	0.869063	0.0409939	3.02933	0.70882	0.837925	-0.239421	2.19326	0.0667052	0.19571
EMLSAT00000000291	ACO15095|score:885|Actin-related protein 2/3 complex subunit 3 [Caligus clemensi]	O15145|score:603|RecName: Full=Actin-related protein 2/3 complex subunit 3; AltName: Full=Arp2/3 complex 21 kDa subunit; Short=p21-ARC	GO:0030833 (regulation of actin filament polymerization)GO:0034314 (Arp2/3 complex-mediated actin nucleation)GO:0005885 (Arp2/3 protein complex)GO:0005856 (cytoskeleton)	PF04062: ARP2/3 complex ARPC3 (21 kDa) subunit; 1-175	961.275	0.277884	1.84275e-05	0.000175524	927.11	0.138465	0.0459776	0.14815	555.242	-0.0094294	0.924185	0.968567	0.278136	6.00241	0.000151192	0.00172748	0.130223	6.06423	0.056323	0.17762	-0.00200155	5.27198	0.98166	0.990931
EMLSAT00000000292	XP_002168298|score:1940|PREDICTED: N-acetylgalactosaminyltransferase 7-like [Hydra vulgaris]	Q8MV48|score:1565|RecName: Full=N-acetylgalactosaminyltransferase 7; AltName: Full=Protein-UDP acetylgalactosaminyltransferase 7; AltName: Full=UDP-GalNAc:polypeptide N-acetylgalactosaminyltransferase 7; Short=pp-GaNTase 7; AltName: Full=dGalNAc-T2	-	PF00652: Ricin-type beta-trefoil lectin domain; 482-597, PF00535: Glycosyl transferase family 2; 154-346,	2495.89	0.236354	0.00099202	0.0047651	2361.1	0.16442	0.0893437	0.234884	1649.24	0.215342	0.0148872	0.0663002	0.235446	7.37735	0.00212251	0.0111313	0.157945	7.41089	0.0866595	0.23553	0.222418	6.83966	0.0161983	0.0774341
EMLSAT00000000293	AEM00018|score:1869|topoisomerase 1B [Spodoptera exigua]	P11387|score:1647|RecName: Full=DNA topoisomerase 1; AltName: Full=DNA topoisomerase I	GO:0005694 (chromosome)GO:0003918 (DNA topoisomerase type II (ATP-hydrolyzing) activity)GO:0006265 (DNA topological change)GO:0003677 (DNA binding)GO:0003917 (DNA topoisomerase type I activity)	PF01028: Eukaryotic DNA topoisomerase I, catalytic core; 537-767, PF02919: Eukaryotic DNA topoisomerase I, DNA binding fragment; 365-514, PF14370: C-terminal topoisomerase domain; 796-865	2108.14	-0.214788	0.00153371	0.0067523	1737.52	-0.171851	0.0241612	0.0934394	1264.65	-0.0384717	0.491881	0.703447	-0.215632	7.13404	0.00262418	0.0129602	-0.1795	6.9696	0.0223618	0.101096	-0.0300001	6.45672	0.610691	0.777478
EMLSAT00000000294	-	-	-	-	16.8074	-0.293441	0.19713	0.3275	14.9653	0.0162688	0.959104	0.982496	7.567	-0.802874	0.0916303	0.247962	-0.286241	0.32083	0.157939	0.275859	0.010317	0.279697	0.972373	0.988014	-0.778147	-0.577814	0.0718692	0.205482
EMLSAT00000000295	-	-	GO:0007179 (transforming growth factor beta receptor signaling pathway)GO:0005667 (transcription factor complex)GO:0006355 (regulation of transcription, DNA-templated)GO:0046872 (metal ion binding)GO:0003700 (sequence-specific DNA binding transcription factor activity)GO:0005622 (intracellular)	-	260.146	-0.3353	0.000585659	0.00307028	231.522	-0.34367	0.00116666	0.0111724	165.736	0.146921	0.135397	0.323806	-0.33692	4.12571	0.00186514	0.0100542	-0.353666	4.07375	0.00230378	0.0314513	0.154294	3.53987	0.0618171	0.186759
EMLSAT00000000297	KDR24160|score:1229|Translation initiation factor IF-2, mitochondrial [Zootermopsis nevadensis]	P46198|score:1137|RecName: Full=Translation initiation factor IF-2, mitochondrial; Short=IF-2(Mt); Short=IF-2Mt; Short=IF2(mt); Flags: Precursor	GO:0003924 (GTPase activity)GO:0005622 (intracellular)GO:0005525 (GTP binding)GO:0003743 (translation initiation factor activity)GO:0006413 (translational initiation)	PF11987: Translation-initiation factor 2; 467-562, PF00009: Elongation factor Tu GTP binding domain; 144-306,	474.697	-0.151661	0.0116211	0.0351686	422.85	-0.220987	0.0052221	0.031878	300.87	-0.231586	0.0123599	0.0578708	-0.150641	4.9877	0.0158886	0.0486763	-0.230338	4.93641	0.00600935	0.0492323	-0.224847	4.39331	0.0128513	0.0664115
EMLSAT00000000298	ACO12658|score:2067|Short-chain specific acyl-CoA dehydrogenase, mitochondrial precursor [Lepeophtheirus salmonis]	Q5RAS0|score:1241|RecName: Full=Short-chain specific acyl-CoA dehydrogenase, mitochondrial; Short=SCAD; AltName: Full=Butyryl-CoA dehydrogenase; Flags: Precursor	GO:0016627 (oxidoreductase activity, acting on the CH-CH group of donors)GO:0008152 (metabolic process)GO:0003995 (acyl-CoA dehydrogenase activity)GO:0050660 (flavin adenine dinucleotide binding)GO:0055114 (oxidation-reduction process)	PF02770: Acyl-CoA dehydrogenase, middle domain; 145-197, PF02771: Acyl-CoA dehydrogenase, N-terminal domain; 29-140, PF00441: Acyl-CoA dehydrogenase, C-terminal domain; 254-390	729.583	0.178057	0.0191874	0.0527676	720.322	0.0925846	0.107144	0.265908	504.289	-0.172926	0.0165017	0.0714558	0.177258	5.60545	0.0173013	0.0519061	0.0883384	5.70073	0.121344	0.291722	-0.16565	5.13388	0.0208351	0.0909373
EMLSAT00000000299	KDR19576|score:916|DNA-directed RNA polymerase III subunit RPC6 [Zootermopsis nevadensis]	Q921X6|score:835|RecName: Full=DNA-directed RNA polymerase III subunit RPC6; Short=RNA polymerase III subunit C6; AltName: Full=DNA-directed RNA polymerase III subunit F	GO:0006351 (transcription, DNA-templated)GO:0003677 (DNA binding)GO:0003899 (DNA-directed RNA polymerase activity)	PF05158: RNA polymerase Rpc34 subunit; 11-308	184.194	0.102068	0.274059	0.416941	181.329	-0.0504496	0.600454	0.771057	116.095	0.00502478	0.970549	0.986411	0.0958871	3.63234	0.292075	0.432594	-0.0520563	3.72177	0.551623	0.730826	0.0169478	3.03345	0.886986	0.947245
EMLSAT00000000300	XP_017796581|score:612|PREDICTED: SET and MYND domain-containing protein 5 [Habropoda laboriosa]	Q6GPQ4|score:474|RecName: Full=SET and MYND domain-containing protein 5	GO:0005515 (protein binding)	-	394.276	0.132195	0.123351	0.23054	358.221	0.0148628	0.896328	0.952565	155.334	0.0148642	0.908013	0.96205	0.129694	4.72178	0.123977	0.231617	0.00618146	4.69774	0.953205	0.979097	0.0196509	3.44892	0.862695	0.931779
EMLSAT00000000301	-	-	-	-	30.598	-0.178163	0.360557	0.508273	28.1436	0.285832	0.179214	0.372529	14.4443	-0.626503	0.0711588	0.20677	-0.175393	1.11626	0.353556	0.495449	0.270065	1.12272	0.172443	0.363879	-0.614798	0.182091	0.0609346	0.184885
EMLSAT00000000302	ABU41079|score:1240|tyrosine 3/tryptophan 5-monooxygenase activation protein [Lepeophtheirus salmonis]	Q2F637|score:1044|RecName: Full=14-3-3 protein zeta	GO:0019904 (protein domain specific binding)	PF00244: 14-3-3 protein; 4-235	30338.5	0.3626	7.56323e-10	2.93393e-08	29663.3	0.135788	0.0245378	0.0944103	22631.9	0.0959968	0.201449	0.415954	0.361897	10.9798	3.05043e-06	0.000130202	0.129324	11.0611	0.0543195	0.17406	0.103044	10.6163	0.252719	0.46118
EMLSAT00000000303	-	-	GO:0016787 (hydrolase activity)	-	61.3481	-0.283719	0.2375	0.376173	52.4476	-0.479022	0.110269	0.270994	69.7074	-0.507088	0.00767212	0.040126	-0.290339	2.06255	0.234275	0.369578	-0.497981	1.96425	0.108964	0.273121	-0.497096	2.31366	0.0114422	0.0619863
EMLSAT00000000304	-	-	-	-	19.9687	-0.930849	0.000150479	0.00101244	16.3814	-0.419768	0.132172	0.304706	12.9046	-0.292553	0.366717	0.601142	-0.928547	0.557013	0.000837237	0.00562851	-0.422418	0.421405	0.110247	0.274892	-0.285704	0.0492819	0.274743	0.48417
EMLSAT00000000305	XP_005092217|score:922|PREDICTED: kinesin-like protein KIF20B isoform X3 [Aplysia californica]	Q80WE4|score:743|RecName: Full=Kinesin-like protein KIF20B; AltName: Full=Kinesin family member 20B; AltName: Full=Kinesin-related motor interacting with PIN1; AltName: Full=M-phase phosphoprotein 1; Short=MPP1	GO:0005871 (kinesin complex)GO:0005524 (ATP binding)GO:0000910 (cytokinesis)GO:0007018 (microtubule-based movement)GO:0008017 (microtubule binding)GO:0003777 (microtubule motor activity)GO:0005874 (microtubule)GO:0005794 (Golgi apparatus)	PF00225: Kinesin motor domain; 45-459	92.5569	-0.262142	0.0148437	0.042847	66.1974	-0.19939	0.150858	0.33213	40.0436	-0.563565	0.00621991	0.0341131	-0.255419	2.65243	0.0212622	0.0609656	-0.211371	2.2989	0.0959053	0.251484	-0.549826	1.54185	0.0067568	0.0440844
EMLSAT00000000306	ODN03064|score:1269|Calbindin-32 [Orchesella cincta]	P41044|score:1213|RecName: Full=Calbindin-32	GO:0005509 (calcium ion binding)	PF13499: EF-hand domain pair; 37-109, PF13499: EF-hand domain pair; 226-289, PF13499: EF-hand domain pair; 134-201	250.869	-0.243183	0.0865741	0.175326	189.002	0.0500014	0.782687	0.888011	132.056	-0.505871	0.0179137	0.0754671	-0.242577	4.0719	0.0879511	0.178825	0.043397	3.7826	0.80009	0.894967	-0.496633	3.22279	0.0276493	0.109773
EMLSAT00000000307	ADD38879|score:1236|Eukaryotic translation initiation factor 4E [Lepeophtheirus salmonis]	P48597|score:622|RecName: Full=Eukaryotic translation initiation factor 4E; Short=eIF-4E; Short=eIF4E; AltName: Full=eIF-4F 25 kDa subunit; AltName: Full=mRNA cap-binding protein	GO:0003743 (translation initiation factor activity)GO:0005737 (cytoplasm)GO:0006413 (translational initiation)GO:0003723 (RNA binding)	PF01652: Eukaryotic initiation factor 4E; 54-216	2676.54	0.27772	0.0001711	0.00111728	2493.71	0.203209	0.00959824	0.0495323	1272.15	0.145505	0.14384	0.3359	0.276768	7.47806	0.000654761	0.00475664	0.196545	7.48965	0.0146338	0.0791608	0.152323	6.46581	0.105403	0.265253
EMLSAT00000000308	-	-	-	-	10.056	-0.4497	0.166502	0.2881	8.66801	-0.399447	0.272947	0.485436	1.75816	0.389727	0.652229	0.822631	-0.444318	-0.323289	0.153532	0.26997	-0.402307	-0.376129	0.198121	0.395187	0.360365	-1.94111	0.579991	0.755426
EMLSAT00000000309	XP_017770859|score:1151|PREDICTED: protein Lilipod isoform X2 [Nicrophorus vespilloides]	Q9VC35|score:966|RecName: Full=Protein Lilipod	-	PF04791: LMBR1-like membrane protein; 80-541	211.543	-0.500713	7.06953e-05	0.00053888	173.716	-0.329892	0.0460311	0.14828	174.402	-0.215702	0.0829503	0.230437	-0.501404	3.82997	0.00054204	0.00417817	-0.336744	3.66437	0.0438121	0.151114	-0.210226	3.61225	0.0704204	0.202742
EMLSAT00000000310	XP_018575391|score:1038|PREDICTED: tetratricopeptide repeat protein 5-like [Anoplophora glabripennis]	Q99LG4|score:903|RecName: Full=Tetratricopeptide repeat protein 5; Short=TPR repeat protein 5; AltName: Full=Stress-responsive activator of p300	GO:0005515 (protein binding)	PF00515: Tetratricopeptide repeat; 228-259, PF13414: TPR repeat; 73-137,	502.763	0.0819739	0.224686	0.361428	486.434	0.00937843	0.904885	0.956343	331.151	-0.0359703	0.686677	0.845011	0.0803952	5.07049	0.212697	0.344509	0.00278239	5.13679	0.969905	0.98679	-0.0302148	4.52962	0.694818	0.834026
EMLSAT00000000311	ABU41105|score:256|hypothetical protein [Lepeophtheirus salmonis]	-	-	-	3.2526	0.956941	0.0509923	0.116336	4.45039	1.04415	0.0962021	0.24738	7.92599	-0.270315	0.561092	0.756894	0.919772	-1.52391	0.0181933	0.0540302	1.00716	-1.12605	0.0835948	0.22983	-0.253397	-0.542911	0.536034	0.719733
EMLSAT00000000312	-	-	-	-	1.03488	-0.870787	0.354575	NA	1.40412	0.779217	0.500888	NA	1.3139	1.30339	0.261251	0.488747	-0.775434	-2.31932	0.295365	0.436013	0.813006	-1.99786	0.378707	0.588065	1.23136	-2.10333	0.175615	0.366509
EMLSAT00000000313	-	-	-	-	2.74957	0.614706	0.315153	0.46085	3.64595	1.06271	0.13703	0.312148	3.36005	1.76898	0.0204279	0.0826674	0.599179	-1.65257	0.279742	0.419089	1.01375	-1.34433	0.141477	0.321721	1.71188	-1.41045	0.0134628	0.0684496
EMLSAT00000000314	-	-	-	-	96.9896	0.0926453	0.454626	0.597727	94.1438	-0.0528924	0.70177	0.840321	67.278	-0.115502	0.496883	0.70765	0.09193	2.7195	0.442943	0.581132	-0.0640142	2.79319	0.616383	0.776565	-0.107592	2.26299	0.481773	0.674572
EMLSAT00000000315	-	-	-	-	155.972	0.362364	0.0408043	0.0969308	124.513	-0.144345	0.526326	0.720743	78.8388	0.578331	0.010215	0.0499928	0.361214	3.39623	0.0475944	0.112349	-0.149153	3.18696	0.499875	0.690239	0.583988	2.48622	0.0130786	0.0670368
EMLSAT00000000316	OLP82647|score:321|Hemicentin-1 [Symbiodinium microadriaticum]	Q2PC93|score:251|RecName: Full=SCO-spondin; Flags: Precursor	GO:0030246 (carbohydrate binding)	PF00090: Thrombospondin type 1 domain; 468-516, PF00090: Thrombospondin type 1 domain; 244-288, PF00090: Thrombospondin type 1 domain; 68-117, PF00090: Thrombospondin type 1 domain; 679-728, PF00090: Thrombospondin type 1 domain; 299-348, PF00059: Lectin C-type domain; 1218-1336	2847.69	0.52218	0.00269751	0.0107699	2670.41	0.251077	0.228437	0.436113	1636.48	0.733755	0.000205663	0.00219012	0.521128	7.5675	0.0103745	0.0354303	0.245354	7.58793	0.258092	0.46431	0.740437	6.82934	0.00442642	0.0339299
EMLSAT00000000317	XP_017784906|score:2686|PREDICTED: dual oxidase isoform X2 [Nicrophorus vespilloides]	Q9VQH2|score:2548|RecName: Full=Dual oxidase	GO:0004601 (peroxidase activity)GO:0006979 (response to oxidative stress)GO:0020037 (heme binding)GO:0005509 (calcium ion binding)GO:0055114 (oxidation-reduction process)GO:0016491 (oxidoreductase activity)	PF08022: FAD-binding domain; 730-841, PF03098: Animal haem peroxidase; 2-130, PF00036: EF hand; 430-454, PF01794: Ferric reductase like transmembrane component; 597-687, PF13405: EF-hand domain; 470-492, PF08030: Ferric reductase NAD binding domain; 850-929	531.901	0.380576	0.0327744	0.0812208	516.114	0.356865	0.0255222	0.096974	519.804	-0.948059	7.19448e-08	2.67532e-06	0.381111	5.15268	0.0515013	0.119548	0.350723	5.22083	0.0305537	0.120626	-0.938914	5.17731	0.000192152	0.00528371
EMLSAT00000000318	XP_014261733|score:2419|PREDICTED: AFG3-like protein 2 [Cimex lectularius]	Q9Y4W6|score:2237|RecName: Full=AFG3-like protein 2; AltName: Full=Paraplegin-like protein	GO:0017111 (nucleoside-triphosphatase activity)GO:0000166 (nucleotide binding)GO:0006508 (proteolysis)GO:0005524 (ATP binding)GO:0004222 (metalloendopeptidase activity)GO:0016020 (membrane)GO:0008270 (zinc ion binding)GO:0016021 (integral component of membrane)	PF06480: FtsH Extracellular; 86-175, PF00004: ATPase family associated with various cellular activities (AAA); 301-433, PF01434: Peptidase family M41; 502-702	1853.99	0.0701276	0.0338153	0.0833085	1701.54	-0.0303672	0.534525	0.725891	1204.73	0.109105	0.192355	0.404143	0.0702981	6.94884	0.0657944	0.143846	-0.0348287	6.93904	0.491217	0.683884	0.115977	6.38701	0.141507	0.320655
EMLSAT00000000319	ADD24516|score:955|Nucleolar protein 16 [Lepeophtheirus salmonis]	Q1RP77|score:209|RecName: Full=Nucleolar protein 16; AltName: Full=Protein ZH1	-	PF09420: Ribosome biogenesis protein Nop16; 5-161	994.431	0.277124	1.8396e-05	0.000175366	1044.83	0.170462	0.0820682	0.221737	434.583	0.0472708	0.697053	0.851327	0.27746	6.05115	0.000154979	0.0017521	0.165119	6.23588	0.0743482	0.213135	0.0534017	4.91997	0.617842	0.781605
EMLSAT00000000320	ADD38519|score:426|28S ribosomal protein S28, mitochondrial [Lepeophtheirus salmonis]	Q9CY16|score:227|RecName: Full=28S ribosomal protein S28, mitochondrial; Short=MRP-S28; Short=S28mt; Flags: Precursor	-	PF10246: Mitochondrial ribosomal protein MRP-S35; 27-109	231.02	0.262063	0.00188218	0.00799174	221.61	0.157939	0.277475	0.489979	110.16	0.0242807	0.870881	0.942781	0.258594	3.95516	0.00406363	0.017775	0.151382	4.00878	0.267076	0.474775	0.0278656	2.95994	0.835079	0.917534
EMLSAT00000000321	KYQ92708|score:158|histone-lysine N-methyltransferase [Dictyostelium lacteum]	-	-	-	10.7	2.03958	0.052545	0.119069	5.93762	1.81897	0.0416154	0.138118	0.93287	1.0637	0.429652	NA	2.05159	-0.203696	0.0216976	0.0618148	1.90645	-0.706183	0.0405172	0.144067	0.92249	-2.328	0.355317	0.562879
EMLSAT00000000322	XP_018013031|score:1778|PREDICTED: condensin-2 complex subunit D3-like [Hyalella azteca]	Q6ZQK0|score:1346|RecName: Full=Condensin-2 complex subunit D3; AltName: Full=Non-SMC condensin II complex subunit D3	GO:0005488 (binding)GO:0007076 (mitotic chromosome condensation)	PF12717: non-SMC mitotic condensation complex subunit 1; 816-1013	290.945	-0.319212	0.000435171	0.00242762	237.108	-0.383605	0.0072803	0.0404776	150.427	0.0101267	0.938767	0.973295	-0.320187	4.2858	0.00161263	0.00908923	-0.391939	4.10976	0.010054	0.0650069	0.0173609	3.40118	0.880918	0.943414
EMLSAT00000000323	ADD38598|score:543|protein C22orf25 [Lepeophtheirus salmonis]	P54797|score:260|RecName: Full=Transport and Golgi organization 2 homolog; AltName: Full=Ser/Thr-rich protein T10 in DGCR region	GO:0006508 (proteolysis)GO:0004252 (serine-type endopeptidase activity)GO:0003824 (catalytic activity)	PF00089: Trypsin; 305-374, PF05742: NRDE protein; 1-269,	0.847709	-1.31296	0.183253	NA	0.584993	-1.91974	0.258532	NA	0.930197	1.08449	0.397777	NA	-1.13884	-2.40997	0.103742	0.202916	-2.02749	-2.42001	0.0894243	0.240483	0.926007	-2.32851	0.308261	0.518625
EMLSAT00000000325	JAS32724|score:219|hypothetical protein g.2720, partial [Clastoptera arizonana]	-	-	-	6.25065	-0.214017	0.613637	0.731584	4.8786	-0.0678854	0.894628	0.95223	2.23067	-0.29134	0.744484	0.878637	-0.211306	-0.865061	0.608715	0.723151	-0.0676823	-1.05012	0.877145	0.938574	-0.292766	-1.76351	0.699035	0.83659
EMLSAT00000000326	KFB47440|score:1288|hypothetical protein ZHAS_00015386 [Anopheles sinensis]	Q8IWQ3|score:1177|RecName: Full=Serine/threonine-protein kinase BRSK2; AltName: Full=Brain-selective kinase 2; AltName: Full=Brain-specific serine/threonine-protein kinase 2; Short=BR serine/threonine-protein kinase 2; AltName: Full=Serine/threonine-protein kinase 29; AltName: Full=Serine/threonine-protein kinase SAD-A	GO:0004674 (protein serine/threonine kinase activity)GO:0005524 (ATP binding)GO:0016772 (transferase activity, transferring phosphorus-containing groups)GO:0006468 (protein phosphorylation)GO:0004672 (protein kinase activity)	PF00069: Protein kinase domain; 22-261	8.5427	-0.0673805	0.856093	0.910883	6.13005	-0.271587	0.623866	0.787758	2.68247	-0.989078	0.308061	0.54191	-0.0695343	-0.519714	0.837054	0.895763	-0.233391	-0.739307	0.672885	0.814141	-0.95917	-1.60574	0.262328	0.471153
EMLSAT00000000327	ALS04701|score:344|serine proteinase stubble [Pseudodiaptomus poplesia]	Q9VWU1|score:164|RecName: Full=Serine protease persephone; Flags: Precursor	GO:0003824 (catalytic activity)GO:0006508 (proteolysis)GO:0004252 (serine-type endopeptidase activity)	PF00089: Trypsin; 58-184, PF00089: Trypsin; 378-444,	2.40934	-0.507141	0.504336	0.638929	1.9952	0.00618733	0.992943	NA	2.39992	-0.66766	0.457701	0.677044	-0.489142	-1.78134	0.478714	0.61284	0.0107922	-1.80342	0.978623	0.990598	-0.602312	-1.67096	0.431991	0.631558
EMLSAT00000000328	JAS21272|score:444|hypothetical protein g.3039 [Clastoptera arizonana]	Q8IWQ3|score:300|RecName: Full=Serine/threonine-protein kinase BRSK2; AltName: Full=Brain-selective kinase 2; AltName: Full=Brain-specific serine/threonine-protein kinase 2; Short=BR serine/threonine-protein kinase 2; AltName: Full=Serine/threonine-protein kinase 29; AltName: Full=Serine/threonine-protein kinase SAD-A	-	-	8.14303	0.00945057	0.97511	0.9861	7.02483	-0.378279	0.472314	0.677907	2.70524	-0.764546	0.329275	0.564716	0.0119677	-0.574222	0.992721	0.999033	-0.396782	-0.641046	0.424521	0.630106	-0.741476	-1.60599	0.245726	0.452725
EMLSAT00000000329	ADD38286|score:600|LYR motif-containing protein 5 [Lepeophtheirus salmonis]	B5FXA0|score:227|RecName: Full=Electron transfer flavoprotein regulatory factor 1; AltName: Full=LYR motif-containing protein 5	-	PF05347: Complex 1 protein (LYR family); 36-86, PF13232: Complex1_LYR-like; 36-87,	261.876	0.290284	0.00802698	0.026013	264.324	0.504033	0.005766	0.034171	479.103	0.672253	3.30349e-08	1.39682e-06	0.292293	4.13293	0.00984493	0.0340976	0.495872	4.25589	0.0109826	0.0678999	0.679333	5.06114	1.85817e-05	0.00159192
EMLSAT00000000330	XP_014210983|score:2161|PREDICTED: GTP-binding protein 1 [Copidosoma floridanum]	D2XV59|score:1992|RecName: Full=GTP-binding protein 1	GO:0005525 (GTP binding)GO:0003924 (GTPase activity)	PF03143: Elongation factor Tu C-terminal domain; 442-530, PF00009: Elongation factor Tu GTP binding domain; 119-339, PF03144: Elongation factor Tu domain 2; 365-435	2045.44	0.229751	5.71006e-07	9.4e-06	1972.14	0.0811826	0.233769	0.441807	1416.77	0.325364	9.0212e-05	0.00113391	0.228979	7.09048	6.82979e-05	0.00101156	0.0745622	7.15159	0.250973	0.456904	0.331456	6.62091	0.00070707	0.0112029
EMLSAT00000000331	-	-	-	-	2.62885	-0.89632	0.262477	0.404186	2.89077	-0.0695429	0.929382	0.969455	0.690508	-2.8804	0.0694211	NA	-0.852467	-1.7035	0.238044	0.373629	-0.0952773	-1.57166	0.892633	0.947119	-3.58663	-2.43294	0.0189732	0.0854592
EMLSAT00000000333	XP_015590230|score:2309|PREDICTED: T-complex protein 1 subunit alpha [Cephus cinctus]	P12613|score:2247|RecName: Full=T-complex protein 1 subunit alpha; Short=TCP-1-alpha; AltName: Full=CCT-alpha	GO:0051082 (unfolded protein binding)GO:0005524 (ATP binding)GO:0044267 (cellular protein metabolic process)GO:0006457 (protein folding)	PF00118: TCP-1/cpn60 chaperonin family; 31-532	15714.4	0.094919	0.0176268	0.0494123	14698.2	-0.0331978	0.473377	0.678739	9640.86	-0.0573481	0.425143	0.650198	0.0943974	10.0309	0.0375368	0.0936391	-0.0395094	10.0484	0.470861	0.668028	-0.0502919	9.38527	0.548461	0.729768
EMLSAT00000000334	ACO11779|score:1450|Proteasome subunit alpha type-1 [Lepeophtheirus salmonis]	P25786|score:800|RecName: Full=Proteasome subunit alpha type-1; AltName: Full=30 kDa prosomal protein; Short=PROS-30; AltName: Full=Macropain subunit C2; AltName: Full=Multicatalytic endopeptidase complex subunit C2; AltName: Full=Proteasome component C2; AltName: Full=Proteasome nu chain	GO:0004298 (threonine-type endopeptidase activity)GO:0006511 (ubiquitin-dependent protein catabolic process)GO:0051603 (proteolysis involved in cellular protein catabolic process)GO:0019773 (proteasome core complex, alpha-subunit complex)GO:0005839 (proteasome core complex)GO:0004175 (endopeptidase activity)	PF10584: Proteasome subunit A N-terminal signature; 6-28, PF00227: Proteasome subunit; 29-216,	3429.65	0.350771	1.64193e-06	2.30628e-05	3285.52	0.146937	0.0702634	0.198707	1711.45	0.0375851	0.770302	0.892529	0.349816	7.83543	5.45788e-05	0.000877504	0.140442	7.88733	0.0769727	0.217738	0.0447404	6.89303	0.701331	0.838097
EMLSAT00000000335	XP_017075561|score:922|PREDICTED: protoheme IX farnesyltransferase, mitochondrial [Drosophila eugracilis]	Q8CFY5|score:762|RecName: Full=Protoheme IX farnesyltransferase, mitochondrial; AltName: Full=Heme O synthase; Flags: Precursor	GO:0016021 (integral component of membrane)GO:0008495 (protoheme IX farnesyltransferase activity)GO:0004659 (prenyltransferase activity)GO:0048034 (heme O biosynthetic process)	PF01040: UbiA prenyltransferase family; 120-359	308.432	-0.0604807	0.394544	0.541128	333.975	0.0189483	0.902293	0.95529	258.466	0.109543	0.262637	0.490355	-0.0609727	4.36887	0.372684	0.515865	0.0122901	4.59591	0.932037	0.96904	0.116632	4.17496	0.188778	0.383244
EMLSAT00000000336	ACO11501|score:682|RING finger protein 13 [Caligus rogercresseyi]	Q90972|score:468|RecName: Full=E3 ubiquitin-protein ligase RNF13; AltName: Full=C-RZF; AltName: Full=RING finger protein 13; Flags: Precursor	GO:0005515 (protein binding)GO:0008270 (zinc ion binding)	PF02225: PA domain; 73-134, PF13639: Ring finger domain; 215-259,	411.681	-0.0722712	0.272065	0.414713	400.225	-0.136335	0.331782	0.545602	361.963	-0.0179826	0.875942	0.946009	-0.0706078	4.78294	0.263585	0.401554	-0.142346	4.85689	0.284313	0.493995	-0.00984339	4.65729	0.922702	0.966794
EMLSAT00000000337	JAN61690|score:1008|putative Fibrillin-2 [Daphnia magna]	Q75N90|score:555|RecName: Full=Fibrillin-3; Contains: RecName: Full=Fibrillin-3 C-terminal peptide; Flags: Precursor	GO:0016020 (membrane)GO:0009986 (cell surface)GO:0005509 (calcium ion binding)GO:0005515 (protein binding)	PF07645: Calcium-binding EGF domain; 680-718, PF07645: Calcium-binding EGF domain; 722-762, PF07645: Calcium-binding EGF domain; 557-592, PF07645: Calcium-binding EGF domain; 639-674, PF07645: Calcium-binding EGF domain; 598-634, PF07645: Calcium-binding EGF domain; 359-396, PF07645: Calcium-binding EGF domain; 515-548, PF06247: Plasmodium ookinete surface protein Pvs28; 524-616, PF14670: Coagula…	281.704	-0.139992	0.0857854	0.174209	242.254	-0.111357	0.301533	0.514389	219.39	-0.548956	3.00894e-06	6.69359e-05	-0.139029	4.2389	0.0865644	0.176724	-0.118973	4.13845	0.231988	0.436328	-0.540269	3.93968	9.83739e-05	0.00364941
EMLSAT00000000338	-	-	-	-	2424.28	2.0006	0.00847612	0.0271763	2956.33	1.64315	0.00929689	0.048242	291.097	5.98484	7.96092e-08	2.90662e-06	1.99918	7.33623	0.0309948	0.0809612	1.63977	7.73293	0.029389	0.117694	5.9972	4.36176	0.00549072	0.0385674
EMLSAT00000000339	XP_008544285|score:1054|PREDICTED: E3 SUMO-protein ligase PIAS4 [Microplitis demolitor]	Q6AZ28|score:814|RecName: Full=E3 SUMO-protein ligase PIAS2; AltName: Full=Androgen receptor-interacting protein 3; Short=ARIP3; AltName: Full=DAB2-interacting protein; Short=DIP; AltName: Full=Msx-interacting-zinc finger protein; AltName: Full=Protein inhibitor of activated STAT x; AltName: Full=Protein inhibitor of activated STAT2	GO:0003676 (nucleic acid binding)GO:0008270 (zinc ion binding)	PF02891: MIZ/SP-RING zinc finger; 451-500, PF14324: PINIT domain; 254-407,	325.063	-0.116356	0.0581427	0.1288	289.556	-0.194906	0.0514315	0.15922	155.903	-0.00353861	0.978637	0.990304	-0.116582	4.44417	0.0534414	0.122957	-0.196529	4.39232	0.0485077	0.161746	0.00568499	3.451	0.960902	0.983897
EMLSAT00000000340	ACO13007|score:1680|Ribose-phosphate pyrophosphokinase 1 [Lepeophtheirus salmonis]	P60892|score:1467|RecName: Full=Ribose-phosphate pyrophosphokinase 1; AltName: Full=Phosphoribosyl pyrophosphate synthase I; Short=PRS-I	GO:0009156 (ribonucleoside monophosphate biosynthetic process)GO:0044249 (cellular biosynthetic process)GO:0000287 (magnesium ion binding)GO:0009165 (nucleotide biosynthetic process)GO:0004749 (ribose phosphate diphosphokinase activity)	PF13793: N-terminal domain of ribose phosphate pyrophosphokinase; 4-120, PF14572: Phosphoribosyl synthetase-associated domain; 200-313,	3704.47	0.442265	3.56455e-11	1.96703e-09	3570.77	0.259946	0.0248258	0.0952426	1093.02	-0.004142	0.954997	0.980619	0.441536	7.94655	1.04185e-06	6.62612e-05	0.253683	8.00703	0.0272845	0.113198	0.00157223	6.24692	0.981658	0.990931
EMLSAT00000000341	XP_011419272|score:1553|PREDICTED: nucleolar protein 10-like [Crassostrea gigas]	Q7T0Q5|score:1472|RecName: Full=Nucleolar protein 10	GO:0005634 (nucleus)GO:0005515 (protein binding)	PF08159: NUC153 domain; 458-485	590.719	-0.185132	0.0584787	0.129397	482.563	-0.199256	0.23588	0.444458	243.711	-0.233581	0.0451792	0.149646	-0.186402	5.30255	0.0537321	0.123531	-0.204782	5.12642	0.209013	0.410093	-0.228182	4.09066	0.0410711	0.142372
EMLSAT00000000342	XP_002588236|score:169|hypothetical protein BRAFLDRAFT_86681 [Branchiostoma floridae]			PF15341: Ribosome biogenesis protein SLX9; 112-231	484.294	-0.135077	0.0382925	0.0921559	468.101	-0.0438046	0.554977	0.741613	326.395	-0.0492716	0.572042	0.766432	-0.134634	5.0163	0.0380531	0.0947104	-0.0475157	5.08185	0.498529	0.689333	-0.039947	4.50853	0.59821	0.76803
EMLSAT00000000343	XP_018568210|score:658|PREDICTED: putative neutral sphingomyelinase [Anoplophora glabripennis]	Q9VZS6|score:481|RecName: Full=Putative neutral sphingomyelinase	-	PF03372: Endonuclease/Exonuclease/phosphatase family; 27-265	432.633	-0.22501	0.000173927	0.00113323	385.503	-0.0874778	0.38718	0.603034	300.785	-0.0923294	0.389825	0.621635	-0.226083	4.85455	0.000650158	0.00474619	-0.0922412	4.80315	0.334677	0.544509	-0.0848332	4.39148	0.369482	0.577328
EMLSAT00000000344	ACO11987|score:1389|RPII140-upstream gene protein [Lepeophtheirus salmonis]	Q5XK94|score:186|RecName: Full=Complex I assembly factor TIMMDC1, mitochondrial; AltName: Full=Translocase of inner mitochondrial membrane domain-containing protein 1; Short=TIMM domain containing-protein 1	-	PF02466: Tim17/Tim22/Tim23/Pmp24 family; 64-189	302.058	0.273759	0.000520916	0.00281639	292.078	0.0648761	0.40427	0.619013	170.483	0.151362	0.177366	0.385041	0.273504	4.33885	0.00147136	0.00852127	0.0579876	4.40384	0.411	0.618054	0.153668	3.5817	0.126786	0.299639
EMLSAT00000000345	ADD38632|score:1110|Beta-1,3-galactosyltransferase brn [Lepeophtheirus salmonis]	Q24157|score:388|RecName: Full=Beta-1,3-galactosyltransferase brn; AltName: Full=Brainiac protein; AltName: Full=Neurogenic secreted-signaling protein brn	GO:0016020 (membrane)GO:0008378 (galactosyltransferase activity)GO:0006486 (protein glycosylation)	PF01762: Galactosyltransferase; 1-37, PF01762: Galactosyltransferase; 71-165,	283.207	-0.135258	0.0906054	0.18152	266.81	0.0079384	0.933252	0.97074	174.982	0.113146	0.339579	0.575608	-0.136686	4.24737	0.0885846	0.179838	-0.00115547	4.27558	0.989426	0.995819	0.118529	3.61638	0.26585	0.474808
EMLSAT00000000346	XP_011158583|score:920|PREDICTED: lamin Dm0-like isoform X1 [Solenopsis invicta]	P08928|score:819|RecName: Full=Lamin Dm0; Flags: Precursor	GO:0005198 (structural molecule activity)GO:0005882 (intermediate filament)GO:0008649 (rRNA methyltransferase activity)GO:0000154 (rRNA modification)GO:0000179 (rRNA (adenine-N6,N6-)-dimethyltransferase activity)	PF00398: Ribosomal RNA adenine dimethylase; 74-378, PF00038: Intermediate filament protein; 502-850,	8901.74	-0.0657759	0.180038	0.30607	8227.66	-0.120329	0.13806	0.313434	5239	0.076137	0.239029	0.462107	-0.0662464	9.21112	0.192898	0.320401	-0.126779	9.21157	0.117477	0.285457	0.0832643	8.50566	0.279537	0.489079
EMLSAT00000000347	XP_018898391|score:1025|PREDICTED: nocturnin isoform X1 [Bemisia tabaci]	Q9UK39|score:655|RecName: Full=Nocturnin; AltName: Full=Carbon catabolite repression 4-like protein; AltName: Full=Circadian deadenylase NOC	-	PF03372: Endonuclease/Exonuclease/phosphatase family; 132-397	1571.56	-0.497581	0.0140148	0.040876	1327.37	-0.512737	0.0123091	0.0590891	2860.2	-1.2471	0.00131068	0.00993029	-0.49868	6.71042	0.0353935	0.0894269	-0.519487	6.5822	0.0254624	0.109031	-1.23858	7.63099	0.0136921	0.0693507
EMLSAT00000000348	ADD24413|score:1197|Protein N-terminal glutamine amidohydrolase [Lepeophtheirus salmonis]	Q7Q968|score:557|RecName: Full=Protein N-terminal glutamine amidohydrolase; AltName: Full=Protein NH2-terminal glutamine deamidase; Short=N-terminal Gln amidase; Short=Nt(Q)-amidase; AltName: Full=Protein tungus	GO:0016811 (hydrolase activity, acting on carbon-nitrogen (but not peptide) bonds, in linear amides)	PF09764: N-terminal glutamine amidase; 39-229	147.946	-0.201408	0.112678	0.215422	132.516	-0.151133	0.159123	0.344868	109.342	-0.375402	0.0296891	0.109969	-0.200943	3.31803	0.114252	0.21786	-0.155448	3.27639	0.117262	0.285225	-0.36858	2.95021	0.0328436	0.122833
EMLSAT00000000349	-	-	-	-	169.351	-0.0986244	0.41265	0.558917	151.766	-0.0939277	0.469528	0.676209	106.035	-0.248276	0.1254	0.308173	-0.0975281	3.51084	0.408367	0.550117	-0.100545	3.4701	0.412953	0.619429	-0.240121	2.90357	0.115332	0.281157
EMLSAT00000000350	JAS22277|score:1135|hypothetical protein g.16351 [Clastoptera arizonana]	Q9D8S3|score:861|RecName: Full=ADP-ribosylation factor GTPase-activating protein 3; Short=ARF GAP 3	GO:0032312 (regulation of ARF GTPase activity)GO:0008060 (ARF GTPase activator activity)GO:0008270 (zinc ion binding)	PF01412: Putative GTPase activating protein for Arf; 11-117	1910.33	0.305792	0.000253724	0.00154923	1869.91	0.18988	0.0243295	0.0938648	1350.45	0.192537	0.0104073	0.0507294	0.304533	6.99201	0.000785699	0.00539421	0.18328	7.07466	0.028266	0.1152	0.199123	6.55158	0.0126326	0.065834
EMLSAT00000000351	JAS20180|score:1006|hypothetical protein g.10609 [Clastoptera arizonana]	Q13123|score:682|RecName: Full=Protein Red; AltName: Full=Cytokine IK; AltName: Full=IK factor; AltName: Full=Protein RER	GO:0046872 (metal ion binding)GO:0003676 (nucleic acid binding)GO:0005634 (nucleus)	PF07807: RED-like protein C-terminal region; 419-511, PF07808: RED-like protein N-terminal region; 80-326,	637.443	0.00235815	0.973462	0.984688	513.431	-0.0532257	0.533269	0.72549	401.139	-0.168718	0.0290808	0.108309	0.00125779	5.41154	0.984602	0.994369	-0.0618924	5.21493	0.438378	0.641051	-0.162182	4.8052	0.0291018	0.113696
EMLSAT00000000352	XP_019871793|score:501|PREDICTED: serine/threonine-protein kinase BRSK2-like isoform X2 [Aethina tumida]	Q19469|score:399|RecName: Full=Serine/threonine kinase SAD-1; AltName: Full=Synapses of Amphids Defective	-	-	3.34918	0.787937	0.1825	0.308782	2.52671	-0.23398	0.729513	0.857058	0.846687	-0.578102	0.699533	NA	0.729939	-1.51888	0.194694	0.322625	-0.220333	-1.61246	0.6747	0.815515	-0.5734	-2.37864	0.599851	0.769477
EMLSAT00000000355	AII16492|score:1111|cathepsin D, partial [Paracyclopina nana]	O93428|score:992|RecName: Full=Cathepsin D; Flags: Precursor	GO:0004190 (aspartic-type endopeptidase activity)GO:0006508 (proteolysis)	PF00026: Eukaryotic aspartyl protease; 65-390	18621.6	0.199359	0.00140836	0.00630145	14072.5	0.393142	0.00360962	0.0245155	13110.7	0.65031	2.10578e-06	4.95268e-05	0.198353	10.2757	0.0031125	0.014634	0.386768	9.98509	0.00707466	0.0537047	0.657572	9.82949	0.000194372	0.00531872
EMLSAT00000000357	XP_002404454|score:405|NudC domain-containing protein, putative [Ixodes scapularis]	Q5M823|score:323|RecName: Full=NudC domain-containing protein 2	-	PF04969: CS domain; 18-89	60.4298	0.0318233	0.785012	0.861255	56.5237	-0.102234	0.567812	0.750107	38.5631	-0.153781	0.454995	0.674934	0.0372212	2.05233	0.778981	0.855204	-0.105611	2.07773	0.537254	0.718856	-0.146401	1.48965	0.41187	0.613889
EMLSAT00000000358	XP_015173690|score:270|PREDICTED: beclin 1-associated autophagy-related key regulator isoform X2 [Polistes dominula]	D4A4K3|score:162|RecName: Full=Beclin 1-associated autophagy-related key regulator; Short=Barkor; AltName: Full=Autophagy-related protein 14-like protein; Short=Atg14L	GO:0010508 (positive regulation of autophagy)	PF10186: UV radiation resistance protein and autophagy-related subunit 14; 15-143	32.8982	-0.264303	0.153442	0.270967	27.2819	-0.155236	0.464796	0.672657	23.9701	0.0644914	0.799913	0.908019	-0.259797	1.21256	0.159037	0.27737	-0.162974	1.07268	0.394063	0.602745	0.0763547	0.840251	0.721221	0.850238
EMLSAT00000000359	XP_013788913|score:132|PREDICTED: beclin 1-associated autophagy-related key regulator-like [Limulus polyphemus]	-	-	-	14.2763	-0.346114	0.181926	0.308165	12.3018	0.12032	0.693648	0.836009	12.6944	0.305707	0.396371	0.626621	-0.347741	0.123175	0.169663	0.290574	0.120565	0.0256534	0.705835	0.835879	0.309826	0.00179277	0.328009	0.53805
EMLSAT00000000360	XP_015834883|score:170|PREDICTED: uncharacterized protein LOC100142575 isoform X2 [Tribolium castaneum]	-	-	-	19.8872	0.532315	0.0166387	0.047035	16.8405	0.316385	0.262462	0.473806	6.43896	-0.319098	0.486158	0.698477	0.52092	0.554466	0.0145411	0.045616	0.303255	0.428443	0.230998	0.434875	-0.305152	-0.764248	0.406561	0.608776
EMLSAT00000000361	ACO14644|score:581|DnaJ homolog subfamily C member 5 [Caligus clemensi]	P56101|score:313|RecName: Full=DnaJ homolog subfamily C member 5; AltName: Full=CCCS1; AltName: Full=Cysteine string protein; Short=CSP	-	PF00226: DnaJ domain; 14-75	1636.14	0.127103	0.000455528	0.00251848	1507.58	0.0456532	0.369829	0.587571	1178.91	0.0738548	0.259816	0.487932	0.126807	6.76873	0.00345412	0.0158306	0.0402098	6.76449	0.43291	0.63647	0.0801009	6.35569	0.219177	0.420744
EMLSAT00000000362	XP_012682896|score:278|PREDICTED: melanoma-associated antigen G1-like [Clupea harengus]	Q96MG7|score:200|RecName: Full=Non-structural maintenance of chromosomes element 3 homolog; Short=Non-SMC element 3 homolog; AltName: Full=Hepatocellular carcinoma-associated protein 4; AltName: Full=MAGE-G1 antigen; AltName: Full=Melanoma-associated antigen G1; AltName: Full=Necdin-like protein 2	-	PF01454: MAGE family; 27-237	191.511	-0.0705892	0.454542	0.597727	181.68	-0.0341561	0.723928	0.854195	124.391	0.0186718	0.870946	0.942781	-0.0721225	3.68713	0.429348	0.569646	-0.0375902	3.72558	0.670042	0.812375	0.0273663	3.13061	0.768918	0.879413
EMLSAT00000000363	-	-	-	-	1.32725	-1.09743	0.174456	0.298697	1.05717	-1.08837	0.360567	NA	2.07139	-0.37147	0.66246	0.828619	-0.99711	-2.17894	0.107401	0.207948	-0.923765	-2.20687	0.321858	0.532084	-0.340944	-1.83021	0.613841	0.779075
EMLSAT00000000364	XP_014295185|score:1057|PREDICTED: ephrin type-A receptor 4-A isoform X8 [Microplitis demolitor]	Q91694|score:720|RecName: Full=Ephrin type-A receptor 4-B; AltName: Full=Pagliaccio; AltName: Full=Tyrosine-protein kinase receptor PAG; Flags: Precursor	GO:0005515 (protein binding)GO:0048013 (ephrin receptor signaling pathway)	PF00041: Fibronectin type III domain; 330-410, PF00041: Fibronectin type III domain; 450-531, PF01404: Ephrin receptor ligand binding domain; 27-200, PF00536: SAM domain (Sterile alpha motif); 604-658	533.406	-0.108562	0.0816863	0.16771	437.644	-0.124642	0.123215	0.291709	328.359	-0.257274	0.0042517	0.0252536	-0.106859	5.15527	0.0806537	0.168178	-0.136712	4.98538	0.083189	0.229161	-0.248214	4.51783	0.0059482	0.0405356
EMLSAT00000000365	XP_012226086|score:1350|PREDICTED: venom dipeptidyl peptidase 4 isoform X1 [Linepithema humile]	B1A4F7|score:1022|RecName: Full=Venom dipeptidyl peptidase 4; AltName: Full=Venom dipeptidyl peptidase IV; AltName: Allergen=Ves v 3; Flags: Precursor	GO:0006508 (proteolysis)GO:0016020 (membrane)GO:0008236 (serine-type peptidase activity)	PF00930: Dipeptidyl peptidase IV (DPP IV) N-terminal region; 163-552, PF00326: Prolyl oligopeptidase family; 644-838,	1103.92	-0.650224	2.13073e-06	2.84598e-05	826.219	-0.656962	2.63408e-09	2.88496e-07	2189	-0.5836	0.000140057	0.00160919	-0.650983	6.20209	0.000153475	0.00174317	-0.6641	5.90023	8.80375e-06	0.00186441	-0.57646	7.24655	0.00140881	0.0168548
EMLSAT00000000366	ABU41105|score:677|hypothetical protein [Lepeophtheirus salmonis]	-	-	-	4.67889	-0.749763	0.124638	0.232491	4.08741	-1.70038	0.00386821	0.0256657	48.2789	-0.776815	0.00327399	0.0204642	-0.730131	-1.18785	0.119871	0.22581	-1.65371	-1.17382	0.00300226	0.035139	-0.766908	1.79537	0.00667381	0.0437886
EMLSAT00000000367	ABU41020|score:894|hypothetical protein [Lepeophtheirus salmonis]	-	-	-	6270.57	-0.298097	0.363987	0.511924	4609.2	-0.703862	0.0465071	0.149005	66682.5	-0.513789	0.015933	0.0697728	-0.298905	8.70576	0.400861	0.543024	-0.712331	8.37628	0.102327	0.261965	-0.505941	12.1746	0.0373781	0.133945
EMLSAT00000000368	XP_015377424|score:858|PREDICTED: testin [Diuraphis noxia]	Q80Y24|score:493|RecName: Full=Prickle-like protein 2; Flags: Precursor	GO:0008270 (zinc ion binding)	PF00412: LIM domain; 519-572, PF00412: LIM domain; 459-514, PF00412: LIM domain; 392-450, PF06297: PET Domain; 175-272	1486.74	-0.0364953	0.517323	0.649847	1453.11	-0.0482592	0.632711	0.793686	1077.04	-0.293314	0.00048977	0.00450397	-0.0360396	6.63061	0.502231	0.632748	-0.0541599	6.71184	0.55597	0.734557	-0.286108	6.22527	0.00200128	0.0211297
EMLSAT00000000369	XP_013785179|score:467|PREDICTED: Krueppel-like factor 10 [Limulus polyphemus]	Q9EPW2|score:396|RecName: Full=Krueppel-like factor 15; AltName: Full=Cardiovascular Krueppel-like factor	GO:0046872 (metal ion binding)GO:0003676 (nucleic acid binding)	PF13465: Zinc-finger double domain; 347-372, PF13465: Zinc-finger double domain; 378-402,	285.585	-0.295184	0.00178327	0.00764146	246.753	0.198502	0.288462	0.50071	210.949	-0.0175278	0.881034	0.948317	-0.297573	4.25918	0.00346968	0.0158837	0.189626	4.16055	0.295391	0.505482	-0.00849939	3.88383	0.93467	0.972521
EMLSAT00000000370	KZS20058|score:305|Pdz domain protein arc [Daphnia magna]	Q9CSB4|score:134|RecName: Full=Partitioning defective 3 homolog B; AltName: Full=Amyotrophic lateral sclerosis 2 chromosomal region candidate gene 19 protein homolog; AltName: Full=PAR3-beta; AltName: Full=Partitioning defective 3-like protein; Short=PAR3-L protein	GO:0005515 (protein binding)	PF00595: PDZ domain (Also known as DHR or GLGF); 342-414	180.807	-0.0616968	0.446193	0.589607	164.461	-0.000411326	0.997129	0.998722	168.036	-0.375733	0.0215285	0.0860797	-0.0592034	3.60397	0.439272	0.578145	-0.001329	3.58103	0.989954	0.996104	-0.368593	3.55938	0.0232831	0.0984342
EMLSAT00000000372	XP_012563449|score:153|PREDICTED: uncharacterized protein LOC105848061 [Hydra vulgaris]	-	-	-	5.23	-0.745708	0.101781	0.198858	5.84358	-0.261099	0.623102	0.787234	2.72735	0.258395	0.755397	0.885338	-0.724228	-1.06385	0.0844926	0.173766	-0.245522	-0.841809	0.633965	0.787618	0.254299	-1.60393	0.72013	0.849814
EMLSAT00000000376	-	-	-	-	1.14995	-0.139959	0.881778	0.926387	0.83265	1.95057	0.147972	NA	0.200315	0.0575413	0.984788	NA	-0.133627	-2.26211	0.861142	0.912012	1.63556	-2.36707	0.116871	0.284781	0.0330843	-2.72832	0.978903	0.989648
EMLSAT00000000377	-	-	-	-	15.532	0.03343	0.943637	0.96596	11.3648	0.755337	0.145143	0.3241	4.0046	1.29219	0.138633	0.327668	0.0626672	0.264719	0.894998	0.93441	0.802998	-0.0144264	0.122402	0.292914	1.29523	-1.24021	0.117681	0.285144
EMLSAT00000000378	EKC28009|score:360|Histone H3 [Crassostrea gigas]	P02299|score:350|RecName: Full=Histone H3	GO:0003677 (DNA binding)GO:0000786 (nucleosome)GO:0006334 (nucleosome assembly)GO:0046982 (protein heterodimerization activity)	PF00125: Core histone H2A/H2B/H3/H4; 23-87	21.1945	1.23882	0.00329764	0.0127167	15.1734	0.942481	0.00150224	0.0133124	10.0439	0.137588	0.86059	0.93639	2.31849	1.3767	0.00586127	0.0232474	0.923603	0.279508	0.00288362	0.0347254	0.160011	-0.311492	0.850881	0.92575
EMLSAT00000000379	XP_014905937|score:531|PREDICTED: transcriptional regulatory protein AlgP-like [Poecilia latipinna]	P84040|score:507|RecName: Full=Histone H4	GO:0000786 (nucleosome)GO:0006334 (nucleosome assembly)GO:0046982 (protein heterodimerization activity)GO:0003677 (DNA binding)GO:0005634 (nucleus)	PF00125: Core histone H2A/H2B/H3/H4; 28-94	82.7656	0.449034	0.000339988	0.00197247	101.711	-0.233972	0.0750671	0.207831	34.4982	-0.0711229	0.741148	0.87713	0.443114	2.49856	0.00162427	0.00915052	-0.233949	2.90062	0.0666654	0.198408	-0.0650354	1.33368	0.722308	0.850776
EMLSAT00000000380	KKF09210|score:201|Ovochymase-2 [Larimichthys crocea]	Q7M761|score:188|RecName: Full=Ovochymase-2; AltName: Full=Oviductin; Flags: Precursor	GO:0006508 (proteolysis)GO:0004252 (serine-type endopeptidase activity)GO:0003824 (catalytic activity)	PF00089: Trypsin; 34-171	38.8425	0.496699	0.000873335	0.00430045	38.4076	0.68847	0.00232813	0.018379	23.4949	1.40918	0.000204409	0.00217933	0.496012	1.43787	0.000996796	0.00637631	0.684107	1.53602	0.00648868	0.0510999	1.40453	0.808878	0.00153539	0.0176747
EMLSAT00000000381	ACO11743|score:630|Dehydrogenase/reductase SDR family member 1 [Caligus rogercresseyi]	Q99L04|score:394|RecName: Full=Dehydrogenase/reductase SDR family member 1	GO:0008152 (metabolic process)GO:0016491 (oxidoreductase activity)	PF00106: short chain dehydrogenase; 7-123	62.568	0.0115932	0.951729	0.971398	56.3749	0.359184	0.212971	0.417612	71.9802	-0.527636	0.040531	0.138332	0.0107641	2.10133	0.95424	0.974139	0.342239	2.06057	0.238891	0.443469	-0.521191	2.36468	0.0485045	0.158952
EMLSAT00000000382	ACO11743|score:175|Dehydrogenase/reductase SDR family member 1 [Caligus rogercresseyi]	Q96LJ7|score:120|RecName: Full=Dehydrogenase/reductase SDR family member 1; AltName: Full=Short chain dehydrogenase/reductase family 19C member 1	-	-	17.1469	-0.0469422	0.884761	0.92836	15.8241	-0.131002	0.656035	0.809354	23.0666	-0.595258	0.0732323	0.210877	-0.0491578	0.339752	0.875852	0.920711	-0.126401	0.348741	0.624616	0.780604	-0.585771	0.811259	0.0672781	0.196717
EMLSAT00000000384	XP_014258719|score:1251|PREDICTED: probable Ras GTPase-activating protein isoform X7 [Cimex lectularius]	Q8T498|score:1076|RecName: Full=Probable Ras GTPase-activating protein	GO:0005096 (GTPase activator activity)GO:0007165 (signal transduction)GO:0051056 (regulation of small GTPase mediated signal transduction)GO:0005622 (intracellular)GO:0005515 (protein binding)	PF00616: GTPase-activator protein for Ras-like GTPase; 277-447	484.893	0.0368546	0.555969	0.682634	453.008	0.0505347	0.515973	0.713233	494.148	0.114832	0.212198	0.42996	0.0352311	5.0183	0.544887	0.669998	0.0462608	5.03407	0.524108	0.708858	0.123591	5.10395	0.137725	0.315424
EMLSAT00000000385	-	-	-	-	51.0539	-0.139436	0.474202	0.614393	43.1296	-0.116426	0.651664	0.805811	151.826	0.551311	0.000433029	0.00405559	-0.13825	1.81258	0.471041	0.606717	-0.123942	1.68012	0.622008	0.779234	0.558034	3.41386	0.00143622	0.0170893
EMLSAT00000000386	ELU00327|score:633|hypothetical protein CAPTEDRAFT_54530, partial [Capitella teleta]	P30281|score:575|RecName: Full=G1/S-specific cyclin-D3	GO:0007049 (cell cycle)GO:0005634 (nucleus)	PF00134: Cyclin, N-terminal domain; 49-171, PF02984: Cyclin, C-terminal domain; 173-269,	355.684	0.261512	0.0544154	0.122552	359.332	0.144074	0.446704	0.65686	170.632	0.0592662	0.567598	0.762611	0.260016	4.57426	0.0555455	0.126799	0.138238	4.70265	0.452897	0.654621	0.0624209	3.58239	0.479396	0.672288
EMLSAT00000000387	-	-	-	-	217.154	0.0411704	0.651361	0.761119	177.198	0.13545	0.281675	0.493873	169.924	0.24182	0.101351	0.265642	0.0380949	3.86712	0.664103	0.767661	0.129001	3.69107	0.283928	0.493612	0.249242	3.57507	0.0796431	0.22
EMLSAT00000000388	XP_001605921|score:408|PREDICTED: protein turtle homolog B-like isoform X7 [Nasonia vitripennis]		GO:0005515 (protein binding)	PF07686: Immunoglobulin V-set domain; 49-136, PF13895: Immunoglobulin domain; 146-223,	2.15375	0.461867	0.504094	0.638895	2.23879	-0.462564	0.545651	NA	1.53427	0.344283	0.801268	0.908112	0.451555	-1.84863	0.461991	0.597925	-0.404802	-1.74042	0.528236	0.712592	0.248979	-2.05693	0.815587	0.905922
EMLSAT00000000389	XP_013794112|score:1018|PREDICTED: phosphorylase b kinase gamma catalytic chain, skeletal muscle/heart isoform-like isoform X1 [Limulus polyphemus]	Q9DB30|score:821|RecName: Full=Phosphorylase b kinase gamma catalytic chain, liver/testis isoform; Short=PHK-gamma-LT; Short=PHK-gamma-T; AltName: Full=Phosphorylase kinase subunit gamma-2	GO:0006468 (protein phosphorylation)GO:0005964 (phosphorylase kinase complex)GO:0005516 (calmodulin binding)GO:0005524 (ATP binding)GO:0004672 (protein kinase activity)GO:0005978 (glycogen biosynthetic process)GO:0004689 (phosphorylase kinase activity)GO:0008270 (zinc ion binding)GO:0004674 (protein serine/threonine kinase activity)GO:0016772 (transferase activity, transferring phosphorus-contain…	PF00069: Protein kinase domain; 69-337, PF00412: LIM domain; 5-33, PF00412: LIM domain; 525-581	1690.38	-0.109134	0.165883	0.287071	1467.26	-0.0315321	0.783615	0.888442	1661.23	-0.126774	0.18592	0.396196	-0.10919	6.81551	0.145681	0.259744	-0.0383707	6.72633	0.713664	0.840502	-0.119644	6.84942	0.183987	0.377221
EMLSAT00000000390	XP_002589046|score:290|hypothetical protein BRAFLDRAFT_87519 [Branchiostoma floridae]	O88446|score:250|RecName: Full=Solute carrier family 22 member 3; AltName: Full=Organic cation transporter 3	GO:0022857 (transmembrane transporter activity)GO:0055085 (transmembrane transport)GO:0016021 (integral component of membrane)	PF00083: Sugar (and other) transporter; 177-456	104.969	-0.408289	0.00696147	0.0232128	89.754	-0.311838	0.0476992	0.151704	119.439	-0.215574	0.147108	0.341313	-0.40808	2.83159	0.0116193	0.0387224	-0.315873	2.7271	0.0491407	0.163176	-0.207202	3.07264	0.135669	0.312325
EMLSAT00000000391	XP_796221|score:236|PREDICTED: zinc finger protein 879 [Strongylocentrotus purpuratus]	Q5JNZ3|score:185|RecName: Full=Zinc finger protein 311; AltName: Full=Zinc finger protein zfp-31	GO:0003676 (nucleic acid binding)GO:0046872 (metal ion binding)	PF00096: Zinc finger, C2H2 type; 289-311, PF00096: Zinc finger, C2H2 type; 476-499, PF13912: C2H2-type zinc finger; 429-449, PF13912: C2H2-type zinc finger; 360-382, PF13912: C2H2-type zinc finger; 452-465, PF13912: C2H2-type zinc finger; 335-344, PF13894: C2H2-type zinc finger; 384-405, PF13894: C2H2-type zinc finger; 313-332	29.969	-0.588586	0.00551155	0.0191552	25.1591	-0.708311	0.0243201	0.0938609	119.002	0.363713	0.00932181	0.0466131	-0.583548	1.08164	0.00953177	0.0332782	-0.71334	0.973318	0.0292428	0.1175	0.373274	3.06518	0.00846031	0.0511456
EMLSAT00000000392	XP_009066496|score:2125|hypothetical protein LOTGIDRAFT_211332 [Lottia gigantea]	Q5R5K5|score:2079|RecName: Full=Calcium-transporting ATPase type 2C member 1; Short=ATPase 2C1	GO:0005388 (calcium-transporting ATPase activity)GO:0016021 (integral component of membrane)GO:0019829 (cation-transporting ATPase activity)GO:0006812 (cation transport)GO:0000166 (nucleotide binding)GO:0046872 (metal ion binding)GO:0006816 (calcium ion transport)	PF00702: haloacid dehalogenase-like hydrolase; 301-601, PF00122: E1-E2 ATPase; 88-296, PF00689: Cation transporting ATPase, C-terminus; 671-760, PF00690: Cation transporter/ATPase, N-terminus; 10-76	752.522	-0.133247	0.118841	0.223856	605.356	-0.0249316	0.830243	0.916436	482.83	0.214573	0.0671112	0.198724	-0.134556	5.65076	0.103437	0.202442	-0.0332575	5.45197	0.754344	0.867626	0.220872	5.07188	0.0454916	0.152155
EMLSAT00000000393	-	-	-	-	1.65874	-0.555255	0.404713	0.550897	0.910795	0.97659	0.416927	NA	1.42552	2.66101	0.0597685	0.183159	-0.510006	-2.05068	0.336592	0.478668	0.834839	-2.28739	0.355156	0.56653	2.41487	-2.06114	0.0382105	0.135591
EMLSAT00000000394	XP_013177320|score:318|PREDICTED: protein KRTCAP2 homolog [Papilio xuthus]	Q1HQF8|score:278|RecName: Full=Protein KRTCAP2 homolog	-	PF09775: Keratinocyte-associated protein 2; 1-129	444.146	0.239	5.95816e-05	0.000465331	441.722	0.192913	0.0598986	0.17768	248.738	-0.0243773	0.821122	0.918648	0.240819	4.89171	0.000292227	0.00271183	0.185086	4.99762	0.0624575	0.190179	-0.0181213	4.12126	0.849564	0.925113
EMLSAT00000000395	XP_015519416|score:1979|PREDICTED: probable ATP-dependent RNA helicase DDX27 [Neodiprion lecontei]	Q921N6|score:1577|RecName: Full=Probable ATP-dependent RNA helicase DDX27; AltName: Full=DEAD box protein 27	GO:0004386 (helicase activity)GO:0003676 (nucleic acid binding)GO:0008026 (ATP-dependent helicase activity)GO:0005524 (ATP binding)	PF00271: Helicase conserved C-terminal domain; 446-521, PF00270: DEAD/DEAH box helicase; 206-374,	1201.45	-0.0548431	0.448182	0.591371	1065.66	-0.151239	0.0230502	0.0903822	480.644	-0.312638	0.000285541	0.00286563	-0.0554682	6.32378	0.407373	0.549594	-0.159847	6.26537	0.0197372	0.0942351	-0.3068	5.06489	0.00127683	0.0159539
EMLSAT00000000396	-	-	-	-	39.0291	-0.224368	0.193678	0.323044	37.0525	-0.343858	0.0625913	0.182973	22.0732	-0.374748	0.184297	0.394564	-0.219946	1.44148	0.194595	0.322573	-0.340514	1.4915	0.049544	0.163971	-0.361694	0.733899	0.16426	0.351622
EMLSAT00000000397	XP_018906706|score:567|PREDICTED: uncharacterized protein LOC109036788 [Bemisia tabaci]	P54318|score:443|RecName: Full=Pancreatic lipase-related protein 2; Short=PL-RP2; AltName: Full=Galactolipase; AltName: Full=Secretory glycoprotein GP-3; Flags: Precursor	GO:0006629 (lipid metabolic process)GO:0003824 (catalytic activity)GO:0004806 (triglyceride lipase activity)	PF00151: Lipase; 174-408	7.42876	0.462554	0.192247	0.321067	4.8082	0.214971	0.667554	0.817394	2.2836	-0.590442	0.45268	0.673638	0.454823	-0.67645	0.165256	0.285273	0.209956	-1.02826	0.618595	0.778044	-0.55184	-1.76132	0.362576	0.570102
EMLSAT00000000398	KZS05024|score:1226|Endothelin-converting enzyme [Daphnia magna]	P42893|score:572|RecName: Full=Endothelin-converting enzyme 1; Short=ECE-1	GO:0006508 (proteolysis)GO:0004222 (metalloendopeptidase activity)	PF05649: Peptidase family M13; 37-423, PF01431: Peptidase family M13; 491-685,	28.2071	-0.495924	0.00935811	0.0295607	17.589	-0.0947656	0.721078	0.853365	30.2517	-0.352273	0.169551	0.374765	-0.493032	1.00711	0.0110027	0.0370692	-0.104036	0.493453	0.646428	0.796185	-0.344203	1.17145	0.151864	0.33569
EMLSAT00000000399	XP_011872480|score:470|PREDICTED: protein pygopus [Vollenhovia emeryi]	Q9V9W8|score:410|RecName: Full=Protein pygopus; AltName: Full=Protein gammy legs	GO:0005515 (protein binding)GO:0008270 (zinc ion binding)	PF00628: PHD-finger; 297-349	445.518	-0.0546636	0.557615	0.684155	378.031	-0.199092	0.0120807	0.0582404	221.553	-0.199229	0.0896312	0.243811	-0.0553828	4.89665	0.521444	0.649922	-0.207405	4.77508	0.0106019	0.0665404	-0.193988	3.95576	0.087086	0.233253
EMLSAT00000000400	ADD38897|score:721|pterin-4-alpha-carbinolamine dehydratase [Lepeophtheirus salmonis]	P58249|score:351|RecName: Full=Pterin-4-alpha-carbinolamine dehydratase; Short=PHS; AltName: Full=4-alpha-hydroxy-tetrahydropterin dehydratase; AltName: Full=Pterin carbinolamine dehydratase; Short=PCD	GO:0008124 (4-alpha-hydroxytetrahydrobiopterin dehydratase activity)GO:0006729 (tetrahydrobiopterin biosynthetic process)	PF01329: Pterin 4 alpha carbinolamine dehydratase; 41-135	390.521	0.119098	0.270823	0.413248	398.468	0.0253928	0.824033	0.912925	195.032	0.606647	5.29214e-05	0.000735065	0.116413	4.70849	0.264894	0.402832	0.0170367	4.85037	0.87124	0.936013	0.61241	3.77299	0.000429051	0.00839484
EMLSAT00000000401	ADD38453|score:972|Uridine diphosphate glucose pyrophosphatase [Lepeophtheirus salmonis]	Q05B60|score:324|RecName: Full=Uridine diphosphate glucose pyrophosphatase; Short=UDPG pyrophosphatase; Short=UGPPase; AltName: Full=Nucleoside diphosphate-linked moiety X motif 14; Short=Nudix motif 14	GO:0016818 (hydrolase activity, acting on acid anhydrides, in phosphorus-containing anhydrides)GO:0016787 (hydrolase activity)GO:0046872 (metal ion binding)	PF00293: NUDIX domain; 190-313, PF00293: NUDIX domain; 42-187,	125.488	0.378618	5.94681e-05	0.000464753	131.626	0.381904	0.00010838	0.00189851	107.561	0.136436	0.366191	0.600688	0.378561	3.0845	0.000374123	0.00321258	0.37289	3.26284	0.000497083	0.0145829	0.141889	2.92323	0.300661	0.511001
EMLSAT00000000402	OAD56398|score:460|Small nuclear ribonucleoprotein-associated protein B, partial [Eufriesea mexicana]	Q9N1Q0|score:424|RecName: Full=Small nuclear ribonucleoprotein-associated protein B'; Short=snRNP-B'; Short=snRPB'; AltName: Full=Sm protein B'; Short=Sm-B'; Short=SmB'	-	PF01423: LSM domain; 1-70	2402.34	0.399094	4.94569e-08	1.12007e-06	2240.89	0.0976434	0.286095	0.497908	937.539	0.00447988	0.967927	0.98497	0.39821	7.32221	1.12657e-05	0.000311876	0.0914801	7.33562	0.27669	0.485462	0.0112675	6.02617	0.909303	0.959606
EMLSAT00000000403	ACO11471|score:946|Trafficking protein particle complex subunit 3 [Caligus rogercresseyi]	Q5ZI57|score:602|RecName: Full=Trafficking protein particle complex subunit 3	-	PF04051: Transport protein particle (TRAPP) component; 19-164	476.983	0.213442	0.00215164	0.00896503	449.894	0.136745	0.288967	0.501282	331.296	-0.00781923	0.948093	0.978202	0.212949	4.99454	0.00335589	0.0154869	0.128963	5.02513	0.287191	0.497123	-0.00197878	4.53063	0.984926	0.992413
EMLSAT00000000404	ADD24334|score:715|40S ribosomal protein S17 [Lepeophtheirus salmonis]	Q962R2|score:514|RecName: Full=40S ribosomal protein S17 [Spodoptera frugiperda]	GO:0006412 (translation)GO:0005840 (ribosome)GO:0003735 (structural constituent of ribosome)GO:0005622 (intracellular)	PF00833: Ribosomal S17; 1-120	22167	0.56802	1.97642e-11	1.15004e-09	22586.5	0.300273	0.00309785	0.022209	12490.3	0.171348	0.0522122	0.166618	0.567213	10.5269	6.85255e-07	5.235e-05	0.29373	10.6676	0.00669717	0.051778	0.178249	9.75898	0.0734223	0.208334
EMLSAT00000000405	ACO11829|score:1785|Eukaryotic translation initiation factor 3 subunit H [Lepeophtheirus salmonis]	Q9GV27|score:1059|RecName: Full=Eukaryotic translation initiation factor 3 subunit H; Short=eIF3h	GO:0005852 (eukaryotic translation initiation factor 3 complex)GO:0005515 (protein binding)GO:0003743 (translation initiation factor activity)GO:0005737 (cytoplasm)	PF01398: JAB1/Mov34/MPN/PAD-1 ubiquitin protease; 15-123	4322.44	0.144334	0.000475021	0.00260541	4049.2	0.0565421	0.532691	0.725051	1892.39	0.0613189	0.541068	0.740437	0.143796	8.16919	0.0037535	0.0168109	0.0500647	8.18878	0.548861	0.728696	0.0681919	7.03779	0.464578	0.659504
EMLSAT00000000406	JAT09507|score:2320|hypothetical protein g.42244 [Graphocephala atropunctata]	A6H5Z3|score:2024|RecName: Full=Exocyst complex component 6B; AltName: Full=Exocyst complex component Sec15B; AltName: Full=SEC15-like protein 2	GO:0006904 (vesicle docking involved in exocytosis)GO:0000145 (exocyst)	PF04091: Exocyst complex subunit Sec15-like; 432-742	443.976	-0.0754407	0.225712	0.36263	370.181	-0.110255	0.15264	0.334745	350.526	-0.116902	0.268933	0.498277	-0.075258	4.89152	0.208007	0.338927	-0.118589	4.74504	0.113125	0.279412	-0.107339	4.6109	0.258103	0.466963
EMLSAT00000000407	XP_018795429|score:352|PREDICTED: uncharacterized protein LOC108972941 isoform X2 [Bactrocera latifrons]	P47193|score:301|RecName: Full=Vesicle-associated membrane protein 2; Short=VAMP-2; AltName: Full=SYBII; AltName: Full=Synaptobrevin-2	GO:0016021 (integral component of membrane)GO:0016192 (vesicle-mediated transport)	PF00957: Synaptobrevin; 92-178	55.646	0.143494	0.467376	0.60823	46.6508	0.305187	0.145828	0.325052	32.6964	-0.691209	0.00157222	0.0114533	0.143034	1.93734	0.457955	0.594863	0.293231	1.8037	0.15838	0.34507	-0.68366	1.27055	0.00145332	0.0172075
EMLSAT00000000408	-	-	-	-	252.581	2.37582	0.0621644	0.135562	170.209	4.80336	2.86742e-06	0.000119805	2.83957	2.25882	0.0257946	0.099071	2.39406	4.09036	0.0617251	0.136921	4.81362	3.66203	0.0023204	0.0314787	2.16198	-1.57486	0.0224846	0.0961601
EMLSAT00000000409	XP_013784175|score:1637|PREDICTED: ubiquitin carboxyl-terminal hydrolase 15-like [Limulus polyphemus]	Q2HJE4|score:1607|RecName: Full=Ubiquitin carboxyl-terminal hydrolase 15; AltName: Full=Deubiquitinating enzyme 15; AltName: Full=Ubiquitin thioesterase 15; AltName: Full=Ubiquitin-specific-processing protease 15	GO:0016579 (protein deubiquitination)GO:0004843 (ubiquitin-specific protease activity)GO:0006511 (ubiquitin-dependent protein catabolic process)	PF06337: DUSP domain; 23-97, PF06337: DUSP domain; 126-206, PF00443: Ubiquitin carboxyl-terminal hydrolase; 327-920	1334.94	-0.212198	0.000146993	0.000991255	1130.79	-0.335992	0.00158142	0.013851	977.161	-0.173128	0.0279081	0.104986	-0.213138	6.47573	0.00066318	0.0048044	-0.342904	6.35145	0.00274193	0.0342875	-0.164722	6.08501	0.0361681	0.130978
EMLSAT00000000410	KDR12311|score:1133|Serine/threonine-protein kinase QSK [Zootermopsis nevadensis]	Q9H0K1|score:921|RecName: Full=Serine/threonine-protein kinase SIK2; AltName: Full=Qin-induced kinase; AltName: Full=Salt-inducible kinase 2; Short=SIK-2; AltName: Full=Serine/threonine-protein kinase SNF1-like kinase 2	GO:0006468 (protein phosphorylation)GO:0016772 (transferase activity, transferring phosphorus-containing groups)GO:0005524 (ATP binding)GO:0004674 (protein serine/threonine kinase activity)GO:0004672 (protein kinase activity)	PF00069: Protein kinase domain; 15-266	180.981	-0.0522829	0.551421	0.679179	145.516	-0.31662	0.0111382	0.0549629	117.209	-0.251735	0.0616212	0.187361	-0.0530328	3.60673	0.523043	0.651227	-0.328077	3.41243	0.0109261	0.0676916	-0.241834	3.04867	0.0534147	0.168682
EMLSAT00000000411	KDR10689|score:642|3'-5' exoribonuclease 1 [Zootermopsis nevadensis]	Q7TMF2|score:590|RecName: Full=3'-5' exoribonuclease 1; AltName: Full=3'-5' exonuclease ERI1; AltName: Full=Eri-1 homolog; AltName: Full=Histone mRNA 3'-exonuclease 1	GO:0004527 (exonuclease activity)GO:0003676 (nucleic acid binding)	PF00929: Exonuclease; 73-244	449.82	-0.00234653	0.97299	0.984464	466.103	0.0274489	0.79792	0.896707	318.815	0.0835022	0.300536	0.5339	-0.00272118	4.91026	0.96679	0.98315	0.0227359	5.07527	0.819014	0.905953	0.0900484	4.47549	0.200387	0.398449
EMLSAT00000000412	XP_014672085|score:751|PREDICTED: organic cation transporter protein-like [Priapulus caudatus]	Q95R48|score:512|RecName: Full=Organic cation transporter-like protein	GO:0016021 (integral component of membrane)GO:0055085 (transmembrane transport)	PF07690: Major Facilitator Superfamily; 108-422	207.03	0.384919	0.0198043	0.0539865	193.415	0.30438	0.137969	0.313354	269.312	1.65666	1.32393e-11	1.42303e-09	0.384004	3.79952	0.0265305	0.0720741	0.2995	3.8138	0.143226	0.324353	1.66388	4.2367	0.000101033	0.00367716
EMLSAT00000000413	KZS15963|score:858|Bicaudal D-related protein [Daphnia magna]	Q8SWR2|score:503|RecName: Full=Bicaudal D-related protein homolog; Short=BICD-related protein homolog	-	-	203.377	-0.0188437	0.863604	0.914767	187.446	0.0794861	0.576668	0.755312	233.125	-0.192347	0.125256	0.308151	-0.0232656	3.77502	0.829318	0.8908	0.0688315	3.77287	0.606618	0.770722	-0.185125	4.02743	0.114492	0.28001
EMLSAT00000000414	-	-	-	-	2.69698	0.602065	0.295243	0.43989	2.20928	0.813164	0.315729	NA	3.17077	0.736252	0.268419	0.497516	0.557607	-1.71813	0.256215	0.393426	0.695662	-1.74438	0.323933	0.533982	0.705057	-1.51215	0.170902	0.359992
EMLSAT00000000415	ACO15261|score:330|PDZ domain-containing protein GIPC1 [Caligus clemensi]	Q9Z254|score:152|RecName: Full=PDZ domain-containing protein GIPC1; AltName: Full=GAIP C-terminus-interacting protein; AltName: Full=GLUT1 C-terminal-binding protein; Short=GLUT1CBP; AltName: Full=RGS-GAIP-interacting protein; AltName: Full=RGS19-interacting protein 1; AltName: Full=Synectin	-	-	59.7367	0.712836	2.6519e-06	3.42909e-05	61.3278	0.437204	0.0102516	0.0518137	27.5181	0.41115	0.0721899	0.208764	0.708195	2.04109	0.00010021	0.00132369	0.427082	2.18582	0.0170853	0.0865997	0.415775	1.03456	0.0370877	0.133103
EMLSAT00000000416	ACO15261|score:788|PDZ domain-containing protein GIPC1 [Caligus clemensi]	Q9Z254|score:354|RecName: Full=PDZ domain-containing protein GIPC1; AltName: Full=GAIP C-terminus-interacting protein; AltName: Full=GLUT1 C-terminal-binding protein; Short=GLUT1CBP; AltName: Full=RGS-GAIP-interacting protein; AltName: Full=RGS19-interacting protein 1; AltName: Full=Synectin	-	-	162.452	0.576209	8.15403e-06	8.89903e-05	169.927	0.764185	5.97264e-08	4.55253e-06	93.6351	0.604284	0.000488387	0.00449715	0.572991	3.45431	0.000171286	0.00188564	0.756626	3.62922	4.25856e-05	0.00403849	0.612054	2.72489	0.00136546	0.0166436
EMLSAT00000000417	-	-	-	-	779.669	0.098847	0.532266	0.662949	761.652	0.194564	0.227283	0.434724	460.129	0.923254	4.02329e-07	1.20814e-05	0.0984047	5.70185	0.542444	0.66777	0.188181	5.78023	0.22476	0.427861	0.929662	5.00269	0.000267217	0.00632295
EMLSAT00000000418	XP_014288831|score:158|PREDICTED: vascular endothelial growth factor receptor 1 isoform X2 [Halyomorpha halys]	-	-	-	42.4893	0.296772	0.0615044	0.134648	36.8698	0.284061	0.114832	0.278225	121.882	-0.0657969	0.608644	0.793969	0.296673	1.5634	0.057276	0.129613	0.274656	1.47986	0.0870016	0.236123	-0.0580575	3.10158	0.604644	0.773557
EMLSAT00000000419	-	-	-	-	694.694	0.391895	0.108595	0.209181	601.929	0.0661487	0.830327	0.916439	351.745	-0.221219	0.588749	0.778797	0.392134	5.53607	0.164482	0.284428	0.0644012	5.44312	0.850498	0.924243	-0.212049	4.61414	0.611855	0.778383
EMLSAT00000000420	XP_012255621|score:1642|PREDICTED: C-terminal-binding protein isoform X1 [Athalia rosae]	O46036|score:1575|RecName: Full=C-terminal-binding protein; Short=CtBP protein; AltName: Full=dCtBP	GO:0016616 (oxidoreductase activity, acting on the CH-OH group of donors, NAD or NADP as acceptor)GO:0051287 (NAD binding)GO:0048037 (cofactor binding)GO:0055114 (oxidation-reduction process)GO:0008152 (metabolic process)	PF00389: D-isomer specific 2-hydroxyacid dehydrogenase, catalytic domain; 35-350, PF02826: D-isomer specific 2-hydroxyacid dehydrogenase, NAD binding domain; 131-316,	1042.64	0.297848	0.0259675	0.067378	876.255	0.338673	0.175132	0.366748	523.875	0.284261	0.0313512	0.114685	0.296882	6.12019	0.0338715	0.0864925	0.335566	5.98359	0.220184	0.422609	0.291304	5.18943	0.023122	0.0980294
EMLSAT00000000421	XP_013780439|score:1963|PREDICTED: SWI/SNF-related matrix-associated actin-dependent regulator of chromatin subfamily A containing DEAD/H box 1B-like [Limulus polyphemus]	Q5FWR0|score:1694|RecName: Full=SWI/SNF-related matrix-associated actin-dependent regulator of chromatin subfamily A containing DEAD/H box 1	GO:0003676 (nucleic acid binding)GO:0004386 (helicase activity)GO:0003677 (DNA binding)GO:0005524 (ATP binding)GO:0005515 (protein binding)	PF00176: SNF2 family N-terminal domain; 280-575, PF00271: Helicase conserved C-terminal domain; 677-755,	431.733	-0.236926	3.57555e-05	0.000307891	379.882	-0.266313	0.00125415	0.0118196	232.278	-0.193833	0.0412769	0.140244	-0.23788	4.85173	0.000274071	0.00259528	-0.276127	4.78308	0.00290628	0.0347254	-0.186611	4.02183	0.0356901	0.129875
EMLSAT00000000422	-	-	-	-	7.03997	1.64365	0.00466541	0.0167391	6.82692	1.42787	0.0361336	0.125268	3.33296	1.7546	0.0147486	0.0659928	1.66592	-0.672175	0.00721969	0.0269592	1.45312	-0.581748	0.0355252	0.132162	1.6814	-1.43439	0.00794302	0.04904
EMLSAT00000000423	-	-	-	-	1.69795	0.316191	0.717454	0.81211	1.80878	2.38302	0.0199252	NA	0.940658	1.94237	0.150741	NA	0.343081	-1.98763	0.639648	0.746952	2.17501	-1.86633	0.0138208	0.0769219	1.74467	-2.28291	0.0842415	0.22808
EMLSAT00000000424	ACO15145|score:662|Mediator of RNA polymerase II transcription subunit 19 [Caligus clemensi]	Q174D3|score:431|RecName: Full=Mediator of RNA polymerase II transcription subunit 19; AltName: Full=Mediator complex subunit 19	GO:0006357 (regulation of transcription from RNA polymerase II promoter)GO:0016592 (mediator complex)GO:0001104 (RNA polymerase II transcription cofactor activity)	PF10278: Mediator of RNA pol II transcription subunit 19; 116-299	931.397	0.535256	2.84482e-07	5.17616e-06	879.991	0.249098	0.0332535	0.117892	536.638	0.14036	0.137739	0.326367	0.533973	5.95706	2.10821e-05	0.000461332	0.242371	5.98887	0.0341097	0.129076	0.146045	5.2236	0.0956502	0.248058
EMLSAT00000000425	-	-	-	-	1.6002	2.07969	0.0316167	0.0788766	1.5429	0.269691	0.789382	NA	0.777673	-0.633539	0.671177	NA	1.92552	-2.05361	0.0220723	0.0626149	0.168234	-2.0198	0.845615	0.921526	-0.578476	-2.38097	0.584675	0.758938
EMLSAT00000000426	-	-	-	-	23.8695	-0.242521	0.309904	0.455213	20.1243	0.0603263	0.822298	0.911859	33.0732	-0.00115562	0.996017	0.998535	-0.242754	0.785425	0.295107	0.435782	0.0546177	0.663262	0.829624	0.912407	0.00889633	1.27453	0.965106	0.985315
EMLSAT00000000427	XP_012252750|score:1283|PREDICTED: probable JmjC domain-containing histone demethylation protein 2C isoform X1 [Athalia rosae]	Q7LBC6|score:1000|RecName: Full=Lysine-specific demethylase 3B; AltName: Full=JmjC domain-containing histone demethylation protein 2B; AltName: Full=Jumonji domain-containing protein 1B; AltName: Full=Nuclear protein 5qNCA	GO:0046872 (metal ion binding)GO:0005515 (protein binding)	-	1204.62	-0.279592	6.27592e-10	2.50058e-08	995.989	-0.362908	0.000141174	0.00233859	871.349	-0.254601	0.0164216	0.0711623	-0.278692	6.32774	4.63232e-06	0.00017043	-0.370387	6.16886	0.000688286	0.0173067	-0.246768	5.92035	0.0179763	0.0824191
EMLSAT00000000428	ACO11399|score:1461|4-aminobutyrate aminotransferase, mitochondrial precursor [Caligus rogercresseyi]	P80147|score:865|RecName: Full=4-aminobutyrate aminotransferase, mitochondrial; AltName: Full=(S)-3-amino-2-methylpropionate transaminase; AltName: Full=GABA aminotransferase; Short=GABA-AT; AltName: Full=Gamma-amino-N-butyrate transaminase; Short=GABA transaminase; Short=GABA-T; AltName: Full=L-AIBAT; Flags: Precursor	GO:0030170 (pyridoxal phosphate binding)GO:0003824 (catalytic activity)GO:0003867 (4-aminobutyrate transaminase activity)GO:0008483 (transaminase activity)GO:0009448 (gamma-aminobutyric acid metabolic process)	PF00202: Aminotransferase class-III; 237-354, PF00202: Aminotransferase class-III; 102-231,	1020.01	-0.0131471	0.855715	0.910562	1042.12	0.0794245	0.362345	0.580051	573.998	0.166161	0.2147	0.433128	-0.0143703	6.08816	0.830023	0.891013	0.0728183	6.23266	0.361605	0.572676	0.173359	5.32014	0.159106	0.346149
EMLSAT00000000429	XP_011882954|score:582|PREDICTED: protein groucho-1-like [Vollenhovia emeryi]	Q04727|score:536|RecName: Full=Transducin-like enhancer protein 4; AltName: Full=Grg-4; AltName: Full=Groucho-related protein 4	GO:0005515 (protein binding)	PF03920: Groucho/TLE N-terminal Q-rich domain; 38-153	1356.24	-0.0607576	0.46727	0.60823	1134.25	-0.0515484	0.475071	0.680236	685.338	-0.0775421	0.346466	0.581879	-0.0618427	6.49858	0.426104	0.566345	-0.0572397	6.35489	0.393595	0.602294	-0.0699406	5.57513	0.348379	0.556771
EMLSAT00000000430	XP_018566576|score:1354|PREDICTED: protein groucho [Anoplophora glabripennis]	Q9JIT3|score:1336|RecName: Full=Transducin-like enhancer protein 3; Short=rTLE3	GO:0006355 (regulation of transcription, DNA-templated)GO:0005515 (protein binding)GO:0005634 (nucleus)	PF00400: WD domain, G-beta repeat; 248-275, PF00400: WD domain, G-beta repeat; 83-111, PF00400: WD domain, G-beta repeat; 200-234, PF00400: WD domain, G-beta repeat; 116-153	377.606	-0.137746	0.345877	0.492601	295.591	-0.159897	0.306719	0.520443	288.061	-0.507973	0.000505909	0.00461782	-0.138841	4.65966	0.332612	0.475679	-0.166319	4.42305	0.262819	0.469435	-0.499983	4.33115	0.00171108	0.0189849
EMLSAT00000000431	XP_013169972|score:498|PREDICTED: protein groucho-like isoform X7 [Papilio xuthus]	Q04724|score:480|RecName: Full=Transducin-like enhancer protein 1; AltName: Full=E(Sp1) homolog; AltName: Full=Enhancer of split groucho-like protein 1; Short=ESG1	GO:0005515 (protein binding)	PF03920: Groucho/TLE N-terminal Q-rich domain; 7-119	113.66	-0.141076	0.267877	0.410031	84.811	-0.313061	0.138261	0.313715	89.7853	-0.603344	0.000199658	0.00214204	-0.139635	2.94299	0.264522	0.402421	-0.319258	2.64752	0.131317	0.306601	-0.596096	2.67186	0.00112217	0.0148672
EMLSAT00000000432	KRX12519|score:152|Histone H2A.J [Trichinella nelsoni]	Q4R3X5|score:144|RecName: Full=Histone H2A.J; Short=H2a/j	GO:0006334 (nucleosome assembly)GO:0000786 (nucleosome)GO:0046982 (protein heterodimerization activity)GO:0003677 (DNA binding)GO:0005634 (nucleus)	-	1.95779	-0.816181	0.256069	0.397759	2.38533	-0.401669	0.568372	0.750182	2.25401	-0.448878	0.578928	0.772418	-0.789711	-1.95225	0.22399	0.357841	-0.402083	-1.66417	0.48611	0.680088	-0.411458	-1.73286	0.521263	0.708124
EMLSAT00000000433	XP_019622550|score:389|PREDICTED: ropporin-1-like protein [Branchiostoma belcheri]	Q4V7T8|score:367|RecName: Full=Ropporin-1-like protein	-	-	39.6761	0.31402	0.0699186	0.148907	42.0083	0.286958	0.24608	0.45609	20.4622	1.057	8.18726e-05	0.00104974	0.309727	1.47297	0.0770626	0.162727	0.279816	1.66093	0.252227	0.458332	1.05603	0.630478	0.000116299	0.00394046
EMLSAT00000000434	XP_012230892|score:583|PREDICTED: dual specificity protein kinase splA-like [Linepithema humile]	-	-	PF15038: Jiraiya; 169-336	138.097	-0.0455683	0.681515	0.784269	124.841	-0.0910849	0.472197	0.67789	103.462	0.666839	5.35588e-07	1.53995e-05	-0.0479071	3.22101	0.653357	0.758455	-0.0882991	3.18857	0.458497	0.658821	0.669825	2.87053	3.4849e-05	0.00207783
EMLSAT00000000435	XP_015609336|score:793|PREDICTED: SURP and G-patch domain-containing protein 1-like isoform X2 [Cephus cinctus]	Q8CH02|score:582|RecName: Full=SURP and G-patch domain-containing protein 1; AltName: Full=Splicing factor 4	GO:0003676 (nucleic acid binding)GO:0003723 (RNA binding)GO:0006396 (RNA processing)	PF01585: G-patch domain; 321-364	425.529	0.0826388	0.30684	0.452038	374.089	-0.0137557	0.876132	0.943071	356.214	-0.0994049	0.379183	0.612068	0.0825067	4.83045	0.274937	0.413026	-0.0185377	4.75957	0.819353	0.906132	-0.0912206	4.63469	0.355133	0.562752
EMLSAT00000000436	ODN01851|score:908|Ethanolaminephosphotransferase 1 [Orchesella cincta]	Q80TA1|score:639|RecName: Full=Ethanolaminephosphotransferase 1; AltName: Full=Selenoprotein I; Short=SelI	GO:0016020 (membrane)GO:0016780 (phosphotransferase activity, for other substituted phosphate groups)GO:0008654 (phospholipid biosynthetic process)	PF01066: CDP-alcohol phosphatidyltransferase; 16-132	996.002	0.30271	5.52381e-07	9.14555e-06	911.43	0.228164	0.0309802	0.111908	542.207	0.29435	0.00349334	0.0216187	0.302008	6.05365	2.97422e-05	0.000578456	0.22167	6.03944	0.032104	0.124296	0.301302	5.23848	0.0038608	0.0313096
EMLSAT00000000437	ADD38745|score:2132|tRNA pseudouridine synthase 3 [Lepeophtheirus salmonis]	Q3SX07|score:862|RecName: Full=tRNA pseudouridine(38/39) synthase; AltName: Full=tRNA pseudouridine synthase 3; AltName: Full=tRNA pseudouridylate synthase 3; AltName: Full=tRNA-uridine isomerase 3	GO:0003723 (RNA binding)GO:0001522 (pseudouridine synthesis)GO:0009982 (pseudouridine synthase activity)GO:0009451 (RNA modification)	PF01416: tRNA pseudouridine synthase; 41-162, PF01416: tRNA pseudouridine synthase; 190-303,	241.983	0.0897106	0.181316	0.30753	240.142	0.0241469	0.817079	0.908841	147.387	0.2844	0.0135028	0.061945	0.0913518	4.02115	0.15427	0.270911	0.0250452	4.12336	0.792955	0.890849	0.294258	3.37155	0.00880303	0.0523209
EMLSAT00000000438	XP_018323242|score:311|PREDICTED: protein ENL [Agrilus planipennis]	P42568|score:277|RecName: Full=Protein AF-9; AltName: Full=ALL1-fused gene from chromosome 9 protein; AltName: Full=Myeloid/lymphoid or mixed-lineage leukemia translocated to chromosome 3 protein; AltName: Full=YEATS domain-containing protein 3	GO:0005634 (nucleus)GO:0006355 (regulation of transcription, DNA-templated)	PF03366: YEATS family; 41-106	212.678	-0.122624	0.250557	0.391264	182.68	-0.174069	0.0962539	0.247457	136.149	-0.28287	0.0259753	0.0996802	-0.12471	3.83779	0.230384	0.365169	-0.187195	3.73437	0.0620693	0.189339	-0.275687	3.26087	0.0255214	0.104726
EMLSAT00000000439	KZS14075|score:831|Caspase-1 [Daphnia magna]	P89116|score:790|RecName: Full=Caspase-1; Contains: RecName: Full=Caspase-1 subunit p19/18; Contains: RecName: Full=Caspase-1 subunit p12; Flags: Precursor	GO:0006915 (apoptotic process)GO:0006508 (proteolysis)GO:0008234 (cysteine-type peptidase activity)GO:0004197 (cysteine-type endopeptidase activity)	PF00656: Caspase domain; 101-334	439.175	0.073123	0.580414	0.704772	572.235	-0.220941	0.516409	0.713485	424.23	-0.340497	0.0103688	0.0505946	0.0728864	4.87498	0.566367	0.688946	-0.237959	5.36848	0.540467	0.721464	-0.333107	4.88454	0.0123494	0.0649185
EMLSAT00000000440	XP_015778638|score:257|PREDICTED: disintegrin and metalloproteinase domain-containing protein 10-like [Acropora digitifera]	O35598|score:191|RecName: Full=Disintegrin and metalloproteinase domain-containing protein 10; Short=ADAM 10; AltName: Full=Kuzbanian protein homolog; AltName: Full=Mammalian disintegrin-metalloprotease; AltName: CD_antigen=CD156c; Flags: Precursor	GO:0006508 (proteolysis)GO:0004222 (metalloendopeptidase activity)GO:0008237 (metallopeptidase activity)	PF13688: Metallo-peptidase family M12; 181-385	107.823	-0.0867578	0.639919	0.751888	117.106	0.206669	0.597337	0.769242	140.589	-0.218253	0.345773	0.581309	-0.0876754	2.8645	0.629479	0.739395	0.171681	3.0858	0.69344	0.827704	-0.215101	3.30497	0.356658	0.563957
EMLSAT00000000441	ALD65882|score:861|prostaglandin E synthase 2 [Lepeophtheirus salmonis]	Q7ZUC7|score:214|RecName: Full=Prostaglandin E synthase 2; AltName: Full=Microsomal prostaglandin E synthase 2; Short=mPGES-2	GO:0015035 (protein disulfide oxidoreductase activity)GO:0045454 (cell redox homeostasis)GO:0009055 (electron carrier activity)	PF00462: Glutaredoxin; 111-162	976.779	-0.042768	0.475846	0.615708	845.94	-0.0584023	0.415504	0.629816	604.021	0.0171717	0.855943	0.934465	-0.0449758	6.02587	0.427734	0.567756	-0.0664084	5.93282	0.334505	0.54445	0.0240073	5.39353	0.772786	0.881483
EMLSAT00000000442	ADD38772|score:815|Translocon-associated protein subunit beta [Lepeophtheirus salmonis]	P43308|score:301|RecName: Full=Translocon-associated protein subunit beta; Short=TRAP-beta; AltName: Full=Signal sequence receptor subunit beta; Short=SSR-beta; Flags: Precursor	GO:0016021 (integral component of membrane)GO:0005783 (endoplasmic reticulum)	PF05753: Translocon-associated protein beta (TRAPB); 20-160	5808.15	0.701516	8.41684e-12	5.3771e-10	5777.82	0.377997	0.0149399	0.067334	2394.47	0.674196	3.74043e-06	8.01093e-05	0.700731	8.59517	6.76125e-07	5.19836e-05	0.371986	8.70089	0.0208646	0.0972977	0.681214	7.37774	0.000191109	0.00526933
EMLSAT00000000444	XP_012284519|score:330|PREDICTED: regulating synaptic membrane exocytosis protein 1 [Orussus abietinus]	Q9JKS6|score:153|RecName: Full=Protein piccolo; AltName: Full=Aczonin; AltName: Full=Multidomain presynaptic cytomatrix protein	GO:0005515 (protein binding)	PF00168: C2 domain; 734-824, PF00595: PDZ domain (Also known as DHR or GLGF); 590-668,	12.8785	-0.106719	0.706764	0.804052	7.37611	-0.345254	0.381979	0.598653	3.53159	-0.986856	0.172839	0.379428	-0.104079	-0.0300233	0.691347	0.788201	-0.348886	-0.5359	0.295623	0.505589	-0.953486	-1.35938	0.14172	0.320958
EMLSAT00000000445	XP_011061711|score:760|PREDICTED: transcriptional adapter 2B isoform X1 [Acromyrmex echinatior]	Q8I8V0|score:687|RecName: Full=Transcriptional adapter 2B; AltName: Full=dADA2b	GO:0003682 (chromatin binding)GO:0008270 (zinc ion binding)GO:0003677 (DNA binding)	PF00249: Myb-like DNA-binding domain; 111-155, PF00569: Zinc finger, ZZ type; 30-70,	282.989	0.0818694	0.31146	0.456642	273.191	0.159819	0.229215	0.437171	171.7	-0.180391	0.193573	0.406049	0.0816186	4.24544	0.297796	0.438846	0.154364	4.30746	0.224059	0.427183	-0.172742	3.59104	0.180187	0.372294
EMLSAT00000000446	ADD38324|score:445|Cytochrome b-c1 complex subunit 8 [Lepeophtheirus salmonis]	Q9CQ69|score:213|RecName: Full=Cytochrome b-c1 complex subunit 8; AltName: Full=Complex III subunit 8; AltName: Full=Complex III subunit VIII; AltName: Full=Ubiquinol-cytochrome c reductase complex 9.5 kDa protein; AltName: Full=Ubiquinol-cytochrome c reductase complex ubiquinone-binding protein QP-C	GO:0008121 (ubiquinol-cytochrome-c reductase activity)	PF02939: UcrQ family; 5-79	2136.51	0.57122	1.38357e-10	6.505e-09	2154.41	0.318398	0.00425802	0.0275113	1954.75	-0.0832607	0.269398	0.498688	0.570406	7.15302	1.19129e-06	7.10862e-05	0.312343	7.27832	0.00662041	0.0515618	-0.0762243	7.08407	0.307972	0.518357
EMLSAT00000000447	-	-	-	-	6.10015	0.0553073	0.901476	0.938858	5.1801	0.153368	0.753718	0.869784	1.69182	-0.254683	0.788438	0.90267	0.0360982	-0.923958	0.934962	0.960885	0.152853	-0.97032	0.709529	0.838565	-0.242076	-1.94368	0.740622	0.863169
EMLSAT00000000448	XP_014785183|score:1184|PREDICTED: presenilin-1-like isoform X4 [Octopus bimaculoides]	Q90ZE4|score:1093|RecName: Full=Presenilin-2; Short=PS-2; Short=Zf-PS2; AltName: Full=Pre2	GO:0016020 (membrane)GO:0004190 (aspartic-type endopeptidase activity)GO:0016021 (integral component of membrane)GO:0035556 (intracellular signal transduction)	PF01080: Presenilin; 27-274	460.606	0.0165434	0.823268	0.889157	386.344	-0.0196133	0.866853	0.937581	268.582	-0.0849994	0.383997	0.616121	0.0133713	4.94495	0.849592	0.904332	-0.0266883	4.80545	0.800898	0.895746	-0.076304	4.22985	0.37083	0.578298
EMLSAT00000000449	ACO12974|score:1860|Calreticulin precursor [Lepeophtheirus salmonis]	P29413|score:1242|RecName: Full=Calreticulin; Flags: Precursor	GO:0051082 (unfolded protein binding)GO:0005783 (endoplasmic reticulum)GO:0006457 (protein folding)GO:0005515 (protein binding)GO:0005509 (calcium ion binding)	PF00262: Calreticulin family; 19-331	29711.4	0.36867	4.66242e-05	0.000379779	26814.4	0.249161	0.0140651	0.0647626	13538.7	-0.0057925	0.959475	0.982104	0.367715	10.9496	0.00028774	0.00269025	0.242999	10.9153	0.0199606	0.0948147	0.00185548	9.87514	0.986864	0.993622
EMLSAT00000000450	XP_015510083|score:418|PREDICTED: SAP30-binding protein [Neodiprion lecontei]	Q9UHR5|score:370|RecName: Full=SAP30-binding protein; AltName: Full=Transcriptional regulator protein HCNGP	GO:0006355 (regulation of transcription, DNA-templated)	PF07818: HCNGP-like protein; 140-234	307.655	0.232052	0.0238438	0.0628669	281.695	0.198668	0.0425281	0.140408	155.485	-0.240895	0.0444418	0.147634	0.232598	4.36441	0.0242244	0.0671475	0.189549	4.3524	0.0484585	0.161627	-0.234146	3.44829	0.039764	0.139372
EMLSAT00000000451	XP_019641216|score:166|PREDICTED: tRNA-splicing endonuclease subunit Sen54-like [Branchiostoma belcheri]	-	-	-	113.538	-0.145909	0.181308	0.30753	104.888	-0.153611	0.270565	0.482569	73.4641	-0.164291	0.346288	0.581664	-0.143581	2.94141	0.188151	0.31474	-0.163298	2.94618	0.214318	0.415819	-0.156921	2.38549	0.326416	0.536379
EMLSAT00000000452	-	-	GO:0008270 (zinc ion binding)	PF00412: LIM domain; 246-296	242.942	-0.195907	0.113678	0.216981	199.657	-0.17893	0.245669	0.455788	468.264	-0.814997	0.00307422	0.0194374	-0.195778	4.02618	0.109155	0.210551	-0.184716	3.86078	0.210864	0.411564	-0.807021	5.02631	0.030219	0.116881
EMLSAT00000000453	ODN01273|score:264|Lipoma-preferred partner [Orchesella cincta]	Q5F464|score:250|RecName: Full=Lipoma-preferred partner homolog	GO:0008270 (zinc ion binding)	PF00412: LIM domain; 28-89	418.974	-0.34472	0.000450485	0.00249647	334.235	-0.0783032	0.426438	0.639969	827.54	-0.596496	0.00265269	0.0173088	-0.346138	4.8086	0.00121178	0.00737772	-0.0863254	4.59901	0.349196	0.559665	-0.58945	5.84517	0.016235	0.0775732
EMLSAT00000000455	ADD38412|score:460|protein sll1483 [Lepeophtheirus salmonis]	P74615|score:191|RecName: Full=Uncharacterized protein sll1483; Flags: Precursor	-	PF02469: Fasciclin domain; 40-164	25.2537	-0.24708	0.291652	0.436309	25.3001	-0.49017	0.0955222	0.246249	18.0186	0.807931	0.0191217	0.0792213	-0.24662	0.856739	0.279882	0.419142	-0.495484	0.958468	0.0973379	0.253798	0.813336	0.484982	0.0207521	0.0908155
EMLSAT00000000456	XP_011310510|score:387|PREDICTED: forkhead box protein L2-like isoform X3 [Fopius arisanus]	Q64731|score:356|RecName: Full=Forkhead box protein L1; AltName: Full=Forkhead-related protein FKHL11; AltName: Full=Transcription factor FKH-6	GO:0003700 (sequence-specific DNA binding transcription factor activity)GO:0006355 (regulation of transcription, DNA-templated)GO:0043565 (sequence-specific DNA binding)	PF00250: Fork head domain; 214-309	17.8873	0.0323362	0.897257	0.93604	13.7398	0.134236	0.637899	0.797091	4.17056	-0.347451	0.542043	0.741403	0.0299271	0.414798	0.903011	0.93984	0.125169	0.167711	0.58226	0.751994	-0.334749	-1.23367	0.422458	0.62286
EMLSAT00000000457	-	-	-	-	75.1224	-0.57464	0.000135569	0.000929141	60.6674	-0.463009	0.0046209	0.0291709	35.1077	0.0732545	0.742781	0.877909	-0.571786	2.36049	0.000835269	0.0056219	-0.477343	2.18031	0.00715369	0.0540311	0.0846137	1.3594	0.666734	0.814587
EMLSAT00000000458	XP_004336018|score:753|vacuolar protein sortingassociated protein 45, putative [Acanthamoeba castellanii str. Neff]	O08700|score:726|RecName: Full=Vacuolar protein sorting-associated protein 45; Short=rVps45	GO:0016192 (vesicle-mediated transport)GO:0006904 (vesicle docking involved in exocytosis)	PF00995: Sec1 family; 23-538	234.282	-0.278953	0.0125275	0.0373408	203.556	-0.123608	0.393289	0.608517	171.031	0.175697	0.0989073	0.261097	-0.2807	3.97618	0.0161221	0.0492335	-0.131976	3.88905	0.344092	0.554351	0.18088	3.58562	0.0606301	0.184147
EMLSAT00000000459	XP_005998583|score:1307|PREDICTED: methyltransferase-like protein 13 isoform X1 [Latimeria chalumnae]	Q6NTR1|score:1260|RecName: Full=Methyltransferase-like protein 13	GO:0003824 (catalytic activity)GO:0008168 (methyltransferase activity)GO:0008152 (metabolic process)	PF08241: Methyltransferase domain; 53-160, PF01564: Spermine/spermidine synthase; 449-588,	894.376	0.048565	0.405014	0.551183	796.537	-0.0732414	0.420097	0.634675	391.27	-0.00615877	0.94912	0.978452	0.0482049	5.89887	0.380769	0.523191	-0.0817401	5.84624	0.330965	0.540816	-0.00120172	4.76997	0.988658	0.994629
EMLSAT00000000460	XP_014228245|score:190|PREDICTED: zinc finger protein 184-like [Trichogramma pretiosum]	Q8I7Z8|score:172|RecName: Full=Transcription factor hamlet	GO:0046872 (metal ion binding)GO:0003676 (nucleic acid binding)	PF13894: C2H2-type zinc finger; 214-237, PF00096: Zinc finger, C2H2 type; 186-209,	434.14	0.178501	0.0182649	0.0508373	404.552	0.103501	0.239855	0.449545	203.285	-0.165678	0.103244	0.268948	0.180458	4.85901	0.0173573	0.0520198	0.0958711	4.87217	0.244613	0.449915	-0.15928	3.83108	0.0838543	0.227666
EMLSAT00000000461	-	-	-	-	4.68686	0.350945	0.408502	0.554899	4.89719	-0.24406	0.660174	0.81207	3.37609	-0.0910383	0.892424	0.952591	0.340759	-1.1672	0.333818	0.476645	-0.26679	-1.06252	0.590641	0.758555	-0.0942511	-1.43252	0.860149	0.930848
EMLSAT00000000462	-	-	-	-	19.0213	0.279404	0.289409	0.43428	18.5971	0.669969	0.00563863	0.0336558	4.78929	0.686354	0.308864	0.542568	0.276881	0.485129	0.289985	0.430402	0.663113	0.546083	0.00233667	0.0315243	0.661435	-1.09979	0.292211	0.501327
EMLSAT00000000463	ACO12751|score:1399|Probable 39S ribosomal protein L24, mitochondrial precursor [Lepeophtheirus salmonis]	Q29MA5|score:539|RecName: Full=Probable 39S ribosomal protein L24, mitochondrial; Short=L24mt; Short=MRP-L24; Flags: Precursor	GO:0005622 (intracellular)GO:0003735 (structural constituent of ribosome)GO:0005840 (ribosome)GO:0006412 (translation)	-	763.855	0.25654	1.06268e-05	0.000110691	757.722	0.143831	0.0895657	0.235303	378.884	0.026173	0.80774	0.91166	0.256013	5.67166	0.00012526	0.0015237	0.138916	5.77312	0.0830463	0.228926	0.0315434	4.72408	0.743095	0.864805
EMLSAT00000000465	XP_017781048|score:761|PREDICTED: uncharacterized protein LOC108565885 [Nicrophorus vespilloides]		GO:0046872 (metal ion binding)GO:0003676 (nucleic acid binding)GO:0016787 (hydrolase activity)	PF01223: DNA/RNA non-specific endonuclease; 158-406, PF01223: DNA/RNA non-specific endonuclease; 1226-1458, PF01223: DNA/RNA non-specific endonuclease; 894-1053, PF01223: DNA/RNA non-specific endonuclease; 579-821	2461.1	0.395699	0.000448937	0.00248972	2241.89	0.585813	0.0515952	0.159508	1609.25	0.424007	0.000103143	0.00125928	0.39527	7.35682	0.00139173	0.00817457	0.57908	7.3358	0.105775	0.267789	0.431232	6.80462	0.000629745	0.0106533
EMLSAT00000000466	XP_012531806|score:1024|PREDICTED: synapsin [Monomorium pharaonis]	Q24546|score:855|RecName: Full=Synapsin; Contains: RecName: Full=Synapsin-1; Short=Syn1; AltName: Full=Syn1-S; Contains: RecName: Full=Synapsin-2; Short=Syn2	GO:0005524 (ATP binding)GO:0007269 (neurotransmitter secretion)GO:0008021 (synaptic vesicle)	PF02750: Synapsin, ATP binding domain; 213-367, PF02078: Synapsin, N-terminal domain; 102-199,	213.622	-0.182202	0.295284	0.439895	150.684	-0.0829501	0.625405	0.78889	72.1042	-0.558761	0.00744619	0.0392721	-0.183613	3.84124	0.291569	0.432166	-0.090786	3.46113	0.574166	0.746751	-0.550515	2.36599	0.0111015	0.0607998
EMLSAT00000000467	XP_015334539|score:446|PREDICTED: histone-lysine N-methyltransferase SETD7 [Marmota marmota marmota]	Q7Z0G7|score:445|RecName: Full=Histone-lysine N-methyltransferase SETD7; AltName: Full=SET domain-containing protein 7	GO:0005515 (protein binding)	PF00856: SET domain; 280-368	286.454	0.0378968	0.682108	0.784645	236.446	-0.0643558	0.638949	0.797773	577.764	0.301291	0.0401617	0.137388	0.0386657	4.26241	0.659439	0.7633	-0.0725805	4.10357	0.577429	0.748723	0.30846	5.32993	0.034839	0.127825
EMLSAT00000000468	XP_018903198|score:2525|PREDICTED: eye-specific diacylglycerol kinase isoform X3 [Bemisia tabaci]	Q09103|score:2123|RecName: Full=Eye-specific diacylglycerol kinase; Short=DAG kinase 2; Short=DGK 2; Short=Diglyceride kinase 2; AltName: Full=Retinal degeneration A protein	GO:0007205 (protein kinase C-activating G-protein coupled receptor signaling pathway)GO:0008152 (metabolic process)GO:0035556 (intracellular signal transduction)GO:0004143 (diacylglycerol kinase activity)GO:0005515 (protein binding)GO:0003951 (NAD+ kinase activity)	PF12796: Ankyrin repeats (3 copies); 836-928, PF00609: Diacylglycerol kinase accessory domain; 441-593, PF00130: Phorbol esters/diacylglycerol binding domain (C1 domain); 165-221, PF00781: Diacylglycerol kinase catalytic domain; 294-417, PF07106: Tat binding protein 1(TBP-1)-interacting protein (TBPIP); 988-1138,	1988.24	-0.0955339	0.0315933	0.0788591	1653.7	-0.13271	0.0043798	0.028073	1532.83	-0.0737833	0.301528	0.535166	-0.0955396	7.04963	0.0414914	0.10123	-0.141654	6.89831	0.0107309	0.066895	-0.0660047	6.73365	0.34541	0.553928
EMLSAT00000000469	ADD38014|score:578|Ribonuclease kappa-B [Lepeophtheirus salmonis]	Q7Z0Q2|score:261|RecName: Full=Ribonuclease kappa-B; Short=RNase K-B; Short=RNase kappa-B; AltName: Full=Cc RNase	GO:0004521 (endoribonuclease activity)GO:0009303 (rRNA transcription)	-	226.735	0.421859	1.7956e-07	3.44299e-06	224.295	0.194248	0.0663228	0.190961	172.166	0.241082	0.0720104	0.20856	0.418859	3.9281	3.33497e-05	0.000620148	0.185438	4.02609	0.0702178	0.205463	0.245995	3.59475	0.054022	0.170018
EMLSAT00000000470	JAS40294|score:833|hypothetical protein g.21113 [Cuerna arida]	B7ZUF3|score:804|RecName: Full=Histone-lysine N-methyltransferase setd3; AltName: Full=SET domain-containing protein 3	GO:0005515 (protein binding)	PF09273: Rubisco LSMT substrate-binding; 363-494, PF00856: SET domain; 132-333,	513.611	0.062082	0.270136	0.412307	477.738	-0.0448661	0.690479	0.833793	413.537	0.445559	0.00425358	0.0252536	0.0607323	5.10107	0.261335	0.398938	-0.0540353	5.11118	0.600659	0.766742	0.452336	4.84924	0.00681983	0.0443345
EMLSAT00000000471	ADD38438|score:1053|DNA-directed RNA polymerase III subunit RPC8 [Lepeophtheirus salmonis]	Q9Y535|score:635|RecName: Full=DNA-directed RNA polymerase III subunit RPC8; Short=RNA polymerase III subunit C8; AltName: Full=DNA-directed RNA polymerase III subunit H; AltName: Full=RNA polymerase III subunit 22.9 kDa subunit; Short=RPC22.9	GO:0006351 (transcription, DNA-templated)GO:0003899 (DNA-directed RNA polymerase activity)	PF03876: SHS2 domain found in N terminus of Rpb7p/Rpc25p/MJ0397; 11-77, PF08292: RNA polymerase III subunit Rpc25; 79-198,	247.786	0.378975	4.28089e-06	5.17671e-05	231.452	0.221828	0.0881186	0.232476	110.354	-0.166114	0.243792	0.46801	0.379541	4.05446	0.000111331	0.00142661	0.215167	4.07111	0.0865052	0.235164	-0.161045	2.96111	0.213498	0.414621
EMLSAT00000000472	JAS14677|score:1243|hypothetical protein g.9633 [Clastoptera arizonana]	Q7Z569|score:1115|RecName: Full=BRCA1-associated protein; AltName: Full=BRAP2; AltName: Full=Impedes mitogenic signal propagation; Short=IMP; AltName: Full=RING finger protein 52; AltName: Full=RING-type E3 ubiquitin transferase BRAP2; AltName: Full=Renal carcinoma antigen NY-REN-63	GO:0005515 (protein binding)GO:0008270 (zinc ion binding)	PF02148: Zn-finger in ubiquitin-hydrolases and other protein; 240-299, PF13639: Ring finger domain; 187-227, PF07576: BRCA1-associated protein 2; 81-174	231.049	0.0673783	0.433392	0.577788	211.727	0.0180951	0.879974	0.944887	142.057	-0.071781	0.54441	0.743487	0.0670479	3.955	0.415548	0.556384	0.00755794	3.94424	0.945269	0.97563	-0.0677594	3.3207	0.508815	0.697534
EMLSAT00000000473	KDR24213|score:1676|Polycomb protein Sfmbt [Zootermopsis nevadensis]	Q9VK33|score:1491|RecName: Full=Polycomb protein Sfmbt; AltName: Full=Scm-like with four MBT domain-containing protein 1; AltName: Full=dSfmbt	GO:0006355 (regulation of transcription, DNA-templated)GO:0005515 (protein binding)GO:0005634 (nucleus)	PF00536: SAM domain (Sterile alpha motif); 757-818, PF02820: mbt repeat; 386-456, PF02820: mbt repeat; 285-354, PF02820: mbt repeat; 495-560, PF02820: mbt repeat; 163-220,	762.896	-0.00783507	0.882131	0.926592	710.298	-0.115354	0.186583	0.382769	417.82	-0.146025	0.0749773	0.21408	-0.00754663	5.66999	0.88019	0.923541	-0.122292	5.68131	0.13821	0.316838	-0.138519	4.8635	0.0668463	0.195956
EMLSAT00000000474	JAU02598|score:380|putative positive regulation of transcription, partial [Amblyomma sculptum]	E9QAU8|score:299|RecName: Full=E3 ubiquitin-protein ligase RNF165; AltName: Full=Arkadia-like protein 2C; Short=Ark2C; AltName: Full=RING finger protein 165	GO:0008270 (zinc ion binding)GO:0005515 (protein binding)	PF13639: Ring finger domain; 717-760	273.109	0.00903956	0.893065	0.933407	266.793	-0.283776	0.0343026	0.120497	170.825	-0.147637	0.225223	0.446064	0.0109576	4.19426	0.860699	0.911704	-0.287955	4.27456	0.03568	0.132614	-0.13924	3.58365	0.207421	0.407502
EMLSAT00000000476	JAS18939|score:143|hypothetical protein g.35359 [Clastoptera arizonana]	-	-	-	51.1788	-0.0938942	0.629805	0.744442	40.9234	-0.714221	0.00194802	0.0160172	25.7778	-0.493171	0.0718348	0.208104	-0.0943633	1.8196	0.623053	0.734673	-0.718812	1.63088	0.00526918	0.0459223	-0.47997	0.931209	0.0747256	0.210686
EMLSAT00000000477	-	-	-	-	67.926	-0.14196	0.295734	0.440119	55.494	-0.355116	0.0957372	0.246522	28.8564	-0.313247	0.218474	0.438206	-0.138428	2.2164	0.304728	0.446483	-0.358109	2.04376	0.0939344	0.248362	-0.303774	1.09986	0.193969	0.390159
EMLSAT00000000478	XP_014362640|score:856|PREDICTED: lipase 3-like [Papilio machaon]	O46108|score:705|RecName: Full=Lipase 3; Short=DmLip3; Flags: Precursor	GO:0016788 (hydrolase activity, acting on ester bonds)GO:0006629 (lipid metabolic process)	PF00561: alpha/beta hydrolase fold; 105-232, PF04083: Partial alpha/beta-hydrolase lipase region; 33-89,	248.623	-1.4604	8.33057e-10	3.17604e-08	135.78	-1.37279	0.0131844	0.061882	110.153	0.0332522	0.933728	0.971662	-1.46007	4.06099	3.2646e-05	0.000610851	-1.40518	3.31851	0.0254811	0.10905	0.0342473	2.95973	0.942972	0.976684
EMLSAT00000000479	XP_013782938|score:717|PREDICTED: protein APCDD1-like, partial [Limulus polyphemus]	Q6DF34|score:643|RecName: Full=Protein APCDD1; AltName: Full=Adenomatosis polyposis coli down-regulated 1 protein homolog; Flags: Precursor	-	PF14921: Adenomatosis polyposis coli down-regulated 1; 222-392, PF14921: Adenomatosis polyposis coli down-regulated 1; 5-216,	14.2371	-0.158305	0.607136	0.726708	9.2262	0.441587	0.221012	0.427435	5.48388	-0.264987	0.665979	0.83038	-0.157428	0.11486	0.595759	0.712345	0.43329	-0.310226	0.171005	0.361799	-0.270216	-0.927511	0.61883	0.782525
EMLSAT00000000480	ACO11743|score:791|Dehydrogenase/reductase SDR family member 1 [Caligus rogercresseyi]	Q96LJ7|score:505|RecName: Full=Dehydrogenase/reductase SDR family member 1; AltName: Full=Short chain dehydrogenase/reductase family 19C member 1	GO:0008152 (metabolic process)GO:0016491 (oxidoreductase activity)	-	472.852	0.39244	0.234501	0.37293	299.27	0.683185	0.000676772	0.00747948	446.042	0.874218	0.000286611	0.00287136	0.391805	4.98131	0.253184	0.389919	0.672632	4.43605	0.00392592	0.0401086	0.877942	4.95774	0.00772455	0.0483298
EMLSAT00000000481	ODN06574|score:197|Transmembrane protease serine 11A, partial [Orchesella cincta]	P21902|score:176|RecName: Full=Proclotting enzyme; Contains: RecName: Full=Proclotting enzyme light chain; Contains: RecName: Full=Proclotting enzyme heavy chain; Flags: Precursor	GO:0004252 (serine-type endopeptidase activity)GO:0006508 (proteolysis)GO:0003824 (catalytic activity)	PF00089: Trypsin; 111-212	1.09806	2.25951	0.0332703	0.0822243	0.917284	2.18189	0.071927	NA	0.322628	0.634621	0.773324	NA	1.9989	-2.28912	0.0247181	0.0682007	1.93562	-2.28514	0.0421769	0.147958	0.728228	-2.66356	0.556692	0.737623
EMLSAT00000000483	XP_017868622|score:712|PREDICTED: beta-1,4-glucuronyltransferase 1 [Drosophila arizonae]	Q5R4S2|score:351|RecName: Full=Beta-1,4-glucuronyltransferase 1; AltName: Full=I-beta-1,3-N-acetylglucosaminyltransferase; Short=iGnT; AltName: Full=N-acetyllactosaminide beta-1,3-N-acetylglucosaminyltransferase; AltName: Full=Poly-N-acetyllactosamine extension enzyme; AltName: Full=UDP-GlcNAc:betaGal beta-1,3-N-acetylglucosaminyltransferase 1	-	PF13896: Glycosyl-transferase for dystroglycan; 109-436	73.3978	0.100194	0.557451	0.684135	58.307	0.0947975	0.57427	0.754084	134.605	0.172411	0.358895	0.59442	0.098906	2.32949	0.557074	0.681165	0.0841601	2.12059	0.605069	0.769765	0.178968	3.2453	0.310512	0.520514
EMLSAT00000000484	XP_014371040|score:504|PREDICTED: glutamate-gated chloride channel isoform X5 [Papilio machaon]	Q94900|score:304|RecName: Full=Glutamate-gated chloride channel; Short=DrosGluCl; Flags: Precursor	GO:0006811 (ion transport)GO:0016020 (membrane)GO:0006810 (transport)GO:0005230 (extracellular ligand-gated ion channel activity)GO:0016021 (integral component of membrane)	PF02931: Neurotransmitter-gated ion-channel ligand binding domain; 6-202	3.18636	-0.537891	0.304699	0.450269	1.77647	0.739736	0.344649	NA	1.24625	0.735953	0.599638	0.787805	-0.531856	-1.57022	0.220533	0.353726	0.709125	-1.8672	0.223969	0.427183	0.523105	-2.18603	0.62855	0.788746
EMLSAT00000000485	ADD24250|score:997|Cysteine-rich with EGF-like domain protein 2 [Lepeophtheirus salmonis]	Q7SXF6|score:395|RecName: Full=Cysteine-rich with EGF-like domain protein 2; Flags: Precursor	GO:0005515 (protein binding)GO:0005509 (calcium ion binding)	PF07645: Calcium-binding EGF domain; 133-169	654.756	0.238	0.0180053	0.0502933	583.4	0.1208	0.10591	0.264212	295.243	-0.223304	0.0558143	0.17434	0.236895	5.45002	0.0177901	0.0530518	0.112724	5.39782	0.117378	0.285332	-0.217837	4.36644	0.0510249	0.164209
EMLSAT00000000486	ADD24187|score:908|Neuronal acetylcholine receptor subunit alpha-3 [Lepeophtheirus salmonis]	Q05901|score:187|RecName: Full=Neuronal acetylcholine receptor subunit beta-3; Flags: Precursor	GO:0005230 (extracellular ligand-gated ion channel activity)GO:0006810 (transport)GO:0016021 (integral component of membrane)GO:0006811 (ion transport)GO:0016020 (membrane)	PF02931: Neurotransmitter-gated ion-channel ligand binding domain; 49-185	161.958	0.0768917	0.423046	0.568551	149.141	0.158135	0.0905978	0.237131	164.208	-0.885848	7.16606e-08	2.67532e-06	0.0746517	3.44805	0.416326	0.557024	0.154017	3.4435	0.0684424	0.201744	-0.877474	3.52685	4.14312e-05	0.00227497
EMLSAT00000000487	-	-	-	-	84.4326	0.811134	4.4586e-07	7.61721e-06	86.1914	0.729322	0.00140933	0.0127598	89.0065	-0.143083	0.481466	0.69486	0.807997	2.52457	3.91727e-05	0.000696055	0.719655	2.65318	0.00487689	0.0440131	-0.13561	2.65864	0.471239	0.665259
EMLSAT00000000488	XP_014286335|score:2071|PREDICTED: E2/E3 hybrid ubiquitin-protein ligase UBE2O [Halyomorpha halys]	Q6ZPJ3|score:686|RecName: Full=(E3-independent) E2 ubiquitin-conjugating enzyme UBE2O; AltName: Full=E2/E3 hybrid ubiquitin-protein ligase UBE2O; AltName: Full=Ubiquitin carrier protein O; AltName: Full=Ubiquitin-conjugating enzyme E2 O; AltName: Full=Ubiquitin-conjugating enzyme E2 of 230 kDa; Short=Ubiquitin-conjugating enzyme E2-230K; AltName: Full=Ubiquitin-protein ligase O	GO:0016881 (acid-amino acid ligase activity)	PF00179: Ubiquitin-conjugating enzyme; 877-1023	563.095	-0.382207	1.56096e-07	3.06641e-06	458.526	-0.299137	0.00334064	0.023306	436.16	-0.23083	0.00256138	0.016843	-0.384603	5.23382	2.24712e-05	0.00047872	-0.308705	5.05327	0.00459403	0.0430139	-0.222499	4.92474	0.00470489	0.035203
EMLSAT00000000489	-	-	-	PF09814: HECT-like Ubiquitin-conjugating enzyme (E2)-binding; 14-177	423.824	-0.0595879	0.53237	0.663009	385.478	-0.122919	0.145827	0.325052	213.744	-0.0270294	0.8212	0.918648	-0.0607134	4.82534	0.505094	0.635428	-0.128177	4.80254	0.117561	0.285586	-0.0205992	3.90304	0.845384	0.922614
EMLSAT00000000490	-	-	-	-	0	NA	NA	NA	0.0807455	-0.301715	0.922876	NA	1.89761	-1.42129	0.151626	0.348193	0	-2.93313	1	1	-1.18341	-2.77233	0.270535	0.478371	-1.32436	-1.90162	0.111322	0.275041
EMLSAT00000000492	XP_017781119|score:2584|PREDICTED: transmembrane and TPR repeat-containing protein CG4050-like [Nicrophorus vespilloides]	Q7K4B6|score:2230|RecName: Full=Transmembrane and TPR repeat-containing protein CG4050	GO:0005515 (protein binding)	PF13181: Tetratricopeptide repeat; 786-817, PF13181: Tetratricopeptide repeat; 855-887, PF08409: Domain of unknown function (DUF1736); 370-447, PF13414: TPR repeat; 681-745, PF13414: TPR repeat; 562-626,	406.44	-0.205011	0.103139	0.200844	307.499	-0.148884	0.346647	0.563684	589.489	0.0440088	0.551154	0.748913	-0.206221	4.76523	0.0967654	0.192056	-0.15488	4.47904	0.300447	0.510264	0.0524653	5.35807	0.430188	0.629877
EMLSAT00000000495	ABU41095|score:278|putative cuticle protein [Lepeophtheirus salmonis]	Q17015|score:118|RecName: Full=Cuticle protein	GO:0042302 (structural constituent of cuticle)	PF00379: Insect cuticle protein; 43-95	9294.89	-0.299484	0.427897	0.572444	7694.53	-0.624392	0.226694	0.434035	18391.1	0.183303	0.193313	0.405933	-0.301567	9.27304	0.44197	0.580422	-0.632844	9.11493	0.246992	0.452605	0.190529	10.3171	0.175726	0.366677
EMLSAT00000000496	-	-	-	-	302.13	0.704294	0.000195593	0.00124834	329.24	0.815695	4.62365e-06	0.00017986	167.812	1.16691	2.09503e-05	0.000343234	0.704529	4.34221	0.00184179	0.00995515	0.810285	4.57493	0.000249935	0.0104088	1.17606	3.56194	0.00276672	0.0255363
EMLSAT00000000497	XP_011185749|score:1570|PREDICTED: eukaryotic peptide chain release factor GTP-binding subunit ERF3A isoform X1 [Bactrocera cucurbitae]	Q8R050|score:1461|RecName: Full=Eukaryotic peptide chain release factor GTP-binding subunit ERF3A; Short=Eukaryotic peptide chain release factor subunit 3a; Short=eRF3a; AltName: Full=G1 to S phase transition protein 1 homolog	GO:0003924 (GTPase activity)GO:0005525 (GTP binding)	PF00009: Elongation factor Tu GTP binding domain; 131-247, PF03143: Elongation factor Tu C-terminal domain; 403-511,	4210.39	0.0815949	0.0889046	0.178783	3905.66	0.0679139	0.427872	0.641183	2133.17	0.0275679	0.616301	0.799144	0.0801981	8.13139	0.111265	0.213727	0.0610469	8.13692	0.448646	0.650988	0.034273	7.21024	0.590356	0.762212
EMLSAT00000000498	-	-	-	-	27.2514	-0.426225	0.0371964	0.0900899	21.6982	-0.231625	0.349279	0.566367	34.0473	-0.183595	0.392068	0.623515	-0.421903	0.960363	0.0354449	0.089519	-0.237789	0.770038	0.284207	0.493882	-0.175392	1.32798	0.337329	0.546827
EMLSAT00000000499	ACO12967|score:383|Glutathione S-transferase 1, isoform D [Lepeophtheirus salmonis]	P67804|score:197|RecName: Full=Glutathione S-transferase 1-1; AltName: Full=DDT-dehydrochlorinase; AltName: Full=GST class-theta	GO:0005515 (protein binding)	PF02798: Glutathione S-transferase, N-terminal domain; 10-64	1.60383	0.379296	0.60788	0.727302	1.38376	-0.369624	0.784719	NA	1.20995	-0.487555	0.657387	0.825393	0.335504	-2.0966	0.575514	0.696049	-0.50678	-2.09034	0.630942	0.785093	-0.401774	-2.1867	0.62333	0.785459
EMLSAT00000000501	-	-	-	-	39.9327	-0.536921	0.0033122	0.0127477	31.0729	-0.51107	0.0225987	0.089201	25.0317	-0.360164	0.16545	0.368565	-0.529461	1.47747	0.00617045	0.0241306	-0.524949	1.2583	0.0188406	0.0913765	-0.34813	0.910811	0.137667	0.31539
EMLSAT00000000502	XP_014295426|score:282|PREDICTED: uncharacterized protein LOC103574085 isoform X4 [Microplitis demolitor]	-	-	-	266.475	-0.177362	0.222429	0.358633	208.515	-0.0572417	0.572095	0.752454	140.033	-0.338251	0.0934163	0.251141	-0.177819	4.15763	0.212309	0.344252	-0.0692402	3.92345	0.462912	0.662211	-0.331506	3.30351	0.0944149	0.246175
EMLSAT00000000503	XP_003731032|score:275|PREDICTED: uncharacterized protein LOC100892070 [Strongylocentrotus purpuratus]			PF05380: Pao retrotransposon peptidase; 3-76	0.515213	0.726802	0.597089	NA	0.498652	1.12013	0.52982	NA	1.15167	-0.770796	0.586934	0.778033	0.594297	-2.60995	0.522919	0.65121	1.1472	-2.46672	0.307149	0.516463	-0.67687	-2.23097	0.535699	0.719505
EMLSAT00000000504	-	-	-	-	0.753382	1.04195	0.337469	NA	0.314102	1.09873	0.546533	NA	6.10999	-1.74292	0.0112016	0.0535229	0.85978	-2.47311	0.273189	0.411661	1.19185	-2.60943	0.26142	0.46805	-1.68716	-0.829953	0.0148378	0.0728169
EMLSAT00000000505	ADD38883|score:1447|carbonic anhydrase 5 [Lepeophtheirus salmonis]	Q10462|score:367|RecName: Full=Putative carbonic anhydrase 5; AltName: Full=Carbonate dehydratase 5; Flags: Precursor	GO:0004089 (carbonate dehydratase activity)GO:0006730 (one-carbon metabolic process)GO:0008270 (zinc ion binding)	PF00194: Eukaryotic-type carbonic anhydrase; 29-272, PF00194: Eukaryotic-type carbonic anhydrase; 320-453,	41.8812	1.13617	3.89226e-08	9.09534e-07	30.7292	0.510545	0.119001	0.285146	677.905	-0.360772	0.0811504	0.226587	1.13235	1.53862	2.69136e-05	0.000539802	0.504762	1.2363	0.129259	0.303332	-0.354488	5.55886	0.130177	0.30501
EMLSAT00000000506	XP_018562157|score:442|PREDICTED: zinc finger protein 608-like isoform X1 [Anoplophora glabripennis]	O15014|score:367|RecName: Full=Zinc finger protein 609	GO:0046872 (metal ion binding)	-	624.968	-0.138002	0.00803464	0.0260306	519.407	-0.180682	0.0275549	0.102488	437.152	0.0300004	0.783673	0.899889	-0.139093	5.38307	0.00881456	0.0313343	-0.188702	5.23146	0.0234409	0.103822	0.0380502	4.92862	0.691581	0.831644
EMLSAT00000000507	-	-	-	-	211.159	0.36219	0.00437784	0.0159359	223.436	0.210947	0.205882	0.408901	87.482	-0.233046	0.0884055	0.241108	0.362538	3.82479	0.00639344	0.0246966	0.204251	4.01686	0.200969	0.399539	-0.226354	2.63474	0.0635592	0.190297
EMLSAT00000000508	XP_018911062|score:1363|PREDICTED: LMBR1 domain-containing protein 2 homolog [Bemisia tabaci]	Q29BL9|score:1206|RecName: Full=LMBR1 domain-containing protein 2 homolog	-	PF04791: LMBR1-like membrane protein; 89-498, PF04791: LMBR1-like membrane protein; 10-68,	585.093	-0.131832	0.0781392	0.162327	518.422	0.00784371	0.940994	0.974324	488.594	0.216844	0.00558276	0.0313512	-0.134202	5.28896	0.0688239	0.149029	-0.000681275	5.22868	0.994419	0.99795	0.224178	5.08856	0.00526855	0.037726
EMLSAT00000000509	-	-	GO:0043565 (sequence-specific DNA binding)GO:0003700 (sequence-specific DNA binding transcription factor activity)GO:0006355 (regulation of transcription, DNA-templated)	PF00170: bZIP transcription factor; 47-104	15.6069	-0.0373731	0.884628	0.92836	16.6865	-0.293703	0.295847	0.509036	22.3316	-0.402208	0.129117	0.314414	-0.0406127	0.237554	0.862653	0.912669	-0.300355	0.424994	0.237958	0.442306	-0.393822	0.757726	0.0961849	0.248844
EMLSAT00000000510	-	-	-	-	46.7894	-0.163306	0.274236	0.417103	40.388	-0.0240106	0.890658	0.95063	65.6812	-0.287576	0.0843829	0.233337	-0.166801	1.69895	0.232448	0.367517	-0.0361436	1.61025	0.874049	0.937687	-0.272884	2.22905	0.0750735	0.21127
EMLSAT00000000511	-	-	GO:0003824 (catalytic activity)	-	268.665	2.1252	2.79643e-13	2.548e-11	365.843	2.82879	9.84678e-32	2.22163e-28	3371.61	0.941426	9.95136e-09	4.76877e-07	2.12153	4.17322	1.03182e-05	0.000292086	2.82372	4.72649	9.49065e-08	0.000162615	0.947966	7.87148	5.57903e-05	0.00260145
EMLSAT00000000512	ABU41029|score:145|hypothetical protein [Lepeophtheirus salmonis]	-	-	-	1921.47	-0.308244	0.337645	0.484379	1649.49	-0.730736	0.103442	0.259836	14099.2	-0.80415	0.000713566	0.00616584	-0.3105	6.99983	0.35031	0.492684	-0.743206	6.89472	0.123728	0.295147	-0.796504	9.93242	0.010104	0.0572129
EMLSAT00000000513	ADD37986|score:618|Mitochondrial import inner membrane translocase subunit Tim8 [Lepeophtheirus salmonis]	Q9Y1A3|score:215|RecName: Full=Mitochondrial import inner membrane translocase subunit Tim8	-	PF02953: Tim10/DDP family zinc finger; 51-114	1394.11	0.327608	7.79063e-07	1.22749e-05	1322.23	0.0489584	0.545468	0.733553	646.355	0.102165	0.392933	0.624274	0.327002	6.53787	3.14152e-05	0.000594275	0.0428979	6.57536	0.555957	0.734557	0.108787	5.49107	0.309336	0.519352
EMLSAT00000000514	ACO11816|score:1678|Seipin [Lepeophtheirus salmonis]	Q9V3X4|score:296|RecName: Full=Seipin; Flags: Precursor	-	PF06775: Putative adipose-regulatory protein (Seipin); 50-252	104.704	-0.161652	0.220438	0.356302	86.9693	-0.122853	0.366891	0.584177	86.9137	0.319775	0.0250633	0.0968917	-0.16383	2.82862	0.214809	0.346806	-0.126597	2.68107	0.345544	0.555542	0.326685	2.62271	0.016925	0.079607
EMLSAT00000000515	ACO15166|score:605|Centrin-1 [Caligus clemensi]	Q32LE3|score:525|RecName: Full=Centrin-1	GO:0008026 (ATP-dependent helicase activity)GO:0005524 (ATP binding)GO:0005509 (calcium ion binding)GO:0003676 (nucleic acid binding)	PF13499: EF-hand domain pair; 24-82, PF13833: EF-hand domain pair; 107-156,	221.449	0.134264	0.173729	0.297626	197.691	0.231338	0.0220244	0.0877732	87.4957	-0.0295187	0.834121	0.923358	0.131964	3.89499	0.16978	0.290604	0.221998	3.84651	0.0299413	0.119031	-0.0253122	2.63665	0.83254	0.916016
EMLSAT00000000516	ACO12271|score:865|Tryptophan 2,3-dioxygenase [Lepeophtheirus salmonis]	Q2KIQ5|score:503|RecName: Full=Tryptophan 2,3-dioxygenase; Short=TDO; AltName: Full=Tryptamin 2,3-dioxygenase; AltName: Full=Tryptophan oxygenase; Short=TO; Short=TRPO; AltName: Full=Tryptophan pyrrolase; AltName: Full=Tryptophanase	GO:0019441 (tryptophan catabolic process to kynurenine)GO:0020037 (heme binding)GO:0004833 (tryptophan 2,3-dioxygenase activity)	PF03301: Tryptophan 2,3-dioxygenase; 31-180	339.629	-0.0648703	0.571455	0.697061	346.069	-0.105283	0.328684	0.542052	268.009	0.0689199	0.606587	0.792699	-0.0662665	4.50806	0.542308	0.667713	-0.110899	4.64673	0.273064	0.481001	0.0764383	4.2265	0.524145	0.710178
EMLSAT00000000517	XP_018051533|score:386|PREDICTED: mitochondrial inner membrane protein COX18 [Atta colombica]	Q5R7D0|score:275|RecName: Full=Mitochondrial inner membrane protein COX18; Flags: Precursor	GO:0016021 (integral component of membrane)GO:0051205 (protein insertion into membrane)	PF02096: 60Kd inner membrane protein; 55-279	278.705	0.0603325	0.320492	0.465818	258.198	-0.109348	0.237355	0.446118	176.036	0.0704439	0.487423	0.699508	0.0611017	4.22335	0.290626	0.43114	-0.118457	4.22841	0.173679	0.36565	0.0784449	3.626	0.359142	0.566756
EMLSAT00000000518	ALS04204|score:1367|ribonucleoside-diphosphate reductase subunit M2 [Acartia pacifica]	P48592|score:1337|RecName: Full=Ribonucleoside-diphosphate reductase subunit M2; AltName: Full=Ribonucleotide reductase small subunit	GO:0016491 (oxidoreductase activity)GO:0009186 (deoxyribonucleoside diphosphate metabolic process)GO:0055114 (oxidation-reduction process)	PF00268: Ribonucleotide reductase, small chain; 49-330	948.16	-0.308432	0.000950578	0.00460366	952.698	-0.459993	0.015885	0.0700815	408.486	-0.547248	0.00380461	0.023164	-0.308154	5.9826	0.00196898	0.01051	-0.468817	6.10449	0.0266462	0.111649	-0.538614	4.83023	0.0142292	0.0709626
EMLSAT00000000519	ACO12250|score:1464|C1orf198 homolog [Lepeophtheirus salmonis]	Q58CU6|score:153|RecName: Full=Uncharacterized protein C1orf198 homolog	-	-	188.245	0.283352	0.0619779	0.135281	198.131	-0.17002	0.376831	0.593584	116.013	-0.404273	0.00835503	0.0428786	0.282944	3.66056	0.0645797	0.141784	-0.179681	3.84683	0.334031	0.544122	-0.396103	3.03534	0.0112698	0.0613849
EMLSAT00000000520	ACO12779|score:528|C1orf149 homolog [Lepeophtheirus salmonis]	Q6AZD3|score:343|RecName: Full=Chromatin modification-related protein MEAF6; Short=MYST/Esa1-associated factor 6; AltName: Full=Esa1-associated factor 6 homolog; Short=Protein EAF6 homolog	-	PF09340: Histone acetyltransferase subunit NuA4; 12-98	95.8043	0.389152	0.0121098	0.03632	91.8678	0.452097	0.00593457	0.0348324	66.8883	0.0600039	0.767564	0.891692	0.385933	2.70263	0.0182005	0.054034	0.451754	2.74892	0.010417	0.0659323	0.0670497	2.25742	0.722933	0.851253
EMLSAT00000000521	XP_001948876|score:264|PREDICTED: macrophage erythroblast attacher [Acyrthosiphon pisum]	Q7SXR3|score:217|RecName: Full=Macrophage erythroblast attacher	-	-	114.088	0.285046	0.00116976	0.00543321	101.077	0.4213	0.000468981	0.00571954	78.4397	0.0412308	0.794796	0.905622	0.277964	2.95046	0.00133412	0.00795695	0.414689	2.88807	0.00157016	0.0255877	0.0471437	2.47807	0.735596	0.860167
EMLSAT00000000522	JAS79916|score:687|hypothetical protein g.13304 [Homalodisca liturata]	Q7SXR3|score:571|RecName: Full=Macrophage erythroblast attacher	-	PF10607: CTLH/CRA C-terminal to LisH motif domain; 1-87	144.22	0.0339288	0.765849	0.848265	139.733	0.269209	0.011508	0.0562821	121.347	0.169064	0.163224	0.365151	0.0338432	3.28316	0.758775	0.840864	0.256414	3.35002	0.0156094	0.0823305	0.179275	3.09556	0.0943992	0.246175
EMLSAT00000000523	-	-	GO:0043565 (sequence-specific DNA binding)GO:0003700 (sequence-specific DNA binding transcription factor activity)GO:0006355 (regulation of transcription, DNA-templated)	PF07716: Basic region leucine zipper; 83-132	520.219	0.0202288	0.913573	0.947343	649.745	-0.0375932	0.91115	0.960073	304.744	-0.255867	0.0654683	0.195369	0.0197066	5.11863	0.918991	0.950716	-0.0527893	5.55114	0.889974	0.946056	-0.248257	4.41047	0.059712	0.182004
EMLSAT00000000524	XP_012266522|score:2062|PREDICTED: serine/threonine-protein phosphatase 2A 65 kDa regulatory subunit A alpha isoform isoform X1 [Athalia rosae]	P54612|score:1968|RecName: Full=Serine/threonine-protein phosphatase 2A 65 kDa regulatory subunit A alpha isoform; AltName: Full=PP2A subunit A isoform PR65-alpha; AltName: Full=PP2A subunit A isoform R1-alpha	GO:0005515 (protein binding)GO:0005488 (binding)	PF02985: HEAT repeat; 173-199	5859.52	-0.0488472	0.389208	0.536536	5334.2	-0.0274286	0.487877	0.690818	3948.84	0.160375	0.000473292	0.00437567	-0.04934	8.60811	0.3835	0.52574	-0.0333401	8.58646	0.506291	0.694868	0.16738	8.09812	0.0211714	0.0919703
EMLSAT00000000525	XP_018571250|score:3241|PREDICTED: protein transport protein Sec23A isoform X1 [Anoplophora glabripennis]	Q15436|score:3089|RecName: Full=Protein transport protein Sec23A; AltName: Full=SEC23-related protein A	GO:0008270 (zinc ion binding)GO:0006886 (intracellular protein transport)GO:0030127 (COPII vesicle coat)GO:0006888 (ER to Golgi vesicle-mediated transport)	PF08033: Sec23/Sec24 beta-sandwich domain; 404-507, PF04810: Sec23/Sec24 zinc finger; 57-98, PF00626: Gelsolin repeat; 635-722, PF04815: Sec23/Sec24 helical domain; 522-623, PF04811: Sec23/Sec24 trunk domain; 127-393,	3057.6	0.134845	0.121216	0.227527	2820.02	0.161477	0.150906	0.33217	1782.9	0.40387	4.41708e-06	9.21976e-05	0.133861	7.67027	0.113163	0.21623	0.154886	7.6672	0.144839	0.326051	0.410537	6.95221	0.000184365	0.00515448
EMLSAT00000000526	-	-	-	-	6.68238	-0.403781	0.320491	0.465818	5.65864	0.175551	0.700269	0.839147	4.78441	0.2874	0.586599	0.77787	-0.39364	-0.779268	0.298432	0.439567	0.162783	-0.887591	0.666765	0.810334	0.287756	-1.09911	0.477184	0.670187
EMLSAT00000000527	XP_013390593|score:152|PREDICTED: sequestosome-1-like [Lingula anatina]		GO:0005515 (protein binding)		232.789	0.575081	1.33213e-09	4.80304e-08	238.466	0.484906	6.29061e-05	0.00125823	460.422	0.228591	0.0238288	0.0930894	0.574771	3.96507	3.09099e-06	0.000131001	0.480458	4.11044	0.000692708	0.0173815	0.234789	5.0034	0.0168867	0.0795517
EMLSAT00000000528	ACO12649|score:1173|Spermine synthase [Lepeophtheirus salmonis]	Q3SZA5|score:248|RecName: Full=Spermine synthase; Short=SPMSY; AltName: Full=Spermidine aminopropyltransferase	GO:0006597 (spermine biosynthetic process)GO:0003824 (catalytic activity)GO:0016768 (spermine synthase activity)	PF01564: Spermine/spermidine synthase; 143-256	5160.89	-0.244648	0.0321054	0.0798659	4737.93	-0.151467	0.241271	0.451223	1554.78	-0.306501	0.0194342	0.0801984	-0.244936	8.42517	0.0348525	0.0883578	-0.157866	8.41577	0.198211	0.395302	-0.299302	6.75431	0.0228123	0.0970475
EMLSAT00000000530	KYN02849|score:282|hypothetical protein ALC62_06316 [Cyphomyrmex costatus]	Q9H5L6|score:139|RecName: Full=DNA transposase THAP9; AltName: Full=THAP domain-containing protein 9; Short=hTh9	-	-	7.25169	-0.997624	0.0193799	0.0531603	4.97099	-0.359483	0.520779	0.716365	6.32408	0.262377	0.590071	0.779778	-0.959486	-0.677164	0.0228931	0.0643646	-0.336666	-0.968188	0.520616	0.706605	0.265781	-0.781934	0.503222	0.693354
EMLSAT00000000533	-	-	-	-	2.52682	0.0948244	0.889497	0.931749	1.14475	-1.1975	0.310988	NA	0.428537	-1.08667	0.551752	NA	0.116706	-1.72616	0.849291	0.904171	-1.0578	-2.1668	0.268411	0.476302	-1.11258	-2.6018	0.34732	0.555974
EMLSAT00000000534	ADD38939|score:1378|Lactosylceramide 4-alpha-galactosyltransferase [Lepeophtheirus salmonis]	Q9JI93|score:331|RecName: Full=Lactosylceramide 4-alpha-galactosyltransferase; AltName: Full=Alpha-1,4-N-acetylglucosaminyltransferase; AltName: Full=Alpha-1,4-galactosyltransferase; AltName: Full=Alpha4Gal-T1; AltName: Full=Globotriaosylceramide synthase; Short=Gb3 synthase; AltName: Full=UDP-galactose:beta-D-galactosyl-beta1-R 4-alpha-D-galactosyltransferase	GO:0008378 (galactosyltransferase activity)GO:0005795 (Golgi stack)	PF04572: Alpha 1,4-glycosyltransferase conserved region; 214-340, PF04488: Glycosyltransferase sugar-binding region containing DXD motif; 89-192,	15.3855	-0.368734	0.420229	0.566377	9.43043	-0.868562	0.0744173	0.206927	1088.79	-0.201746	0.107377	0.276106	-0.362995	0.2191	0.440582	0.579423	-0.865284	-0.271129	0.074228	0.21309	-0.194227	6.241	0.0969805	0.25004
EMLSAT00000000535	EFN87092|score:402|hypothetical protein EAI_06768 [Harpegnathos saltator]	Q02290|score:269|RecName: Full=Endo-1,4-beta-xylanase B; Short=Xylanase B; AltName: Full=1,4-beta-D-xylan xylanohydrolase B; Flags: Precursor	GO:0005737 (cytoplasm)GO:0018149 (peptide cross-linking)	PF02389: Cornifin (SPRR) family; 177-328	6228.76	-0.0739584	0.766663	0.848767	5259.98	0.00512137	0.987389	0.994175	9338.51	0.363577	0.0173668	0.0739212	-0.0760907	8.6956	0.78602	0.859923	-0.00298749	8.56564	0.993479	0.997605	0.370916	9.33941	0.0206591	0.0905872
EMLSAT00000000536	-	-	-	-	77.3126	0.045684	0.707051	0.804052	65.853	-0.0622397	0.646957	0.803343	68.8139	0.240163	0.15474	0.352829	0.0461977	2.40107	0.69161	0.788214	-0.0646152	2.28772	0.573482	0.746348	0.245613	2.29535	0.119464	0.287895
EMLSAT00000000537	XP_018013183|score:454|PREDICTED: transcription factor GATA-3-like [Hyalella azteca]	P23825|score:439|RecName: Full=GATA-binding factor 3; Short=GATA-3; AltName: Full=Transcription factor NF-E1c	GO:0003700 (sequence-specific DNA binding transcription factor activity)GO:0006355 (regulation of transcription, DNA-templated)GO:0043565 (sequence-specific DNA binding)GO:0008270 (zinc ion binding)	PF00320: GATA zinc finger; 62-95, PF00320: GATA zinc finger; 116-148,	91.1323	0.22657	0.112849	0.21561	84.7735	-0.069016	0.691829	0.834798	85.4431	-0.0484712	0.755554	0.885342	0.223038	2.63385	0.120396	0.226489	-0.0755261	2.64309	0.651384	0.799089	-0.0426521	2.60379	0.759145	0.873863
EMLSAT00000000539	ACO12360|score:2249|AP-1 complex subunit mu-1 [Lepeophtheirus salmonis]	Q9BXS5|score:1785|RecName: Full=AP-1 complex subunit mu-1; AltName: Full=AP-mu chain family member mu1A; AltName: Full=Adaptor protein complex AP-1 subunit mu-1; AltName: Full=Adaptor-related protein complex 1 subunit mu-1; AltName: Full=Clathrin assembly protein complex 1 mu-1 medium chain 1; AltName: Full=Clathrin coat assembly protein AP47; AltName: Full=Clathrin coat-associated protein AP47; …	GO:0016192 (vesicle-mediated transport)GO:0006810 (transport)GO:0005515 (protein binding)GO:0030131 (clathrin adaptor complex)GO:0006886 (intracellular protein transport)	PF00928: Adaptor complexes medium subunit family; 209-473, PF01217: Clathrin adaptor complex small chain; 55-184,	1046.96	0.118531	0.0330111	0.0817039	977.735	0.0664622	0.487874	0.690818	653.894	0.320969	0.00173675	0.0124296	0.117086	6.12576	0.0369129	0.0925201	0.0586005	6.14108	0.500213	0.690398	0.326989	5.50748	0.00237904	0.0235412
EMLSAT00000000540	XP_019544120|score:508|PREDICTED: transcription factor GATA-4-like [Aedes albopictus]	Q91428|score:489|RecName: Full=Transcription factor GATA-3; AltName: Full=GATA-binding factor 3	GO:0003700 (sequence-specific DNA binding transcription factor activity)GO:0006355 (regulation of transcription, DNA-templated)GO:0043565 (sequence-specific DNA binding)GO:0008270 (zinc ion binding)	PF00320: GATA zinc finger; 251-284, PF00320: GATA zinc finger; 196-229,	276.753	-0.0254004	0.782293	0.859661	258.009	0.0517424	0.70484	0.842478	215.506	-0.222557	0.144581	0.337013	-0.0266744	4.21344	0.75823	0.840611	0.0476622	4.22507	0.706538	0.836464	-0.21494	3.91512	0.132738	0.308598
EMLSAT00000000541	XP_013409208|score:564|PREDICTED: transcription factor GATA-3-like isoform X3 [Lingula anatina]	Q91428|score:511|RecName: Full=Transcription factor GATA-3; AltName: Full=GATA-binding factor 3	GO:0008270 (zinc ion binding)GO:0043565 (sequence-specific DNA binding)GO:0003700 (sequence-specific DNA binding transcription factor activity)GO:0006355 (regulation of transcription, DNA-templated)	PF00320: GATA zinc finger; 342-375, PF00320: GATA zinc finger; 396-428,	62.0777	0.326168	0.0659074	0.142221	65.4431	0.169056	0.435347	0.648252	68.2588	0.493643	0.0107339	0.0519618	0.325075	2.09288	0.0705545	0.152067	0.162915	2.2709	0.4381	0.640914	0.497663	2.28201	0.0131926	0.0674189
EMLSAT00000000542	KRY75505|score:269|Lipoma-preferred partner [Trichinella pseudospiralis]	Q5R7I1|score:232|RecName: Full=Paxillin	GO:0008270 (zinc ion binding)	PF00412: LIM domain; 128-183, PF00412: LIM domain; 64-120, PF00412: LIM domain; 188-242	343.347	0.351005	2.37664e-05	0.000217563	324.455	0.178956	0.0893322	0.234884	173.969	0.157115	0.155531	0.353929	0.352516	4.52179	0.00019572	0.00207741	0.176943	4.55378	0.0841692	0.230801	0.165753	3.60836	0.0961837	0.248844
EMLSAT00000000543	-	-	-	-	179.312	-0.638427	5.29852e-07	8.82137e-06	142.166	0.00884166	0.969606	0.986216	137.594	-0.115074	0.461592	0.680308	-0.636703	3.59219	5.5274e-05	0.000883941	-0.00259876	3.37473	0.990826	0.99643	-0.108369	3.27304	0.442777	0.640921
EMLSAT00000000544	-	-	-	-	150.162	0.0767365	0.549013	0.676922	152.863	0.173176	0.499031	0.699412	206.704	-0.33274	0.146692	0.340622	0.0742576	3.34124	0.553266	0.678168	0.168547	3.48001	0.513375	0.7011	-0.325718	3.85828	0.185721	0.37935
EMLSAT00000000547	XP_001687856|score:258|AGAP007707-PA [Anopheles gambiae str. PEST]	O93430|score:189|RecName: Full=Glycine receptor subunit alphaZ1; Flags: Precursor	GO:0016020 (membrane)GO:0006811 (ion transport)GO:0016021 (integral component of membrane)	PF02932: Neurotransmitter-gated ion-channel transmembrane region; 44-132	1.82113	0.822103	0.287783	0.432392	2.21984	0.755853	0.316203	NA	1.97709	-0.500662	0.579738	0.772862	0.794011	-1.96072	0.246065	0.381453	0.698386	-1.79242	0.267235	0.474846	-0.485157	-1.86622	0.517546	0.705317
EMLSAT00000000548	-	-	-	-	89.2082	0.0622957	0.686349	0.787981	67.5686	0.132424	0.408416	0.62327	64.159	0.421556	0.0468699	0.153532	0.0606866	2.6022	0.687263	0.78592	0.122596	2.32672	0.418234	0.625084	0.428189	2.19287	0.0425526	0.145406
EMLSAT00000000549	-	-	-	-	60.3708	-0.656593	0.0229188	0.060906	49.4062	-0.0727955	0.727892	0.856331	66.7712	1.00448	3.57566e-06	7.71552e-05	-0.652105	2.05723	0.039647	0.0978046	-0.0727993	1.87993	0.7192	0.843792	1.00876	2.24632	0.000157579	0.00471008
EMLSAT00000000550	JAN75702|score:1158|CAP-Gly domain-containing linker protein [Daphnia magna]	Q5U243|score:822|RecName: Full=CAP-Gly domain-containing linker protein 3; AltName: Full=Cytoplasmic linker protein 170-related 59 kDa protein; Short=CLIP-170-related 59 kDa protein; Short=CLIPR-59	GO:0005515 (protein binding)	PF12796: Ankyrin repeats (3 copies); 145-230, PF01302: CAP-Gly domain; 449-486, PF01302: CAP-Gly domain; 621-685, PF01302: CAP-Gly domain; 305-371	2243.82	0.311783	0.00218842	0.0090925	2292.5	0.277671	0.0524532	0.161321	2343.95	0.642913	7.66063e-09	3.83065e-07	0.310888	7.22393	0.00363917	0.0164153	0.271391	7.368	0.0538108	0.172985	0.649343	7.34681	1.99771e-05	0.0016228
EMLSAT00000000551	ACL36280|score:597|Kazal-type serine proteinase inhibitor 1 [Fenneropenaeus chinensis]	O00468|score:519|RecName: Full=Agrin; Contains: RecName: Full=Agrin N-terminal 110 kDa subunit; Contains: RecName: Full=Agrin C-terminal 110 kDa subunit; Contains: RecName: Full=Agrin C-terminal 90 kDa fragment; Short=C90; Contains: RecName: Full=Agrin C-terminal 22 kDa fragment; Short=C22; Flags: Precursor	GO:0005515 (protein binding)	PF00050: Kazal-type serine protease inhibitor domain; 182-224, PF00050: Kazal-type serine protease inhibitor domain; 431-476, PF00050: Kazal-type serine protease inhibitor domain; 303-346, PF00050: Kazal-type serine protease inhibitor domain; 615-650, PF07648: Kazal-type serine protease inhibitor domain; 493-535, PF07648: Kazal-type serine protease inhibitor domain; 96-129, PF07648: Kazal-type se…	763.413	0.781204	0.0293322	0.0743843	686.01	1.39174	0.000149899	0.00242962	695.642	-0.702099	0.000394524	0.0037345	0.784822	5.67285	0.0472352	0.111697	1.39055	5.63404	0.00729017	0.0546148	-0.694508	5.59541	0.00650945	0.0430137
EMLSAT00000000552	-	-	-	PF00079: Serpin (serine protease inhibitor); 8-188	17.9599	1.13485	0.00140677	0.00629912	15.4896	1.89197	2.34629e-05	0.000625732	8.79322	0.317162	0.4254	0.650342	1.14455	0.440876	0.00368706	0.0165814	1.89486	0.366263	0.000451555	0.0139586	0.319832	-0.430046	0.310998	0.521038
EMLSAT00000000553	-	-	-	-	369.813	-0.0418148	0.611706	0.730022	298.611	-0.0654624	0.453793	0.662977	231.775	-0.113639	0.242929	0.466987	-0.039077	4.62856	0.609729	0.723972	-0.06681	4.43572	0.41325	0.619507	-0.103751	4.01875	0.222593	0.424718
EMLSAT00000000554	JAT95655|score:698|putative choline kinase [Amblyomma aureolatum]	O54783|score:629|RecName: Full=Choline/ethanolamine kinase; AltName: Full=Choline kinase beta; Short=CK; Short=CKB; AltName: Full=Ethanolamine kinase; Short=EK; AltName: Full=choline/ethanolamine kinase beta; Short=CKEKB	GO:0016772 (transferase activity, transferring phosphorus-containing groups)	PF01633: Choline/ethanolamine kinase; 115-303	367.082	-0.330334	0.00261281	0.0105011	308.702	-0.158015	0.155431	0.33945	468.665	0.234513	0.00314327	0.0197761	-0.33078	4.61891	0.0050441	0.0207757	-0.166987	4.48508	0.121454	0.291868	0.24314	5.02833	0.00316548	0.0276616
EMLSAT00000000555	ACO12515|score:1336|MIT domain-containing protein 1 [Lepeophtheirus salmonis]	Q5I0J5|score:307|RecName: Full=MIT domain-containing protein 1	-	-	738.198	-0.141727	0.103185	0.2009	676.241	-0.014206	0.897461	0.952936	468.569	0.150476	0.0854375	0.23529	-0.143046	5.62314	0.0909826	0.183187	-0.022155	5.61072	0.825362	0.909787	0.155915	5.02828	0.0563144	0.174931
EMLSAT00000000557	ALB00307|score:613|Sex combs reduced [Paracyclopina nana]	P09077|score:406|RecName: Full=Homeotic protein Sex combs reduced	GO:0003677 (DNA binding)GO:0043565 (sequence-specific DNA binding)GO:0003700 (sequence-specific DNA binding transcription factor activity)GO:0006355 (regulation of transcription, DNA-templated)	PF00046: Homeobox domain; 11-67	11.3698	0.791132	0.00936155	0.0295636	9.19445	-0.279618	0.4933	0.695093	3.90347	0.0449384	0.945455	0.976545	0.781376	-0.173689	0.00761355	0.0281147	-0.279031	-0.311735	0.461528	0.661426	0.0527109	-1.28254	0.923749	0.967468
EMLSAT00000000558	-	-	-	-	7.28832	0.971459	0.0163761	0.0464155	8.23771	1.60789	0.00259757	0.0198129	6.31206	0.856914	0.0984209	0.260515	0.948546	-0.73195	0.0200542	0.0583245	1.54792	-0.483344	0.00969112	0.0636131	0.835594	-0.824735	0.0766677	0.214598
EMLSAT00000000559	XP_013783924|score:405|PREDICTED: protein FAM102A-like [Limulus polyphemus]	Q5T8I3|score:298|RecName: Full=Protein FAM102B	-	PF10358: N-terminal C2 in EEIG1 and EHBP1 proteins; 32-130	391.806	0.00155468	0.981696	0.989867	383.623	-0.166514	0.185042	0.380239	414.832	0.23335	0.00221586	0.0150086	0.00418372	4.71181	0.947542	0.969199	-0.170877	4.79497	0.153555	0.339117	0.240615	4.85335	0.00232027	0.0231491
EMLSAT00000000560	-	-	-	-	148.889	-0.181111	0.0371372	0.0899651	130.453	-0.240933	0.0850531	0.226668	158.295	0.137553	0.211008	0.428312	-0.181507	3.32834	0.0367354	0.0921768	-0.247603	3.25508	0.0749345	0.214381	0.149012	3.47304	0.124871	0.296402
EMLSAT00000000561	XP_002066013|score:284|uncharacterized protein Dwil_GK10945 [Drosophila willistoni]	Q17005|score:180|RecName: Full=Lysozyme c-1; AltName: Full=1,4-beta-N-acetylmuramidase; Flags: Precursor	-	PF00062: C-type lysozyme/alpha-lactalbumin family; 20-101	7.14385	-0.497836	0.4459	0.589353	5.13483	-1.45626	0.0159152	0.0701601	7.42672	-1.12506	0.0464908	0.152732	-0.512384	-0.720724	0.441118	0.579719	-1.44307	-0.983817	0.015929	0.0829982	-1.08912	-0.628975	0.0475041	0.156873
EMLSAT00000000562	XP_014260345|score:176|PREDICTED: calcitonin gene-related peptide type 1 receptor-like isoform X2 [Cimex lectularius]		GO:0016020 (membrane)GO:0004930 (G-protein coupled receptor activity)	PF02793: Hormone receptor domain; 70-134	156.338	0.0225096	0.848278	0.905107	134.636	0.0924306	0.398039	0.613007	131.292	0.0319829	0.857735	0.935142	0.0201293	3.39817	0.858437	0.910279	0.0881342	3.3001	0.4031	0.611301	0.0391172	3.20786	0.809773	0.902518
EMLSAT00000000563	-	-	-	-	77.995	0.823864	0.000102043	0.000737648	62.8254	0.807305	8.63178e-05	0.0015911	106.606	0.293473	0.178104	0.385693	0.821555	2.4088	0.00076395	0.00529336	0.7993	2.2146	0.00111763	0.0220817	0.29891	2.91379	0.159792	0.347201
EMLSAT00000000564	-	-	-	-	578.124	0.985632	6.59225e-06	7.41486e-05	660.146	0.956046	1.07222e-05	0.000346239	134.758	2.3234	1.50514e-11	1.58813e-09	0.986138	5.27242	0.000756789	0.00526199	0.9518	5.57433	0.000860792	0.0197029	2.33064	3.25283	0.000267278	0.00632295
EMLSAT00000000565	XP_014483931|score:1116|PREDICTED: neprilysin-2 isoform X1 [Dinoponera quadriceps]	O16796|score:1024|RecName: Full=Neprilysin-11	GO:0006508 (proteolysis)GO:0004222 (metalloendopeptidase activity)GO:0008237 (metallopeptidase activity)	PF01431: Peptidase family M13; 539-730, PF05649: Peptidase family M13; 104-506,	14642.1	-0.202945	2.16522e-05	0.000201186	12267.2	-0.0647788	0.432869	0.646096	13761.1	0.25826	0.0367341	0.12853	-0.203902	9.929	0.00042714	0.00354296	-0.0714795	9.78777	0.373686	0.583348	0.264896	9.8987	0.0416305	0.143523
EMLSAT00000000566	XP_009876036|score:846|PREDICTED: endoplasmic reticulum metallopeptidase 1-like, partial [Apaloderma vittatum]	Q0VGW4|score:788|RecName: Full=Endoplasmic reticulum metallopeptidase 1; AltName: Full=FXNA-like protease	GO:0008233 (peptidase activity)GO:0006508 (proteolysis)	PF04389: Peptidase family M28; 11-122	352.891	-0.456214	8.39337e-06	9.10107e-05	288.798	-0.484602	0.000127196	0.00214164	218.742	0.0619133	0.681255	0.840678	-0.455662	4.56216	0.000192478	0.00205573	-0.492106	4.39074	0.000825679	0.019297	0.0684958	3.93754	0.610243	0.777144
EMLSAT00000000567	-	-	GO:0003824 (catalytic activity)GO:0006508 (proteolysis)GO:0004252 (serine-type endopeptidase activity)	PF00089: Trypsin; 44-115	0.302708	-1.10931	0.681796	NA	0.734313	1.6885	0.20876	NA	6.99191	-0.49251	0.312156	0.54594	-1.33114	-2.72395	0.25138	0.387667	1.42146	-2.41134	0.160928	0.348658	-0.474834	-0.680709	0.279188	0.489059
EMLSAT00000000569	XP_018026519|score:4022|PREDICTED: tetratricopeptide repeat protein 28-like isoform X1 [Hyalella azteca]	Q96AY4|score:2976|RecName: Full=Tetratricopeptide repeat protein 28; Short=TPR repeat protein 28; AltName: Full=TPR repeat-containing big gene cloned at Keio	GO:0005515 (protein binding)	PF13424: Tetratricopeptide repeat; 336-399, PF13424: Tetratricopeptide repeat; 213-285, PF13414: TPR repeat; 13-74, PF00515: Tetratricopeptide repeat; 456-482, PF00515: Tetratricopeptide repeat; 174-196, PF00515: Tetratricopeptide repeat; 296-320, PF12770: CHAT domain; 751-1074, PF13176: Tetratricopeptide repeat; 95-128	291.78	-0.305016	0.00118374	0.00549078	236.667	-0.366741	0.000170282	0.00267915	313.785	-0.0334861	0.790846	0.903655	-0.303285	4.28916	0.0032762	0.0152128	-0.371048	4.10413	0.00101945	0.0210578	-0.0257992	4.45267	0.816103	0.906087
EMLSAT00000000570	XP_013776417|score:985|PREDICTED: VWFA and cache domain-containing protein 1-like [Limulus polyphemus]	Q5VU97|score:801|RecName: Full=VWFA and cache domain-containing protein 1; Short=Cache domain-containing protein 1; Flags: Precursor	-	-	95.735	-0.470068	0.00150861	0.00665944	71.8571	-0.42042	0.00218396	0.0174238	47.4608	-0.0257052	0.900058	0.957493	-0.470157	2.70375	0.00398466	0.0175577	-0.438292	2.41736	0.0036199	0.0386053	-0.0172982	1.7716	0.925315	0.968369
EMLSAT00000000571	XP_014665796|score:481|PREDICTED: coiled-coil domain-containing protein 63-like [Priapulus caudatus]	Q3UX62|score:286|RecName: Full=Coiled-coil domain-containing protein 114	-	-	3.07751	0.787903	0.160201	0.279792	4.21561	0.728436	0.170677	0.36063	1.61258	0.0629562	0.947974	0.978167	0.736111	-1.60572	0.141755	0.254712	0.703198	-1.19896	0.112557	0.278506	0.0570648	-2.01663	0.940904	0.975385
EMLSAT00000000572	JAS08238|score:2456|hypothetical protein g.24795 [Clastoptera arizonana]	Q4V8C3|score:1896|RecName: Full=Echinoderm microtubule-associated protein-like 1; Short=EMAP-1	GO:0005515 (protein binding)	PF03451: HELP motif; 591-667, PF00400: WD domain, G-beta repeat; 672-696, PF00400: WD domain, G-beta repeat; 1188-1223, PF00400: WD domain, G-beta repeat; 1037-1064, PF00400: WD domain, G-beta repeat; 949-982,	2306.92	0.250463	0.000665095	0.00342124	2166.39	0.166035	0.113293	0.275978	2011.07	0.391306	0.00773412	0.0403952	0.249722	7.26384	0.00155122	0.00881353	0.159828	7.28665	0.106062	0.268151	0.397512	7.12573	0.0112982	0.0614714
EMLSAT00000000573	XP_013387004|score:1045|PREDICTED: tektin-3-like [Lingula anatina]	Q9BXF9|score:897|RecName: Full=Tektin-3	GO:0005874 (microtubule)GO:0000226 (microtubule cytoskeleton organization)	PF03148: Tektin family; 242-520, PF03148: Tektin family; 520-604,	15.1147	0.287183	0.210559	0.344792	13.0068	0.0965	0.789903	0.892339	8.89567	-0.419318	0.299048	0.531914	0.284352	0.178693	0.141648	0.254579	0.0892635	0.103871	0.788104	0.88823	-0.407146	-0.386503	0.239645	0.445284
EMLSAT00000000574	ABU41062|score:860|trypsin-like proteinase [Lepeophtheirus salmonis]	Q86T26|score:355|RecName: Full=Transmembrane protease serine 11B; AltName: Full=Airway trypsin-like protease 5	GO:0006508 (proteolysis)GO:0004252 (serine-type endopeptidase activity)GO:0003824 (catalytic activity)	PF00089: Trypsin; 28-258	3.49614	-0.0557859	0.912544	0.946611	4.01713	0.432731	0.438134	0.650282	4.17382	-0.0119306	0.985431	0.993887	-0.0510726	-1.45663	0.905162	0.940936	0.40143	-1.24164	0.401525	0.609974	-0.00940681	-1.2533	0.98654	0.993459
EMLSAT00000000575	XP_018017825|score:267|PREDICTED: uncharacterized protein LOC108674397 [Hyalella azteca]	-	-	-	10.9181	0.00303357	0.993034	0.99634	8.4421	0.118317	0.811244	0.90569	2.2093	-0.21236	0.826465	0.920208	-0.00325355	-0.228666	0.991759	0.998905	0.146531	-0.423518	0.752588	0.866918	-0.18178	-1.73535	0.822541	0.909519
EMLSAT00000000576	-	-	-	-	2.45398	-0.378109	0.539057	0.668885	1.17827	-0.404378	0.724418	NA	0.266632	-1.54115	0.581694	NA	-0.347033	-1.7462	0.533615	0.660152	-0.272398	-2.16562	0.768904	0.876139	-2.50601	-2.66567	0.104476	0.263695
EMLSAT00000000577	-	-	-	-	1.57132	-0.562626	0.441782	0.585688	2.83737	0.692176	0.404353	0.619013	0.680863	-0.340888	0.825791	NA	-0.53144	-2.09778	0.373028	0.516163	0.615468	-1.61952	0.423009	0.629114	-0.301544	-2.43327	0.777335	0.883898
EMLSAT00000000578	-	-	-	-	0.889766	0.873211	0.45968	NA	1.67886	0.666964	0.432109	NA	0.715911	-1.23219	0.389653	NA	0.74119	-2.40881	0.404986	0.546943	0.583689	-1.98346	0.377964	0.587367	-1.04871	-2.43215	0.296969	0.507037
EMLSAT00000000579	-	-	-	-	4.9611	-0.13225	0.820609	0.887019	4.45128	-0.358474	0.485394	0.688685	4.56488	-0.163625	0.790933	0.903655	-0.151101	-1.13151	0.784795	0.85907	-0.360271	-1.12805	0.396087	0.604819	-0.139832	-1.12425	0.802186	0.898023
EMLSAT00000000580	ABU41100|score:947|serine proteinase [Lepeophtheirus salmonis]	P21902|score:228|RecName: Full=Proclotting enzyme; Contains: RecName: Full=Proclotting enzyme light chain; Contains: RecName: Full=Proclotting enzyme heavy chain; Flags: Precursor	GO:0003824 (catalytic activity)GO:0004252 (serine-type endopeptidase activity)GO:0006508 (proteolysis)	PF00089: Trypsin; 234-315, PF00089: Trypsin; 35-229, PF00089: Trypsin; 316-400	461.95	0.358911	2.15877e-06	2.87689e-05	431.181	0.507793	0.0054787	0.0329703	476.669	0.635511	5.07936e-07	1.47148e-05	0.358128	4.94872	6.47896e-05	0.000977468	0.500729	4.96299	0.0122301	0.0718	0.643061	5.05346	4.87318e-05	0.0025024
EMLSAT00000000581	XP_005891660|score:238|PREDICTED: zinc finger protein 2 isoform X1 [Bos mutus]	Q92010|score:221|RecName: Full=Zinc finger and BTB domain-containing protein 14; AltName: Full=Zinc finger protein 161 homolog; Short=Zfp-161; AltName: Full=Zinc finger protein 5; Short=ZF5	GO:0046872 (metal ion binding)GO:0003676 (nucleic acid binding)	-	17.4598	0.137156	0.633082	0.747038	16.0888	0.0117154	0.970095	0.986447	7.73795	0.416121	0.308708	0.542568	0.138333	0.383832	0.624436	0.735663	0.00491199	0.373207	0.986709	0.994503	0.415939	-0.572506	0.19242	0.388207
EMLSAT00000000582	-	-	-	-	177.624	-5.15082	3.06412e-21	1.50065e-18	122.819	-6.58694	2.66236e-23	2.73037e-20	10.4732	-1.86071	0.000328045	0.00321093	-5.17835	3.5806	1.92538e-08	7.21656e-06	-6.57435	3.17253	1.01235e-06	0.000497781	-1.82166	-0.185429	0.00141088	0.0168548
EMLSAT00000000583	-	-	GO:0043565 (sequence-specific DNA binding)GO:0003700 (sequence-specific DNA binding transcription factor activity)GO:0006355 (regulation of transcription, DNA-templated)GO:0003677 (DNA binding)GO:0005634 (nucleus)	PF03131: bZIP Maf transcription factor; 272-349	293.923	-0.397421	0.0243461	0.063933	227.625	-0.602146	0.000878491	0.00908365	463.629	-0.500817	0.00041965	0.00394636	-0.398169	4.30032	0.035472	0.0895686	-0.607909	4.05144	0.00299941	0.035139	-0.493443	5.01227	0.00165934	0.018595
EMLSAT00000000584	-	-	-	-	79.6309	-0.0725066	0.736443	0.826442	86.2914	0.378141	0.105554	0.263675	65.6165	-0.0643249	0.786224	0.901441	-0.0743416	2.43616	0.728779	0.819595	0.368498	2.66148	0.118714	0.287299	-0.0559419	2.23135	0.801527	0.897704
EMLSAT00000000585	-	-	-	-	795.757	0.332039	7.86676e-06	8.62555e-05	745.112	0.392221	3.2668e-06	0.000132594	459.742	0.211153	0.0161445	0.0703593	0.33214	5.73037	9.56492e-05	0.00127895	0.385422	5.74884	0.000174138	0.00881029	0.217039	5.00139	0.0122836	0.0647601
EMLSAT00000000586	XP_014251344|score:187|PREDICTED: uncharacterized protein LOC106667730 [Cimex lectularius]	-	-	-	227.565	0.155724	0.119093	0.224186	233.865	-0.0520812	0.697607	0.838322	114.571	-0.0325282	0.842972	0.927723	0.154716	3.93353	0.112622	0.215678	-0.0568009	4.08575	0.654002	0.8014	-0.0259603	3.01253	0.861346	0.931295
EMLSAT00000000587	ACO12543|score:447|Probable protein BRICK1 [Lepeophtheirus salmonis]	A2BD66|score:256|RecName: Full=Probable protein BRICK1-B	-	-	126.362	0.304023	0.0152294	0.0437346	127.379	0.027557	0.794454	0.895149	76.8122	0.253327	0.103098	0.268812	0.302017	3.09421	0.0175282	0.0524372	0.0244148	3.21815	0.790916	0.889799	0.26524	2.44918	0.0648636	0.192806
EMLSAT00000000588	ACO12074|score:384|Vacuolar ATP synthase subunit e 2 [Lepeophtheirus salmonis]	Q8NHE4|score:186|RecName: Full=V-type proton ATPase subunit e 2; Short=V-ATPase subunit e 2; AltName: Full=Lysosomal 9 kDa H(+)-transporting ATPase V0 subunit e2; AltName: Full=Vacuolar proton pump subunit e 2	GO:0033179 (proton-transporting V-type ATPase, V0 domain)GO:0015991 (ATP hydrolysis coupled proton transport)GO:0015078 (hydrogen ion transmembrane transporter activity)	PF05493: ATP synthase subunit H; 7-68	854.157	0.0836152	0.199709	0.330709	794.577	0.255883	0.00166566	0.0143987	616.797	0.156439	0.0125662	0.0585115	0.0822421	5.8327	0.186307	0.312352	0.247525	5.84218	0.00431821	0.0418695	0.163688	5.42333	0.0116791	0.0628438
EMLSAT00000000589	-	-	-	-	192.589	0.197864	0.13185	0.242152	164.81	0.031775	0.861551	0.934928	92.1504	-0.549077	0.00275889	0.0178259	0.197281	3.69521	0.128853	0.238085	0.0257884	3.59017	0.880184	0.94053	-0.541638	2.7061	0.00585202	0.040223
EMLSAT00000000590	-	-	-	PF13489: Methyltransferase domain; 4-122	45.7486	0.024106	0.869534	0.918602	40.7439	0.138377	0.488977	0.691593	37.5846	-0.269746	0.246073	0.470496	0.0305996	1.66477	0.822479	0.885869	0.14017	1.61079	0.455743	0.656834	-0.261847	1.45968	0.22731	0.430636
EMLSAT00000000591	KNC29682|score:648|hypothetical protein FF38_05064 [Lucilia cuprina]	-	-	-	162.45	0.571079	0.00347739	0.0132662	202.903	0.0248309	0.895559	0.95223	92.641	0.335921	0.0179528	0.0755764	0.571261	3.45262	0.00826879	0.0299173	0.0161263	3.88252	0.928526	0.966588	0.344	2.71469	0.0144963	0.0718762
EMLSAT00000000592	KDR17690|score:896|Mitochondrial import receptor subunit TOM70 [Zootermopsis nevadensis]	O94826|score:785|RecName: Full=Mitochondrial import receptor subunit TOM70; AltName: Full=Mitochondrial precursor proteins import receptor; AltName: Full=Translocase of outer membrane 70 kDa subunit; AltName: Full=Translocase of outer mitochondrial membrane protein 70	GO:0005515 (protein binding)	PF00515: Tetratricopeptide repeat; 341-372, PF13414: TPR repeat; 64-133, PF13414: TPR repeat; 449-515, PF13174: Tetratricopeptide repeat; 389-413	1513.65	-0.135717	0.00188269	0.00799174	1316.64	-0.0751336	0.124466	0.293253	726.163	0.028567	0.691081	0.847534	-0.136286	6.65664	0.00469869	0.0197185	-0.0840332	6.56984	0.114609	0.281364	0.0355522	5.65826	0.588349	0.761016
EMLSAT00000000593	XP_012147657|score:335|PREDICTED: UV radiation resistance-associated gene protein isoform X2 [Megachile rotundata]	Q9P2Y5|score:231|RecName: Full=UV radiation resistance-associated gene protein; AltName: Full=p63	GO:0010508 (positive regulation of autophagy)	PF10186: UV radiation resistance protein and autophagy-related subunit 14; 222-464	396.729	-0.115585	0.119209	0.224333	384.418	-0.239113	0.0017155	0.0146499	275.527	-0.182032	0.0736322	0.211552	-0.117292	4.73036	0.106388	0.206648	-0.247608	4.79987	0.00333745	0.0371674	-0.177271	4.26634	0.0624635	0.187908
EMLSAT00000000594	XP_008062899|score:1208|PREDICTED: lipoamide acyltransferase component of branched-chain alpha-keto acid dehydrogenase complex, mitochondrial [Carlito syrichta]	P53395|score:1202|RecName: Full=Lipoamide acyltransferase component of branched-chain alpha-keto acid dehydrogenase complex, mitochondrial; AltName: Full=Branched-chain alpha-keto acid dehydrogenase complex component E2; Short=BCKAD-E2; Short=BCKADE2; AltName: Full=Dihydrolipoamide acetyltransferase component of branched-chain alpha-keto acid dehydrogenase complex; AltName: Full=Dihydrolipoamide …	GO:0008152 (metabolic process)GO:0043754 (dihydrolipoyllysine-residue (2-methylpropanoyl)transferase activity)GO:0048037 (cofactor binding)GO:0016746 (transferase activity, transferring acyl groups)GO:0046949 (fatty-acyl-CoA biosynthetic process)	PF00198: 2-oxoacid dehydrogenases acyltransferase (catalytic domain); 252-482, PF02817: e3 binding domain; 174-209, PF00364: Biotin-requiring enzyme; 69-138	1509	-0.0271982	0.592221	0.714751	1440.02	-0.0802132	0.0805405	0.218671	880.216	0.0202763	0.803649	0.909184	-0.028358	6.65224	0.561002	0.684433	-0.088194	6.69883	0.0799262	0.223302	0.0262115	5.93502	0.720411	0.849814
EMLSAT00000000595	-	-	-	-	2.15316	1.58495	0.0199359	0.0542398	1.08381	-0.0721787	0.947489	NA	1.53367	-0.895378	0.405745	0.634202	1.48575	-1.84908	0.0136089	0.0435382	-0.0687798	-2.20513	0.936442	0.972188	-0.85434	-2.05689	0.334042	0.54414
EMLSAT00000000596	JAN58278|score:221|Neuronal PAS domain-containing protein [Daphnia magna]	-	-	-	30.7388	0.55682	0.00539088	0.018836	29.639	0.118471	0.570082	0.751279	10.0261	0.251094	0.509059	0.717047	0.55125	1.1314	0.00786942	0.0288201	0.104846	1.18389	0.572192	0.745398	0.256194	-0.250279	0.407541	0.609635
EMLSAT00000000597	KDR09977|score:1488|4-aminobutyrate aminotransferase, mitochondrial [Zootermopsis nevadensis]	P80147|score:1265|RecName: Full=4-aminobutyrate aminotransferase, mitochondrial; AltName: Full=(S)-3-amino-2-methylpropionate transaminase; AltName: Full=GABA aminotransferase; Short=GABA-AT; AltName: Full=Gamma-amino-N-butyrate transaminase; Short=GABA transaminase; Short=GABA-T; AltName: Full=L-AIBAT; Flags: Precursor	GO:0009448 (gamma-aminobutyric acid metabolic process)GO:0008483 (transaminase activity)GO:0003867 (4-aminobutyrate transaminase activity)GO:0003824 (catalytic activity)GO:0030170 (pyridoxal phosphate binding)	PF00202: Aminotransferase class-III; 62-430	1280.12	-0.140543	0.0148819	0.0429046	1087.55	-0.119941	0.0215884	0.0867132	1274.07	-0.278798	0.000227038	0.00235452	-0.139066	6.41502	0.018076	0.0537706	-0.123418	6.29439	0.0282322	0.1152	-0.270609	6.46724	0.00170202	0.018937
EMLSAT00000000598	XP_008478486|score:605|PREDICTED: uncharacterized protein LOC103515323 [Diaphorina citri]	-	-	-	49.0298	1.89449	0.00357247	0.0135542	25.3646	1.18009	0.0380212	0.129661	16.2377	-1.31555	0.00129683	0.00985778	1.91067	1.77366	0.0108886	0.0367467	1.22281	1.04132	0.0683858	0.201681	-1.29219	0.352008	0.00449647	0.0342852
EMLSAT00000000599	ACO13069|score:1008|39S ribosomal protein L17, mitochondrial precursor [Lepeophtheirus salmonis]	Q9D8P4|score:152|RecName: Full=39S ribosomal protein L17, mitochondrial; Short=L17mt; Short=MRP-L17; Flags: Precursor	GO:0003735 (structural constituent of ribosome)GO:0005622 (intracellular)GO:0005840 (ribosome)GO:0006412 (translation)	PF01196: Ribosomal protein L17; 37-125	539.364	0.181934	0.0436839	0.102569	488.83	0.108795	0.22144	0.427754	306.201	0.00617291	0.958306	0.981693	0.180353	5.17126	0.0397273	0.0979222	0.102828	5.14342	0.214614	0.415912	0.0113694	4.41846	0.912031	0.96103
EMLSAT00000000600	ACO11997|score:818|Nuclear cap-binding protein subunit 2 [Lepeophtheirus salmonis]	B7P877|score:633|RecName: Full=Nuclear cap-binding protein subunit 2; AltName: Full=20 kDa nuclear cap-binding protein; AltName: Full=NCBP 20 kDa subunit; Short=CBP20	GO:0045292 (mRNA cis splicing, via spliceosome)GO:0005846 (nuclear cap binding complex)GO:0000339 (RNA cap binding)GO:0003676 (nucleic acid binding)GO:0000166 (nucleotide binding)	PF00076: RNA recognition motif. (a.k.a. RRM, RBD, or RNP domain); 39-109	1065.11	0.369867	8.69859e-05	0.000645067	996.186	0.0808749	0.425716	0.639481	513.656	-0.0528411	0.690071	0.847058	0.369007	6.15009	0.000368011	0.0031732	0.0749601	6.16748	0.412095	0.618838	-0.0456507	5.16087	0.698857	0.836536
EMLSAT00000000601	XP_014288078|score:1398|PREDICTED: SWI/SNF-related matrix-associated actin-dependent regulator of chromatin subfamily B member 1-like isoform X2 [Halyomorpha halys]	Q6DFM1|score:1254|RecName: Full=SWI/SNF-related matrix-associated actin-dependent regulator of chromatin subfamily B member 1	GO:0006338 (chromatin remodeling)GO:0000228 (nuclear chromosome)	PF04855: SNF5 / SMARCB1 / INI1; 200-396	789.421	0.253398	0.00099408	0.0047711	735.027	-0.0408058	0.602972	0.772529	322.088	-0.212277	0.028868	0.107796	0.252794	5.71903	0.00172797	0.0095508	-0.0456402	5.73002	0.529288	0.713335	-0.206448	4.49055	0.0282321	0.111153
EMLSAT00000000602	JAT19800|score:544|hypothetical protein g.1208, partial [Graphocephala atropunctata]	Q80V03|score:297|RecName: Full=Uncharacterized aarF domain-containing protein kinase 5	GO:0016772 (transferase activity, transferring phosphorus-containing groups)	-	177.833	0.14156	0.07411	0.155718	195.359	0.0828291	0.602873	0.772492	120.974	-0.237264	0.0625634	0.189204	0.13989	3.58128	0.0719908	0.154382	0.0772403	3.82659	0.605803	0.770437	-0.225883	3.09058	0.0557869	0.173884
EMLSAT00000000603	XP_016103373|score:280|PREDICTED: gastrula zinc finger protein XlCGF57.1-like [Sinocyclocheilus grahami]	Q3B7N9|score:269|RecName: Full=Myoneurin	GO:0046872 (metal ion binding)GO:0003676 (nucleic acid binding)GO:0005515 (protein binding)	PF13465: Zinc-finger double domain; 323-348, PF13465: Zinc-finger double domain; 354-371, PF13894: C2H2-type zinc finger; 280-302, PF00651: BTB/POZ domain; 12-76	164.886	-0.128166	0.153918	0.271481	163.563	0.00462055	0.959899	0.982635	137.906	0.011119	0.932713	0.971662	-0.129896	3.47379	0.141169	0.254003	-0.00401187	3.57609	0.960827	0.982452	0.0149273	3.27787	0.897503	0.952962
EMLSAT00000000604	ACO15418|score:275|Abhydrolase domain-containing protein 7 [Caligus clemensi]	-	-	-	24.3151	-0.16899	0.394621	0.54117	23.5429	0.0871056	0.729499	0.857058	21.8547	-0.231856	0.369981	0.60434	-0.174424	0.814038	0.331189	0.474302	0.0866816	0.872908	0.709496	0.838565	-0.220795	0.728408	0.302276	0.51251
EMLSAT00000000605	ACO15418|score:528|Abhydrolase domain-containing protein 7 [Caligus clemensi]	Q6IE26|score:216|RecName: Full=Epoxide hydrolase 4; AltName: Full=Abhydrolase domain-containing protein 7; AltName: Full=Epoxide hydrolase-related protein	-	PF12697: Alpha/beta hydrolase family; 72-131	15.3207	-0.0968427	0.687054	0.788559	13.8857	0.34755	0.204063	0.406864	15.0874	0.225908	0.548045	0.746789	-0.0994658	0.205359	0.636146	0.744238	0.343538	0.189726	0.131254	0.306575	0.229944	0.223648	0.505154	0.694912
EMLSAT00000000606	OFV65779|score:519|ATPase AAA [Candidatus Syntrophoarchaeum butanivorans]	Q60560|score:454|RecName: Full=DNA-binding protein SMUBP-2; AltName: Full=ATP-dependent helicase IGHMBP2; AltName: Full=Immunoglobulin mu-binding protein 2; AltName: Full=Insulin II gene enhancer-binding protein; AltName: Full=RIPE3B-binding complex 3B2 p110 subunit; Short=RIP-1	-	PF13086: AAA domain; 77-165, PF13087: AAA domain; 173-366,	281.478	-0.335226	3.60535e-05	0.000309579	233.166	-0.254268	0.00287743	0.0210235	187.625	0.0293589	0.777793	0.89676	-0.337933	4.23856	0.000399266	0.00337477	-0.262427	4.08375	0.00395982	0.0401552	0.0376253	3.71644	0.671927	0.817863
EMLSAT00000000607	XP_006825327|score:950|PREDICTED: E3 ubiquitin-protein ligase listerin-like [Saccoglossus kowalevskii]	E1C231|score:880|RecName: Full=E3 ubiquitin-protein ligase listerin; AltName: Full=RING finger protein 160; Short=Zfp-294; AltName: Full=RING-type E3 ubiquitin transferase listerin	GO:0005488 (binding)GO:0005515 (protein binding)GO:0008270 (zinc ion binding)	PF13639: Ring finger domain; 1540-1589	664.674	-0.775066	1.07578e-10	5.16113e-09	482.423	-0.428444	0.000213742	0.00318523	517.951	-0.0749719	0.44949	0.671064	-0.775674	5.47239	2.23201e-06	0.000104629	-0.436737	5.12701	0.00100128	0.0208665	-0.0684669	5.172	0.436885	0.635919
EMLSAT00000000608	-	-	-	-	3.57041	-0.144363	0.773338	0.853423	3.83162	0.397762	0.452875	0.662613	1.28588	1.20989	0.290717	0.522917	-0.141209	-1.45277	0.73621	0.824672	0.380242	-1.2826	0.349219	0.559665	1.10388	-2.14395	0.215869	0.417199
EMLSAT00000000609	CAC42830|score:1006|hrp65-3 isoform [Chironomus tentans]	Q9U1N0|score:1005|RecName: Full=Hrp65 protein; AltName: Full=Ct-Hrp65	GO:0000166 (nucleotide binding)GO:0003676 (nucleic acid binding)	PF00076: RNA recognition motif. (a.k.a. RRM, RBD, or RNP domain); 232-291, PF00076: RNA recognition motif. (a.k.a. RRM, RBD, or RNP domain); 156-216, PF08075: NOPS (NUC059) domain; 302-354	2148.94	0.117313	0.0536394	0.121106	1902.98	0.0184169	0.761868	0.874327	1321.36	-0.0163275	0.764172	0.889369	0.116384	7.16154	0.05107	0.1188	0.0101044	7.10048	0.86525	0.932143	-0.00982537	6.52004	0.864492	0.932545
EMLSAT00000000610	EFN70893|score:392|Myosin regulatory light chain 2 [Camponotus floridanus]	Q1HPS0|score:358|RecName: Full=Myosin regulatory light chain 2; Short=MLC-2	GO:0005509 (calcium ion binding)	PF13405: EF-hand domain; 17-42, PF13833: EF-hand domain pair; 98-146,	8256.21	0.491711	2.13624e-08	5.46924e-07	7848.88	0.104961	0.203856	0.406667	46921.6	-0.397123	0.000260521	0.0026422	0.491025	9.1023	8.51697e-06	0.00026193	0.0985974	9.14318	0.218581	0.420948	-0.390023	11.6675	0.00342369	0.02904
EMLSAT00000000611	-	-	-	-	58.4099	0.190535	0.481329	0.62048	99.4856	-0.0284304	0.969022	0.986	119.932	0.876906	0.00868384	0.0440356	0.187909	2.00086	0.496684	0.627605	-0.0964607	2.84927	0.898777	0.949923	0.867635	3.07198	0.0420519	0.144313
EMLSAT00000000612	-	-	-	-	23.162	0.22545	0.282101	0.426143	45.488	-0.151262	0.827234	0.914366	48.0134	0.298037	0.328457	0.564163	0.222617	0.739898	0.257972	0.395464	-0.23401	1.75175	0.737881	0.857573	0.295542	1.78556	0.329637	0.539602
EMLSAT00000000613	-	-	-	-	2.18779	1.04324	0.279701	0.423169	1.20093	3.86677	0.00146922	NA	0.595683	1.12822	0.591279	NA	1.09413	-1.78186	0.194273	0.322194	4.51104	-2.10098	0.00216661	0.0304289	1.12618	-2.4373	0.388397	0.593657
EMLSAT00000000614	XP_013784532|score:323|PREDICTED: RNA-binding motif protein, X-linked-like-3 isoform X3 [Limulus polyphemus]		GO:0008061 (chitin binding)GO:0006030 (chitin metabolic process)GO:0005576 (extracellular region)	PF01607: Chitin binding Peritrophin-A domain; 123-171	5.90404	2.95869	0.00166667	0.00721814	5.61609	4.12143	3.15284e-05	0.000768189	2.03787	1.42157	0.266633	0.495083	2.88502	-0.895207	0.00215557	0.0112311	3.97028	-0.781567	0.000321952	0.011925	1.41994	-1.77127	0.193511	0.389622
EMLSAT00000000615	XP_008193340|score:749|PREDICTED: neurotrimin isoform X3 [Tribolium castaneum]	Q24372|score:345|RecName: Full=Lachesin; Flags: Precursor	GO:0005515 (protein binding)	PF13927: Immunoglobulin domain; 115-202, PF07679: Immunoglobulin I-set domain; 10-89, PF07679: Immunoglobulin I-set domain; 228-317	6.73616	-0.0785101	0.827461	0.890996	6.25719	0.299985	0.452443	0.662256	0.820969	-1.49281	0.281201	NA	-0.0779168	-0.775654	0.806866	0.874452	0.287649	-0.748558	0.366001	0.57647	-1.28153	-2.37953	0.204097	0.403151
EMLSAT00000000616	ALS04975|score:508|myosin light chain 2 [Calanus sinicus]	Q1HPS0|score:455|RecName: Full=Myosin regulatory light chain 2; Short=MLC-2	GO:0005509 (calcium ion binding)	PF00036: EF hand; 37-64	5862.29	0.424063	4.02099e-06	4.90278e-05	5340.7	0.148024	0.0819747	0.221654	34175.1	-0.389593	3.77421e-06	8.06825e-05	0.423316	8.60845	8.50142e-05	0.0011924	0.141655	8.58789	0.0919882	0.244715	-0.382152	11.2103	0.00117429	0.0152934
EMLSAT00000000617	ADD37937|score:1150|Vesicle-trafficking protein SEC22b-B [Lepeophtheirus salmonis]	Q7SXP0|score:679|RecName: Full=Vesicle-trafficking protein SEC22b-B; AltName: Full=SEC22 vesicle-trafficking protein homolog B-B	GO:0016021 (integral component of membrane)GO:0006810 (transport)GO:0016192 (vesicle-mediated transport)	PF13774: Regulated-SNARE-like domain; 36-118, PF00957: Synaptobrevin; 133-209,	919.868	0.166933	0.030456	0.0767539	867.914	0.15839	0.0680945	0.194179	610.869	0.338805	2.84975e-05	0.000447134	0.164732	5.93956	0.0297373	0.0785182	0.149988	5.96949	0.0737319	0.212429	0.345327	5.40963	0.000235456	0.00590406
EMLSAT00000000618	ACO12014|score:1916|Innexin inx2 [Lepeophtheirus salmonis]	Q9XYN1|score:780|RecName: Full=Innexin inx2; Short=Innexin-2; AltName: Full=G-Inx2	GO:0005921 (gap junction)	PF00876: Innexin; 19-352	3441	-0.230942	0.00649954	0.0219174	3042.43	-0.0862106	0.105728	0.263992	2654.4	0.123262	0.0132432	0.0610476	-0.231589	7.84063	0.00875012	0.0311329	-0.0930734	7.77704	0.1114	0.276824	0.1305	7.52542	0.0542634	0.170465
EMLSAT00000000619	ADD38095|score:1610|Methyltransferase-like protein 2 [Lepeophtheirus salmonis]	Q5M8E6|score:827|RecName: Full=Methyltransferase-like protein 2	-	PF13489: Methyltransferase domain; 97-272	704.097	0.0459373	0.448722	0.59199	662.876	-0.0272012	0.681379	0.827231	369.472	0.115483	0.244624	0.468731	0.0428097	5.55478	0.452589	0.590071	-0.0355808	5.58211	0.575524	0.747465	0.121522	4.68656	0.174375	0.364555
EMLSAT00000000620	JAN58310|score:530|5-methylcytosine rRNA methyltransferase NSUN4 [Daphnia magna]	Q96CB9|score:307|RecName: Full=5-methylcytosine rRNA methyltransferase NSUN4; AltName: Full=NOL1/NOP2/Sun domain family member 4; Flags: Precursor	-	PF01189: NOL1/NOP2/sun family; 265-373	243.026	-0.0399088	0.591551	0.714281	213.588	-0.0483338	0.600456	0.771057	112.794	-0.269295	0.0747806	0.213731	-0.0426808	4.02792	0.542844	0.66804	-0.0623436	3.95789	0.4692	0.666539	-0.263794	2.99478	0.0660874	0.194803
EMLSAT00000000621	XP_011668640|score:1171|PREDICTED: WD and tetratricopeptide repeats protein 1 [Strongylocentrotus purpuratus]	Q8N5D0|score:578|RecName: Full=WD and tetratricopeptide repeats protein 1	GO:0032040 (small-subunit processome)GO:0005515 (protein binding)	PF00400: WD domain, G-beta repeat; 370-408, PF00400: WD domain, G-beta repeat; 729-760, PF00400: WD domain, G-beta repeat; 328-365, PF00400: WD domain, G-beta repeat; 287-320, PF13414: TPR repeat; 522-588, PF04900: Fcf1; 54-155	344.544	-0.0837452	0.271221	0.413694	338.389	0.0176302	0.794329	0.895149	317.746	0.0611461	0.442831	0.665316	-0.0849168	4.52792	0.250697	0.386933	0.0162926	4.61507	0.788604	0.888414	0.0682541	4.47068	0.316322	0.526501
EMLSAT00000000622	XP_008217194|score:1120|PREDICTED: peptidyl-prolyl cis-trans isomerase-like 4 isoform X2 [Nasonia vitripennis]	Q8WUA2|score:958|RecName: Full=Peptidyl-prolyl cis-trans isomerase-like 4; Short=PPIase; AltName: Full=Cyclophilin-like protein PPIL4; AltName: Full=Rotamase PPIL4	GO:0003676 (nucleic acid binding)GO:0000166 (nucleotide binding)GO:0003755 (peptidyl-prolyl cis-trans isomerase activity)GO:0006457 (protein folding)	PF00160: Cyclophilin type peptidyl-prolyl cis-trans isomerase/CLD; 4-99, PF00076: RNA recognition motif. (a.k.a. RRM, RBD, or RNP domain); 202-272,	211.501	-0.0420904	0.594006	0.715951	194.168	-0.0485694	0.646961	0.803343	130.633	-0.0670476	0.5797	0.772862	-0.0454894	3.82931	0.545787	0.670782	-0.0595871	3.82095	0.539506	0.720583	-0.0587617	3.20066	0.572226	0.750577
EMLSAT00000000623	JAT10876|score:2615|hypothetical protein g.11102, partial [Graphocephala atropunctata]	Q62915|score:2180|RecName: Full=Peripheral plasma membrane protein CASK; AltName: Full=Calcium/calmodulin-dependent serine protein kinase	GO:0006468 (protein phosphorylation)GO:0005515 (protein binding)GO:0005524 (ATP binding)GO:0016772 (transferase activity, transferring phosphorus-containing groups)GO:0004672 (protein kinase activity)	PF07653: Variant SH3 domain; 529-592, PF00069: Protein kinase domain; 2-198, PF00595: PDZ domain (Also known as DHR or GLGF); 439-515, PF02828: L27 domain; 363-394, PF02828: L27 domain; 280-331, PF00625: Guanylate kinase; 645-764	26.7715	-0.429454	0.0749959	0.15713	17.618	0.0367947	0.888583	0.949252	9.14243	-0.944879	0.0172102	0.0734935	-0.427406	0.937922	0.0819445	0.169863	0.0216106	0.496526	0.921927	0.963122	-0.922726	-0.369865	0.00813415	0.0496999
EMLSAT00000000624	XP_015435616|score:3467|PREDICTED: mitogen-activated protein kinase kinase kinase 15 isoform X1 [Dufourea novaeangliae]	A2AQW0|score:2172|RecName: Full=Mitogen-activated protein kinase kinase kinase 15; AltName: Full=MAPK/ERK kinase kinase 15; Short=MEK kinase 15; Short=MEKK 15	GO:0003924 (GTPase activity)GO:0005622 (intracellular)GO:0007264 (small GTPase mediated signal transduction)GO:0004674 (protein serine/threonine kinase activity)GO:0016772 (transferase activity, transferring phosphorus-containing groups)GO:0006886 (intracellular protein transport)GO:0006913 (nucleocytoplasmic transport)GO:0016020 (membrane)GO:0006468 (protein phosphorylation)GO:0005525 (GTP bindi…	PF13281: Domain of unknown function (DUF4071); 144-505, PF00069: Protein kinase domain; 656-909, PF00071: Ras family; 1466-1632	1305.65	-0.114363	0.181415	0.307566	1359.13	-0.300506	0.130494	0.302172	1565.17	-0.238687	0.00296901	0.0188551	-0.114365	6.44351	0.159358	0.27769	-0.308986	6.61572	0.141104	0.321138	-0.231113	6.76362	0.00798844	0.0491855
EMLSAT00000000625	ACO10429|score:969|UPF0029 protein C27E2.02 [Caligus rogercresseyi]	Q642J4|score:546|RecName: Full=Protein IMPACT; AltName: Full=Imprinted and ancient gene protein homolog	GO:0005515 (protein binding)	PF01205: Uncharacterized protein family UPF0029; 149-257, PF05773: RWD domain; 6-107,	329.651	0.142338	0.0515445	0.117277	314.542	-0.08532	0.426374	0.639969	190.117	-0.0804722	0.446065	0.668006	0.139841	4.46466	0.0553827	0.126502	-0.0939482	4.51174	0.35397	0.565421	-0.0725701	3.73591	0.42986	0.629824
EMLSAT00000000626	ACO15440|score:923|Charged multivesicular body protein 3 [Caligus clemensi]	Q6NRM7|score:532|RecName: Full=Charged multivesicular body protein 3; AltName: Full=Chromatin-modifying protein 3; AltName: Full=Vacuolar protein-sorting-associated protein 24	GO:0015031 (protein transport)	PF03357: Snf7; 32-199	648.138	0.440308	4.41611e-05	0.000364004	669.089	0.172069	0.0343095	0.120497	427.1	0.126974	0.122431	0.302855	0.43933	5.43502	0.000261394	0.00251618	0.168248	5.59428	0.0363349	0.134056	0.136274	4.89537	0.0749428	0.21099
EMLSAT00000000627	XP_013775846|score:1577|PREDICTED: DIS3-like exonuclease 2 [Limulus polyphemus]	Q8IYB7|score:1504|RecName: Full=DIS3-like exonuclease 2; Short=hDIS3L2	GO:0000175 (3'-5'-exoribonuclease activity)GO:0034427 (nuclear-transcribed mRNA catabolic process, exonucleolytic, 3'-5')	PF00773: RNB domain; 510-861	604.934	-0.22203	2.44777e-05	0.000223253	584.254	-0.291079	0.0138635	0.0642539	394.542	-0.116331	0.264746	0.492854	-0.223037	5.33655	0.000274156	0.00259528	-0.29583	5.4004	0.01502	0.0805183	-0.108467	4.7806	0.249142	0.457402
EMLSAT00000000628	-	-	-	-	522.859	1.172	2.19918e-05	0.000203858	749.794	1.05056	2.56993e-07	1.62873e-05	154.835	2.59037	1.64313e-21	2.69966e-18	1.17256	5.1287	0.00183941	0.00995515	1.04467	5.75578	0.000208939	0.00960157	2.59456	3.44672	3.15282e-06	0.000896634
EMLSAT00000000629	KZS19858|score:766|putative tRNA pseudouridine synthase Pus10 [Daphnia magna]	Q3MIT2|score:633|RecName: Full=Putative tRNA pseudouridine synthase Pus10; AltName: Full=Coiled-coil domain-containing protein 139; AltName: Full=tRNA pseudouridine 55 synthase; Short=Psi55 synthase; AltName: Full=tRNA pseudouridylate synthase; AltName: Full=tRNA-uridine isomerase	-	-	490.367	-0.144093	0.139826	0.253028	393.719	-0.088222	0.555494	0.741777	222.644	-0.0304541	0.758636	0.886956	-0.145066	5.03489	0.127472	0.23612	-0.0949413	4.83475	0.50016	0.690398	-0.0265407	3.96116	0.756355	0.87222
EMLSAT00000000630	-	-	-	-	2.66505	0.531807	0.472909	0.613123	6.81135	0.659549	0.415845	0.630022	5.97145	0.928762	0.0672363	0.198934	0.54258	-1.67157	0.41839	0.559181	0.482028	-0.75986	0.554003	0.732797	0.917775	-0.864165	0.0300466	0.116552
EMLSAT00000000631	ACO13029|score:1258|HIV Tat-specific factor 1 homolog [Lepeophtheirus salmonis]	Q9UQQ1|score:576|RecName: Full=N-acetylated-alpha-linked acidic dipeptidase-like protein; Short=NAALADase L; AltName: Full=100 kDa ileum brush border membrane protein; Short=I100; AltName: Full=Ileal dipeptidylpeptidase	GO:0008233 (peptidase activity)GO:0006508 (proteolysis)GO:0000166 (nucleotide binding)	PF04389: Peptidase family M28; 706-802	803.96	0.183658	0.00711096	0.0236241	760.584	0.0447924	0.52464	0.719308	551.11	-0.191451	0.0514935	0.164863	0.182224	5.74548	0.00894138	0.0316351	0.0362034	5.77967	0.587616	0.756175	-0.184552	5.26151	0.0486109	0.15917
EMLSAT00000000632	XP_017769201|score:676|PREDICTED: lysocardiolipin acyltransferase 1-like [Nicrophorus vespilloides]	Q5F3X0|score:589|RecName: Full=Lysocardiolipin acyltransferase 1	GO:0008152 (metabolic process)GO:0016746 (transferase activity, transferring acyl groups)	PF01553: Acyltransferase; 70-231	91.0569	-0.24674	0.0242825	0.0637946	75.3204	0.0016692	0.99034	0.995551	35.88	-0.223994	0.295996	0.529349	-0.243439	2.62956	0.0284826	0.076017	-0.0127411	2.48013	0.921855	0.963122	-0.215359	1.39083	0.260956	0.469533
EMLSAT00000000633	XP_019555328|score:1196|PREDICTED: protein GPR107-like [Aedes albopictus]	Q8BUV8|score:1068|RecName: Full=Protein GPR107; Flags: Precursor	GO:0016021 (integral component of membrane)	PF06814: Lung seven transmembrane receptor; 151-439	773.187	0.130781	0.0849076	0.172874	683.961	0.208707	0.0349723	0.122295	440.916	0.0694007	0.494392	0.705197	0.128817	5.68977	0.0803807	0.167834	0.199812	5.62678	0.0400869	0.143068	0.0761386	4.94127	0.398077	0.601175
EMLSAT00000000634	-	-	-	-	461.932	0.442169	1.72007e-08	4.52298e-07	451.081	0.548023	6.5526e-07	3.53684e-05	321.8	0.38327	0.000650194	0.0056996	0.440206	4.9487	8.36949e-06	0.000259765	0.542616	5.02642	7.45613e-05	0.00525404	0.389373	4.48864	0.00122133	0.015667
EMLSAT00000000635	XP_015519633|score:1317|PREDICTED: cleft lip and palate transmembrane protein 1 homolog [Neodiprion lecontei]	O96005|score:1091|RecName: Full=Cleft lip and palate transmembrane protein 1	-	PF05602: Cleft lip and palate transmembrane protein 1 (CLPTM1); 178-467, PF05602: Cleft lip and palate transmembrane protein 1 (CLPTM1); 42-175,	2735.33	-0.221953	0.00264174	0.010576	2262.99	-0.0889219	0.267472	0.479248	1449.79	0.0145227	0.832968	0.923192	-0.223365	7.5097	0.00424025	0.0183138	-0.0965426	7.35057	0.210017	0.410787	0.0217294	6.65369	0.749859	0.868716
EMLSAT00000000636	ADD38022|score:2104|F-box only protein 25 [Lepeophtheirus salmonis]	Q641X7|score:345|RecName: Full=F-box only protein 25	GO:0005515 (protein binding)	-	204.631	0.117822	0.633289	0.747132	206.002	-0.305502	0.233429	0.441387	197.1	-0.996104	0.00278371	0.0179544	0.118921	3.78347	0.654465	0.758934	-0.315013	3.90369	0.241874	0.446656	-0.990288	3.78692	0.0341258	0.125949
EMLSAT00000000637	XP_018326441|score:168|PREDICTED: 5-methylcytosine rRNA methyltransferase NSUN4 [Agrilus planipennis]			PF01189: NOL1/NOP2/sun family; 14-46	36.5563	-0.153774	0.319699	0.465325	34.5558	0.202339	0.31918	0.533091	15.5044	-0.289856	0.341011	0.577334	-0.14989	1.3585	0.280983	0.420476	0.196716	1.38591	0.292186	0.501987	-0.28147	0.273767	0.251838	0.46045
EMLSAT00000000638	-	-	-	-	117.704	-0.606429	8.83539e-05	0.000653563	74.3765	-0.0665534	0.689001	0.832989	64.9814	0.31225	0.0644574	0.193003	-0.60567	2.9946	0.000792757	0.0054197	-0.0823757	2.46754	0.609609	0.77237	0.314586	2.21689	0.0489286	0.159948
EMLSAT00000000639	ACO12893|score:1054|40S ribosomal protein S3 [Lepeophtheirus salmonis]	Q90YS2|score:899|RecName: Full=40S ribosomal protein S3	GO:0003723 (RNA binding)GO:0005840 (ribosome)GO:0006412 (translation)GO:0015935 (small ribosomal subunit)GO:0003735 (structural constituent of ribosome)	PF00189: Ribosomal protein S3, C-terminal domain; 95-147, PF07650: KH domain; 10-82,	28983.3	0.334149	2.59839e-09	8.7763e-08	29812.2	0.198656	0.0155967	0.069166	15913.8	0.176036	0.0714227	0.20738	0.333613	10.9139	5.26185e-06	0.000189025	0.192148	11.0682	0.0251343	0.108167	0.182874	10.1084	0.0865032	0.232159
EMLSAT00000000640	ACO11876|score:1739|WD repeat domain phosphoinositide-interacting protein 3 [Lepeophtheirus salmonis]	Q5ZL16|score:960|RecName: Full=WD repeat domain phosphoinositide-interacting protein 3; Short=WIPI-3; AltName: Full=WD repeat-containing protein 45B	GO:0005515 (protein binding)	-	335.852	-0.0662747	0.508606	0.642605	290.438	-0.027131	0.773661	0.88239	273.501	0.335405	0.00010782	0.00130943	-0.0683129	4.49172	0.479606	0.613197	-0.0395102	4.39743	0.656875	0.803524	0.341539	4.25599	0.000358652	0.00746776
EMLSAT00000000643	XP_013777187|score:720|PREDICTED: B-cell lymphoma/leukemia 11A-like [Limulus polyphemus]	Q9H165|score:430|RecName: Full=B-cell lymphoma/leukemia 11A; Short=BCL-11A; AltName: Full=B-cell CLL/lymphoma 11A; AltName: Full=COUP-TF-interacting protein 1; AltName: Full=Ecotropic viral integration site 9 protein homolog; Short=EVI-9; AltName: Full=Zinc finger protein 856	GO:0046872 (metal ion binding)GO:0003676 (nucleic acid binding)	PF13465: Zinc-finger double domain; 848-872, PF00096: Zinc finger, C2H2 type; 892-914,	179.746	-0.218145	0.0587171	0.129778	139.075	-0.212007	0.162963	0.350703	102.065	-0.41542	0.0149966	0.0665931	-0.219803	3.59689	0.0557877	0.127257	-0.222231	3.34753	0.131297	0.306601	-0.407784	2.85596	0.016819	0.0792953
EMLSAT00000000645	-	-	-	-	97.7133	0.618683	0.000200928	0.00127384	97.2739	0.474912	0.0267634	0.100105	103.177	0.0300579	0.828853	0.921087	0.617038	2.72908	0.00114162	0.00702541	0.467902	2.82942	0.0372795	0.135741	0.0354679	2.86861	0.772454	0.881273
EMLSAT00000000646	ODM95331|score:245|Cuticle protein 19.8 [Orchesella cincta]	Q17015|score:213|RecName: Full=Cuticle protein	GO:0042302 (structural constituent of cuticle)	PF00379: Insect cuticle protein; 90-142	24.8724	-0.41121	0.0501231	0.11462	14.4673	0.10556	0.778245	0.885392	6.46401	-1.09959	0.0440379	0.146763	-0.401302	0.832713	0.0532814	0.122716	0.106961	0.247087	0.763072	0.873643	-1.08693	-0.764456	0.0366366	0.131971
EMLSAT00000000647	ADD38529|score:2095|28S ribosomal protein S29, mitochondrial [Lepeophtheirus salmonis]	Q9ER88|score:411|RecName: Full=28S ribosomal protein S29, mitochondrial; Short=MRP-S29; Short=S29mt; AltName: Full=Death-associated protein 3; Short=DAP-3; Flags: Precursor	GO:0006915 (apoptotic process)GO:0005761 (mitochondrial ribosome)GO:0015935 (small ribosomal subunit)	PF10236: Mitochondrial ribosomal death-associated protein 3; 72-386	501.556	-0.0495125	0.489113	0.626256	468.863	-0.0901799	0.275147	0.487788	261.405	-0.0274255	0.82206	0.919126	-0.0534274	5.06737	0.43781	0.577031	-0.10107	5.08485	0.209894	0.410613	-0.019107	4.18993	0.860263	0.930848
EMLSAT00000000648	XP_018025969|score:4681|PREDICTED: uncharacterized protein LOC108681451 isoform X2 [Hyalella azteca]	A4IGL7|score:907|RecName: Full=Peroxidasin; Flags: Precursor	GO:0006979 (response to oxidative stress)GO:0004601 (peroxidase activity)GO:0020037 (heme binding)GO:0055114 (oxidation-reduction process)	PF03098: Animal haem peroxidase; 853-1270, PF03098: Animal haem peroxidase; 1270-1346, PF03098: Animal haem peroxidase; 162-681	1629.96	-0.0259534	0.876069	0.922734	1400.65	0.0693067	0.689619	0.833289	1570.86	-0.832034	1.47684e-07	4.99562e-06	-0.0263115	6.76384	0.878702	0.92274	0.0632888	6.65932	0.708215	0.837706	-0.824143	6.76831	0.000135602	0.00433709
EMLSAT00000000649	XP_011067144|score:3738|PREDICTED: dnaJ homolog subfamily C member 13 [Acromyrmex echinatior]	O75165|score:3336|RecName: Full=DnaJ homolog subfamily C member 13; AltName: Full=Required for receptor-mediated endocytosis 8; Short=RME-8	GO:0005488 (binding)	PF14237: Domain of unknown function (DUF4339); 903-947, PF00226: DnaJ domain; 1223-1277,	317.86	-0.940691	2.49075e-08	6.229e-07	216.374	-0.419093	0.00284813	0.0209202	252.115	-0.0503722	0.653729	0.82361	-0.940156	4.41376	3.15134e-05	0.000594275	-0.428174	3.97813	0.00456507	0.0428096	-0.0428764	4.13875	0.663523	0.812688
EMLSAT00000000650	JAT31099|score:164|hypothetical protein g.5779, partial [Graphocephala atropunctata]	-	-	PF13820: Putative nucleic acid-binding region; 3-67	604.975	-0.126329	0.102236	0.199483	522.184	-0.286619	0.00137283	0.0125197	391.635	-0.114907	0.134405	0.322516	-0.127892	5.33662	0.0886579	0.179886	-0.296826	5.23988	0.00247746	0.0324884	-0.106163	4.77072	0.12154	0.291049
EMLSAT00000000651	ADD38416|score:1221|SET and MYND domain-containing protein 3 [Lepeophtheirus salmonis]	Q5RGL7|score:252|RecName: Full=N-lysine methyltransferase SMYD2-B; AltName: Full=Histone methyltransferase SMYD2-B; AltName: Full=SET and MYND domain-containing protein 2B	-	PF01753: MYND finger; 28-68	5.47901	-0.0927626	0.836206	0.896539	6.57435	0.144983	0.742525	0.863015	5.50655	-0.160001	0.773638	0.894053	-0.0793938	-0.985889	0.852704	0.906679	0.132161	-0.722024	0.728387	0.850577	-0.131003	-0.925469	0.784496	0.887915
EMLSAT00000000652	EFX85426|score:226|hypothetical protein DAPPUDRAFT_238102 [Daphnia pulex]	-	-	-	283.91	0.356775	2.00427e-05	0.000188466	239.996	0.26263	0.055832	0.168768	189.028	0.042457	0.797778	0.906873	0.354614	4.25031	0.000223771	0.00227257	0.253999	4.12285	0.061712	0.188579	0.0496686	3.72856	0.737972	0.861281
EMLSAT00000000653	-	-	-	-	4.5986	0.225951	0.58818	0.711262	3.20481	-0.597427	0.355929	0.573114	2.96987	-0.942812	0.173831	0.380588	0.218553	-1.21456	0.553705	0.678386	-0.591917	-1.45624	0.278647	0.487754	-0.898797	-1.54403	0.0820153	0.22428
EMLSAT00000000656	ACO10205|score:393|Translocator protein [Caligus rogercresseyi]	Q9RFC8|score:260|RecName: Full=Tryptophan-rich sensory protein; Short=TSPO; AltName: Full=Translocator protein TspO; AltName: Full=TspO regulatory protein	GO:0016021 (integral component of membrane)	PF03073: TspO/MBR family; 7-126	213.207	-0.364933	0.0223352	0.0595437	168.875	0.105296	0.526627	0.720867	158.393	0.242833	0.149683	0.345269	-0.365367	3.84199	0.0266191	0.0722165	0.0991667	3.61811	0.530085	0.714123	0.250035	3.47613	0.121684	0.29119
EMLSAT00000000657	XP_014300771|score:1275|PREDICTED: telomerase-binding protein EST1A-like [Microplitis demolitor]	Q5RAK6|score:981|RecName: Full=Telomerase-binding protein EST1A; AltName: Full=EST1-like protein A; AltName: Full=Ever shorter telomeres 1A; AltName: Full=Smg-6 homolog; AltName: Full=Telomerase subunit EST1A	-	PF10374: Telomerase activating protein Est1; 506-613, PF10373: Est1 DNA/RNA binding domain; 622-966, PF13638: PIN domain; 1125-1243	328.281	-0.0884862	0.314808	0.460459	292.499	-0.0524674	0.516149	0.713301	218.23	-0.191639	0.0626112	0.189226	-0.0893887	4.45868	0.293517	0.434502	-0.0640785	4.407	0.384128	0.593945	-0.181053	3.93273	0.0600929	0.182932
EMLSAT00000000658	KDR21096|score:216|hypothetical protein L798_03694 [Zootermopsis nevadensis]	-	-	-	306.777	0.608004	0.00331773	0.0127607	328.738	0.856405	3.29552e-05	0.000794376	138.851	0.941918	0.000360382	0.00348006	0.608673	4.3637	0.0112213	0.0376261	0.85256	4.57223	0.000890335	0.0198993	0.952972	3.29312	0.00530909	0.0379031
EMLSAT00000000659	XP_013409841|score:1350|PREDICTED: WD repeat and HMG-box DNA-binding protein 1-like [Lingula anatina]	O13046|score:1199|RecName: Full=WD repeat and HMG-box DNA-binding protein 1; AltName: Full=Acidic nucleoplasmic DNA-binding protein 1; Short=And-1	GO:0003677 (DNA binding)GO:0005515 (protein binding)GO:0006334 (nucleosome assembly)GO:0000786 (nucleosome)GO:0046982 (protein heterodimerization activity)	PF00400: WD domain, G-beta repeat; 318-352, PF12341: Protein of unknown function (DUF3639); 702-728, PF00125: Core histone H2A/H2B/H3/H4; 117-189	756.987	-0.184219	0.00457076	0.0164699	715.458	-0.148376	0.166392	0.354699	359.751	-0.208212	0.0690324	0.202536	-0.18399	5.65882	0.00650866	0.0249888	-0.153886	5.69167	0.129679	0.30402	-0.200189	4.64801	0.0627594	0.18842
EMLSAT00000000660	ADD38435|score:1812|Nucleosome assembly protein 1-like 1 [Lepeophtheirus salmonis]	Q28EB4|score:756|RecName: Full=Nucleosome assembly protein 1-like 1	GO:0006334 (nucleosome assembly)GO:0005634 (nucleus)	PF00956: Nucleosome assembly protein (NAP); 37-308	5524.66	-0.159376	0.00800831	0.025974	4910.69	-0.0997969	0.187727	0.384613	2156.17	-0.177921	0.0508742	0.163574	-0.159984	8.52327	0.0126857	0.041366	-0.1067	8.46736	0.158267	0.344885	-0.171039	7.22549	0.0636474	0.190466
EMLSAT00000000661	ALS04202|score:486|mitochondrial metalloendopeptidase OMA1 [Acartia pacifica]	E9QBI7|score:381|RecName: Full=Metalloendopeptidase OMA1, mitochondrial; AltName: Full=Overlapping with the m-AAA protease 1 homolog; Flags: Precursor	GO:0016020 (membrane)GO:0006508 (proteolysis)GO:0004222 (metalloendopeptidase activity)	PF01435: Peptidase family M48; 3-147	165.899	0.0265645	0.743169	0.831176	169.982	0.124973	0.179138	0.372508	111.429	0.00967709	0.942282	0.97483	0.0270154	3.4822	0.723401	0.814921	0.12972	3.62858	0.134	0.310596	0.0141945	2.97344	0.902523	0.955957
EMLSAT00000000662	XP_011698491|score:485|PREDICTED: leucine-rich repeat protein soc-2 isoform X3 [Wasmannia auropunctata]	Q8CI70|score:199|RecName: Full=Leucine-rich repeat-containing protein 20	GO:0005515 (protein binding)	PF13855: Leucine rich repeat; 67-122	3078.02	0.791901	5.32717e-05	0.000422795	3136.66	0.905643	6.96557e-06	0.000247102	1433.47	1.17523	3.09423e-11	2.99048e-09	0.791292	7.67975	0.00166839	0.00933332	0.900246	7.81978	0.000699869	0.0174788	1.18218	6.63878	3.25519e-05	0.00204413
EMLSAT00000000663	ACO15198|score:1145|Endonuclease G, mitochondrial precursor [Caligus clemensi]	Q95NM6|score:720|RecName: Full=Endonuclease G, mitochondrial; Short=Endo G; AltName: Full=Ced-3 protease suppressor 6; Flags: Precursor	GO:0046872 (metal ion binding)GO:0003676 (nucleic acid binding)GO:0016787 (hydrolase activity)	PF01223: DNA/RNA non-specific endonuclease; 88-295	267.329	0.144525	0.0493204	0.113203	279.933	0.0519063	0.666923	0.817067	217.201	0.109751	0.229553	0.451221	0.143086	4.16412	0.0518723	0.120247	0.0486415	4.34204	0.66094	0.806195	0.115001	3.92597	0.144	0.324284
EMLSAT00000000664	ALS04741|score:1213|paladin-like isoform X1 [Pseudodiaptomus poplesia]	Q6DIR8|score:252|RecName: Full=Paladin	GO:0016791 (phosphatase activity)GO:0016311 (dephosphorylation)	PF14566: Inositol hexakisphosphate; 72-232	1194.79	-0.00858359	0.92673	0.95616	989.101	-0.0893264	0.389599	0.605214	10249.9	-0.452308	7.61286e-09	3.82338e-07	-0.00855832	6.31566	0.92087	0.951573	-0.0962326	6.15799	0.314883	0.524144	-0.445041	9.47306	0.000147602	0.00451756
EMLSAT00000000665	EFX83604|score:946|hypothetical protein DAPPUDRAFT_301622 [Daphnia pulex]	Q8MSU3|score:777|RecName: Full=Putative ferric-chelate reductase 1 homolog; Short=DmSDR2	GO:0016021 (integral component of membrane)	PF03351: DOMON domain; 267-388, PF02014: Reeler domain; 27-154, PF03188: Eukaryotic cytochrome b561; 428-560	447.303	-0.0413398	0.74482	0.832426	406.476	0.0463708	0.775802	0.884112	405.132	-0.699774	9.49822e-05	0.00116833	-0.0422447	4.90331	0.725104	0.816074	0.0397471	4.88055	0.794801	0.891586	-0.691307	4.81829	0.00183754	0.0198998
EMLSAT00000000666	ADD38782|score:1294|NADH dehydrogenase flavoprotein 2, mitochondrial [Lepeophtheirus salmonis]	Q0MQI9|score:797|RecName: Full=NADH dehydrogenase [ubiquinone] flavoprotein 2, mitochondrial; AltName: Full=NADH-ubiquinone oxidoreductase 24 kDa subunit; Flags: Precursor	GO:0016491 (oxidoreductase activity)GO:0055114 (oxidation-reduction process)	PF01257: Thioredoxin-like [2Fe-2S] ferredoxin; 55-200	2203.35	0.405327	6.09006e-11	3.20998e-09	2108.99	0.140883	0.109354	0.269467	1811.09	-0.0757068	0.309693	0.543053	0.404731	7.1975	1.11647e-06	6.79743e-05	0.134878	7.24807	0.105714	0.26778	-0.0695877	6.97424	0.347691	0.556323
EMLSAT00000000667	XP_010790048|score:2106|PREDICTED: arginine--tRNA ligase, cytoplasmic [Notothenia coriiceps]	Q6P1S4|score:2070|RecName: Full=Arginine--tRNA ligase, cytoplasmic; AltName: Full=Arginyl-tRNA synthetase; Short=ArgRS	GO:0004814 (arginine-tRNA ligase activity)GO:0005524 (ATP binding)GO:0005737 (cytoplasm)GO:0004812 (aminoacyl-tRNA ligase activity)GO:0006418 (tRNA aminoacylation for protein translation)GO:0006420 (arginyl-tRNA aminoacylation)GO:0000166 (nucleotide binding)	PF00750: tRNA synthetases class I (R); 192-538, PF05746: DALR anticodon binding domain; 552-677, PF03485: Arginyl tRNA synthetase N terminal domain; 96-183	1785.36	0.0478106	0.498638	0.635062	1577.65	-0.00634586	0.949986	0.97806	801.801	-0.112991	0.0981743	0.259926	0.0462258	6.89477	0.487122	0.619172	-0.0135547	6.83051	0.88242	0.94195	-0.106385	5.80075	0.107986	0.269773
EMLSAT00000000668	XP_014217342|score:740|PREDICTED: synembryn [Copidosoma floridanum]	Q642H7|score:564|RecName: Full=Synembryn-A; AltName: Full=Protein Ric-8A	GO:0005488 (binding)	PF10165: Guanine nucleotide exchange factor synembryn; 54-463	396.249	-0.135455	0.101226	0.198005	379.47	-0.205792	0.0338613	0.119446	258.31	-0.182891	0.0454151	0.150005	-0.135263	4.72838	0.0981945	0.194187	-0.21436	4.78175	0.036139	0.133781	-0.176364	4.17368	0.037616	0.134316
EMLSAT00000000669	KZS20481|score:2189|T-complex protein 1 subunit beta [Daphnia magna]	P78371|score:1953|RecName: Full=T-complex protein 1 subunit beta; Short=TCP-1-beta; AltName: Full=CCT-beta	GO:0006457 (protein folding)GO:0005524 (ATP binding)GO:0044267 (cellular protein metabolic process)GO:0051082 (unfolded protein binding)	PF00118: TCP-1/cpn60 chaperonin family; 80-569	17618.6	0.133287	0.0235247	0.0621648	16669.7	-0.0375066	0.500203	0.70064	9246.89	-0.0920335	0.0947655	0.253369	0.132601	10.1958	0.0272621	0.0735451	-0.0438382	10.2299	0.464343	0.662999	-0.0851282	9.32505	0.268745	0.477601
EMLSAT00000000670	SCP04927|score:258|U3 small nucleolar RNA-associated protein 21, putative [Plasmodium ovale]	Q68DN1|score:170|RecName: Full=Uncharacterized protein C2orf16	-	-	26.6686	-0.939288	0.291193	0.435929	66.9451	-3.58989	0.00146028	0.0130534	142.755	-3.02427	0.000332227	0.00324634	-0.471009	2.49678	0.700063	0.795505	-3.7594	2.32513	0.0134133	0.0757793	-2.9773	3.33149	0.0138439	0.0697664
EMLSAT00000000671	ACO14561|score:325|Cuticle protein 18.6, isoform B [Caligus clemensi]		GO:0042302 (structural constituent of cuticle)	PF00379: Insect cuticle protein; 64-116	1494.56	-0.548603	0.530643	0.66184	878.886	-2.52517	0.0102102	0.0516507	8076.37	-1.80574	6.24371e-05	0.000834018	-0.551798	6.63794	0.566182	0.68886	-2.57036	5.99081	0.0363059	0.134056	-1.79725	9.12822	0.00346071	0.0292514
EMLSAT00000000672	-	-	GO:0003824 (catalytic activity)	-	91.9648	-1.52009	1.6423e-06	2.30628e-05	49.0819	-2.5147	6.26242e-10	8.41029e-08	12.7529	1.81491	5.75593e-06	0.000115732	-1.54362	2.63895	0.00029782	0.00274141	-2.50974	1.89505	4.30262e-05	0.00403849	1.79906	0.0236856	0.000272059	0.00639819
EMLSAT00000000673	XP_014236380|score:704|PREDICTED: rac GTPase-activating protein 1-like [Trichogramma pretiosum]	Q9H0H5|score:415|RecName: Full=Rac GTPase-activating protein 1; AltName: Full=Male germ cell RacGap; Short=MgcRacGAP; AltName: Full=Protein CYK4 homolog; Short=CYK4; Short=HsCYK-4	GO:0007165 (signal transduction)GO:0005622 (intracellular)	PF00620: RhoGAP domain; 412-546	348.724	0.0258863	0.795931	0.868812	333.907	-0.211772	0.0308915	0.111695	140.013	-0.376893	0.0314464	0.11496	0.0272328	4.54392	0.772601	0.849869	-0.213789	4.59672	0.0311984	0.121795	-0.36869	3.29931	0.0337235	0.125074
EMLSAT00000000674	-	-	-	-	11.8043	0.733215	0.0226236	0.0602306	14.8859	-0.163017	0.735133	0.85867	6.0375	3.24548	8.52192e-05	0.00108299	0.723107	-0.137945	0.0245842	0.0679094	-0.201703	0.225884	0.67093	0.812564	3.12701	-0.835426	0.000639868	0.0107131
EMLSAT00000000675	XP_014610406|score:835|PREDICTED: nuclear receptor-binding protein homolog [Polistes canadensis]	Q9Y0Y6|score:676|RecName: Full=Nuclear receptor-binding protein homolog; AltName: Full=MLF1-adaptor molecule	GO:0004672 (protein kinase activity)GO:0016772 (transferase activity, transferring phosphorus-containing groups)GO:0005524 (ATP binding)GO:0006468 (protein phosphorylation)	PF00069: Protein kinase domain; 334-423	956.127	0.0894675	0.276182	0.419357	1111.58	0.0280051	0.899998	0.954238	717.126	0.239958	0.00702541	0.0376065	0.0895181	5.99478	0.244905	0.380343	0.0188079	6.325	0.935039	0.970983	0.246564	5.64053	0.0062679	0.0419985
EMLSAT00000000676	KDR10843|score:1713|Splicing factor U2AF 50 kDa subunit [Zootermopsis nevadensis]	Q24562|score:1644|RecName: Full=Splicing factor U2AF 50 kDa subunit; AltName: Full=U2 auxiliary factor 50 kDa subunit; AltName: Full=U2 snRNP auxiliary factor large subunit	GO:0005634 (nucleus)GO:0000166 (nucleotide binding)GO:0006397 (mRNA processing)GO:0003676 (nucleic acid binding)GO:0003723 (RNA binding)	PF00076: RNA recognition motif. (a.k.a. RRM, RBD, or RNP domain); 249-318, PF14259: RNA recognition motif (a.k.a. RRM, RBD, or RNP domain); 139-213, PF13893: RNA recognition motif. (a.k.a. RRM, RBD, or RNP domain); 380-435	2646.23	0.0607112	0.143277	0.25782	2661.43	-0.0302405	0.770325	0.879955	1369.11	-0.0144978	0.824765	0.91976	0.0607161	7.4617	0.17168	0.293089	-0.0364127	7.58384	0.699917	0.831911	-0.00775994	6.57106	0.904663	0.957196
EMLSAT00000000677	ADD38638|score:1075|Transmembrane protein 199 [Lepeophtheirus salmonis]	Q5RAS8|score:184|RecName: Full=Transmembrane protein 199	-	PF11712: Endoplasmic reticulum-based factor for assembly of V-ATPase; 60-192	2237.47	0.206778	5.59778e-05	0.00044129	2199.65	0.130013	0.0736817	0.205642	1402.19	0.0492607	0.471086	0.686252	0.206259	7.21974	0.000468935	0.00378238	0.124734	7.30883	0.0806291	0.224481	0.0563286	6.60564	0.405555	0.608029
EMLSAT00000000678	ACO10482|score:1082|Probable ribosome biogenesis protein NEP1 [Caligus rogercresseyi]	Q9W4J5|score:666|RecName: Full=Ribosomal RNA small subunit methyltransferase NEP1; AltName: Full=18S rRNA (pseudouridine-N1)-methyltransferase; AltName: Full=Ribosome biogenesis protein NEP1	GO:0008168 (methyltransferase activity)	PF03587: EMG1/NEP1 methyltransferase; 44-240	1143.48	0.179462	0.0056479	0.0195596	1067.02	0.125659	0.0712608	0.200859	386.702	-0.116766	0.38377	0.616011	0.178543	6.25262	0.00721007	0.0269336	0.121183	6.26624	0.0732444	0.211329	-0.108825	4.75256	0.36598	0.573661
EMLSAT00000000679	-	-	GO:0046872 (metal ion binding)GO:0003676 (nucleic acid binding)	PF12756: C2H2 type zinc-finger (2 copies); 470-552, PF12756: C2H2 type zinc-finger (2 copies); 787-817, PF12756: C2H2 type zinc-finger (2 copies); 186-259, PF12756: C2H2 type zinc-finger (2 copies); 1204-1281	2714.16	0.183927	0.0545805	0.12283	2804.14	0.155739	0.230654	0.438682	1565.86	0.193782	0.0305168	0.112347	0.18355	7.49808	0.049942	0.116856	0.148911	7.65894	0.223412	0.426589	0.201555	6.76468	0.0267328	0.10755
EMLSAT00000000680	ACO12425|score:1164|Deoxyribonuclease tatD [Lepeophtheirus salmonis]	D0Z9R0|score:458|RecName: Full=3'-5' ssDNA/RNA exonuclease TatD; AltName: Full=DNase TatD	GO:0016888 (endodeoxyribonuclease activity, producing 5'-phosphomonoesters)	PF01026: TatD related DNase; 1-214	562.331	0.141721	0.0882904	0.17773	523.427	0.0761607	0.614031	0.78073	727.523	-0.00264482	0.974568	0.988307	0.140692	5.23115	0.0782529	0.164574	0.0697492	5.24262	0.618544	0.778044	0.00370327	5.66058	0.959637	0.983499
EMLSAT00000000681	XP_018575480|score:351|PREDICTED: cyclin-dependent kinase 14 isoform X1 [Anoplophora glabripennis]	P22674|score:291|RecName: Full=Cyclin-O	GO:0019901 (protein kinase binding)GO:0000079 (regulation of cyclin-dependent protein serine/threonine kinase activity)GO:0051726 (regulation of cell cycle)	PF00134: Cyclin, N-terminal domain; 223-334	207.676	0.0895172	0.384914	0.532018	190.062	0.213436	0.0650154	0.187917	146.393	-0.212936	0.165213	0.368298	0.0895393	3.80318	0.372436	0.515582	0.208363	3.78849	0.0665994	0.198402	-0.205421	3.36362	0.150528	0.333537
EMLSAT00000000682	ACO10730|score:785|Dysbindin [Caligus rogercresseyi]	Q9VVT5|score:177|RecName: Full=Dysbindin protein homolog; AltName: Full=Biogenesis of lysosome-related organelles complex 1 subunit 8; Short=BLOC-1 subunit 8	GO:0005737 (cytoplasm)	-	86.3388	0.28007	0.00709528	0.0235854	87.4282	0.359794	0.00395225	0.0260125	57.6158	0.386964	0.0682155	0.201011	0.280145	2.5559	0.00760411	0.0280972	0.351657	2.68269	0.00669997	0.051778	0.392516	2.04919	0.0618362	0.18677
EMLSAT00000000683	KZS17445|score:2576|Glucosamine--fructose-6-phosphate aminotransferase 2 [Daphnia magna]	O94808|score:2343|RecName: Full=Glutamine--fructose-6-phosphate aminotransferase [isomerizing] 2; AltName: Full=D-fructose-6-phosphate amidotransferase 2; AltName: Full=Glutamine:fructose-6-phosphate amidotransferase 2; Short=GFAT 2; Short=GFAT2; AltName: Full=Hexosephosphate aminotransferase 2	GO:0030246 (carbohydrate binding)GO:0016051 (carbohydrate biosynthetic process)GO:0004360 (glutamine-fructose-6-phosphate transaminase (isomerizing) activity)GO:0005975 (carbohydrate metabolic process)	PF13522: Glutamine amidotransferase domain; 77-200, PF01380: SIS domain; 379-506, PF01380: SIS domain; 549-678	8166.05	-0.0425031	0.78542	0.861499	7634.18	-0.00773589	0.967662	0.985216	6366.9	1.10839	6.90761e-15	1.98611e-12	-0.0432226	9.08683	0.785725	0.859696	-0.0142212	9.10298	0.939482	0.97307	1.11512	8.78796	1.06507e-06	0.000703455
EMLSAT00000000684	JAN92506|score:1233|S-adenosylmethionine synthase [Daphnia magna]	Q3THS6|score:1192|RecName: Full=S-adenosylmethionine synthase isoform type-2; Short=AdoMet synthase 2; AltName: Full=Methionine adenosyltransferase 2; Short=MAT 2	GO:0006556 (S-adenosylmethionine biosynthetic process)GO:0004478 (methionine adenosyltransferase activity)GO:0005524 (ATP binding)	PF00438: S-adenosylmethionine synthetase, N-terminal domain; 72-170, PF02773: S-adenosylmethionine synthetase, C-terminal domain; 318-418, PF02772: S-adenosylmethionine synthetase, central domain; 185-306	60.8557	0.0915593	0.528805	0.660178	53.0889	0.242915	0.180772	0.374939	55.649	0.0761883	0.693396	0.849281	0.0909179	2.06267	0.52035	0.649166	0.236898	1.97834	0.178042	0.370533	0.0820972	2.0016	0.63583	0.793893
EMLSAT00000000685	XP_018902502|score:1749|PREDICTED: tyrosine-protein kinase PR2 isoform X2 [Bemisia tabaci]	Q9I7F7|score:1339|RecName: Full=Tyrosine-protein kinase PR2	GO:0004713 (protein tyrosine kinase activity)GO:0016772 (transferase activity, transferring phosphorus-containing groups)GO:0005524 (ATP binding)GO:0006468 (protein phosphorylation)GO:0005515 (protein binding)GO:0004672 (protein kinase activity)	PF07714: Protein tyrosine kinase; 137-399	770.039	0.0321601	0.561586	0.687449	711.174	-0.101155	0.361439	0.579175	543.651	0.222268	0.0318724	0.116185	0.0309296	5.68358	0.555848	0.68029	-0.106894	5.68304	0.30113	0.510928	0.22869	5.24206	0.0226388	0.0965267
EMLSAT00000000686	ACO11889|score:759|C-factor [Lepeophtheirus salmonis]	P21158|score:242|RecName: Full=C-factor; AltName: Full=C signal	-	-	822.951	0.383814	0.000716381	0.00364359	847.468	0.323146	0.023627	0.0920626	379.353	0.37906	0.000114873	0.00137763	0.383299	5.77946	0.00179278	0.00980063	0.316752	5.93528	0.027457	0.113344	0.384146	4.72528	0.000445124	0.00862417
EMLSAT00000000687	XP_013794430|score:260|PREDICTED: uncharacterized protein LOC106478433 [Limulus polyphemus]	-	-	-	35.4887	0.67344	0.00167456	0.00724697	35.0268	0.642253	0.0034552	0.0238253	9.20331	-0.0673526	0.885734	0.949858	0.669727	1.32277	0.00443022	0.0188156	0.627934	1.41406	0.00781932	0.0563611	-0.047239	-0.358804	0.909887	0.95989
EMLSAT00000000688	XP_015913162|score:744|PREDICTED: phosphatidylinositol 3,4,5-trisphosphate 3-phosphatase TPTE2-like [Parasteatoda tepidariorum]	Q4R6N0|score:657|RecName: Full=Phosphatidylinositol 3,4,5-trisphosphate 3-phosphatase TPTE2	GO:0016791 (phosphatase activity)GO:0006470 (protein dephosphorylation)GO:0016311 (dephosphorylation)GO:0005515 (protein binding)GO:0004725 (protein tyrosine phosphatase activity)	PF00102: Protein-tyrosine phosphatase; 234-284	417.547	0.29794	0.000185857	0.00119637	359.022	0.201035	0.0656044	0.189231	358.829	-0.0828504	0.315741	0.55038	0.295418	4.80375	0.000759471	0.00527323	0.195652	4.69975	0.0683277	0.201637	-0.0752822	4.6453	0.302396	0.512641
EMLSAT00000000689	JAN70417|score:455|Msta [Daphnia magna]	O46040|score:208|RecName: Full=Protein msta, isoform A	GO:0005515 (protein binding)	PF00856: SET domain; 59-106	33.3601	-0.0628216	0.691829	0.792569	33.0073	-0.253362	0.216013	0.421615	86.348	-0.136716	0.3967	0.626882	-0.0606815	1.2308	0.652497	0.757751	-0.24954	1.33003	0.203628	0.402756	-0.13289	2.618	0.374273	0.581104
EMLSAT00000000690	ODM90306|score:1504|Long-chain fatty acid transport protein 4 [Orchesella cincta]	Q91VE0|score:1337|RecName: Full=Long-chain fatty acid transport protein 4; Short=FATP-4; Short=Fatty acid transport protein 4; AltName: Full=Solute carrier family 27 member 4	GO:0008152 (metabolic process)GO:0003824 (catalytic activity)	PF00501: AMP-binding enzyme; 38-510, PF13193: AMP-binding enzyme C-terminal domain; 518-591,	1454.03	0.0534702	0.305297	0.450699	1336.23	0.102581	0.138483	0.313952	871.879	0.226885	0.00411602	0.0246426	0.0530005	6.59877	0.295164	0.435782	0.0971858	6.59049	0.143825	0.324865	0.234101	5.9215	0.00474373	0.0354273
EMLSAT00000000691	ACO12813|score:1093|Cdc42 homolog precursor [Lepeophtheirus salmonis]	Q16YG0|score:686|RecName: Full=Cdc42 homolog; Flags: Precursor	GO:0005525 (GTP binding)GO:0007264 (small GTPase mediated signal transduction)GO:0005622 (intracellular)	PF00071: Ras family; 10-180	469.634	0.25247	0.000168583	0.00110234	471.801	0.155854	0.169599	0.359067	645.229	0.208742	0.00148838	0.010973	0.252464	4.97227	0.000753217	0.00524019	0.151195	5.09113	0.156931	0.343034	0.215748	5.4884	0.0026324	0.024901
EMLSAT00000000692	XP_014261578|score:1377|PREDICTED: serine/threonine-protein kinase N isoform X2 [Cimex lectularius]	A1Z7T0|score:1249|RecName: Full=Serine/threonine-protein kinase N; AltName: Full=Protein kinase related to PKN	GO:0007165 (signal transduction)GO:0005515 (protein binding)	PF02185: Hr1 repeat; 284-343, PF02185: Hr1 repeat; 93-156, PF02185: Hr1 repeat; 187-250	540.222	-0.138158	0.117652	0.222471	444.26	-0.279699	0.00705881	0.0396518	437.89	-0.414411	0.000117765	0.00140645	-0.139275	5.17357	0.0989708	0.195336	-0.286785	5.00764	0.00826318	0.0578567	-0.406443	4.93071	0.000638471	0.0107131
EMLSAT00000000693	-	-	-	-	5.96544	0.313358	0.512464	0.645537	5.53526	0.245816	0.649852	0.805097	4.70849	-0.483365	0.387667	0.619588	0.302825	-0.931458	0.516767	0.645837	0.217005	-0.930875	0.666451	0.810116	-0.464744	-1.08435	0.287154	0.495486
EMLSAT00000000694	KDR14979|score:226|Folliculin [Zootermopsis nevadensis]	Q5M7Q1|score:160|RecName: Full=Folliculin	-	PF11704: Vesicle coat protein involved in Golgi to plasma membrane transport; 5-93	322.11	0.381172	0.00177957	0.00763396	330.097	0.235819	0.0332988	0.118016	249.29	0.0040989	0.970819	0.986411	0.38022	4.43043	0.00319117	0.0149278	0.231911	4.57796	0.0347277	0.130408	0.0102443	4.12315	0.917627	0.963497
EMLSAT00000000695	XP_011149213|score:1004|PREDICTED: uncharacterized protein F21D5.5 [Harpegnathos saltator]	Q96T60|score:778|RecName: Full=Bifunctional polynucleotide phosphatase/kinase; AltName: Full=DNA 5'-kinase/3'-phosphatase; AltName: Full=Polynucleotide kinase-3'-phosphatase; Includes: RecName: Full=Polynucleotide 3'-phosphatase; AltName: Full=2'(3')-polynucleotidase; Includes: RecName: Full=Polynucleotide 5'-hydroxyl-kinase	GO:0005515 (protein binding)	PF08645: Polynucleotide kinase 3 phosphatase; 118-280, PF13671: AAA domain; 321-442,	221.492	0.0873687	0.369295	0.517242	222.754	0.128153	0.162067	0.349498	93.3057	-0.167612	0.269192	0.498411	0.0835446	3.89553	0.374072	0.517165	0.127396	4.01556	0.136679	0.314458	-0.164297	2.72491	0.239638	0.445284
EMLSAT00000000696	AAH95735|score:339|RNA polymerase II associated protein 2 [Danio rerio]	Q8VC34|score:300|RecName: Full=Putative RNA polymerase II subunit B1 CTD phosphatase Rpap2; AltName: Full=RNA polymerase II-associated protein 2	-	PF04181: Rtr1/RPAP2 family; 90-162	95.4199	-0.0517303	0.64763	0.758062	84.4959	-0.0309397	0.84039	0.922046	63.7228	0.10152	0.521962	0.726238	-0.0560435	2.69754	0.602063	0.718165	-0.0449224	2.63848	0.757544	0.869721	0.107968	2.18619	0.421853	0.622646
EMLSAT00000000697	-	-	-	-	780.427	0.00923668	0.944786	0.966747	662.046	0.415916	0.00422059	0.0273321	817.352	0.719226	2.56505e-05	0.000410301	0.00891376	5.70303	0.945263	0.968188	0.409298	5.57967	0.00780317	0.0563611	0.725493	5.82858	0.00106712	0.0144296
EMLSAT00000000698	KDR15190|score:322|Protein unzipped [Zootermopsis nevadensis]	P10379|score:216|RecName: Full=Protein unzipped; AltName: Full=Protein zipper; Flags: Precursor	-	-	195.091	0.861164	3.5782e-08	8.49659e-07	170.704	0.605429	0.000450312	0.00554582	61.2578	0.624282	9.21586e-05	0.00114834	0.85932	3.71514	1.5526e-05	0.000382757	0.598488	3.6344	0.00231665	0.0314787	0.631054	2.13328	0.000264331	0.00631818
EMLSAT00000000699	-	-	-	-	2.00673	0.895245	0.318589	0.464315	1.72969	0.437779	0.628647	NA	1.19395	0.530439	0.621633	0.801832	0.713434	-1.99191	0.37695	0.519934	0.318014	-1.98144	0.680177	0.818928	0.487746	-2.18768	0.528671	0.714143
EMLSAT00000000700	XP_012558770|score:326|PREDICTED: phosphatidate phosphatase LPIN1-like [Hydra vulgaris]	Q92539|score:283|RecName: Full=Phosphatidate phosphatase LPIN2; AltName: Full=Lipin-2	-	PF04571: lipin, N-terminal conserved region; 29-110, PF08235: LNS2 (Lipin/Ned1/Smp2); 153-298,	674.144	0.0724157	0.323894	0.469343	622.398	0.0506417	0.53441	0.725822	1031.4	-0.0515829	0.592177	0.781036	0.0720713	5.49179	0.288358	0.42873	0.0472822	5.49061	0.530348	0.714186	-0.0440472	6.16337	0.609158	0.776433
EMLSAT00000000701	KDR12892|score:260|Syntaxin-12 [Zootermopsis nevadensis]	O70439|score:178|RecName: Full=Syntaxin-7	GO:0006886 (intracellular protein transport)GO:0005515 (protein binding)GO:0016020 (membrane)GO:0016192 (vesicle-mediated transport)GO:0005484 (SNAP receptor activity)	PF05739: SNARE domain; 188-242	53.547	0.132515	0.369	0.516951	46.4035	0.276251	0.185568	0.380905	32.0966	0.0140491	0.955072	0.980619	0.123775	1.89167	0.401887	0.543845	0.269128	1.80677	0.19118	0.386225	0.0229186	1.23903	0.919827	0.964877
EMLSAT00000000702	ADD24347|score:683|Proteasome maturation protein [Lepeophtheirus salmonis]	Q9Y244|score:181|RecName: Full=Proteasome maturation protein; AltName: Full=Proteassemblin; AltName: Full=Protein UMP1 homolog; Short=hUMP1; AltName: Full=Voltage-gated K channel beta subunit 4.1	-	PF05348: Proteasome maturation factor UMP1; 14-127	2466.85	0.718891	7.27678e-11	3.70265e-09	2544.04	0.359455	0.000620643	0.00704374	1184.91	0.0746446	0.560192	0.756401	0.717929	7.36017	1.28409e-06	7.44027e-05	0.353127	7.51813	0.00193751	0.0284786	0.0814666	6.36322	0.478586	0.671442
EMLSAT00000000703	ACO11435|score:762|UPF0405 protein TMEM103 [Caligus rogercresseyi]	B2RYG8|score:194|RecName: Full=Elongator complex protein 6; AltName: Full=Protein TMEM103	-	PF09807: Uncharacterized conserved protein (DUF2348); 11-228	368.89	0.116708	0.174846	0.29919	421.678	0.17831	0.290167	0.502667	215.748	-0.00633719	0.957716	0.981526	0.117555	4.62511	0.159425	0.277767	0.170409	4.92971	0.291442	0.501236	0.000141468	3.91528	0.998927	1
EMLSAT00000000704	AII16573|score:1251|pre-B-cell leukemia transcription factor 1, partial [Paracyclopina nana]	Q7PMT1|score:1068|RecName: Full=Homeobox protein extradenticle	GO:0006355 (regulation of transcription, DNA-templated)GO:0003700 (sequence-specific DNA binding transcription factor activity)GO:0043565 (sequence-specific DNA binding)GO:0005634 (nucleus)GO:0003677 (DNA binding)	PF00046: Homeobox domain; 252-321, PF03792: PBC domain; 65-250,	178.196	0.0580166	0.593251	0.715416	157.525	0.00301423	0.97865	0.990104	79.3362	-0.247463	0.128675	0.313602	0.0555073	3.58491	0.599005	0.715299	-0.0129771	3.52396	0.899763	0.950481	-0.243436	2.49471	0.110821	0.274274
EMLSAT00000000705	ACO12743|score:2350|Carboxypeptidase A2 precursor [Lepeophtheirus salmonis]	Q504N0|score:745|RecName: Full=Carboxypeptidase A2; Flags: Precursor	GO:0008270 (zinc ion binding)GO:0004181 (metallocarboxypeptidase activity)GO:0006508 (proteolysis)GO:0004180 (carboxypeptidase activity)	PF02244: Carboxypeptidase activation peptide; 31-103, PF00246: Zinc carboxypeptidase; 134-428,	971.609	0.718607	7.38184e-06	8.16239e-05	1007.58	0.959566	0.000442453	0.00547293	374.43	2.63554	1.73909e-16	7.69282e-14	0.718	6.01856	0.000421284	0.00351138	0.954707	6.18189	0.00709394	0.053749	2.65231	4.7088	7.26897e-05	0.00305909
EMLSAT00000000706	AEK86524|score:606|Spz3 [Litopenaeus vannamei]	B7TB45|score:169|RecName: Full=Neurotrophin 1; AltName: Full=Neurotrophic factor 1; AltName: Full=Protein spaetzle 2; AltName: Full=Protein spatzle 2; Flags: Precursor	-	-	209.691	-0.0857663	0.624412	0.740301	202.318	-0.207119	0.48525	0.688639	517.282	1.6646	1.55281e-18	1.11618e-15	-0.087515	3.81444	0.613627	0.727024	-0.22273	3.87324	0.482159	0.676492	1.67125	5.17225	3.55094e-06	0.000896634
EMLSAT00000000708	-	-	-	-	1197.91	0.143604	0.555236	0.682261	1056.4	0.344209	0.0724261	0.203284	2809.03	-1.40679	0.00125004	0.00959729	0.144641	6.31996	0.59612	0.712516	0.339153	6.25299	0.0938186	0.248262	-1.398	7.60556	0.0104223	0.058315
EMLSAT00000000709	XP_014101350|score:935|PREDICTED: serine/threonine-protein kinase N isoform X1 [Bactrocera oleae]	A1Z7T0|score:919|RecName: Full=Serine/threonine-protein kinase N; AltName: Full=Protein kinase related to PKN	GO:0004672 (protein kinase activity)GO:0004674 (protein serine/threonine kinase activity)GO:0005524 (ATP binding)GO:0016772 (transferase activity, transferring phosphorus-containing groups)GO:0006468 (protein phosphorylation)	PF00069: Protein kinase domain; 26-149, PF00433: Protein kinase C terminal domain; 207-248,	247.902	0.0566119	0.466199	0.607371	234.448	0.00321363	0.971192	0.986851	220.392	-0.0362119	0.761221	0.88782	0.0542491	4.05604	0.457883	0.594863	-0.00517324	4.09038	0.949483	0.977327	-0.031518	3.94792	0.766769	0.878098
EMLSAT00000000710	ABU41053|score:556|metalloproteinase [Lepeophtheirus salmonis]	P31579|score:320|RecName: Full=Low choriolytic enzyme; AltName: Full=Choriolysin L; AltName: Full=Hatching enzyme zinc-protease subunit LCE; Flags: Precursor	GO:0008237 (metallopeptidase activity)GO:0008270 (zinc ion binding)GO:0006508 (proteolysis)GO:0004222 (metalloendopeptidase activity)	PF01400: Astacin (Peptidase family M12A); 34-160, PF01400: Astacin (Peptidase family M12A); 188-255,	487.963	0.721454	2.93704e-08	7.17712e-07	442.238	0.632722	0.00828649	0.0446205	3743.16	-0.0518788	0.760034	0.887578	0.720584	5.0259	1.35687e-05	0.000348585	0.623625	4.99774	0.0241816	0.105775	-0.0449553	8.02087	0.785701	0.888399
EMLSAT00000000711	XP_004346254|score:269|TBC1 domain family protein [Capsaspora owczarzaki ATCC 30864]	Q92609|score:210|RecName: Full=TBC1 domain family member 5	GO:0032313 (regulation of Rab GTPase activity)GO:0005097 (Rab GTPase activator activity)	PF00566: Rab-GTPase-TBC domain; 55-209	181.473	0.0651812	0.426391	0.571203	171.415	-0.173695	0.0725276	0.203377	151.716	-0.0559308	0.632302	0.809181	0.0636368	3.61013	0.412149	0.553439	-0.189172	3.64458	0.0457994	0.155835	-0.0524258	3.41561	0.608492	0.776079
EMLSAT00000000712	JAS78641|score:2098|hypothetical protein g.27284 [Homalodisca liturata]	Q24564|score:1629|RecName: Full=Moesin/ezrin/radixin homolog 2; AltName: Full=Ezrin-moesin-radixin 2; AltName: Full=Merlin; Short=dMerlin	GO:0005737 (cytoplasm)GO:0003779 (actin binding)GO:0019898 (extrinsic component of membrane)GO:0005856 (cytoskeleton)GO:0008285 (negative regulation of cell proliferation)GO:0008092 (cytoskeletal protein binding)	PF09380: FERM C-terminal PH-like domain; 222-310, PF09379: FERM N-terminal domain; 23-99, PF00373: FERM central domain; 106-218, PF00769: Ezrin/radixin/moesin family; 343-683	687.17	-0.190216	0.00452047	0.0163237	573.786	-0.0784501	0.37538	0.592343	473.644	-0.0501881	0.507108	0.715438	-0.190976	5.51982	0.00610969	0.0239594	-0.0884333	5.37493	0.293562	0.503644	-0.0421753	5.04376	0.527069	0.712676
EMLSAT00000000713	-	-	-	-	226.14	1.59943	0.000471608	0.00259032	265.139	1.39678	0.000118114	0.0020254	39.2227	1.08348	0.00576471	0.0321844	1.59983	3.93141	0.00367132	0.0165354	1.39797	4.26245	0.00467758	0.0431655	1.09673	1.52621	0.019556	0.0870979
EMLSAT00000000714	XP_001648122|score:560|AAEL003963-PA [Aedes aegypti]	Q11002|score:528|RecName: Full=Calpain-A; AltName: Full=Calcium-activated neutral proteinase A; Short=CANP A; Contains: RecName: Full=Calpain-A catalytic subunit	GO:0005622 (intracellular)GO:0004198 (calcium-dependent cysteine-type endopeptidase activity)GO:0006508 (proteolysis)	PF01067: Calpain large subunit, domain III; 383-447, PF00648: Calpain family cysteine protease; 61-375,	913.513	-0.566606	0.0166569	0.0470752	722.902	-1.05056	7.99103e-05	0.00150245	2325.81	-0.347902	0.0382572	0.132738	-0.570118	5.92849	0.044097	0.105886	-1.06294	5.70793	0.0029437	0.034973	-0.341082	7.33417	0.0537871	0.169551
EMLSAT00000000715	XP_018009328|score:618|PREDICTED: uncharacterized protein LOC108666887 isoform X3 [Hyalella azteca]			PF13847: Methyltransferase domain; 148-258	801.388	0.152235	0.0307033	0.0772611	746.914	0.0946931	0.292785	0.505573	494.634	-0.0121994	0.90078	0.957563	0.15073	5.7409	0.0292723	0.0775895	0.0867149	5.75338	0.298399	0.508092	-0.00577464	5.10679	0.947051	0.977828
EMLSAT00000000716	-	-	GO:0005509 (calcium ion binding)	PF13499: EF-hand domain pair; 107-157	3.76416	0.05666	0.913808	0.947503	3.00452	0.159969	0.797897	0.896707	3.92635	0.425041	0.463452	0.681663	0.0685524	-1.38256	0.88076	0.923978	0.145913	-1.46659	0.783227	0.885894	0.417667	-1.30298	0.356695	0.563957
EMLSAT00000000717	-	-	-	-	20.8843	-0.149376	0.54494	0.673525	18.5278	-0.546227	0.0339795	0.119713	138.07	-0.292586	0.0710127	0.206502	-0.146156	0.583279	0.542642	0.667876	-0.534786	0.565023	0.0237161	0.104577	-0.283749	3.27682	0.0703011	0.202742
EMLSAT00000000718	XP_011501393|score:1132|PREDICTED: alpha-L-fucosidase-like [Ceratosolen solmsi marchali]	C3YWU0|score:1031|RecName: Full=Alpha-L-fucosidase; AltName: Full=Alpha-L-fucoside fucohydrolase; Flags: Precursor	GO:0005975 (carbohydrate metabolic process)GO:0004560 (alpha-L-fucosidase activity)GO:0006004 (fucose metabolic process)	PF01120: Alpha-L-fucosidase; 15-343	342.877	-0.245374	0.0109687	0.0336094	306.243	-0.250521	0.00482507	0.0300395	442.35	-0.529349	6.49004e-12	8.02602e-10	-0.243283	4.52016	0.0149598	0.0464719	-0.253616	4.47274	0.00620089	0.0497776	-0.523329	4.94529	2.19331e-06	0.0008486
EMLSAT00000000719	JAT16319|score:1144|hypothetical protein g.18386, partial [Graphocephala atropunctata]	A4VCL2|score:1053|RecName: Full=Extracellular serine/threonine protein CG31145; AltName: Full=Golgi casein kinase; AltName: Full=Golgi-enriched fraction casein kinase; Short=GEF-CK	-	PF06702: Protein of unknown function (DUF1193); 193-406	81.8779	-0.633604	4.3056e-05	0.000357149	65.6631	-0.19269	0.259449	0.470397	151.085	0.337617	0.00382986	0.0232685	-0.63506	2.4817	0.000419247	0.00350414	-0.197011	2.28783	0.240027	0.444477	0.344573	3.40718	0.00345925	0.0292514
EMLSAT00000000720	ADD24152|score:1036|Neuronal calcium sensor 2 [Lepeophtheirus salmonis]	P36609|score:286|RecName: Full=Neuronal calcium sensor 2; Short=NCS-2	GO:0005509 (calcium ion binding)	PF00036: EF hand; 69-92, PF13499: EF-hand domain pair; 104-173,	1400.05	-0.256851	0.019452	0.0532709	1336.18	-0.131925	0.183179	0.377846	2570.94	0.147696	0.193429	0.406027	-0.257219	6.54435	0.0219153	0.0622938	-0.137551	6.59098	0.138476	0.31707	0.154189	7.47913	0.155037	0.340264
EMLSAT00000000721	XP_002432685|score:326|hypothetical protein Phum_PHUM596940 [Pediculus humanus corporis]	-	-	-	361.876	-0.337359	4.49226e-05	0.00036873	317.993	-0.328677	0.00273206	0.0204099	3428.84	-0.0237945	0.767555	0.891692	-0.338063	4.598	0.000330654	0.00294637	-0.33535	4.52821	0.00418702	0.0411632	-0.0161686	7.89432	0.843226	0.921769
EMLSAT00000000722	XP_018012256|score:284|PREDICTED: uncharacterized protein LOC108669440 [Hyalella azteca]	Q01083|score:152|RecName: Full=Protein spitz; Flags: Precursor	-	-	390.286	0.096105	0.27242	0.415097	351.89	0.0158105	0.858462	0.932888	352.996	-0.0290402	0.763861	0.889277	0.0966957	4.70581	0.239788	0.375214	0.0136633	4.67121	0.864673	0.931964	-0.0229788	4.62167	0.783306	0.887155
EMLSAT00000000723	-	-	-	-	89.174	-0.192297	0.815415	0.883028	28.3741	1.48625	3.70138e-05	0.000853863	60.5013	0.897625	0.416463	0.643349	-0.184134	2.59256	0.835306	0.894455	1.4678	1.09093	0.000939025	0.0204034	0.864733	2.12064	0.444063	0.641852
EMLSAT00000000724	ACO10252|score:561|Nitric oxide synthase-interacting protein [Caligus rogercresseyi]	Q9VWV8|score:412|RecName: Full=Nitric oxide synthase-interacting protein homolog	-	-	172.222	0.275618	0.000679807	0.00348168	147.888	0.143346	0.206433	0.40949	88.6363	-0.0466765	0.750577	0.883289	0.277436	3.53499	0.00134355	0.00800044	0.12876	3.43262	0.235575	0.440118	-0.0380464	2.64878	0.767034	0.878098
EMLSAT00000000725	ABU41097|score:292|putative cuticle protein, partial [Lepeophtheirus salmonis]		GO:0042302 (structural constituent of cuticle)	PF00379: Insect cuticle protein; 99-152	518.32	-0.250043	0.372676	0.520531	497.386	-0.0111724	0.980926	0.991357	4168.71	-0.236482	0.28394	0.5163	-0.257757	5.11144	0.422481	0.562651	-0.0307936	5.16461	0.947879	0.976958	-0.228496	8.17564	0.344441	0.553339
EMLSAT00000000726	ACO10877|score:453|Broad-complex core protein isoform 6 [Caligus rogercresseyi]	Q01295|score:319|RecName: Full=Broad-complex core protein isoforms 1/2/3/4/5	GO:0005515 (protein binding)	PF00651: BTB/POZ domain; 23-117	51.9388	0.2249	0.12415	0.231703	53.8043	0.0205157	0.932037	0.970135	21.8653	-0.243421	0.411519	0.639713	0.225496	1.84254	0.109951	0.211746	0.0136761	2.00369	0.95413	0.979336	-0.233958	0.726111	0.387291	0.592594
EMLSAT00000000727	-	-	-	-	1.92941	-0.749506	0.232109	0.369954	1.35373	0.309777	0.762799	NA	22.4691	0.599852	0.02941	0.109323	-0.698701	-1.9355	0.156401	0.27373	0.289152	-2.0593	0.730627	0.852528	0.602623	0.7618	0.0207541	0.0908155
EMLSAT00000000728	-	-	-	-	0.423327	1.04293	0.627918	NA	0.0823882	-0.301715	0.922876	NA	5.28333	-0.615622	0.248074	0.473229	1.0005	-2.6478	0.384055	0.52632	-1.18395	-2.77222	0.271602	0.479693	-0.597725	-1.01354	0.17253	0.361833
EMLSAT00000000729	ADD38718|score:1157|Pre-mRNA-splicing factor SYF2 [Lepeophtheirus salmonis]	Q6DGP2|score:563|RecName: Full=Pre-mRNA-splicing factor syf2	-	PF08231: SYF2 splicing factor; 72-220	318.03	0.274718	0.00150877	0.00665944	347.044	0.163492	0.346941	0.563872	241.851	-0.0066044	0.943081	0.975152	0.276562	4.41177	0.00282366	0.0136505	0.155527	4.64872	0.348457	0.558979	-0.00248271	4.08008	0.975095	0.989266
EMLSAT00000000730	-	-	-	-	624.087	0.169505	0.854074	0.909453	93.7895	0.678307	0.148666	0.329219	1781.81	0.779292	0.176761	0.384485	0.168413	5.37936	0.867092	0.914987	0.664862	2.77979	0.221514	0.424144	0.784191	6.94992	0.202256	0.400903
EMLSAT00000000731	ACO11439|score:944|Arylsulfatase A precursor [Caligus rogercresseyi]	P50428|score:472|RecName: Full=Arylsulfatase A; Short=ASA; AltName: Full=Cerebroside-sulfatase; Flags: Precursor	GO:0003824 (catalytic activity)GO:0008484 (sulfuric ester hydrolase activity)GO:0008152 (metabolic process)	PF14707: C-terminal region of aryl-sulfatase; 264-351, PF00884: Sulfatase; 24-89, PF00884: Sulfatase; 102-252	215.781	0.110223	0.319613	0.465325	184.578	0.0173171	0.880613	0.945135	165.512	-0.567249	0.000150444	0.00169799	0.110032	3.85666	0.303603	0.445106	0.0109311	3.74865	0.916643	0.960602	-0.558819	3.53963	0.000740676	0.011527
EMLSAT00000000732	-	-	-	-	1.39696	2.20654	0.0546123	0.122872	0.414436	0.617201	0.72988	NA	0.765749	-0.703787	0.613064	NA	1.93966	-2.17555	0.044515	0.106521	0.554564	-2.55794	0.610597	0.772875	-0.589506	-2.38144	0.543	0.725654
EMLSAT00000000733	AID52830|score:790|hormone receptor 3 [Tigriopus japonicus]	P31396|score:471|RecName: Full=Probable nuclear hormone receptor HR3; Short=dHR3; AltName: Full=Nuclear receptor subfamily 1 group F member 4	GO:0005634 (nucleus)GO:0008270 (zinc ion binding)GO:0003707 (steroid hormone receptor activity)GO:0043401 (steroid hormone mediated signaling pathway)GO:0043565 (sequence-specific DNA binding)GO:0006355 (regulation of transcription, DNA-templated)GO:0003700 (sequence-specific DNA binding transcription factor activity)	PF00104: Ligand-binding domain of nuclear hormone receptor; 518-584, PF00105: Zinc finger, C4 type (two domains); 46-114,	272.053	1.0092	0.000566952	0.00299504	246.489	0.966276	0.00176197	0.0149141	69.1626	0.431985	0.148101	0.342856	1.01238	4.1936	0.00691792	0.0261334	0.969842	4.16475	0.0127627	0.0736296	0.440219	2.30667	0.163064	0.350375
EMLSAT00000000734	KFM56775|score:175|hypothetical protein X975_09422, partial [Stegodyphus mimosarum]	-	-	-	7700.57	2.16055	0.00734431	0.0242554	8560.76	2.39692	0.000441951	0.00547272	345.375	5.11566	2.2551e-07	7.20441e-06	2.16096	9.00217	0.0324316	0.0837788	2.39323	9.26704	0.00768645	0.056073	5.1307	4.6056	0.00515309	0.0372102
EMLSAT00000000735	XP_001959590|score:380|uncharacterized protein Dana_GF11967 [Drosophila ananassae]	Q7JUX9|score:374|RecName: Full=Mitochondrial ribonuclease P protein 1 homolog; Short=Mitochondrial RNase P protein 1; AltName: Full=RNA (guanine-9-)-methyltransferase domain-containing protein 1; AltName: Full=tRNA methyltransferase 10 homolog C; Flags: Precursor	GO:0005739 (mitochondrion)	PF01746: tRNA (Guanine-1)-methyltransferase; 280-434	330.529	-0.423436	1.25572e-05	0.000126476	280.952	-0.342008	0.000715396	0.00775999	174.569	-0.281521	0.00844974	0.0432298	-0.426139	4.46936	0.000213164	0.00220214	-0.353083	4.35128	0.00232362	0.0314787	-0.279685	3.61521	0.00860788	0.0516473
EMLSAT00000000738	XP_002424589|score:1168|conserved hypothetical protein [Pediculus humanus corporis]	Q9NY47|score:858|RecName: Full=Voltage-dependent calcium channel subunit alpha-2/delta-2; AltName: Full=Voltage-gated calcium channel subunit alpha-2/delta-2; Contains: RecName: Full=Voltage-dependent calcium channel subunit alpha-2-2; Contains: RecName: Full=Voltage-dependent calcium channel subunit delta-2; Flags: Precursor	-	PF13768: von Willebrand factor type A domain; 214-380, PF02743: Cache domain; 418-513, PF08399: VWA N-terminal; 140-187	233.076	-0.289592	0.0085616	0.0274107	199.698	-0.331171	0.0026731	0.0202248	155.269	0.182677	0.087866	0.240149	-0.290189	3.96834	0.0122878	0.0404225	-0.338322	3.86275	0.00445252	0.0423626	0.188135	3.44661	0.0499813	0.162108
EMLSAT00000000739	XP_015924158|score:1175|PREDICTED: coiled-coil domain-containing protein 47-like isoform X1 [Parasteatoda tepidariorum]	Q9D024|score:960|RecName: Full=Coiled-coil domain-containing protein 47; AltName: Full=Adipocyte-specific protein 4; Flags: Precursor	-	PF07946: Protein of unknown function (DUF1682); 129-461	2037.85	0.207809	0.00143909	0.0064072	1871.93	0.147422	0.146329	0.325671	1027.93	0.119971	0.210147	0.427574	0.206125	7.0852	0.0029292	0.0139971	0.140196	7.07664	0.142797	0.323862	0.126105	6.15856	0.153456	0.33815
EMLSAT00000000740	JAN41438|score:433|LIM and calponin domains-containing protein [Daphnia magna]	Q3UH68|score:275|RecName: Full=LIM and calponin homology domains-containing protein 1	GO:0008270 (zinc ion binding)	PF00412: LIM domain; 778-838	1125.58	-0.0575867	0.580904	0.705148	1018.35	-0.171915	0.267677	0.479371	1062.05	0.254871	0.00165721	0.0119871	-0.0585251	6.22955	0.544784	0.669962	-0.179045	6.20032	0.23451	0.439171	0.262297	6.20553	0.00283977	0.0259013
EMLSAT00000000741	AHK05652|score:2049|ATP-binding cassette transporter sub-family C member 4 [Tigriopus japonicus]	O15439|score:1653|RecName: Full=Multidrug resistance-associated protein 4; AltName: Full=ATP-binding cassette sub-family C member 4; AltName: Full=MRP/cMOAT-related ABC transporter; AltName: Full=Multi-specific organic anion transporter B; Short=MOAT-B	GO:0005524 (ATP binding)GO:0016887 (ATPase activity)GO:0017111 (nucleoside-triphosphatase activity)GO:0000166 (nucleotide binding)GO:0055085 (transmembrane transport)GO:0006810 (transport)GO:0042626 (ATPase activity, coupled to transmembrane movement of substances)GO:0016021 (integral component of membrane)	PF00664: ABC transporter transmembrane region; 742-894, PF00664: ABC transporter transmembrane region; 1579-1806, PF00664: ABC transporter transmembrane region; 1042-1149, PF00664: ABC transporter transmembrane region; 111-369, PF00005: ABC transporter; 1219-1353, PF00005: ABC transporter; 440-574	459.821	-0.670103	1.53798e-15	2.37861e-13	294.623	-0.482852	2.82945e-05	0.000714749	632.463	-0.941264	8.59415e-12	1.00858e-09	-0.668402	4.94193	7.86148e-08	1.383e-05	-0.491522	4.41876	0.000285058	0.0109935	-0.933506	5.45908	3.08275e-06	0.000896634
EMLSAT00000000742	ACO15167|score:1659|Isocitrate dehydrogenase subunit gamma, mitochondrial precursor [Caligus clemensi]	P70404|score:1010|RecName: Full=Isocitrate dehydrogenase [NAD] subunit gamma 1, mitochondrial; AltName: Full=Isocitric dehydrogenase subunit gamma; AltName: Full=NAD(+)-specific ICDH subunit gamma; Flags: Precursor	GO:0004449 (isocitrate dehydrogenase (NAD+) activity)GO:0055114 (oxidation-reduction process)GO:0000287 (magnesium ion binding)GO:0006099 (tricarboxylic acid cycle)GO:0016616 (oxidoreductase activity, acting on the CH-OH group of donors, NAD or NADP as acceptor)GO:0051287 (NAD binding)	PF00180: Isocitrate/isopropylmalate dehydrogenase; 52-373	2625.54	0.251664	8.74157e-09	2.49996e-07	2588.18	0.0950883	0.0837615	0.224445	2174.48	-0.0353247	0.615112	0.798555	0.250986	7.45032	1.84524e-05	0.000428826	0.0893384	7.54337	0.119411	0.288488	-0.0291763	7.23779	0.683867	0.82568
EMLSAT00000000743	ACO14868|score:1005|Surfeit locus protein 1 [Caligus clemensi]	Q7T0P6|score:612|RecName: Full=Differentially expressed in FDCP 8 homolog B; Short=DEF-8-B	GO:0003677 (DNA binding)GO:0035556 (intracellular signal transduction)GO:0008270 (zinc ion binding)GO:0016020 (membrane)	PF13901: Domain of unknown function (DUF4206); 213-397, PF02104: SURF1 family; 1025-1239, PF02008: CXXC zinc finger domain; 787-836	1178.43	0.0694618	0.121361	0.227653	1118.32	0.0463916	0.576805	0.755312	857.902	0.039225	0.537021	0.737247	0.066124	6.29616	0.140202	0.252791	0.0379793	6.33477	0.619887	0.778279	0.0456561	5.89823	0.452188	0.648671
EMLSAT00000000744	XP_013421177|score:206|PREDICTED: EKC/KEOPS complex subunit LAGE3-like isoform X1 [Lingula anatina]	Q14657|score:124|RecName: Full=EKC/KEOPS complex subunit LAGE3; AltName: Full=L antigen family member 3; AltName: Full=Protein ESO-3; AltName: Full=Protein ITBA2	-	PF09341: Transcription factor Pcc1; 102-176	446.182	0.0115404	0.831153	0.893159	398.224	-0.0431501	0.601835	0.771862	275.335	-0.0771826	0.395196	0.626236	0.00854385	4.89898	0.862127	0.912492	-0.054919	4.85015	0.478129	0.673391	-0.0696701	4.26607	0.38103	0.586935
EMLSAT00000000745	KFM75623|score:406|hypothetical protein X975_25121, partial [Stegodyphus mimosarum]	Q8ST87|score:351|RecName: Full=ABC transporter C family member 10; AltName: Full=ABC transporter ABCC.10	-	-	86.3414	-0.551098	5.26633e-05	0.000418812	64.2089	-0.264586	0.174354	0.365679	134.494	-0.619888	8.90384e-05	0.00112161	-0.546314	2.55409	0.000432503	0.00356525	-0.270752	2.25339	0.155283	0.34111	-0.610647	3.24404	0.000757299	0.0116749
EMLSAT00000000746	XP_003705729|score:476|PREDICTED: 7SK snRNA methylphosphate capping enzyme-like [Megachile rotundata]	A3KQ55|score:429|RecName: Full=7SK snRNA methylphosphate capping enzyme; Short=MePCE; AltName: Full=Bicoid-interacting protein 3 homolog; Short=Bin3 homolog; Short=zBCDIN3	GO:0008168 (methyltransferase activity)	PF06859: Bicoid-interacting protein 3 (Bin3); 43-151	823.806	-0.0749729	0.145505	0.260544	756.537	-0.0814335	0.398093	0.613007	519.441	-0.0609921	0.479052	0.693116	-0.0759406	5.78062	0.135811	0.247068	-0.089344	5.77254	0.32534	0.535492	-0.0532876	5.17616	0.486811	0.679089
EMLSAT00000000747	ACO12519|score:814|Nucleoside diphosphate kinase A 1 [Lepeophtheirus salmonis]	P52174|score:647|RecName: Full=Nucleoside diphosphate kinase A 1; Short=NDK A 1; Short=NDP kinase A 1; AltName: Full=Nucleoside diphosphate kinase NBR-A; Short=NDK NBR-A	GO:0005524 (ATP binding)GO:0006228 (UTP biosynthetic process)GO:0006241 (CTP biosynthetic process)GO:0006183 (GTP biosynthetic process)GO:0004550 (nucleoside diphosphate kinase activity)GO:0006165 (nucleoside diphosphate phosphorylation)	PF00334: Nucleoside diphosphate kinase; 280-413	21308.4	0.540582	5.87576e-17	1.38127e-14	21132.4	0.2447	0.0171237	0.073909	10966.2	0.256776	0.0191107	0.0792042	0.53991	10.47	3.5361e-08	1.00033e-05	0.238344	10.5717	0.02257	0.101751	0.263537	9.57135	0.027173	0.108637
EMLSAT00000000748	ADD38309|score:617|60S ribosomal protein L35 [Lepeophtheirus salmonis]	Q29361|score:423|RecName: Full=60S ribosomal protein L35	GO:0003735 (structural constituent of ribosome)GO:0005622 (intracellular)GO:0005840 (ribosome)GO:0006412 (translation)	PF00831: Ribosomal L29 protein; 38-95	18995.4	0.434206	1.70949e-07	3.294e-06	20072.6	0.275037	0.00362787	0.0246025	11367.9	0.123801	0.217922	0.437633	0.433393	10.3042	1.84769e-05	0.000428826	0.268536	10.4974	0.00771492	0.056073	0.130826	9.62316	0.212683	0.413782
EMLSAT00000000751	XP_011144276|score:204|PREDICTED: FMRFamide receptor [Harpegnathos saltator]	Q9VZW5|score:149|RecName: Full=FMRFamide receptor; Short=DFR; Short=DrmFMRFa-R; AltName: Full=Larval opioid receptor	GO:0004930 (G-protein coupled receptor activity)GO:0007186 (G-protein coupled receptor signaling pathway)GO:0016021 (integral component of membrane)	PF00001: 7 transmembrane receptor (rhodopsin family); 289-545	10.3916	-0.585003	0.0421144	0.0995001	8.30816	0.279974	0.494612	0.696147	18.6061	-0.247621	0.453003	0.673765	-0.573401	-0.295378	0.0333138	0.0854503	0.265801	-0.463418	0.473588	0.670053	-0.238698	0.530554	0.433018	0.632289
EMLSAT00000000752	ENN78464|score:3101|hypothetical protein YQE_05102, partial [Dendroctonus ponderosae]	O15439|score:2381|RecName: Full=Multidrug resistance-associated protein 4; AltName: Full=ATP-binding cassette sub-family C member 4; AltName: Full=MRP/cMOAT-related ABC transporter; AltName: Full=Multi-specific organic anion transporter B; Short=MOAT-B	GO:0006810 (transport)GO:0042626 (ATPase activity, coupled to transmembrane movement of substances)GO:0016021 (integral component of membrane)GO:0016887 (ATPase activity)GO:0005524 (ATP binding)GO:0017111 (nucleoside-triphosphatase activity)GO:0055085 (transmembrane transport)GO:0000166 (nucleotide binding)	PF00005: ABC transporter; 67-214, PF00005: ABC transporter; 734-868, PF00005: ABC transporter; 1390-1508, PF00664: ABC transporter transmembrane region; 429-630, PF00664: ABC transporter transmembrane region; 1095-1327,	808.785	-0.57156	8.1663e-13	6.90551e-11	632.763	-0.361318	0.000396641	0.00507889	1759.62	-0.116676	0.388058	0.619718	-0.571294	5.75397	3.18042e-07	3.17883e-05	-0.366083	5.5157	0.00128759	0.0231978	-0.109775	6.93225	0.371374	0.578566
EMLSAT00000000753	ACO12624|score:778|40S ribosomal protein S15 [Lepeophtheirus salmonis]	P31674|score:562|RecName: Full=40S ribosomal protein S15	GO:0003735 (structural constituent of ribosome)GO:0015935 (small ribosomal subunit)GO:0005840 (ribosome)GO:0006412 (translation)GO:0003723 (RNA binding)	PF00203: Ribosomal protein S19; 50-131	23459.3	0.397919	7.48635e-11	3.79085e-09	24207.8	0.297374	0.02056	0.0836753	12655	0.0909998	0.307983	0.541856	0.397301	10.6088	1.44902e-06	8.00902e-05	0.290887	10.7675	0.0251621	0.108203	0.0980354	9.7778	0.308189	0.518577
EMLSAT00000000756	-	-	-	-	27.3632	0.119136	0.512406	0.645532	26.1837	0.212319	0.354965	0.572134	16.3729	0.300076	0.306568	0.540697	0.123791	0.964422	0.436895	0.576534	0.212449	1.01	0.313386	0.522913	0.306429	0.339902	0.196769	0.393539
EMLSAT00000000759	XP_013779532|score:2422|PREDICTED: adenylate cyclase type 9-like [Limulus polyphemus]	P51830|score:1842|RecName: Full=Adenylate cyclase type 9; AltName: Full=ATP pyrophosphate-lyase 9; AltName: Full=Adenylate cyclase type IX; AltName: Full=Adenylyl cyclase 9; Short=AC9; AltName: Full=Adenylyl cyclase type 10; Short=ACTP10	GO:0016849 (phosphorus-oxygen lyase activity)GO:0035556 (intracellular signal transduction)GO:0009190 (cyclic nucleotide biosynthetic process)	PF00211: Adenylate and Guanylate cyclase catalytic domain; 1089-1280, PF00211: Adenylate and Guanylate cyclase catalytic domain; 359-531,	1671.19	-0.321973	1.30569e-17	3.56908e-15	1370.96	-0.296067	1.15415e-05	0.000363687	1489.12	-0.0852344	0.123239	0.304353	-0.321731	6.79939	1.60705e-07	2.11813e-05	-0.301853	6.62833	0.000240981	0.0102634	-0.0775152	6.69214	0.209254	0.409705
EMLSAT00000000760	ELU18320|score:1102|hypothetical protein CAPTEDRAFT_224663 [Capitella teleta]	Q9WUU9|score:824|RecName: Full=Germinal-center associated nuclear protein; Short=GANP; AltName: Full=GC-associated DNA primase	-	PF03399: SAC3/GANP/Nin1/mts3/eIF-3 p25 family; 335-586	443.073	-0.634741	2.80445e-10	1.22541e-08	334.77	-0.39134	0.00193167	0.0159185	266.117	-0.118113	0.285644	0.518169	-0.635993	4.88948	2.14064e-06	0.00010229	-0.400023	4.60329	0.00373259	0.0392263	-0.108882	4.21592	0.273958	0.483155
EMLSAT00000000761	XP_012263055|score:905|PREDICTED: farnesyl pyrophosphate synthase isoform X1 [Athalia rosae]	P08836|score:767|RecName: Full=Farnesyl pyrophosphate synthase; Short=FPP synthase; Short=FPS; AltName: Full=(2E,6E)-farnesyl diphosphate synthase; AltName: Full=Dimethylallyltranstransferase; AltName: Full=Farnesyl diphosphate synthase; AltName: Full=Geranyltranstransferase	GO:0008299 (isoprenoid biosynthetic process)	PF00348: Polyprenyl synthetase; 65-322	921.616	0.0824617	0.0991634	0.194846	909.582	0.0446535	0.548176	0.735765	509.507	0.0119374	0.886661	0.950372	0.0812977	5.94216	0.102167	0.200588	0.0393805	6.03685	0.565176	0.740961	0.0189694	5.14837	0.798583	0.895997
EMLSAT00000000762	XP_007957063|score:286|PREDICTED: LOW QUALITY PROTEIN: zinc finger protein 345-like, partial [Orycteropus afer afer]	P10076|score:272|RecName: Full=Zinc finger protein 26; Short=Zfp-26; AltName: Full=Protein mKR3	GO:0046872 (metal ion binding)GO:0003676 (nucleic acid binding)	PF13465: Zinc-finger double domain; 442-465, PF12756: C2H2 type zinc-finger (2 copies); 177-250, PF12756: C2H2 type zinc-finger (2 copies); 21-56, PF00096: Zinc finger, C2H2 type; 370-391, PF13894: C2H2-type zinc finger; 396-418, PF13894: C2H2-type zinc finger; 290-313	119.061	-0.313843	0.00342151	0.0130989	101.728	-0.101911	0.463707	0.671447	64.4603	-0.162105	0.36664	0.601101	-0.315661	3.01107	0.00637505	0.0246468	-0.116896	2.90304	0.376064	0.585704	-0.153724	2.20421	0.354585	0.562479
EMLSAT00000000763	XP_014256371|score:392|PREDICTED: resistance to inhibitors of cholinesterase protein 3 isoform X5 [Cimex lectularius]	-	-	PF15361: Resistance to inhibitors of cholinesterase homologue 3; 23-296	621.848	0.369555	9.26473e-07	1.42536e-05	573.403	0.327353	5.32005e-05	0.00110934	568.864	0.0385432	0.665591	0.829987	0.369589	5.37553	3.15757e-05	0.000594275	0.318437	5.37295	0.000749686	0.0181413	0.0441724	5.30718	0.57544	0.752568
EMLSAT00000000764	XP_017784192|score:1061|PREDICTED: myb-related protein B isoform X2 [Nicrophorus vespilloides]	P01103|score:743|RecName: Full=Transcriptional activator Myb; AltName: Full=Proto-oncogene c-Myb	GO:0003677 (DNA binding)GO:0003682 (chromatin binding)	PF00249: Myb-like DNA-binding domain; 29-73, PF13921: Myb-like DNA-binding domain; 83-140, PF09316: C-myb, C-terminal; 402-541	986.402	-0.0479758	0.475707	0.615596	886.261	-0.129393	0.188513	0.385535	435.339	-0.422734	0.00175528	0.0125155	-0.0468975	6.03962	0.455101	0.592404	-0.135199	5.99992	0.144647	0.325803	-0.4152	4.92262	0.00361476	0.0300453
EMLSAT00000000765	XP_015830158|score:1045|PREDICTED: serine/threonine-protein kinase RIO3 [Nothobranchius furzeri]	O14730|score:990|RecName: Full=Serine/threonine-protein kinase RIO3; AltName: Full=RIO kinase 3; AltName: Full=sudD homolog	GO:0004674 (protein serine/threonine kinase activity)GO:0003824 (catalytic activity)GO:0005524 (ATP binding)GO:0016772 (transferase activity, transferring phosphorus-containing groups)	PF01163: RIO1 family; 246-427	395.678	0.0828552	0.402001	0.548621	403.423	-0.0460997	0.746337	0.865039	309.453	0.0025421	0.980064	0.990746	0.0827531	4.7263	0.376462	0.519584	-0.0520168	4.86682	0.695221	0.828875	0.0102877	4.43267	0.907697	0.958468
EMLSAT00000000766	ACO11875|score:897|ARMET-like protein precursor [Lepeophtheirus salmonis]	Q295V5|score:554|RecName: Full=Mesencephalic astrocyte-derived neurotrophic factor homolog; AltName: Full=MANF/CDNF-like protein; Flags: Precursor	-	PF10208: Degradation arginine-rich protein for mis-folding; 27-169	1892.48	0.435644	1.69999e-05	0.00016473	1889.39	0.283847	0.0264163	0.0992019	745.27	-0.0241861	0.858699	0.935296	0.434638	6.97855	0.000170452	0.00187905	0.277377	7.08998	0.0292899	0.117571	-0.0171808	5.69574	0.887425	0.947545
EMLSAT00000000767	XP_002425248|score:419|conserved hypothetical protein [Pediculus humanus corporis]	Q8R1C6|score:289|RecName: Full=Methyltransferase-like protein 22	-	PF10294: Putative methyltransferase; 43-188	82.12	-0.123014	0.374536	0.522329	86.5028	0.380864	0.00435934	0.0279801	46.2585	0.21345	0.258952	0.486783	-0.126314	2.48685	0.350858	0.493167	0.383593	2.66495	0.00652281	0.0512342	0.21908	1.73864	0.192566	0.388371
EMLSAT00000000768	XP_013191841|score:674|PREDICTED: zinc finger protein PLAG1-like [Amyelois transitella]	Q6DJT9|score:564|RecName: Full=Zinc finger protein PLAG1; AltName: Full=Pleiomorphic adenoma gene 1 protein	GO:0003700 (sequence-specific DNA binding transcription factor activity)GO:0046872 (metal ion binding)GO:0003676 (nucleic acid binding)GO:0005634 (nucleus)GO:0006351 (transcription, DNA-templated)	PF00096: Zinc finger, C2H2 type; 238-261, PF00096: Zinc finger, C2H2 type; 114-136, PF13465: Zinc-finger double domain; 71-97, PF13894: C2H2-type zinc finger; 210-232, PF13894: C2H2-type zinc finger; 143-167, PF13894: C2H2-type zinc finger; 176-196	298.583	0.190035	0.15554	0.273684	333.35	0.0324328	0.900586	0.954662	177.335	0.209787	0.0913582	0.247401	0.189942	4.32148	0.147545	0.26221	0.0175097	4.59067	0.948562	0.977158	0.219304	3.63495	0.0638628	0.190872
EMLSAT00000000769	JAN44186|score:860|putative Diacylglycerol kinase delta [Daphnia magna]	B4PRE2|score:813|RecName: Full=Diacylglycerol kinase eta; Short=DAG kinase eta	GO:0004143 (diacylglycerol kinase activity)GO:0003951 (NAD+ kinase activity)GO:0035556 (intracellular signal transduction)GO:0008152 (metabolic process)GO:0007205 (protein kinase C-activating G-protein coupled receptor signaling pathway)	PF00130: Phorbol esters/diacylglycerol binding domain (C1 domain); 79-130, PF00130: Phorbol esters/diacylglycerol binding domain (C1 domain); 6-56, PF00781: Diacylglycerol kinase catalytic domain; 164-261	1.82088	-0.146362	0.827127	0.890996	2.09709	0.56258	0.498349	NA	0.570794	-2.61917	0.170092	NA	-0.110424	-1.9607	0.839622	0.897462	0.492699	-1.79814	0.495517	0.686932	-3.37791	-2.48835	0.0384026	0.135911
EMLSAT00000000770	ACO12990|score:1738|Electron transfer flavoprotein subunit alpha, mitochondrial precursor [Lepeophtheirus salmonis]	P13804|score:1065|RecName: Full=Electron transfer flavoprotein subunit alpha, mitochondrial; Short=Alpha-ETF; Flags: Precursor	GO:0050660 (flavin adenine dinucleotide binding)GO:0009055 (electron carrier activity)	PF01012: Electron transfer flavoprotein domain; 27-179, PF00766: Electron transfer flavoprotein FAD-binding domain; 215-299,	1848	0.0542671	0.227994	0.365151	1815.84	0.0156043	0.793278	0.894539	1684.04	0.0686298	0.251859	0.477755	0.0530057	6.94425	0.24828	0.383944	0.0107273	7.03261	0.850099	0.924243	0.0751803	6.86943	0.243447	0.449353
EMLSAT00000000771	KDR16581|score:807|Homer protein-like protein 1 [Zootermopsis nevadensis]	Q9NSB8|score:437|RecName: Full=Homer protein homolog 2; Short=Homer-2; AltName: Full=Cupidin	-	PF00568: WH1 domain; 1-42	161.977	-0.0854714	0.407552	0.553864	148.979	0.0518651	0.609482	0.777515	91.2583	-0.143025	0.296349	0.529653	-0.085209	3.4479	0.395403	0.537938	0.0513333	3.44059	0.580632	0.751148	-0.134563	2.69402	0.254659	0.462717
EMLSAT00000000772	-	-	-	-	4.18434	0.283288	0.553036	0.680669	2.59915	0.290561	0.708936	0.844584	0.826892	-1.53669	0.310223	NA	0.267786	-1.28886	0.522966	0.65121	0.343988	-1.58609	0.623198	0.77999	-1.29664	-2.37914	0.251467	0.460121
EMLSAT00000000773	ODN01907|score:731|Diacylglycerol kinase delta [Orchesella cincta]	A8JQ65|score:636|RecName: Full=Diacylglycerol kinase eta; Short=DAG kinase eta	GO:0003951 (NAD+ kinase activity)GO:0005515 (protein binding)GO:0004143 (diacylglycerol kinase activity)GO:0007205 (protein kinase C-activating G-protein coupled receptor signaling pathway)GO:0008152 (metabolic process)	PF00609: Diacylglycerol kinase accessory domain; 131-264, PF00536: SAM domain (Sterile alpha motif); 409-469,	20.4475	-0.590689	0.0229893	0.0610614	12.7553	0.426917	0.238516	0.447927	5.68853	0.095226	0.858592	0.935296	-0.587943	0.583836	0.0283152	0.0756543	0.417656	0.112211	0.227741	0.431045	0.0867013	-0.904976	0.849919	0.925374
EMLSAT00000000774	XP_019543884|score:262|PREDICTED: homer protein homolog 2-like isoform X1 [Aedes albopictus]	Q99JP6|score:200|RecName: Full=Homer protein homolog 3; Short=Homer-3	-	PF00568: WH1 domain; 18-67	12.3894	0.0575798	0.826461	0.890846	11.8628	-0.385919	0.204737	0.407415	6.45886	0.112367	0.814152	0.915024	0.0597673	-0.0665098	0.792963	0.864382	-0.389626	-0.00146603	0.137326	0.315282	0.114715	-0.77795	0.769496	0.879841
EMLSAT00000000778	ABU41074|score:372|phospholipid-hydroperoxide glutathione peroxidase, partial [Lepeophtheirus salmonis]	Q9N2J2|score:268|RecName: Full=Phospholipid hydroperoxide glutathione peroxidase, mitochondrial; Short=PHGPx; AltName: Full=Glutathione peroxidase 4; Short=GPx-4; Short=GSHPx-4; Flags: Precursor	GO:0006979 (response to oxidative stress)GO:0004602 (glutathione peroxidase activity)GO:0055114 (oxidation-reduction process)	PF00255: Glutathione peroxidase; 67-132	2828.52	-0.384386	7.29749e-05	0.000553742	2850.14	-0.217026	0.0437071	0.142874	2359.44	0.395902	0.0166505	0.0718566	-0.385233	7.55805	0.000422796	0.00351633	-0.223192	7.6827	0.0353083	0.13164	0.401904	7.3559	0.0251025	0.103677
EMLSAT00000000779	-	-	-	-	18.6324	-0.152029	0.601464	0.722273	12.4645	0.191009	0.574058	0.754069	3.26286	-0.0677984	0.932162	0.971662	-0.155491	0.439667	0.581214	0.700611	0.182271	0.0484937	0.55389	0.732797	-0.0393429	-1.41425	0.954827	0.981478
EMLSAT00000000781	XP_015511221|score:1244|PREDICTED: katanin p80 WD40 repeat-containing subunit B1 [Neodiprion lecontei]	Q4V7Y7|score:604|RecName: Full=Katanin p80 WD40 repeat-containing subunit B1; Short=Katanin p80 subunit B1; AltName: Full=p80 katanin	GO:0005515 (protein binding)GO:0051013 (microtubule severing)GO:0008017 (microtubule binding)GO:0008352 (katanin complex)	PF13925: con80 domain of Katanin; 568-698, PF00400: WD domain, G-beta repeat; 70-107, PF00400: WD domain, G-beta repeat; 40-63, PF00400: WD domain, G-beta repeat; 115-143, PF00400: WD domain, G-beta repeat; 2-34,	340.037	-0.149043	0.0453617	0.105662	294.12	-0.205458	0.0374848	0.128336	373.422	-0.559392	0.00102575	0.00819456	-0.14919	4.50869	0.048596	0.114331	-0.214982	4.41637	0.0369994	0.13517	-0.552649	4.70136	0.00459756	0.0347249
EMLSAT00000000783	KDR21557|score:1238|Sorting nexin-17 [Zootermopsis nevadensis]	Q5RID7|score:912|RecName: Full=Sorting nexin-17	GO:0035091 (phosphatidylinositol binding)	PF00787: PX domain; 13-100	226.661	0.13163	0.198593	0.329418	209.368	0.143981	0.313859	0.527117	195.618	-0.0328977	0.769319	0.892255	0.130044	3.92794	0.190407	0.317407	0.135663	3.93003	0.307903	0.517151	-0.0227241	3.77643	0.815385	0.905781
EMLSAT00000000784	ACO13146|score:1585|Monothiol glutaredoxin-S11 [Lepeophtheirus salmonis]	Q28ID3|score:893|RecName: Full=Glutaredoxin-3; AltName: Full=Thioredoxin-like protein 2	GO:0015035 (protein disulfide oxidoreductase activity)GO:0045454 (cell redox homeostasis)GO:0009055 (electron carrier activity)	PF00085: Thioredoxin; 8-93, PF00462: Glutaredoxin; 126-189, PF00462: Glutaredoxin; 227-294	1197.39	0.121007	0.0467194	0.10829	1091.41	-0.0244413	0.73631	0.859301	460.417	-0.150958	0.195675	0.40858	0.120902	6.31903	0.0452626	0.10795	-0.0327571	6.29948	0.623707	0.780102	-0.144274	5.00304	0.174881	0.365421
EMLSAT00000000786	KDR07206|score:255|Cuticlin-1, partial [Zootermopsis nevadensis]	-	-	-	580.929	-0.569966	2.02275e-08	5.2025e-07	473.053	-0.370729	0.00201479	0.0164226	899.747	0.0352345	0.743118	0.878042	-0.570205	5.2782	9.66397e-06	0.000282861	-0.37495	5.09724	0.00380779	0.0395873	0.0426071	5.96595	0.650016	0.803921
EMLSAT00000000789	AJA32745|score:238|FGLa/AST receptor [Rhodnius prolixus]	Q8WPA2|score:203|RecName: Full=Allatostatin-A receptor; Short=BAR	GO:0016021 (integral component of membrane)GO:0007186 (G-protein coupled receptor signaling pathway)GO:0004930 (G-protein coupled receptor activity)	PF00001: 7 transmembrane receptor (rhodopsin family); 30-82	6.16939	0.352928	0.369887	0.517887	5.99464	0.419678	0.415527	0.629816	1.86298	-0.172961	0.854299	0.933897	0.347144	-0.865901	0.324569	0.4675	0.411341	-0.836233	0.388844	0.597922	-0.111592	-1.90287	0.886379	0.946773
EMLSAT00000000790	BAO01051|score:310|neuropeptide GPCR A2 [Nilaparvata lugens]	Q8WPA2|score:283|RecName: Full=Allatostatin-A receptor; Short=BAR	GO:0004930 (G-protein coupled receptor activity)GO:0007186 (G-protein coupled receptor signaling pathway)GO:0016021 (integral component of membrane)	PF00001: 7 transmembrane receptor (rhodopsin family); 64-118	2.61408	-0.309196	0.583751	0.707131	2.58836	1.28477	0.0919624	0.239812	0.580763	-0.928104	0.56182	NA	-0.30477	-1.70597	0.487754	0.619782	1.18336	-1.63204	0.0890498	0.239906	-0.781025	-2.48794	0.466918	0.661543
EMLSAT00000000792	ALS04997|score:354|hypothetical protein [Calanus sinicus]	-	-	-	183.633	1.71319	2.08536e-06	2.79491e-05	202.745	1.95152	2.08909e-13	5.6112e-11	7.36138	0.821115	0.0849266	0.234621	1.71258	3.63187	0.000223315	0.00226986	1.95064	3.87868	9.01584e-06	0.00186441	0.818082	-0.631946	0.0598641	0.182375
EMLSAT00000000793	Q26473|score:1303|RecName: Full=Semaphorin-1A; AltName: Full=Fasciclin IV; AltName: Full=Fasciclin-4; AltName: Full=Semaphorin-I; Short=Sema I; Flags: Precursor	Q26473|score:1303|RecName: Full=Semaphorin-1A; AltName: Full=Fasciclin IV; AltName: Full=Fasciclin-4; AltName: Full=Semaphorin-I; Short=Sema I; Flags: Precursor	GO:0004872 (receptor activity)GO:0005515 (protein binding)GO:0007275 (multicellular organismal development)GO:0016020 (membrane)	PF01437: Plexin repeat; 450-492, PF01403: Sema domain; 62-177, PF01403: Sema domain; 178-431	248.379	0.0254519	0.813656	0.881692	211.951	-0.018972	0.878814	0.94436	210.742	-0.316597	0.0264118	0.100817	0.0220213	4.06014	0.830663	0.891579	-0.0301708	3.94682	0.792934	0.890849	-0.308397	3.88398	0.0268607	0.107929
EMLSAT00000000794	CRK98066|score:143|CLUMA_CG011435, isoform A [Clunio marinus]		GO:0003700 (sequence-specific DNA binding transcription factor activity)GO:0006355 (regulation of transcription, DNA-templated)GO:0043565 (sequence-specific DNA binding)GO:0003677 (DNA binding)		21.8997	0.198983	0.438546	0.582514	19.3462	0.165694	0.508842	0.707102	7.78887	0.334629	0.505237	0.713732	0.197611	0.670198	0.433225	0.573457	0.154048	0.616974	0.473708	0.670086	0.338775	-0.547115	0.446737	0.643712
EMLSAT00000000795	JAN34803|score:1982|Down syndrome cell adhesion molecule [Daphnia magna]	O60500|score:1028|RecName: Full=Nephrin; AltName: Full=Renal glomerulus-specific cell adhesion receptor; Flags: Precursor	GO:0005515 (protein binding)	PF07679: Immunoglobulin I-set domain; 846-930, PF07679: Immunoglobulin I-set domain; 27-107, PF07679: Immunoglobulin I-set domain; 727-819, PF00041: Fibronectin type III domain; 939-1017, PF08205: CD80-like C2-set immunoglobulin domain; 543-620, PF08205: CD80-like C2-set immunoglobulin domain; 455-519, PF08205: CD80-like C2-set immunoglobulin domain; 349-418, PF08205: CD80-like C2-set immunoglobu…	352.829	-0.205028	0.00356331	0.0135281	257.287	-0.211481	0.120598	0.287626	255.944	-0.06376	0.723365	0.865615	-0.205199	4.5619	0.00556913	0.0224038	-0.220522	4.22464	0.101883	0.261386	-0.0574269	4.16239	0.735829	0.860288
EMLSAT00000000796	XP_011299481|score:725|PREDICTED: zinc finger protein 717 [Fopius arisanus]	Q8BTH6|score:514|RecName: Full=Transcriptional repressor scratch 2; AltName: Full=Scratch homolog 2 zinc finger protein	GO:0046872 (metal ion binding)GO:0003676 (nucleic acid binding)	PF00096: Zinc finger, C2H2 type; 107-128, PF00096: Zinc finger, C2H2 type; 138-159, PF13465: Zinc-finger double domain; 178-201, PF13465: Zinc-finger double domain; 205-229	105.578	-0.396799	0.0409502	0.0972184	90.2324	0.179647	0.454257	0.663191	42.1014	-0.726357	0.00513992	0.0291922	-0.397448	2.84196	0.0486833	0.114447	0.175137	2.73316	0.45661	0.657689	-0.715693	1.62019	0.0103321	0.0579349
EMLSAT00000000797	EFX78184|score:309|hypothetical protein DAPPUDRAFT_305254 [Daphnia pulex]	A9ZSY2|score:251|RecName: Full=Facilitated trehalose transporter Tret1; Short=AmTRET1	GO:0016021 (integral component of membrane)GO:0055085 (transmembrane transport)GO:0022857 (transmembrane transporter activity)	PF00083: Sugar (and other) transporter; 2-349	89.5181	0.477442	0.000393733	0.00223141	91.3362	0.536852	0.00126063	0.011851	99.0176	0.0163484	0.933529	0.971662	0.473482	2.6089	0.00172995	0.00955294	0.530918	2.74485	0.00526817	0.0459223	0.023588	2.80907	0.894995	0.951478
EMLSAT00000000798	-	-	-	-	15.6609	0.519714	0.0875409	0.176675	15.1719	0.668485	0.0223483	0.0886507	18.3566	0.299566	0.364029	0.598613	0.517994	0.240687	0.0850789	0.174702	0.660913	0.276351	0.0194051	0.0931954	0.305745	0.497886	0.314135	0.52412
EMLSAT00000000800	XP_018578503|score:305|PREDICTED: organic cation transporter protein isoform X2 [Anoplophora glabripennis]	Q4W8A3|score:247|RecName: Full=Solute carrier family 22 member 6; AltName: Full=Organic anion transporter 1; AltName: Full=Renal organic anion transporter 1	GO:0016021 (integral component of membrane)GO:0055085 (transmembrane transport)	PF07690: Major Facilitator Superfamily; 5-167	201.117	-0.0987214	0.185281	0.312163	171.27	0.136293	0.323282	0.536788	192.178	0.524835	6.36592e-05	0.000847389	-0.104169	3.75786	0.141241	0.254056	0.13066	3.64181	0.313119	0.522838	0.531795	3.75094	0.000482325	0.00906402
EMLSAT00000000803	ACO12352|score:1809|Mono-ADP-ribosyltransferase sirtuin-6 [Lepeophtheirus salmonis]	Q9VH08|score:651|RecName: Full=NAD-dependent protein deacetylase Sirt6; AltName: Full=Regulatory protein SIR2 homolog 6; AltName: Full=SIR2-like protein 6	GO:0070403 (NAD+ binding)	PF02146: Sir2 family; 52-74	404.305	0.229238	0.00565198	0.019568	359.365	0.116581	0.124705	0.29345	252.43	0.185166	0.0463039	0.152285	0.228138	4.75727	0.00726288	0.0271036	0.107047	4.70237	0.144731	0.325869	0.189356	4.14147	0.0306765	0.117954
EMLSAT00000000804	-	-	-	-	629.765	0.0647648	0.216899	0.35202	553.71	-0.0719635	0.437235	0.649348	282.228	-0.0334987	0.71249	0.859191	0.0626944	5.39418	0.212977	0.344657	-0.081318	5.32365	0.348511	0.558979	-0.0284344	4.30108	0.717816	0.848488
EMLSAT00000000805	-	-	-	-	2.57521	-0.483024	0.421776	0.567745	2.10503	0.434755	0.540239	NA	2.20698	0.357258	0.681586	0.840726	-0.454838	-1.70747	0.39466	0.537353	0.422386	-1.74761	0.438678	0.641412	0.386246	-1.76391	0.598057	0.767915
EMLSAT00000000806	XP_005483060|score:3890|PREDICTED: bifunctional glutamate/proline--tRNA ligase isoform X6 [Zonotrichia albicollis]	P07814|score:3860|RecName: Full=Bifunctional glutamate/proline--tRNA ligase; AltName: Full=Bifunctional aminoacyl-tRNA synthetase; AltName: Full=Cell proliferation-inducing gene 32 protein; AltName: Full=Glutamatyl-prolyl-tRNA synthetase; Includes: RecName: Full=Glutamate--tRNA ligase; AltName: Full=Glutamyl-tRNA synthetase; Short=GluRS; Includes: RecName: Full=Proline--tRNA ligase; AltName: Full…	GO:0017111 (nucleoside-triphosphatase activity)GO:0004812 (aminoacyl-tRNA ligase activity)GO:0043039 (tRNA aminoacylation)GO:0000166 (nucleotide binding)GO:0006424 (glutamyl-tRNA aminoacylation)GO:0016876 (ligase activity, forming aminoacyl-tRNA and related compounds)GO:0005524 (ATP binding)GO:0005737 (cytoplasm)GO:0006418 (tRNA aminoacylation for protein translation)GO:0006412 (translation)GO:00…	PF03950: tRNA synthetases class I (E and Q), anti-codon binding domain; 1146-1322, PF00587: tRNA synthetase class II core domain (G, H, P, S and T); 1605-1735, PF00004: ATPase family associated with various cellular activities (AAA); 268-401, PF00004: ATPase family associated with various cellular activities (AAA); 532-663, PF00749: tRNA synthetases class I (E and Q), catalytic domain; 839-1143, …	4927.51	-0.176327	5.50981e-06	6.42009e-05	4266.13	-0.1711	0.000176027	0.00274656	2511.3	0.0760497	0.201783	0.41642	-0.177115	8.35827	0.000564632	0.0042862	-0.178084	8.26448	0.00390751	0.0399546	0.082978	7.44542	0.228996	0.432805
EMLSAT00000000807	XP_002068626|score:899|uncharacterized protein Dwil_GK20579 [Drosophila willistoni]	P52569|score:681|RecName: Full=Cationic amino acid transporter 2; Short=CAT-2; Short=CAT2; AltName: Full=Low affinity cationic amino acid transporter 2; AltName: Full=Solute carrier family 7 member 2	GO:0015171 (amino acid transmembrane transporter activity)GO:0003333 (amino acid transmembrane transport)GO:0016020 (membrane)	PF13520: Amino acid permease; 16-257	197.859	-0.0193682	0.857755	0.911742	186.928	0.090322	0.469854	0.67635	181.343	0.357305	0.00489886	0.028185	-0.0186061	3.73342	0.857899	0.910105	0.0824735	3.76684	0.483689	0.677651	0.362193	3.66883	0.00543345	0.0384477
EMLSAT00000000808	XP_015429944|score:1254|PREDICTED: conserved oligomeric Golgi complex subunit 6 [Dufourea novaeangliae]	Q9V564|score:1167|RecName: Full=Conserved oligomeric Golgi complex subunit 6; Short=COG complex subunit 6; AltName: Full=Component of oligomeric Golgi complex 6	GO:0006891 (intra-Golgi vesicle-mediated transport)GO:0017119 (Golgi transport complex)	PF06419: Conserved oligomeric complex COG6; 39-644	263.702	-0.0859826	0.307255	0.452566	240.48	0.0807055	0.51743	0.714285	196.015	-0.112451	0.330691	0.566217	-0.0884848	4.14508	0.273938	0.411954	0.0700147	4.1278	0.544898	0.724929	-0.102962	3.77963	0.318741	0.529205
EMLSAT00000000809	KDR21303|score:2245|Vacuolar protein sorting-associated protein 11-like protein [Zootermopsis nevadensis]	Q91W86|score:1716|RecName: Full=Vacuolar protein sorting-associated protein 11 homolog	GO:0016192 (vesicle-mediated transport)GO:0005488 (binding)GO:0005515 (protein binding)GO:0008270 (zinc ion binding)GO:0006886 (intracellular protein transport)	PF12451: Vacuolar protein sorting protein 11 C terminal; 813-857, PF00637: Region in Clathrin and VPS; 394-520,	350.117	-0.0768394	0.206086	0.339262	331.609	-0.0669041	0.540221	0.730143	266.431	0.0522358	0.590698	0.780057	-0.0788904	4.55104	0.181597	0.306339	-0.0742909	4.5878	0.477964	0.673248	0.0619494	4.2178	0.462326	0.657864
EMLSAT00000000810	ACO12935|score:651|Prefoldin subunit 4 [Lepeophtheirus salmonis]	Q2TBR6|score:276|RecName: Full=Prefoldin subunit 4	GO:0016272 (prefoldin complex)GO:0006457 (protein folding)GO:0051082 (unfolded protein binding)	PF01920: Prefoldin subunit; 15-120	1871.6	0.246311	3.94515e-06	4.83034e-05	1868.68	0.122911	0.166629	0.355003	1195.45	0.0187042	0.836019	0.924258	0.245364	6.96246	0.000120151	0.00148566	0.116651	7.07384	0.15891	0.345704	0.0247821	6.37571	0.76103	0.874813
EMLSAT00000000811	KFM75205|score:495|Transposable element P transposase, partial [Stegodyphus mimosarum]	Q7M3K2|score:307|RecName: Full=Transposable element P transposase; Short=P-element transposase; AltName: Full=THAP domain-containing protein; Short=DmTHAP	GO:0003676 (nucleic acid binding)	PF05485: THAP domain; 26-108, PF12017: Transposase protein; 177-396,	175.168	0.00221917	0.97881	0.988651	185.713	-0.110694	0.434594	0.647611	113.25	-0.253768	0.0709374	0.206336	0.00470427	3.55923	0.953124	0.973414	-0.113995	3.75469	0.401077	0.609466	-0.244624	2.99634	0.067191	0.196693
EMLSAT00000000812	XP_011299941|score:272|PREDICTED: proline-rich protein PRCC [Fopius arisanus]	Q92733|score:187|RecName: Full=Proline-rich protein PRCC; AltName: Full=Papillary renal cell carcinoma translocation-associated gene protein	-	PF10253: Mitotic checkpoint regulator, MAD2B-interacting; 248-410	854.257	0.279516	0.0016849	0.00728101	827.71	0.0670535	0.458136	0.667385	469.187	0.0403029	0.667794	0.831516	0.278745	5.83259	0.00259475	0.0128409	0.0627115	5.90058	0.449184	0.651373	0.0479495	5.03	0.567275	0.746141
EMLSAT00000000813	JAT98097|score:615|hypothetical protein [Amblyomma aureolatum]	Q0P651|score:503|RecName: Full=Protein ABHD18; AltName: Full=Alpha/beta hydrolase domain-containing protein 18; Short=Abhydrolase domain-containing protein 18; Flags: Precursor	GO:0008152 (metabolic process)GO:0016787 (hydrolase activity)	PF09752: Uncharacterized conserved protein (DUF2048); 1-261, PF13419: Haloacid dehalogenase-like hydrolase; 312-506,	379.96	0.130153	0.102658	0.200139	351.054	-0.0813446	0.274783	0.487548	357.993	-0.00318254	0.969638	0.9861	0.130369	4.66779	0.0965486	0.191754	-0.0862291	4.66873	0.225025	0.427997	0.00260197	4.64187	0.971067	0.987786
EMLSAT00000000814	KDR15021|score:361|Tudor and KH domain-containing protein [Zootermopsis nevadensis]	Q80VL1|score:185|RecName: Full=Tudor and KH domain-containing protein; AltName: Full=Tudor domain-containing protein 2	GO:0003723 (RNA binding)	PF00013: KH domain; 47-106, PF00013: KH domain; 121-181,	437.534	-0.0294674	0.641191	0.752527	395.365	-0.127224	0.0827124	0.22268	246.517	0.0650725	0.491524	0.703112	-0.0280528	4.87059	0.640407	0.747547	-0.13746	4.83945	0.0565586	0.178001	0.0700835	4.10672	0.395474	0.598978
EMLSAT00000000815	ADD38758|score:1152|Fumarylacetoacetate hydrolase domain-containing protein 1 homolog [Lepeophtheirus salmonis]	Q86I22|score:583|RecName: Full=Acylpyruvase FAHD1, mitochondrial; AltName: Full=Fumarylacetoacetate hydrolase domain-containing protein 1; Flags: Precursor	GO:0003824 (catalytic activity)GO:0008152 (metabolic process)	PF01557: Fumarylacetoacetate (FAA) hydrolase family; 13-203	146.317	0.0537855	0.818008	0.884976	158.846	0.417688	0.119768	0.286276	346.043	-0.497278	0.0864392	0.237218	0.0525408	3.30031	0.828556	0.890513	0.410949	3.53353	0.149261	0.332263	-0.494848	4.58962	0.169854	0.358793
EMLSAT00000000817	ABU41053|score:344|metalloproteinase [Lepeophtheirus salmonis]	P55113|score:243|RecName: Full=Zinc metalloproteinase nas-7; AltName: Full=Nematode astacin 7; Flags: Precursor	GO:0004222 (metalloendopeptidase activity)GO:0006508 (proteolysis)GO:0008270 (zinc ion binding)GO:0008237 (metallopeptidase activity)	PF01400: Astacin (Peptidase family M12A); 48-174	10.1997	0.59507	0.060506	0.132833	13.3437	0.4649	0.167404	0.355803	5.23172	0.86316	0.101424	0.265651	0.58751	-0.305286	0.0523217	0.121008	0.454622	0.12759	0.15893	0.345704	0.853459	-0.998562	0.0433151	0.147256
EMLSAT00000000818	XP_002599321|score:258|hypothetical protein BRAFLDRAFT_200113 [Branchiostoma floridae]	F1LZF0|score:207|RecName: Full=Kelch-like protein 2; AltName: Full=Mayven	GO:0005515 (protein binding)	PF07707: BTB And C-terminal Kelch; 135-229, PF00651: BTB/POZ domain; 15-121,	74.4979	-0.467657	0.00128625	0.00587333	65.0469	-0.0509233	0.811677	0.905869	55.9897	0.08067	0.632799	0.809547	-0.471257	2.35199	0.0039251	0.0173658	-0.0587637	2.27444	0.778449	0.882705	0.0905794	2.00622	0.520312	0.707309
EMLSAT00000000819	-	-	-	-	168.255	0.657213	6.30624e-07	1.02099e-05	149.734	0.751333	1.68613e-07	1.13222e-05	73.2694	0.19356	0.283444	0.516199	0.657649	3.49864	5.64284e-05	0.000896426	0.743193	3.44747	6.60253e-05	0.00494942	0.198795	2.38022	0.23955	0.445284
[truncated: 11,254 more rows]
