# Supplementary material for: Host gill attachment causes blood-feeding by the salmon louse (Lepeophtheirus salmonis) chalimus larvae and alters parasite development and transcriptome
Source: Parasit Vectors. 2020 May 6;13:225. doi: 10.1186/s13071-020-04096-0 (PMC7201535; doi:10.1186/s13071-020-04096-0)
Supplement: Supplementary file 2 — Additional file 2: Table S2. CPM values of all transcripts included in this study for the three different samplings: Experiment 1 (10 dpi), Experiment 2 (10 dpi) and Experiment 2 (18 dpi) (38 samples). [file 13071_2020_4096_MOESM2_ESM.xlsx]

## Sheet: supp table S2
Additional Table S2
CPM values of all transcripts included in this study for the three different samplings: Exp1 10dpi, Exp2 10dpi and Exp2 18dpi (38 samples)
The AG number is consistent with data submittet to NCBI BioProject (accession number PRJNA577842)
EMLSAT	10dpi_Exp1_skin_AG39	10dpi_Exp1_skin_AG68	10dpi_Exp1_skin_AG76	10dpi_Exp1_skin_AG78	10dpi_Exp1_skin_AG44	10dpi_Exp1_skin_AG69	10dpi_Exp1_skin_AG71	10dpi_Exp1_skin_AG77	10dpi_Exp1_gills_AG104	10dpi_Exp1_gills_AG106	10dpi_Exp1_gills_AG108	10dpi_Exp1_gills_AG110	10dpi_Exp1_gills_AG105	10dpi_Exp1_gills_AG107	10dpi_Exp1_gills_AG109	10dpi_Exp1_gills_AG111	10dpi_Exp2_skin_AG84	10dpi_Exp2_skin_AG92	10dpi_Exp2_skin_AG94	10dpi_Exp2_skin_AG87	10dpi_Exp2_skin_AG89	10dpi_Exp2_skin_AG93	10dpi_Exp2_gills_AG98	10dpi_Exp2_gills_AG100	10dpi_Exp2_gills_AG102	10dpi_Exp2_gills_AG99	10dpi_Exp2_gills_AG101	10dpi_Exp2_gills_AG103	18dpi_Exp2_skin_AG112	18dpi_Exp2_skin_AG114	18dpi_Exp2_skin_AG116	18dpi_Exp2_skin_AG118	18dpi_Exp2_skin_AG120	18dpi_Exp2_gills_AG113	18dpi_Exp2_gills_AG115	18dpi_Exp2_gills_AG117	18dpi_Exp2_gills_AG119	18dpi_Exp2_gills_AG121
EMLSAT00000000004	259.096	276.338	272.959	295.074	280.644	294.556	262.227	293.909	274.731	280.281	292.537	297.953	390.771	278.996	268.467	303.866	301.704	300.265	260.594	307.48	274.701	260.96	273.768	297.525	298.37	318.289	294.285	305.821	244.626	278.55	260.119	267.323	280.131	290.556	304.571	296.09	282.628	321.092
EMLSAT00000000005	218.058	231.641	236.942	246.9	244.64	234.322	221.449	227.089	246.117	258.886	271.556	280.338	286.631	252.721	270.132	286.475	252.75	249.368	240.239	245.324	250.622	260.369	267.252	286.44	260.712	293.821	295.646	264.432	471.598	482.402	443.721	500.438	482.442	423.247	443.794	462.51	457.834	458.173
EMLSAT00000000006	64.7588	61.7105	69.6347	64.5124	66.2606	66.4629	68.5834	62.6743	53.718	56.2714	61.541	54.2743	45.3125	53.7653	61.8358	46.6525	54.0417	48.8383	59.8449	69.3777	74.453	64.3543	47.5422	50.9209	44.7237	56.2162	45.4895	61.3802	65.3505	60.5371	71.7164	62.0821	68.2901	62.8852	58.6795	67.3547	60.6304	61.6862
EMLSAT00000000007	230.192	235.546	247.394	263.239	255.568	248.064	228.9	252.313	279.253	287.244	291	294.383	317.057	285.37	262.13	272.105	291.264	285.171	252.423	273.018	259.617	273.58	277.578	295.524	273.217	293.012	297.58	310.467	363.046	371.7	328.504	343.914	363.067	310.314	326.194	304.448	324.711	316.523
EMLSAT00000000008	5.06118	4.18377	4.59052	6.17076	5.81123	6.54996	7.05125	5.90207	4.11658	3.73455	5.01148	4.60221	3.72163	4.47639	4.41684	4.99848	4.12331	3.18104	5.23195	4.03756	4.70521	2.80443	4.47261	3.50029	3.32072	4.65098	4.15495	3.02579	2.63156	5.6847	5.19258	4.92436	6.17611	4.51329	4.50144	5.16222	4.51903	4.56935
EMLSAT00000000009	306.171	308.344	296.195	281.821	281.655	313.371	290.365	312.037	323.05	311.803	364.569	277.958	278.6	323.954	295.288	307.094	304.687	320.661	286.252	311.915	295.044	288.709	301.377	333.444	291.587	313.132	330.891	339.428	479.273	451.784	438.528	457.086	428.975	495.359	559.384	539.944	455.575	644.279
EMLSAT00000000010	46.2824	47.1371	47.9533	42.5642	50.2166	47.9689	44.8353	49.2542	49.0615	44.2449	47.2416	44.1177	45.5736	46.4669	44.9366	43.7367	48.427	45.4078	49.166	47.6545	44.5611	47.9705	43.0144	45.7538	41.9682	45.0943	46.8506	40.74	35.9647	33.3104	38.6014	36.0534	32.2922	33.599	35.69	31.465	38.9767	33.5086
EMLSAT00000000011	24.3303	21.8253	11.2291	18.5824	14.9071	18.1729	22.2846	20.587	17.6136	17.8499	14.6335	11.2675	21.6769	19.6085	14.5948	13.121	16.3178	14.9072	13.9041	16.9464	22.9033	15.7196	18.7187	9.25076	11.1633	14.8629	12.823	20.8563	11.0745	11.8681	11.3649	9.23318	10.1465	5.11507	7.55599	6.1455	7.34343	5.23571
EMLSAT00000000012	20.3667	21.9648	22.2464	17.7409	18.8233	18.4298	18.4929	19.9546	18.9633	17.8499	17.7072	16.0284	14.6906	16.7865	17.1553	19.5774	18.511	18.8367	17.7743	20.6996	23.1109	19.7048	16.51	17.5014	14.9079	22.0416	19.9151	15.3451	14.3639	14.6605	14.3041	15.5645	12.7934	11.2331	10.5302	13.7659	14.5927	11.5186
EMLSAT00000000013	7.43933	15.968	18.9977	16.1281	45.6687	5.13723	9.57906	19.4628	2.90185	17.1536	3.60827	4.60221	1.10996	0.68119	37.3831	19.0567	2.19325	3.55528	33.9718	13.5343	10.8635	20.9594	0.717826	1.2501	2.40222	6.77425	0.788007	7.88866	1004.71	667.105	753.708	513.717	667.99	44.9324	13.3436	105.457	524.773	186.201
EMLSAT00000000014	0.121956	0.139459	0	0	0.189497	0	0.133043	0.0702627	0.13497	0.316487	0.0668198	0.555439	0	0.243282	0.0640122	0.20827	0.17546	0.18712	0	0.113734	0.138389	0	0	0.16668	0.141307	0.404433	0.071637	0.216128	0.219297	0.0997316	0.195946	0	0.0882301	0.300886	0	0.12291	0.0941465	0
EMLSAT00000000015	3.96358	6.20592	4.94364	5.39941	5.17957	3.59606	4.58997	4.77786	3.64418	6.01325	3.87555	3.72938	4.37455	4.76833	2.6245	5.9357	3.59693	2.8068	4.22856	2.78648	4.15166	5.53506	3.75478	3.83365	5.08706	3.13436	2.79384	3.78223	10.0877	7.38014	5.78042	8.35383	8.73478	5.81714	3.2957	6.88296	6.40196	6.85403
EMLSAT00000000016	0.548803	0.418377	0.353117	0.140244	0.126331	0.513723	0.798255	0.562102	0.337425	0.126595	0.13364	0.158697	0.39175	0	0.128024	0	0.35092	0.0623733	0.143341	0.056867	0.207583	0.221402	0.22087	0	0	0	0	0.108064	0	0	0	0.0879351	0	0.100295	0.0803829	0.24582	0.188293	0
EMLSAT00000000017	7.62226	5.43889	3.60179	7.99393	8.40102	6.80683	9.51254	6.60469	7.35585	5.94996	5.67968	6.50657	7.37797	3.7952	4.09678	6.66464	4.03558	2.49493	3.44018	4.49249	5.67393	5.31366	5.13522	3.75031	4.02726	2.4266	6.80551	4.97093	0.986836	3.7898	2.84122	5.89165	4.05859	2.00591	2.17034	2.4582	1.97708	3.04623
EMLSAT00000000019	0.304891	0.209188	0.21187	0.0701222	0.694821	0.192646	0.53217	0.140525	0	0.25319	0.0668198	0.396742	0.130583	0.0486564	0.256049	0.312405	0.0877301	0.0623733	0.143341	0	0.48436	0	0.0552174	0.16668	0.0706536	0	0.071637	0.108064	0.109648	0.199463	0	0	0.17646	0	0.0803829	0	0	0.19039
EMLSAT00000000020	0.487825	0.278918	0.0706234	0.280489	0.378993	0.577938	0.465649	0.281051	0.337425	0.379784	0.0668198	0.0793485	0.261167	0.389251	0.256049	0.20827	0.17546	0	0.0716705	0.170601	0.138389	0.0738008	0.110435	0.0833402	0.141307	0	0.071637	0	0	0.0997316	0.29392	0	0.0882301	0	0.160766	0	0.0941465	0
EMLSAT00000000021	0.121956	0.209188	0	0	0.189497	0.0642153	0.0665213	0.281051	0.13497	0.0632974	0	0	0	0.0486564	0.0640122	0.104135	0	0	0.0716705	0.113734	0.0691943	0	0.0552174	0	0	0	0.071637	0	0.109648	0.0997316	0.489866	0	0.0882301	0	0	0	0.188293	0.0951948
EMLSAT00000000022	0.121956	0	0.282494	0.0701222	0	0.128431	0.0665213	0.210788	0.0674849	0.0632974	0	0.158697	0.326459	0.0486564	0.128024	0.104135	0.17546	0.18712	0	0.113734	0.138389	0.369004	0	0	0.0706536	0.101108	0.071637	0.324191	0.109648	0	0.0979732	0	0.0882301	0.200591	0	0	0	0.19039
EMLSAT00000000023	1204.07	1405.4	1049.11	1328.75	1313.34	1244.49	1278.54	1196.71	1100.48	1919.56	1496.76	1432.8	1442.75	1716.89	1435.03	1845.27	1162.51	1475.25	1076.85	1036.4	1017.09	650.628	1371.05	1485.04	1888.71	1634.01	1410.03	1601.51	808.438	1975.28	1994.73	1435.89	1990.65	1947.44	2188.1	2152.65	2205.57	2574.73
EMLSAT00000000024	0.0609781	0.0697294	0	0	0	0	0	0	0.202455	0.25319	0	0	0.0652917	0	0	0	0.0877301	0.0623733	0	0.056867	0	0	0	0	0.0706536	0.101108	0	0	0	0	0.0979732	0	0	0	0	0	0.0941465	0
EMLSAT00000000025	87.7475	114.356	68.8578	97.6803	102.707	104.157	75.169	87.7581	101.025	175.271	132.504	105.692	119.745	132.248	106.644	119.755	110.628	122.564	91.5232	99.7447	89.9525	52.1034	122.03	109.759	169.145	150.55	101.51	137.997	78.289	149.298	141.669	109.919	131.198	165.287	193.964	166.051	194.036	176.491
EMLSAT00000000026	20.1228	8.2978	7.76858	11.9909	10.9276	7.89849	13.7034	11.1015	32.7977	21.3312	15.3017	9.44247	6.85563	12.3101	19.5237	23.5345	10.7908	10.2916	18.4193	15.5247	13.1469	17.1218	14.5774	34.1695	37.3758	23.5582	30.589	31.4466	33.8814	24.8332	20.1825	20.4009	49.2324	47.2391	33.0374	35.2752	32.763	35.1269
EMLSAT00000000027	1.34152	1.11567	0.988728	1.05183	0.56849	0.577938	0.931298	0.983678	1.28221	0.949461	0.868657	2.22176	1.04467	1.41104	1.21623	1.04135	0.877301	1.18509	0.573364	0.796138	1.2455	0.664207	1.38043	1.2501	1.76634	1.2133	1.07456	1.08064	0.657891	0.299195	0.783785	0.879351	0.705841	0.902659	0.401914	0.98328	0.847319	0.666364
EMLSAT00000000028	0	0	0.0706234	0	0	0	0.0665213	0.0702627	0.0674849	0.0632974	0	0.238045	0	0.243282	0	0	0.0877301	0.0623733	0.143341	0.056867	0.0691943	0.0738008	0	0	0	0	0.071637	0	0.219297	0.0997316	0	0	0	0.100295	0.160766	0.12291	0.0941465	0.19039
EMLSAT00000000029	5.91488	5.85727	6.85047	6.10063	6.69555	6.48575	6.98473	6.67496	6.88346	8.60845	5.88014	7.06201	5.81096	6.61727	6.52925	4.79021	6.31657	6.61157	7.23872	5.45923	7.1962	6.27307	5.79783	8.16734	6.8534	5.76317	6.87715	9.29349	5.26313	6.38282	5.78042	6.24339	6.17611	6.82009	7.23446	6.1455	5.4605	8.75792
EMLSAT00000000030	0	0.0697294	0.141247	0.0701222	0.0631655	0.0642153	0.133043	0	0	0	0	0.0793485	0.261167	0	0.0640122	0.41654	0.35092	0	0	0.056867	0	0.147602	0	0.16668	0.0706536	0.404433	0.143274	0	0	0	0	0.0879351	0	0	0.241149	0	0.0941465	0
EMLSAT00000000031	4.81727	5.36917	4.2374	5.0488	5.43224	4.68772	4.32388	3.65366	5.26382	5.31698	6.34788	4.9196	6.07213	5.64414	5.69709	5.31089	6.4043	5.23936	6.66536	5.06116	5.39715	6.34687	5.30087	6.66722	7.41863	7.78534	5.94587	6.59189	4.93418	5.6847	4.40879	6.06752	5.73496	6.11802	3.93876	5.40804	4.70733	3.99818
EMLSAT00000000032	43.2945	43.9295	41.3853	51.5398	45.7318	43.9233	45.5671	46.0221	41.5707	40.5103	42.2301	50.545	45.2472	40.1415	34.4386	44.6739	43.4264	36.1765	39.4188	40.3187	48.9203	39.4834	40.8609	36.4197	33.5605	42.061	33.8127	44.9545	142.543	160.568	148.331	166.637	194.547	136.903	143.001	135.816	130.016	135.367
EMLSAT00000000034	322.94	204.795	200.994	257.559	207.246	264.439	279.589	190.201	384.596	325.349	322.272	362.226	390.967	551.472	384.65	207.958	348.639	336.816	246.546	221.667	213.257	267.159	596.293	476.206	443.846	305.751	474.523	310.791	151.315	149.198	139.612	148.346	144.521	167.594	219.606	147.123	154.589	126.609
EMLSAT00000000035	0.548803	0.557835	0.353117	0.140244	0.252662	0.770584	0.598691	0.702627	0.877304	0.759569	1.13594	0.634788	1.37113	0.583877	0.512098	0.728945	0.789571	0.37424	0.215011	0.739271	0.622748	0.0738008	0.331304	0.666722	1.34242	0.909974	1.00292	0.756447	0.219297	0.498658	0.195946	0.35174	0.17646	0.401182	0.803829	0.24582	0.28244	0.285584
EMLSAT00000000036	12.0127	13.5275	14.4072	12.3415	14.1491	13.421	12.9716	11.9447	12.9571	12.7861	12.1612	9.68051	6.20271	13.3319	14.4668	10.3094	11.054	11.7886	15.8392	12.1695	12.1782	13.4317	13.0313	13.5011	12.5763	11.4252	15.2587	10.2661	11.7324	8.77638	10.0912	7.91416	9.44062	11.0325	9.08326	6.1455	8.37904	8.66273
EMLSAT00000000037	2.92695	2.92864	3.24868	3.08538	2.71612	3.08234	2.99346	2.59972	2.36197	1.83562	3.34099	2.30111	2.87284	3.0167	3.32864	2.60338	2.28098	2.8068	4.08522	3.18455	2.69858	3.83764	2.65043	3.58363	1.27176	3.13436	2.86548	2.16128	3.3991	3.09168	3.62501	2.90186	3.08805	2.60768	3.2957	3.6873	3.10683	3.23662
EMLSAT00000000038	0.182934	0.278918	0.0706234	0.140244	0.189497	0.128431	0.53217	0.140525	0.13497	0.0632974	0.267279	0	0.0652917	0.194626	0.0640122	0	0.17546	0.311866	0.0716705	0.170601	0.276777	0.147602	0.165652	0.333361	0.282614	0.101108	0.071637	0.432255	0	0	0.0979732	0.0879351	0	0.401182	0.241149	0.24582	0.0941465	0.19039
EMLSAT00000000039	0.182934	0	0.21187	0.0701222	0	0.192646	0.332606	0.421576	0.202455	0.189892	0.0668198	0.0793485	0	0.0486564	0.0640122	0.312405	0.17546	0.124747	0.0716705	0.113734	0.0691943	0.0738008	0.0552174	0.16668	0.0706536	0.101108	0	0.216128	0	0	0.0979732	0	0	0.100295	0	0.24582	0.188293	0.285584
EMLSAT00000000040	0.0609781	0.348647	0.0706234	0	0.189497	0.321077	0.0665213	0.210788	0	0.189892	0.200459	0	0.130583	0.0973128	0.0640122	0.312405	0.0877301	0	0.0716705	0.113734	0	0.0738008	0.110435	0	0	0	0.071637	0.216128	0	0.398926	0.195946	0.263805	0.0882301	0.401182	0.160766	0.24582	0.376586	0.19039
EMLSAT00000000041	193.666	216.44	241.885	260.925	277.297	216.341	201.293	234.115	301.388	326.172	293.606	353.894	421.523	263.328	333.76	344.062	277.052	292.718	272.42	272.336	264.46	278.598	256.485	301.108	316.528	301.202	288.196	405.888	294.954	251.922	276.48	307.861	261.249	303.494	295.086	279.866	318.498	289.963
EMLSAT00000000042	0.914672	0.767024	1.12997	0.140244	0.505324	0.706369	0.731734	0.421576	0.26994	0.506379	0.334099	0.158697	0.261167	0.437908	0.384073	0.312405	0.26319	0.124747	0.215011	0.454936	0.0691943	0.442805	0.331304	0.250021	0.211961	0	0.071637	0.324191	0.109648	0.897584	0.587839	0.17587	0.26469	0.902659	0.884212	1.10619	0.941465	1.23753
EMLSAT00000000043	12.3786	12.5513	9.46354	12.6921	13.9596	9.69652	12.9716	8.99362	11.4724	8.86164	9.28795	11.5849	13.7113	8.51487	10.0499	11.7673	10.089	10.9777	10.1055	8.87125	10.9327	11.7343	9.77348	8.9174	10.1035	7.78534	8.5248	9.29349	17.3245	18.4503	17.2433	25.677	20.4694	18.7552	17.3627	13.1514	18.1703	13.8032
EMLSAT00000000044	21.9521	22.0345	20.9045	22.7196	23.1817	22.7322	21.2203	19.3222	21.7301	19.1791	21.516	15.711	18.1511	20.8736	19.8438	18.1195	20.0902	16.716	21.5011	14.2736	19.0976	18.3764	20.8722	18.4182	17.7341	15.874	20.0584	9.40155	18.8595	24.3345	26.5507	24.7097	24.7044	21.6638	24.5972	21.7551	21.842	24.2747
EMLSAT00000000045	6.64661	6.55457	4.94364	3.7866	8.27468	5.13723	7.38386	4.49681	4.18406	5.76006	4.94466	6.50657	6.59447	5.59549	5.37703	4.58194	6.4043	4.74037	5.30362	3.86695	5.60474	5.53506	5.74261	4.25035	3.81529	3.23546	4.87132	3.99836	5.37278	5.28578	5.29055	6.59513	7.05841	4.91448	4.58182	5.16222	3.76586	4.56935
EMLSAT00000000046	0.853694	0.627565	1.12997	0.841467	0.631655	1.15588	0.598691	0.843152	0.809819	0.822866	1.0023	1.26958	0.914084	1.41104	0.832159	0.728945	1.05276	1.30984	0.716705	0.966739	1.03791	0.442805	1.27	1.50012	0.98915	0.707758	0.788007	0.756447	0	0.398926	0.29392	0.17587	0.0882301	0.501477	0.321531	0.49164	0.0941465	0.380779
EMLSAT00000000047	0.243912	0.139459	0	0.140244	0.189497	0.385292	0.133043	0.281051	0.26994	0.506379	0.200459	0.396742	0.326459	0.243282	0.448086	0.20827	0.17546	0.311866	0.0716705	0.113734	0.415166	0.221402	0.22087	0.416701	0.282614	0.101108	0.286548	0.432255	0.219297	0.199463	0.195946	0.0879351	0.17646	0.100295	0.160766	0.36873	0	0
EMLSAT00000000048	63.0514	59.6884	64.8323	64.3021	65.3763	58.5002	63.6609	67.1711	59.1843	59.6895	63.6793	57.7657	48.9688	66.0754	63.4361	61.5438	61.2356	59.816	64.2884	66.0794	64.835	63.3949	60.6287	59.8383	51.2239	61.2716	60.6049	57.2738	58.6619	59.9387	61.4292	57.6854	65.6432	61.9826	60.2872	64.0361	63.3606	59.592
EMLSAT00000000049	8.84183	8.43726	10.4523	11.1494	11.7488	10.5313	10.7764	11.3826	9.44789	8.35526	8.88703	9.52182	9.27143	8.95278	10.562	9.47629	10.089	10.354	9.10215	6.76717	9.27203	10.6273	8.50348	6.8339	8.47843	6.47093	5.73096	3.13385	10.6359	8.57692	10.5811	10.5522	13.2345	6.71979	7.15408	8.48079	8.66148	7.99637
EMLSAT00000000050	89.5159	87.0223	100.497	91.3693	98.7277	90.1583	84.5485	91.3415	88.6752	89.819	89.2044	74.9049	103.096	86.7057	94.4821	81.4336	91.0638	97.4894	93.2433	82.2865	90.0217	92.3986	89.8939	87.2572	102.66	74.3146	89.6895	62.7851	102.521	87.9633	99.0509	94.7061	100.406	104.608	102.569	100.172	100.172	95.3852
EMLSAT00000000051	20.4886	19.7334	19.4214	17.7409	20.9078	17.7876	21.1538	22.6246	15.9264	14.6217	17.2395	13.4892	15.4088	18.1488	18.5635	16.0368	16.8442	16.2171	19.566	16.4914	17.8521	20.5166	16.6757	16.7514	15.6851	11.6275	15.9034	11.887	14.9122	15.5581	18.223	14.4213	13.6757	12.4366	10.7713	16.4699	13.2747	14.7552
EMLSAT00000000052	459.531	436.715	446.764	486.929	482.774	413.226	460.593	453.686	402.682	364.087	404.059	425.704	389.4	440.778	365.062	414.457	466.636	477.343	450.377	494.743	541.238	482.362	386.301	391.282	376.654	440.731	393.789	319.328	319.516	289.222	294.703	339.341	301.835	241.913	240.264	261.184	279.427	227.135
EMLSAT00000000053	14.6347	15.4102	16.314	14.4452	19.2023	15.0906	15.4329	15.4578	18.0185	19.3057	18.7095	19.123	22.9174	15.9593	17.6674	20.4105	18.1601	17.714	14.9075	18.7092	16.0531	16.8266	15.7922	15.8346	19.783	18.0984	19.1271	24.7466	18.9692	13.9624	14.8919	19.6975	16.852	18.655	19.3723	14.7492	18.9234	15.612
EMLSAT00000000054	76.2226	74.5408	71.5415	78.3966	76.8093	74.9393	73.7721	75.1811	81.8592	80.8308	74.1031	82.8398	106.817	80.6723	77.8389	85.9114	76.1497	82.707	72.3872	76.8273	76.3905	80.7381	77.8013	81.7567	87.1865	78.46	83.2422	76.4011	69.5171	68.7151	66.2299	67.71	75.3485	74.3189	71.9427	61.9467	74.3757	62.3526
EMLSAT00000000055	12.5615	14.5734	14.7603	14.7958	15.7914	14.6411	13.3043	15.247	15.7915	16.7105	17.5068	24.4393	25.7249	16.7865	19.5237	20.827	17.4583	16.716	16.5559	15.0129	17.8521	17.1218	17.5039	20.6684	20.3482	17.4917	18.554	19.7757	23.9034	20.7442	20.0845	20.313	19.6753	20.1594	21.1407	24.2133	23.0659	24.8458
EMLSAT00000000056	33.0501	31.0296	40.6791	34.991	28.6772	39.2998	35.4558	32.6722	28.1412	29.4966	32.7417	27.9307	20.7628	27.1503	27.7813	29.7826	32.1092	26.571	29.4566	39.352	36.6038	32.251	31.75	26.8355	31.0876	35.9945	31.8068	35.3369	35.0875	37.1002	34.4866	35.7896	38.2036	42.9264	40.8345	49.6556	37.4703	44.0752
EMLSAT00000000057	94.0283	95.2504	97.3897	95.2961	111.108	88.1677	85.0807	99.9136	102.105	98.5541	88.1353	90.7746	112.106	99.405	94.8661	104.968	104.136	107.719	110.803	96.3327	88.4995	106.79	93.3174	101.175	103.861	94.1318	101.868	79.8591	63.9251	54.9521	54.1792	61.7304	54.0851	50.1477	52.7312	47.9349	57.6177	44.7416
EMLSAT00000000058	10.2443	15.0616	14.6897	14.936	16.2335	15.1548	15.2334	14.3336	15.6565	19.1158	17.2395	22.2176	14.103	14.6942	17.7314	15.8285	16.3178	15.2191	17.4159	19.7328	18.8208	15.1292	14.5774	16.7514	17.8047	22.0416	14.6856	26.1514	17.4341	16.356	17.4392	17.7629	16.9402	16.5487	18.0058	17.5761	19.3	18.7534
EMLSAT00000000059	24.6961	33.1912	28.6731	28.1891	27.9823	29.6033	27.8724	28.4564	24.9019	26.2051	28.9998	28.5654	30.9483	28.9992	28.4214	30.095	29.4773	28.9412	29.8149	32.4142	33.0057	27.5277	31.0322	27.2522	29.6039	28.5125	29.013	24.2063	33.4428	33.3104	42.1285	31.5687	30.8805	36.3069	40.111	38.3479	38.1293	38.7443
EMLSAT00000000060	26.7084	21.895	12.9241	12.9025	16.6757	20.0994	20.7546	19.6736	19.5706	19.3057	17.5068	15.5523	21.1545	20.0464	15.2349	16.7657	20.9675	17.4645	18.6343	13.5912	17.437	17.417	22.087	17.0847	16.9569	12.0319	18.554	15.5612	13.5964	17.3533	17.0473	18.5543	19.4989	21.7641	20.3369	14.6263	15.5342	14.9456
EMLSAT00000000061	6.15879	5.09025	5.29676	8.41467	7.26404	5.0088	4.3904	5.12918	4.25155	7.4058	6.01378	12.299	7.24738	9.29337	6.2732	7.91426	5.61473	7.42242	5.94865	9.55365	11.9706	8.48709	8.33783	6.08383	5.9349	9.30196	6.80551	9.83381	9.32012	7.77907	7.83785	7.56241	10.1465	5.91743	7.07369	6.88296	6.30782	4.56935
EMLSAT00000000062	7.92716	7.60051	8.68668	9.39638	12.6331	8.09113	6.05344	8.15047	7.55831	8.22866	7.68428	8.01419	9.4673	7.05518	9.4098	10.9342	10.6153	5.92546	8.88714	6.42597	8.58009	10.2583	8.94522	9.83414	8.33713	6.87536	7.1637	9.72574	41.6664	32.6122	24.4933	30.6014	35.8214	11.1328	17.845	13.8888	26.7376	13.4225
EMLSAT00000000063	22.6839	16.8745	12.9241	19.3537	20.4025	21.3195	24.3468	15.1767	17.6136	11.8999	15.1681	19.123	14.2989	12.3101	12.2263	15.6203	15.0896	11.9757	10.9656	11.3734	17.9905	14.7602	16.0683	15.0846	11.7992	11.1219	14.5423	13.9402	22.0393	24.4342	25.2771	24.5339	30.4394	12.4366	17.9254	12.4139	14.5927	13.8032
EMLSAT00000000064	37.9894	47.2068	45.0577	23.8416	31.8354	39.6209	48.8931	48.8326	33.675	30.003	53.2554	25.7089	40.8073	53.2788	36.423	51.4427	27.635	24.6998	34.3302	46.8015	37.4341	32.251	58.3096	50.9209	27.4843	41.4544	48.1401	30.474	4.38594	7.5796	7.93583	7.29861	5.91142	15.0443	19.533	14.5034	15.2517	11.8042
EMLSAT00000000065	0.426847	0.418377	0.282494	0.350611	0.252662	0.385292	0.133043	0	0.674849	0.189892	0.334099	0.0793485	0.130583	0.535221	0.192037	0.41654	0.26319	0.18712	0.573364	0.113734	0.276777	0.516606	0.386522	0.333361	0.565229	0.303325	0.501459	0.432255	0.109648	0.199463	0.0979732	0.263805	0.0882301	0.200591	0.241149	0.36873	0.376586	0
EMLSAT00000000068	0.426847	0.557835	0.353117	0.490856	0.56849	0.513723	0.399128	0.351313	0.202455	0.126595	0.267279	0	0.130583	0.291938	0.0640122	0.20827	0.26319	0.124747	0.501693	0.682404	0.553554	0	0.110435	0.333361	0.0706536	0	0.071637	0.108064	0.219297	0.0997316	0.195946	0.439675	0.17646	0.100295	0.0803829	0.12291	0.0941465	0
EMLSAT00000000069	14.2689	14.434	15.3253	13.5336	11.9383	15.2832	14.169	12.296	11.6074	11.2669	14.5667	13.2512	9.79376	16.6405	13.3145	9.99696	12.7209	11.3519	12.6857	15.2404	15.7763	12.8413	12.7552	12.6677	10.4567	14.054	12.3216	12.2112	9.86836	10.8707	13.4223	12.7506	12.7934	10.8319	14.5493	15.9783	13.8395	12.0897
EMLSAT00000000070	0.670759	0.557835	0.282494	0.771344	0.947483	0.770584	1.06434	0.351313	0.404909	0.0632974	0.935477	0.952182	0.326459	0.145969	0.192037	0.520675	0.43865	0.124747	0.143341	0.170601	0.96872	0.221402	0.331304	0.16668	0.423922	0.101108	0.573096	0.86451	0.328945	1.29651	0.391893	0.263805	0.529381	0.100295	0.401914	0.12291	0.470733	0.380779
EMLSAT00000000071	70.0639	71.891	63.1373	68.86	84.5786	72.9486	74.7034	71.3869	75.7181	70.0702	69.0248	64.8277	65.1612	81.4022	76.2386	55.9205	58.3405	58.0695	73.1756	63.6342	55.6322	60.3691	78.0774	72.1726	69.9471	60.1594	80.52	56.4093	49.6708	51.3618	63.1927	51.8817	47.4678	47.0386	46.3809	44.0018	46.2259	41.5049
EMLSAT00000000072	0.182934	0.139459	0.21187	0.0701222	0.126331	0.321077	0	0.140525	0.26994	0.25319	0.400919	0.238045	0	0.0973128	0.0640122	0	0.0877301	0.124747	0.286682	0.341202	0.207583	0	0.331304	0.16668	0.0706536	0.202217	0.071637	0.216128	0.109648	0.199463	0.391893	0.439675	0.882301	0.401182	0.482297	0.36873	0.376586	0.380779
EMLSAT00000000073	22.6839	24.4053	23.0939	21.5275	19.9603	22.7322	18.6925	22.2733	18.4234	19.3057	22.986	20.948	15.2783	23.4524	19.9078	16.8699	22.7221	17.0903	23.5079	23.4861	20.4123	16.7528	22.363	19.4183	23.5983	19.3117	23.9984	14.3725	61.4031	61.4347	61.8211	51.0023	45.1738	32.6963	52.8919	48.0578	47.1674	65.3988
EMLSAT00000000074	0.182934	0.0697294	0.0706234	0.140244	0	0.0642153	0.133043	0.210788	0	0.189892	0.13364	0	0.195875	0.340595	0.128024	0.104135	0.0877301	0.18712	0.286682	0.170601	0.207583	0.0738008	0.0552174	0.0833402	0.282614	0.202217	0.358185	0.324191	0.109648	0	0.195946	0.35174	0.17646	0	0.0803829	0	0.188293	0.0951948
EMLSAT00000000075	18.7203	14.9918	22.7407	22.369	23.6871	16.4391	13.2377	21.7112	23.8897	29.1801	24.1219	27.772	46.4224	26.3718	28.9975	26.6586	27.8104	29.8144	23.1496	25.1921	23.2493	29.2251	25.1791	26.5855	32.0767	23.8616	34.7439	31.5546	16.6666	13.5635	14.0102	14.6852	11.9111	13.4396	13.8259	10.3244	14.122	12.1849
EMLSAT00000000076	30.2451	35.9107	28.1787	28.6099	29.751	32.6856	29.9346	32.8829	28.6811	29.2434	35.0804	21.1067	24.9414	34.4487	29.0616	28.7413	26.8454	27.2571	34.6885	32.5279	28.6464	30.3321	33.5722	31.3359	25.082	25.5804	30.589	26.9079	25.877	29.72	27.7264	24.1821	32.0275	35.5046	30.6259	28.7609	26.5493	25.7978
EMLSAT00000000077	8.11009	7.73997	8.96917	7.85369	8.78001	7.57741	7.58342	9.13415	8.36813	7.59569	10.5575	9.52182	10.6426	7.10384	8.83369	7.60186	6.66749	7.92141	7.74041	6.7103	8.37251	7.67529	7.73043	6.75056	6.99471	7.78534	7.52188	8.10478	16.5569	16.7549	14.4021	15.0369	14.4697	12.9381	14.1474	12.291	12.9922	12.3753
EMLSAT00000000078	33.6599	33.4004	33.0518	32.6068	37.9625	30.1812	34.3915	31.6885	27.3989	26.3317	32.274	29.2796	33.0376	24.9607	29.4456	26.971	30.0037	29.0036	26.1597	19.3916	27.8161	27.0849	26.0074	19.5849	25.8592	23.5582	21.4195	26.7998	29.934	30.4181	33.6048	34.3826	45.4385	27.1801	26.044	26.9173	30.221	23.5131
EMLSAT00000000079	0.0609781	0.139459	0	0.210367	0	0.128431	0	0.0702627	0.202455	0.0632974	0	0	0.130583	0.0486564	0.0640122	0.41654	0.17546	0.124747	0.215011	0.227468	0.415166	0.147602	0.0552174	0	0.0706536	0.101108	0.214911	0.108064	0	0	0.0979732	0.0879351	0	0.200591	0.160766	0	0.188293	0
EMLSAT00000000080	28.6597	26.288	25.2832	27.2074	28.614	24.9156	29.4689	27.9646	22.8774	19.369	22.9192	18.7262	28.0754	20.9223	23.6205	22.5973	20.8798	20.3961	21.5728	16.3208	20.9659	24.5019	19.05	13.5845	16.6743	19.1095	16.5481	14.9128	20.3946	25.9302	22.4359	24.0942	30.6159	17.5517	20.4976	19.2969	21.2771	17.611
EMLSAT00000000081	2361.99	4441.35	4228.93	3735.34	5186.52	3366.87	3252.56	4557.03	2236.79	3438.06	2993.39	2395.93	1409.84	646.206	2522.27	4636.3	3373.05	3886.35	4385.45	4162.15	3880	3943.4	567.027	1725.14	1918.6	3348.81	1649.8	2827.27	5030.01	3981.88	3918.54	4726.51	4050.12	4570.96	3827.03	4353.1	4831.98	4403.9
EMLSAT00000000082	98.6016	168.675	124.65	135.757	159.43	190.142	166.17	107.361	129.773	109.251	144.13	150.286	110.212	50.0188	104.02	129.752	195.463	150.756	100.482	142.509	172.571	131.808	45.72	106.592	148.231	184.421	103.372	145.13	250.766	162.762	215.639	194.424	100.406	502.881	429.968	347.958	273.401	269.021
EMLSAT00000000084	4.51238	4.46268	2.75431	2.45428	3.34777	4.68772	4.19084	3.5834	4.18406	4.68401	4.74421	6.66527	3.72163	3.25998	3.45666	4.37367	2.6319	2.18307	2.15011	2.10408	2.76777	3.24724	5.02478	5.00041	2.75549	2.32549	5.58769	3.99836	2.96051	4.68739	3.52703	3.95708	4.94089	2.70798	3.61723	3.31857	4.70733	3.90299
EMLSAT00000000085	14.0859	14.0853	12.3591	14.7257	13.6438	11.4303	13.6369	15.5281	13.6994	15.0015	12.5621	16.4251	11.6219	14.9862	15.1069	15.9327	12.1068	14.1587	17.7026	19.221	20.1355	18.893	14.2461	14.5845	12.9296	16.1773	13.6827	15.6692	18.092	17.7522	21.1622	16.0042	18.8812	12.8378	14.067	15.1179	17.2288	13.9936
EMLSAT00000000086	16.1592	16.1075	18.9977	19.3537	17.0547	16.2465	14.5682	16.9333	18.7608	19.1791	19.2441	21.6621	28.3366	19.9491	23.1084	24.3676	20.0902	21.7683	19.2077	19.4485	18.7516	20	18.8291	23.1686	24.3048	25.4793	21.706	22.3692	16.4473	10.8707	12.6385	14.2455	12.0875	11.2331	9.80671	9.95571	12.5215	11.8994
EMLSAT00000000087	31.1598	30.4718	32.6986	29.6617	33.9831	27.9979	33.1276	31.4074	39.6811	36.5226	34.5458	33.8818	41.1991	39.8983	36.2309	34.2604	35.7939	36.6755	34.8319	30.1395	28.508	30.6273	38.7074	38.2532	38.5769	28.1081	36.8214	29.3934	28.399	23.3372	20.8683	22.951	20.5576	23.5694	23.3914	18.5594	22.1244	24.0843
EMLSAT00000000088	28.2938	26.6366	26.625	26.5062	32.1513	24.9798	24.2803	29.3698	23.0798	24.6227	24.7233	19.361	19.9793	19.5599	24.6447	26.1379	23.7749	21.5812	26.9481	23.2586	26.017	21.9926	21.093	16.7514	19.6417	17.1884	18.3391	18.8031	36.0743	41.987	33.3109	35.174	40.7623	26.1771	29.4201	27.6548	29.8444	25.893
EMLSAT00000000089	1.82934	1.60378	1.83621	1.2622	1.32648	2.18332	1.8626	2.03762	1.07976	1.01276	1.47004	1.50762	0.39175	1.31372	1.28024	1.24962	0.526381	1.12272	1.9351	1.59228	1.59147	1.54982	1.21478	0.833402	1.62503	1.31441	1.3611	1.08064	2.19297	1.8949	3.13514	2.02251	3.35274	1.40414	1.52727	2.33529	2.35366	1.71351
EMLSAT00000000090	10.8541	12.0632	10.8054	10.4482	8.59051	8.34799	10.3773	10.3989	9.92028	8.92494	12.6289	8.01419	10.7078	9.29337	11.0101	12.3921	8.24663	8.42039	10.6072	11.2028	10.3791	11.4391	10.8778	8.9174	9.96216	11.0208	9.74263	6.80802	20.5043	16.356	19.4967	17.3232	18.3519	13.5399	10.7713	15.2408	13.463	14.7552
EMLSAT00000000091	0.853694	0.697294	1.48309	1.05183	0.694821	1.28431	0.931298	0.351313	0.404909	0.569677	0.735018	1.58697	0.39175	1.1191	0.448086	0.312405	0.35092	0.873226	0.358352	1.08047	0.96872	0.442805	0.828261	0.916742	0.918497	1.11219	0.214911	0.86451	0.328945	1.19678	1.37162	0.263805	1.23522	0.802363	2.17034	2.21238	2.07122	1.33273
EMLSAT00000000093	0.121956	0.627565	0.353117	0.6311	0.56849	0.256861	0.332606	0.491839	0.13497	0.126595	0.0668198	0.634788	0.39175	0	0.256049	0.520675	0	0.498986	0.358352	0.511803	0.415166	0.516606	0.22087	0.0833402	0.282614	0.202217	0.143274	0.324191	1.31578	0.59839	0.391893	0.52761	0.794071	0.200591	0.0803829	0.49164	0.470733	0.285584
EMLSAT00000000094	0.0609781	0.139459	0.21187	0.140244	0	0.0642153	0.133043	0.140525	0	0.0632974	0.13364	0	0.195875	0.0486564	0	0.104135	0.0877301	0.436613	0.143341	0.227468	0.138389	0.221402	0.110435	0	0.211961	0.101108	0.071637	0.108064	0	0.199463	0.0979732	0	0	0.100295	0.0803829	0	0.0941465	0
EMLSAT00000000095	26.1596	28.3101	21.9639	25.3141	27.2875	24.3376	26.7415	25.0838	23.4173	21.5211	21.5828	27.2165	37.8039	23.647	28.1014	26.8668	22.0203	24.9493	29.1699	29.2865	31.9678	32.62	24.1852	23.3353	25.9299	22.8505	23.5686	20.4241	23.3551	23.2375	26.1588	23.8304	28.0572	21.5635	21.4622	21.6322	19.5825	22.466
EMLSAT00000000096	11.5249	8.9951	10.2404	12.3415	9.41166	10.146	10.5769	12.4365	12.8221	13.1026	11.9607	17.3773	15.8006	13.6238	13.5066	12.8086	12.5454	13.6597	11.0373	15.0697	14.4616	11.5867	13.3626	14.4179	14.484	14.4585	13.7543	17.5063	17.2148	15.5581	14.9899	14.5093	13.8521	18.2538	17.6842	18.5594	18.1703	16.7543
EMLSAT00000000097	28.4158	30.8901	27.1194	35.9026	32.8461	25.2366	31.9967	33.9369	20.313	21.6477	24.3892	25.3915	18.9999	21.6521	19.7158	30.1992	25.354	20.3337	31.0333	36.2243	32.4521	29.8893	18.6635	18.0015	14.9786	22.7494	16.7631	20.6402	73.1355	75.3971	63.9765	71.755	91.4064	58.0711	42.201	56.1699	62.7957	60.0679
EMLSAT00000000099	0.548803	1.46432	1.2006	0.560978	0.631655	0.577938	1.06434	1.33499	0	0.379784	0.13364	0.158697	0.261167	0.243282	0.320061	0.41654	0.35092	0.18712	0.645034	0.454936	0.899525	0.221402	0.22087	0.16668	0.211961	0.505541	0.286548	0.86451	1.75438	1.8949	2.74325	1.93457	2.11752	1.70502	0.964594	1.84365	1.78878	2.66545
EMLSAT00000000100	290.927	304.508	293.087	297.669	310.774	291.859	292.827	295.314	349.774	356.871	313.251	381.904	449.011	343.174	329.215	362.182	348.376	371.495	326.602	332.217	310.959	322.288	364.214	406.783	419.047	364.698	399.663	366.336	316.994	290.718	269.818	320.347	295.836	341.606	313.252	293.632	324.523	295.77
EMLSAT00000000101	76.4666	72.5883	66.2448	52.3112	58.9334	68.5178	78.229	67.944	49.6014	43.1688	58.8682	30.7872	28.9242	61.6477	48.3932	41.2375	45.5319	43.786	53.3945	55.2178	53.2796	55.203	58.9722	51.7543	37.4464	39.4322	47.9252	28.9611	47.3681	58.9414	48.5947	48.1884	50.7323	57.4693	59.8852	58.0135	51.5923	47.883
EMLSAT00000000102	94.5161	103.409	102.404	109.952	109.529	95.5524	89.8702	99.6325	117.694	120.012	114.529	118.309	134.762	119.792	128.921	122.775	105.627	123.811	115.174	114.701	106.836	121.402	106.128	130.011	127.53	127.194	127.729	139.726	107.017	85.6694	82.4934	88.9023	83.9951	93.7762	90.27	88.1265	93.7699	92.8149
EMLSAT00000000103	114.273	122.863	117.447	125.238	127.973	120.789	115.215	111.647	130.178	117.796	124.552	105.533	115.566	128.064	131.033	119.547	122.822	122.501	132.375	118.056	120.536	123.321	130.423	142.178	129.367	106.467	132.457	105.254	112.061	97.1386	96.4056	97.52	87.0831	109.623	107.633	97.3447	101.678	97.9555
EMLSAT00000000104	34.9405	40.1641	38.2073	36.0428	35.3727	33.3278	37.4515	35.2016	41.7057	38.8013	37.7532	39.1188	45.9001	38.7792	33.6064	36.3431	37.9871	39.4199	40.0638	36.4517	33.1441	40.369	39.2043	44.0036	43.8052	35.8934	40.5465	37.0659	32.6752	31.216	23.0237	27.9633	28.3219	26.6786	29.3397	24.4591	29.1854	25.2266
EMLSAT00000000105	119.761	123.212	122.743	123.766	119.193	133.439	122.998	124.787	121.878	120.645	134.107	119.975	109.298	137.649	122.903	105.905	120.892	120.942	126.498	130.225	130.431	120.591	121.257	120.677	109.301	123.959	121.425	130.325	113.596	130.449	126.385	119.504	116.993	112.13	114.867	121.312	117.871	132.416
EMLSAT00000000106	5.97586	7.60051	7.5567	6.311	6.75871	6.03624	7.25082	6.25338	6.14113	6.39304	5.34558	4.68156	5.87626	6.76324	5.95314	6.45637	7.98344	5.3641	7.38206	7.90451	6.91943	7.38008	6.46043	4.33369	6.50013	3.6399	5.65932	6.59189	21.2718	19.7469	26.6487	21.1923	21.3517	17.7523	14.2278	17.5761	21.7478	22.2756
EMLSAT00000000107	105.919	108.848	112.221	110.092	120.962	106.983	104.704	107.783	109.191	111.593	104.773	126.719	135.546	100.281	108.501	122.983	108.522	113.582	118.4	118.681	114.655	109.668	102.207	109.092	114.812	114.353	104.805	109.361	91.1179	97.9364	90.6252	92.1559	101.288	78.0298	77.7302	78.9082	85.5792	76.4414
EMLSAT00000000108	16.83	18.0599	19.5627	21.0367	21.4131	23.3102	17.229	20.3059	22.2025	22.2174	22.5183	18.6469	19.1958	21.1169	23.4285	17.3905	18.511	16.8408	20.1394	17.8562	18.8208	17.048	24.3509	18.8349	21.4787	17.3906	20.4882	17.0741	15.899	18.7495	20.5744	13.8937	17.5578	15.6461	16.9608	17.2074	18.1703	16.9447
EMLSAT00000000109	10.1224	8.36753	9.9579	11.5702	11.3698	10.9166	11.5082	11.8041	13.4295	10.9505	11.2257	11.7436	13.5807	14.1104	12.2903	14.2665	12.019	15.4062	12.9724	14.0461	11.8322	14.1698	13.473	15.5846	13.4242	14.8629	14.399	14.1564	7.4561	4.78712	7.54393	6.771	5.38204	5.61654	6.26986	6.39132	5.17806	5.71169
EMLSAT00000000110	6.34172	6.27565	8.89855	8.48479	8.14835	6.74261	5.78735	8.22074	8.84052	7.15261	8.61975	10.7914	6.65976	6.95787	8.83369	8.12253	5.00062	8.48277	7.45373	9.15558	7.47298	3.54244	7.17826	7.41728	10.598	6.1676	5.51605	13.1838	3.07016	4.089	1.56757	3.5174	3.7939	4.413	4.42106	4.9164	4.23659	4.09338
EMLSAT00000000111	0.304891	1.11567	0.988728	0.701222	1.32648	0.770584	1.06434	0.983678	0.26994	0.949461	0.467739	0.952182	0.457042	0.0973128	0.384073	0.937215	0.26319	0.436613	0.931716	0.796138	0.830331	0.590407	0.276087	0.0833402	0.353268	0.404433	0.071637	0.86451	0.328945	0.199463	0.587839	0.879351	0.529381	0.802363	0.884212	0.24582	0.659026	0.285584
EMLSAT00000000112	29.7573	67.4284	74.084	71.4545	91.7795	47.6478	44.5027	72.3706	25.3068	57.6639	39.0896	34.5166	21.7421	9.73128	42.3761	64.043	43.6019	40.4803	74.8957	68.8091	61.0985	60.7381	7.45435	19.3349	25.294	42.5666	19.4853	44.09	318.638	245.739	227.396	220.453	285.16	134.596	87.6977	162.733	220.209	193.626
EMLSAT00000000113	1.89032	1.1854	1.83621	0.6311	0.947483	1.60538	2.06216	1.05394	0.607364	1.26595	1.60368	1.03153	0.195875	1.07044	0.960184	1.56203	1.14049	1.06035	1.07506	0.796138	1.59147	0.516606	1.10435	1.6668	0.847843	0.909974	1.43274	2.26934	0.657891	1.69544	1.37162	1.23109	1.14699	1.50443	1.36651	2.94984	1.2239	1.42792
EMLSAT00000000114	91.894	76.0051	62.5723	74.0491	64.0499	81.2966	82.5529	80.3805	94.6813	81.084	88.6699	92.7583	105.707	104.076	74.9583	76.6434	87.5546	76.4073	71.9572	70.6857	80.2654	66.7897	98.1213	85.4237	92.4856	78.1567	89.1881	89.6929	64.9119	72.2057	61.3312	80.3726	72.084	78.6316	62.779	80.1373	72.3045	71.6817
EMLSAT00000000115	1.09761	1.32486	1.41247	1.2622	0.821152	1.15588	1.46347	1.1242	1.07976	1.07606	1.40322	1.03153	2.21992	2.18954	1.85635	2.0827	1.57914	1.43459	1.43341	1.36481	1.86825	1.32841	1.43565	1.33344	1.48373	2.22438	1.79093	2.26934	0.877188	0.897584	0.881759	0.52761	0.970531	0.902659	1.28613	0.86037	1.03561	0.761559
EMLSAT00000000116	31.5867	35.2134	28.4612	34.7105	34.4252	26.0714	32.2628	34.2179	42.1106	35.5731	33.0758	32.3742	43.9413	33.3783	21.9562	33.7397	41.935	38.1725	40.9955	38.7264	35.5659	36.0148	35.9465	38.8365	41.9682	29.4225	36.6781	35.7691	26.9735	29.4208	24.3953	25.8529	24.0868	19.6579	26.044	16.5929	23.2542	20.2765
EMLSAT00000000117	3.04891	2.57999	1.27122	3.99697	3.41094	2.63283	4.65649	2.74025	3.50921	2.15211	2.33869	2.06306	1.89346	1.65432	1.66432	3.43646	1.84233	1.8712	2.65181	1.59228	2.97535	3.02583	1.87739	2.16685	1.76634	0.808866	2.29238	1.1887	0.548242	0.997316	1.66554	1.05522	1.49991	0.902659	1.20574	1.10619	1.03561	1.04714
EMLSAT00000000118	181.166	166.514	162.928	176.217	160.44	179.996	183.998	166.031	180.927	153.37	186.962	173.138	179.095	180.905	153.565	156.931	205.025	188.118	165.057	177.425	183.019	156.974	167.971	184.349	176.705	166.829	181.17	161.123	123.245	138.926	129.912	135.948	128.463	142.921	165.348	154.621	138.113	139.27
EMLSAT00000000119	59.6366	51.3906	41.5972	52.9423	47.69	61.7109	59.7361	48.9028	52.3683	52.347	59.6701	63.6375	54.6492	64.5184	52.426	48.0062	52.3749	42.601	43.719	47.5977	51.2038	44.5757	61.733	58.5048	47.8325	54.194	58.8856	53.7077	86.0741	96.0415	99.7367	86.3522	91.5829	113.334	109.481	105.948	91.3221	104.048
EMLSAT00000000120	33.2331	35.562	39.0547	34.0093	34.2357	36.7312	33.5267	35.7637	34.3498	33.9907	36.4168	36.5003	31.2094	32.8917	37.3191	34.1563	36.4957	39.8565	40.6372	41.2854	40.8938	41.1071	36.0017	37.9198	37.8703	34.9835	37.896	39.1191	35.7454	30.8171	32.1352	31.129	32.8216	32.4957	27.9732	35.6439	31.7274	29.4152
EMLSAT00000000121	0.182934	0.697294	0.353117	0.0701222	0.0631655	0.321077	0.133043	0.281051	0.13497	0.189892	0.467739	0.476091	0.0652917	0.291938	0.320061	0.104135	0.0877301	0.249493	0.0716705	0.284335	0.345971	0.369004	0.276087	0.250021	0.635882	0.707758	0.429822	0.540319	0.767539	0.398926	0.881759	1.7587	0.529381	1.50443	0.803829	1.59783	1.2239	1.52312
EMLSAT00000000122	166.836	149.918	143.507	173.482	150.271	203.306	159.984	152.189	191.59	173.435	203.867	225.508	186.473	197.983	175.137	181.716	206.78	200.218	142.696	179.7	172.501	179.853	188.567	208.434	206.45	225.977	206.816	233.742	142.214	172.935	177.527	190.291	176.372	253.146	271.051	259.709	236.873	251.219
EMLSAT00000000123	51.8924	53.2035	49.0833	52.3813	38.5941	58.8855	51.8866	51.7836	46.0247	51.081	52.0526	52.4493	63.3983	45.3964	39.5596	52.1716	52.8135	49.7115	35.3336	52.2039	58.3308	43.0259	41.2474	44.087	56.3109	57.2273	46.8506	59.7593	97.2582	108.707	57.0204	89.7817	99.7	65.2923	58.2776	81.7352	82.0958	92.8149
EMLSAT00000000124	475.324	424.025	348.385	397.803	376.088	657.437	467.445	349.065	635.1	528.217	679.557	705.805	736.687	498.144	558.507	465.379	700.437	601.216	372.113	653.288	653.955	422.583	436.052	736.727	716.216	870.138	734.924	1014.29	225.437	217.215	422.95	273.214	296.806	378.515	468.793	388.519	311.625	399.437
EMLSAT00000000125	2.86597	2.16161	3.03681	2.24391	2.21079	3.53184	2.1952	2.38893	1.61964	1.45584	3.14053	3.01524	2.3505	2.38416	2.94456	2.29097	1.93006	2.49493	2.00677	1.99034	2.62938	2.43543	2.81609	1.50012	2.26092	2.83103	3.2953	2.59353	1.75438	2.09436	2.5473	2.11044	1.41168	3.81123	1.92919	3.07275	1.78878	2.76065
EMLSAT00000000126	40.6114	37.1658	32.3455	36.8142	36.3202	39.8777	40.3119	34.2882	41.2333	40.447	44.502	48.0852	59.8072	42.0878	39.6876	41.2375	38.5135	38.6091	35.4052	33.2103	33.9052	33.8008	41.4683	43.7536	45.4303	37.9156	43.6986	44.3062	27.8507	29.5206	26.8447	26.3805	30.4394	28.3836	29.2594	28.638	26.9259	21.2284
EMLSAT00000000127	10.3663	9.13455	11.441	11.7104	9.28533	12.9715	10.0447	10.5394	9.98777	8.54515	10.8916	9.68051	5.81096	10.9477	9.53782	10.5176	9.38712	10.1045	9.46051	10.2361	10.6559	11.4391	10.5465	10.0842	10.0328	10.1108	8.95463	7.88866	7.67539	6.98121	9.69934	3.60534	7.49956	6.82009	8.60097	8.48079	8.37904	9.80507
EMLSAT00000000128	59.8805	1.88269	0.988728	10.6586	0.947483	1.34852	19.2246	1.47552	56.6198	71.2096	4.67739	199.323	40.0238	173.46	39.3675	0.728945	16.3178	22.7039	14.0474	1.47854	0.830331	2.87823	268.357	52.671	42.1095	10.2119	52.7965	12.8596	0.657891	0	0.489866	0.35174	0.26469	63.487	123.307	35.1523	7.34343	2.28468
EMLSAT00000000129	2.68304	3.06809	3.17805	2.66464	3.60044	2.5044	3.45911	3.5834	3.30676	4.17763	3.60827	3.80873	3.46046	2.57879	3.96876	3.12405	2.89509	2.61968	4.22856	2.95708	3.11374	2.21402	3.53391	3.25027	3.39137	3.43768	3.00875	3.34998	4.16664	5.88416	4.21285	5.62784	4.23505	2.90857	3.77799	5.53095	4.89562	4.66455
EMLSAT00000000130	6.03683	7.25186	7.27421	6.80186	7.45353	5.97203	7.11778	7.51811	7.1534	7.3425	7.55064	6.58592	6.39859	6.4713	7.29739	7.39359	6.84295	6.23733	8.52879	6.8809	6.50426	4.64945	6.79174	5.58379	5.65229	8.49309	7.45025	6.91608	10.8552	13.2643	12.2466	11.7833	11.9993	8.62541	9.32441	11.5535	11.3917	9.2339
EMLSAT00000000131	0.731737	0.278918	0.635611	0.771344	0.884317	0.192646	0.53217	1.05394	0.26994	0.822866	0.601378	1.11088	0.783501	0.583877	0.768147	0.312405	0.35092	0.873226	0.788375	0.682404	0.691943	0.442805	0.828261	1.08342	0.494575	0.909974	0.501459	0.86451	0.767539	1.09705	0.489866	0.791416	1.14699	1.20355	1.04498	0.98328	1.2239	0.761559
EMLSAT00000000132	138.359	249.841	191.743	155.812	99.1067	142.301	184.597	216.058	85.9083	105.264	107.179	87.9974	26.3779	8.22293	29.3176	271.168	108.083	124.248	121.768	177.823	163.99	65.5351	13.4178	30.2525	62.3871	118.6	31.377	104.065	86.8416	202.355	128.835	210.077	105.788	186.951	113.42	253.686	197.802	198.767
EMLSAT00000000133	220.802	207.794	190.613	201.601	201.119	196.756	223.112	189.007	242.001	201.412	220.706	183.454	188.954	240.119	180.579	185.152	239.415	224.606	200.749	183.169	175.892	204.871	235.116	231.186	229.2	151.966	220.714	131.73	115.131	121.872	108.162	120.031	104.376	119.051	151.924	106.563	114.388	97.2891
EMLSAT00000000134	17.5617	19.3848	19.1389	19.5641	15.2229	20.0994	20.1559	19.0412	15.7915	14.6217	17.7072	13.4892	10.8384	18.6841	16.4511	14.3706	14.2123	17.8388	18.9927	16.662	19.8588	19.7786	18.3322	16.168	12.2937	12.9419	16.3332	11.6709	20.7236	31.1163	24.5913	26.0288	23.1163	25.3747	23.2306	23.5987	19.7708	18.4678
EMLSAT00000000135	43.4164	52.8549	52.0495	39.1282	42.2577	50.6017	46.4318	44.6168	45.2149	39.8141	43.9006	39.7536	44.2678	47.294	44.8086	43.4243	45.4442	46.3434	50.456	47.3133	48.9203	50.775	45.4439	45.5037	37.7997	45.2965	44.1284	37.0659	40.3506	39.1945	49.0846	41.5053	42.7916	38.9146	39.0661	45.7225	38.3176	40.1722
EMLSAT00000000136	100.126	108.917	108.972	109.04	101.57	109.423	110.093	113.193	100.957	102.542	109.584	94.6627	72.9309	110.255	104.148	97.6786	103.083	99.6101	109.728	118.056	111.334	104.354	110.545	108.426	99.6216	105.557	104.447	102.336	197.148	184.105	184.288	174.375	195.871	168.797	156.425	175.393	176.054	198.386
EMLSAT00000000137	43.8433	42.256	42.1622	42.7746	44.658	42.1253	41.9749	43.2818	42.9879	38.4215	44.1011	46.0221	47.4018	39.8983	41.4799	45.1946	41.1454	47.5284	44.2924	48.1095	41.7933	48.2657	39.8117	43.9203	48.4684	49.7453	44.7015	49.169	28.1797	26.4289	23.9055	28.6668	27.0866	23.5694	20.8192	21.5093	27.8674	22.6564
EMLSAT00000000138	0.609781	0.488106	0.21187	0.280489	0.56849	0.385292	0.53217	1.05394	0.26994	0.379784	0.13364	0.555439	0.261167	0.340595	0.256049	0.62481	0.526381	0.311866	0.716705	0.341202	0.345971	0.295203	0.662609	0.416701	0.423922	0.909974	0.644733	0.432255	0.657891	0.59839	0.391893	0.35174	0.352921	1.20355	0.803829	1.2291	0.188293	0.761559
EMLSAT00000000139	27.5621	26.0091	26.2719	20.1251	23.7502	21.8974	27.2072	27.7538	21.7976	19.6222	22.8524	18.0121	18.5429	23.3551	23.8766	21.5559	20.7043	23.7018	24.153	20.0172	25.2559	27.8229	21.5348	21.7518	19.2178	19.8172	20.8464	17.0741	18.8595	21.0434	17.7331	18.4664	15.9697	17.7523	15.755	18.0678	18.2644	18.563
EMLSAT00000000140	9.14672	9.13455	11.0879	6.80186	6.82188	9.95338	8.51472	8.78284	4.454	3.41806	7.28336	3.49133	3.78692	4.71967	5.12098	4.58194	5.527	5.23936	7.66874	7.27897	7.40379	7.89669	5.63217	6.33385	5.22837	7.2798	4.36986	4.86287	5.81137	8.07826	5.09461	5.62784	6.17611	4.91448	4.01914	6.51423	4.23659	5.33091
EMLSAT00000000141	79.5155	89.5326	83.9006	92.5613	89.9477	93.048	92.8637	89.3039	98.7979	93.4903	112.324	122.673	136.851	103.541	90.5773	102.261	92.5552	88.0711	83.4961	82.4003	88.7762	80.8857	103.422	99.3415	97.0074	100.704	101.151	90.2333	117.653	110.004	108.946	105.962	121.052	116.042	104.98	107.178	103.938	116.994
EMLSAT00000000142	10.6102	8.57672	17.9383	21.3172	22.1711	10.9166	9.57906	18.4791	15.9939	14.9382	19.9123	18.5675	30.6871	12.6993	21.124	16.0368	14.3877	14.4082	22.7912	17.1738	11.2787	10.7749	16.3996	22.8352	20.9135	13.3463	21.2762	12.1031	25.7674	13.364	14.2061	16.8835	22.8516	13.4396	19.2919	16.4699	25.043	18.8486
EMLSAT00000000143	52.2582	46.9976	45.6933	47.7532	47.4373	44.437	49.0927	44.4763	67.4849	74.1213	65.9511	78.3169	120.529	93.469	81.1675	53.1089	57.3755	70.7937	50.241	45.1524	48.9203	58.5241	99.833	98.7581	89.6594	60.9683	92.7699	63.0012	56.7979	48.669	48.3008	50.9144	45.9679	67.9	81.669	59.6114	60.4421	59.4968
EMLSAT00000000144	0.243912	0.836753	0.635611	1.96342	0.694821	0.385292	0.665213	0.562102	1.07976	2.15211	0.668198	7.5381	2.61167	1.36238	1.0242	0.312405	0.526381	0.686106	0.286682	0.454936	0.207583	0.369004	2.09826	0.333361	0.77719	0.404433	0.644733	0.86451	0.438594	0.59839	0.29392	0.70348	0.26469	0.702068	0.803829	0.24582	0.941465	0.285584
EMLSAT00000000145	7.86618	9.20428	5.79112	10.5885	8.71684	8.73329	8.04907	8.50179	9.8528	10.1276	9.48841	8.41094	8.94497	12.2128	10.626	11.1424	8.33436	10.6658	8.95881	13.7618	11.4171	5.68266	10.8226	10.6675	14.0601	11.8297	11.247	12.3193	5.37278	13.364	10.875	11.2557	9.52885	10.1298	13.5043	10.2015	10.7327	19.4197
EMLSAT00000000146	41.6481	38.6998	38.9841	38.2867	40.0469	45.7213	44.8353	39.9795	37.3866	36.5226	38.4882	38.1666	35.5187	35.5192	34.3746	34.8852	36.5834	32.1222	33.9718	38.4421	43.454	35.4244	35.56	33.5028	34.6203	43.6788	37.4662	38.2546	43.969	43.1838	42.0305	35.8775	46.9384	42.5253	48.4709	42.404	43.025	43.5992
EMLSAT00000000147	7.37835	22.7318	63.0667	38.0764	13.7701	15.3475	30.4002	20.2357	13.9694	43.8018	37.9536	45.8634	15.67	14.451	27.9093	40.4044	18.1601	17.5893	24.9413	63.4067	55.2862	25.1661	10.2704	15.7513	19.3591	82.201	16.8347	61.2722	27.7411	45.8765	54.669	61.5545	89.73	41.6226	62.136	59.1197	52.3455	75.6799
EMLSAT00000000148	12.2566	11.854	10.8054	11.2196	12.9489	10.9166	10.2443	10.8205	11.4724	12.5329	13.6312	12.9338	13.8418	10.9477	11.7783	12.9127	12.7209	13.9716	10.6789	15.1835	16.0531	12.1771	11.8717	13.2511	12.9296	18.8061	13.0379	17.7225	13.4868	11.1699	12.4426	14.4213	13.1463	12.1357	11.6555	12.1681	11.8625	11.0426
EMLSAT00000000149	357.393	358.27	372.185	372.91	414.871	346.313	337.995	376.327	388.848	369.783	381.474	436.734	396.06	378.596	396.364	421.018	378.468	410.79	424.146	423.147	399.251	409.447	378.57	410.951	408.519	404.433	421.154	361.041	269.955	212.728	196.926	237.073	209.194	198.485	200.394	195.919	222.939	167.352
EMLSAT00000000150	62.3196	69.0321	71.259	66.1954	69.7347	75.0677	70.1134	65.6956	61.8162	76.8431	71.9649	70.144	89.0579	61.9396	54.6024	69.2498	61.3233	80.8982	50.3127	75.8606	77.29	72.7676	77.4148	75.8396	80.6158	77.4489	76.6516	78.9946	54.3856	94.1466	81.7096	82.8348	94.5827	97.086	107.231	127.335	102.714	138.889
EMLSAT00000000151	0.0609781	0	0	0	0	0.128431	0.133043	0	0.0674849	0.189892	0	0	0	0.145969	0	0.104135	0.0877301	0.0623733	0	0.056867	0.207583	0.0738008	0	0	0	0	0	0.108064	0.109648	0.199463	0.391893	0.791416	0.882301	0.501477	0	0.49164	0.564879	0.571169
EMLSAT00000000152	1.9513	5.50862	4.66115	3.85672	5.93756	2.44018	2.66085	7.51811	1.61964	2.21541	2.33869	1.66632	1.43642	1.07044	3.39265	3.54059	1.84233	2.68205	4.08522	4.71996	5.46635	4.05905	0.607391	1.00008	1.48373	3.03325	0.931281	3.99836	4.93418	4.38819	8.0338	5.89165	5.99965	3.10916	3.13493	3.31857	3.57757	4.47416
EMLSAT00000000153	33.9648	38.4906	34.0405	30.1526	43.0157	31.8508	33.0611	32.3911	26.6565	27.7876	23.3869	19.2023	28.5325	20.2411	24.5167	28.6371	29.0387	24.388	30.3883	33.3241	28.4388	34.096	20.817	18.5849	23.245	25.5804	20.4165	19.9918	40.6796	41.3886	40.4629	38.8673	42.7916	26.2774	26.3656	29.7442	32.9513	34.0797
EMLSAT00000000154	48.1727	64.7786	70.1997	53.1526	40.2364	55.5463	53.8157	53.1186	17.681	10.4441	21.516	12.7751	11.9484	11.3369	5.05697	27.0751	79.9221	79.8378	54.6129	83.0258	90.5753	24.4281	8.06174	19.7516	16.3916	22.9516	18.8405	9.29349	40.5699	100.829	121.487	145.533	102.788	270.798	242.997	210.668	213.713	251.981
EMLSAT00000000155	666.43	628.68	524.449	579.28	592.935	587.956	639.802	602.994	580.235	543.345	551.865	530.127	420.283	566.604	498.143	523.487	553.226	487.198	553.296	541.544	579.71	507.528	552.726	470.205	423.639	454.684	492.934	414.208	2041.54	2426.07	2045.39	2160.12	2227.28	1706.73	1824.53	1776.42	1787.18	1544.25
EMLSAT00000000156	20.1838	22.3134	22.2464	15.7074	15.0966	22.6038	23.6816	17.7062	14.5767	17.4701	15.5022	15.3936	13.0583	18.0515	15.1709	18.9526	13.335	12.7865	17.3443	16.5483	19.1668	17.1218	16.3443	16.0847	18.3699	16.8851	18.9122	16.2096	302.191	221.205	231.511	216.496	205.312	259.665	225.313	240.289	244.687	279.016
EMLSAT00000000157	0.304891	0.488106	0.494364	0.560978	0.442159	0.385292	0.53217	0.843152	1.01227	1.39254	2.20505	1.50762	1.37113	0.632533	1.34426	1.35376	0.789571	0.810853	0.358352	0.796138	0.553554	0.295203	0.276087	0.666722	0.77719	1.01108	1.28947	1.08064	0.986836	0.698121	0.391893	0.615545	0.882301	0.200591	0.401914	0.24582	0.28244	0.380779
EMLSAT00000000158	171.531	159.89	161.798	146.626	153.429	146.09	165.571	161.464	142.866	124.253	134.308	121.721	105.054	135.946	123.48	131.627	144.053	135.6	160.255	150.925	145.031	141.402	132.135	125.677	120.747	131.845	126.583	108.604	114.583	114.691	111.396	104.379	105.082	97.3869	88.6623	96.2385	102.243	97.6699
EMLSAT00000000159	61.8318	58.7819	54.8038	60.0246	50.7851	57.7938	63.9935	56.8425	49.7364	50.8911	50.5158	54.0363	57.3261	49.4349	53.5142	54.5667	51.4976	51.5203	50.7427	58.1749	64.4891	48.0443	57.7574	49.9208	53.2022	59.0472	56.0918	58.6786	63.2672	63.1301	72.1083	64.3685	69.4371	65.0917	63.0202	74.2377	69.2918	68.7307
EMLSAT00000000160	269.889	281.079	269.216	273.687	298.647	273.108	276.728	251.33	277.7	265.343	258.058	326.916	400.108	263.134	273.844	295.848	261.699	270.887	262.601	275.236	278.576	266.347	252.896	270.189	276.326	277.947	275.588	290.908	318.748	308.27	313.71	309.268	315.423	308.308	303.204	285.889	306.447	309.764
EMLSAT00000000161	77.2593	82.7688	82.4881	84.5674	86.2841	80.7187	72.1091	77.0079	79.5647	79.375	79.716	85.2996	91.8002	86.2678	83.728	81.6419	84.3086	77.53	80.701	77.794	79.2274	77.5647	90.7774	84.5903	81.9582	85.6387	82.6691	81.264	74.561	72.4051	72.6961	74.9207	77.7307	75.7231	78.7752	71.7794	79.4596	76.6318
EMLSAT00000000162	4.20749	3.90485	4.37865	3.92684	4.42159	3.98135	4.9891	3.0213	4.25155	3.67125	4.81103	3.01524	3.134	4.33042	5.05697	3.853	3.24601	3.11866	5.5903	4.60623	4.8436	4.64945	5.02478	4.66705	3.46203	3.43768	5.65932	3.13385	3.50875	2.89222	3.62501	3.2536	3.17628	4.51329	3.85838	2.94984	3.20098	3.23662
EMLSAT00000000163	22.196	24.5448	21.2576	21.3172	25.7715	22.3469	22.6838	23.3975	24.4295	22.2174	25.5252	29.2002	32.5806	22.9658	25.925	28.0123	27.4595	29.2531	27.8798	28.6041	24.7715	28.9299	21.2587	26.8355	28.4734	34.8824	27.3653	30.474	17.2148	12.8654	13.9122	15.8283	16.4108	15.3452	12.1378	13.1514	14.6869	12.9465
EMLSAT00000000164	28.8426	32.7031	29.5206	27.4879	31.2669	30.6307	29.868	29.159	36.2394	34.3072	32.8085	34.6753	42.4396	34.1081	36.2309	41.654	34.7411	34.1806	32.8251	31.1062	31.5526	34.6126	36.057	42.6702	38.8595	37.2078	42.5524	35.2288	28.399	24.6337	22.1419	25.4132	20.3812	24.1712	24.1149	26.1798	23.16	20.5621
EMLSAT00000000165	6.28075	8.64645	9.53416	10.0976	8.90634	8.41221	6.45256	9.20441	5.53376	7.53239	6.4147	4.84026	4.57042	6.17936	8.12955	6.45637	6.93068	4.74037	6.88037	12.1127	11.763	7.38008	6.12913	4.83373	6.00556	6.67315	5.94587	8.6451	33.2235	31.0165	33.4089	30.2497	47.8207	12.0355	12.2986	21.7551	21.0888	22.8468
EMLSAT00000000166	14.4518	15.7588	17.6559	20.4757	14.5912	17.5308	16.8964	15.4578	18.6258	19.6222	17.1727	18.0121	21.2198	16.5918	16.4511	19.1608	19.6515	14.7201	16.2692	19.221	15.7071	16.7528	17.283	22.8352	17.0982	15.0651	18.9838	20.5321	27.6314	33.1109	28.5102	26.9081	29.4689	22.3659	23.2306	29.0068	27.1142	26.6546
EMLSAT00000000167	9.81748	13.1789	12.6416	11.8507	14.6544	9.95338	11.9738	13.2094	14.9816	15.3813	12.4953	13.9653	16.1924	13.1372	14.7228	14.3706	13.1595	13.4103	15.6958	12.9088	12.7317	14.0222	12.3135	14.0845	14.6959	15.1662	12.7514	16.3176	11.0745	11.2697	10.6791	12.5747	9.52885	9.22718	8.84212	9.21825	9.60294	9.90026
EMLSAT00000000168	20.6716	21.895	25.8482	23.8416	21.4131	25.044	25.6107	26.3485	21.0553	19.2424	27.3961	20.7099	20.5669	22.2846	22.7884	21.1394	26.5822	24.9493	26.3031	22.235	23.2493	23.5425	23.3017	23.0852	18.5112	22.1427	26.2908	23.9902	28.7279	24.3345	25.3751	24.358	23.0281	28.9854	27.8125	27.7777	22.8776	28.4633
EMLSAT00000000169	27.3182	42.0468	36.7948	34.7806	37.8362	40.1346	36.8528	42.0171	32.7302	33.6742	31.8062	31.3426	21.2198	22.9172	26.7571	36.0307	43.1632	40.1684	36.4803	36.5655	38.126	30.1107	21.7004	27.5856	26.919	31.5458	24.5715	26.5837	60.8549	55.2513	47.8109	53.1128	47.556	54.2598	55.7053	57.7677	61.1952	68.4451
EMLSAT00000000170	0.670759	0.557835	0.635611	0.981711	0.821152	0.96323	1.19738	1.19447	0.809819	1.26595	1.26958	1.58697	1.63229	1.55701	0.832159	1.24962	0.965031	0.935599	0.716705	0.909872	0.899525	1.03321	1.76696	1.33344	1.48373	1.41552	1.28947	1.51289	0.877188	0.797853	0.783785	0.439675	0.794071	0.802363	0.884212	0.61455	1.31805	0.856753
EMLSAT00000000171	0.121956	0.418377	0.353117	0.420733	0.252662	0.577938	0.199564	0.0702627	0.0674849	0.25319	0.467739	0.158697	0.783501	0.68119	0.448086	0.41654	0.526381	0.623733	0.430023	0.511803	0.276777	0.442805	0.331304	0.333361	0.847843	0.303325	0.286548	1.08064	0.219297	0.199463	0.391893	0.52761	0.26469	0.200591	0.160766	0.24582	0.376586	0.380779
EMLSAT00000000173	106.468	96.7147	100.991	102.449	102.897	97.2862	92.5311	112.28	100.62	93.8701	100.764	100.058	89.9067	89.0899	96.0183	110.904	99.2227	105.972	112.666	113.336	105.037	115.277	82.8813	92.591	100.823	107.478	91.767	94.4478	74.7803	68.4159	60.9393	65.9513	59.7318	56.0651	46.7024	53.0971	65.2435	45.8839
EMLSAT00000000174	14.8177	18.8967	15.3253	16.1281	15.7914	14.7695	14.6347	15.6686	16.0614	14.5584	16.2372	16.6632	20.371	16.8351	20.2279	20.0981	19.5638	19.6476	18.491	17.6288	17.437	18.3764	17.283	18.5849	18.2993	17.8962	16.7631	16.6418	12.2806	8.97584	9.99326	12.7506	10.4112	12.6372	14.4689	11.3077	11.4859	10.8522
EMLSAT00000000175	23.4156	21.4767	17.9383	15.0763	16.802	17.3381	21.819	21.9922	13.227	11.4568	14.1658	9.60116	5.02746	12.9913	13.3786	10.3094	12.2822	9.79261	18.1326	11.2028	12.9393	13.5794	13.8043	11.0842	9.46758	9.90861	10.5306	8.86123	12.3903	13.763	15.4798	10.9039	15.6167	13.239	11.1732	16.2241	13.463	12.3753
EMLSAT00000000176	49.2093	43.9295	40.0435	40.3904	43.7737	46.7488	42.5736	42.3684	42.8529	42.5359	44.8361	39.3568	45.9001	46.9534	42.7602	38.3217	43.3387	47.5284	44.579	38.2715	44.9071	44.3543	45.8857	45.8371	42.6041	39.7355	45.4895	40.4159	36.5129	34.9061	39.6791	37.4603	40.4094	42.425	47.4259	43.8789	40.483	38.3635
EMLSAT00000000177	32.8062	32.9123	34.7467	34.991	33.2882	34.0983	30.1341	35.2016	37.4541	35.763	37.7532	39.2775	35.9105	32.7458	39.4315	33.0108	30.881	33.6192	42.2139	43.5601	37.3649	42.9521	32.8544	34.4195	35.3975	46.9142	40.6898	61.5964	30.8112	26.0299	30.5676	23.7425	26.9102	22.7671	24.9991	25.6882	25.4196	27.2257
EMLSAT00000000178	43.1725	49.2987	46.329	51.5398	40.4259	43.6664	50.0905	51.2215	48.994	49.2454	48.578	58.6385	49.4911	42.3797	39.3675	53.3171	47.8129	48.5888	42.3573	55.6159	55.7014	47.8967	40.2535	45.5037	39.778	54.5985	50.6474	58.8948	54.1663	59.3403	46.6352	45.5504	52.2322	55.0622	45.3359	58.5052	47.2615	63.019
EMLSAT00000000179	0.182934	0.348647	0.353117	0.210367	0.189497	0.321077	0.0665213	0.210788	0.539879	0.0632974	0.13364	0.476091	0.130583	0.291938	0.256049	0.104135	0.0877301	0.18712	0.0716705	0.170601	0.276777	0.590407	0.22087	0.16668	0.0706536	0	0.143274	0.216128	0.438594	0.299195	0.195946	0.70348	0.441151	0.401182	0.482297	0.36873	0.376586	0.571169
EMLSAT00000000180	0	0	0	0	0	0	0	0.0702627	0	0	0	0	0.652917	0	0	0	0	0	0	0	0	0	0.22087	0.16668	0.0706536	0	0	0	0	0	0	0	0	0	0	0.12291	0	0
EMLSAT00000000181	20.0618	22.3134	16.2434	16.4086	19.5181	23.3102	22.7503	19.3222	13.5645	17.66	15.6358	10.474	13.2542	17.5163	13.2505	13.9541	15.5282	13.2855	14.9791	18.1406	16.1915	14.0222	16.0683	12.3343	15.3318	17.4917	14.6856	16.2096	15.6797	20.1458	19.6926	18.0267	21.7046	23.0679	17.4431	24.0904	18.9234	26.2738
EMLSAT00000000182	0.792715	0.836753	0.776857	1.05183	0.947483	0.706369	1.46347	0.351313	1.41718	0.822866	0.668198	1.58697	0.848793	0.243282	0.384073	0.41654	0.614111	0.436613	0.430023	0.398069	0.345971	0.295203	0.828261	0.666722	0.494575	0.60665	0.501459	0.540319	0.219297	0.0997316	0.29392	0.52761	0.705841	0.100295	0	0.12291	0.188293	0
EMLSAT00000000184	27.2572	26.3577	24.6476	26.1556	26.9717	24.3376	24.4798	24.4514	25.4418	22.4706	26.1265	19.2817	18.4776	21.9927	22.6603	26.6586	25.9681	26.8829	29.8149	25.9313	26.9166	30.2583	23.0257	24.502	22.2559	24.1649	26.1475	23.0176	20.3946	16.0568	15.0879	20.6647	17.646	12.236	13.1828	15.6096	19.9591	13.0417
EMLSAT00000000185	174.093	197.055	176.417	186.946	153.366	162.786	187.191	210.577	143.068	156.471	137.716	118.785	137.57	113.272	107.925	196.711	159.844	141.65	155.453	186.353	197.55	138.081	110.987	104.342	137.845	125.576	111.252	120.707	304.713	291.216	229.551	286.053	303.247	224.561	189.382	265.486	257.02	289.678
EMLSAT00000000186	1.21956	1.46432	0.918104	0.6311	0.694821	1.22009	0.864776	1.26473	0.607364	0.822866	0.334099	0.634788	0.457042	0.827159	0.448086	0.728945	0.35092	0.498986	0.573364	0.398069	0.691943	0.738008	0.386522	0.583381	0.353268	0.303325	0.286548	0.432255	0.109648	0.698121	0.587839	0.52761	0.705841	0.401182	0.401914	0.12291	0.376586	0.19039
EMLSAT00000000187	44.1482	42.5349	46.7527	38.0062	40.7418	36.8596	42.7067	43.071	38.9388	40.004	34.9468	39.1981	35.2575	39.6063	42.6962	31.9694	32.9865	38.6714	40.7805	37.2479	40.2019	43.4687	38.7074	35.5029	34.1963	32.1524	35.1021	36.5256	40.4603	42.7849	38.0136	41.3295	35.7332	30.0886	32.7158	38.7167	42.0835	36.3644
EMLSAT00000000188	7.01248	8.01888	8.61606	6.73173	6.75871	6.99947	5.78735	6.18312	6.54604	5.82336	5.61286	4.44351	5.87626	6.71458	6.40122	4.79021	6.14111	6.17496	6.02032	6.42597	6.64265	5.31366	7.78565	8.33402	7.20667	6.67315	7.02043	3.99836	7.12715	7.08094	5.29055	6.771	6.08788	7.22127	7.71676	6.1455	6.59026	5.04533
EMLSAT00000000189	22.8058	23.6383	25.2126	23.9117	26.719	22.0259	23.5485	23.1164	25.1044	25.4456	24.3224	27.2165	21.8727	25.0581	26.373	24.2635	25.8804	26.7581	23.7946	27.6374	27.6085	24.7233	26.6148	27.1689	25.9299	28.007	27.6519	26.7998	18.8595	15.5581	13.4223	17.2353	14.0286	14.3422	19.935	12.5368	17.4171	13.6129
EMLSAT00000000190	0.0609781	0.0697294	0	0.0701222	0.126331	0.0642153	0.133043	0	0	0	0.200459	0.0793485	0	0	0	0	0	0.124747	0.0716705	0.056867	0	0	0.22087	0.0833402	0.0706536	0	0.214911	0.216128	0.109648	0	0.0979732	0.0879351	0.17646	0.300886	0.160766	0.12291	0.0941465	0.19039
EMLSAT00000000191	121.103	130.464	99.7909	97.9607	110.54	113.147	117.21	91.7631	116.209	112.226	97.2896	85.2202	163.099	108.406	127.832	96.0125	121.418	135.163	111.376	102.702	105.798	122.657	120.705	124.427	144.769	87.6609	110.966	95.2042	156.139	140.622	124.426	158.459	145.933	126.272	134.481	108.652	125.78	120.136
EMLSAT00000000192	0.609781	0.488106	0.918104	0.701222	0.378993	0.899015	0.731734	0.210788	0.674849	1.07606	1.0023	0.634788	0.261167	0.583877	0.768147	0.83308	0.0877301	0.686106	0.358352	0.625537	0.48436	0.147602	0.496957	0.666722	0.77719	0.707758	0.788007	1.40483	1.20613	0.299195	0.783785	0.0879351	0.882301	0.802363	0.723446	0.24582	0.753172	0.761559
EMLSAT00000000193	14.6347	15.6194	16.5259	20.1251	16.3599	17.0171	16.8299	13.0689	19.908	21.711	20.2464	24.8361	19.7834	20.5817	22.9164	23.0138	18.511	19.3981	18.276	23.2017	20.9659	21.0332	20.5409	24.6687	24.9407	28.3103	21.4195	37.1739	21.9297	20.5447	24.1014	17.7629	25.8514	19.8585	23.9541	22.2467	19.3942	26.1786
EMLSAT00000000194	58.478	60.1068	54.8744	48.1038	57.0385	53.5556	50.6227	58.037	66.4051	63.9304	55.995	45.1493	73.5185	50.554	51.6579	60.3983	58.3405	61.3129	57.1214	42.0816	43.0388	52.3986	52.6222	55.4212	65.2839	46.8131	54.3725	52.9513	65.1312	69.8121	52.1217	60.4114	55.3203	54.0592	65.9943	50.2702	62.0425	57.4025
EMLSAT00000000195	77.5642	77.1207	70.1997	67.4576	75.4828	69.8021	77.4973	71.3869	63.2334	66.5889	61.541	54.5124	49.23	67.7297	61.8358	64.043	60.0951	57.3211	74.9673	72.7897	69.7478	67.6754	64.8252	61.4217	54.05	56.5195	62.6107	57.1657	79.2758	75.796	80.9258	72.5464	69.5253	81.3396	73.8719	83.0872	74.3757	75.8703
EMLSAT00000000196	72.7469	45.2544	43.2215	42.7044	35.5622	63.7016	67.253	40.8226	69.307	62.9176	68.8244	70.144	105.185	114.002	78.735	39.8837	63.5166	68.0493	45.0807	42.4796	47.1213	51.882	108.833	98.0914	100.611	56.4184	105.378	68.0802	52.3023	43.1838	48.3008	41.5933	46.0561	54.2598	73.3896	46.5829	52.9103	51.2148
EMLSAT00000000197	41.77	41.0706	52.4026	52.9423	54.3855	43.4096	45.9662	49.5352	47.5094	55.5118	53.2554	67.1288	55.3021	51.5758	57.8671	59.5652	49.6552	48.963	55.903	62.9517	59.2995	58.4502	50.1926	52.171	54.05	70.2702	53.7277	67.2157	50.5479	44.8792	54.2771	50.2109	56.8202	44.6315	42.7637	45.8454	48.862	46.3599
EMLSAT00000000198	0.243912	0.278918	0.42374	0.0701222	0.315828	0.192646	0.133043	0.0702627	0.0674849	0.126595	0.0668198	0.158697	0	0.243282	0.128024	0.104135	0.26319	0.56136	0.143341	0.170601	0.207583	0.295203	0.110435	0	0.211961	0.303325	0.286548	0.108064	0.219297	0	0.29392	0.0879351	0.17646	0	0.321531	0.12291	0.28244	0.380779
EMLSAT00000000199	0.853694	1.1854	0.847481	1.12196	0.821152	1.09166	1.06434	1.19447	0.337425	0.316487	1.0023	0.476091	0.718209	0.291938	0.448086	0.937215	0.789571	0.748479	1.14673	0.909872	0.691943	0.664207	0.607391	0.833402	0.494575	0.505541	0.286548	0.972574	33.6621	34.5071	37.3278	30.6893	41.8211	24.5724	19.1311	29.2526	26.9259	35.7933
EMLSAT00000000200	68.9662	73.7737	75.4964	67.8082	65.8816	68.2609	68.5169	68.9277	69.1045	63.2341	67.9557	64.7483	58.8279	62.6695	65.3565	73.4152	75.5356	72.7273	67.9436	74.5526	74.7298	68.0444	60.9048	65.5887	62.1045	67.0348	67.9119	70.8898	86.5126	93.249	80.9258	95.4975	93.4357	83.2452	84.8039	88.9869	83.6021	86.0561
EMLSAT00000000201	280.499	304.09	352.34	335.956	353.601	294.877	289.301	343.233	297.406	311.993	294.475	291.526	240.339	292.668	325.438	319.486	290.738	293.653	363.584	346.491	348.462	344.576	285.86	297.608	294.979	331.028	304.027	330.243	639.36	474.024	504.464	472.035	506.882	420.138	370.083	447.024	458.211	507.864
EMLSAT00000000202	8.59791	9.34374	8.89855	8.13418	8.33785	10.5955	9.17993	12.4365	10.4602	8.54515	11.493	9.83921	7.44326	7.39577	7.8735	8.95561	13.7736	8.23327	10.1055	10.2361	13.0777	5.38746	6.0187	7.2506	7.27732	9.40307	8.95463	10.0499	14.6929	16.356	15.1858	16.7956	14.3815	20.4603	17.6038	25.3195	17.5112	23.3227
EMLSAT00000000203	3.29282	2.51026	2.68369	3.36587	3.09511	2.56861	3.39258	2.38893	2.42946	1.96222	1.80413	2.4598	3.1993	1.84894	2.36845	2.29097	2.28098	1.62171	1.36174	1.99034	3.94407	2.14022	2.76087	3.00025	2.26092	1.01108	2.57893	1.94515	0.986836	0.997316	1.37162	0.967286	1.94106	1.20355	1.76842	1.59783	1.2239	0.380779
EMLSAT00000000204	2.37815	2.99837	2.04808	3.29574	3.72677	1.86224	2.92694	2.88077	2.227	3.86114	1.47004	2.38045	3.32988	1.26507	1.53629	3.12405	2.71963	1.12272	2.22179	2.10408	2.97535	1.91882	2.15348	1.91682	1.69569	2.02217	2.22075	2.16128	3.28945	2.59302	0.979732	2.63805	3.17628	2.40709	2.17034	2.33529	3.10683	2.85584
EMLSAT00000000205	2.07326	3.13782	2.25995	2.59452	3.09511	1.86224	2.32824	2.31867	1.55215	2.02552	2.73961	2.4598	2.21992	1.31372	1.79234	1.97857	1.93006	1.62171	2.07844	2.84335	2.07583	2.28783	1.27	1.75014	1.55438	2.32549	1.3611	1.72902	2.85086	2.1941	2.44933	2.90186	2.73513	2.40709	1.84881	2.70402	2.54196	1.9039
EMLSAT00000000206	1.82934	1.53405	0.564987	1.2622	0.884317	1.60538	1.06434	1.40525	1.88958	0.569677	1.0023	0.634788	0.587626	0.68119	0.704135	0.520675	0.789571	1.18509	1.2184	0.853005	1.2455	1.47602	0.828261	0.833402	1.27176	1.81995	1.71929	0.972574	1.75438	0.997316	1.37162	1.23109	2.38221	1.00295	1.76842	1.10619	0.847319	1.99909
EMLSAT00000000207	1.89032	2.02215	2.4012	2.87501	1.89497	1.99068	1.99564	2.59972	1.95706	2.91168	1.67049	1.58697	1.24054	1.50835	2.04839	2.49924	1.66687	1.62171	2.65181	1.42167	2.21422	2.73063	1.54609	2.16685	1.62503	1.81995	1.3611	0.86451	8.88153	8.97584	4.11487	6.33132	7.58779	1.80532	1.04498	3.31857	5.93123	3.90299
EMLSAT00000000208	0.97565	1.60378	0.42374	1.82318	1.01065	1.47695	1.59651	0.702627	2.49694	2.15211	2.20505	1.34892	0.130583	1.60566	1.79234	1.04135	1.66687	1.62171	2.00677	1.47854	1.38389	0.442805	2.81609	1.2501	2.04895	1.92106	1.07456	1.51289	0.328945	1.99463	0.391893	0.791416	0.529381	0.902659	0.884212	1.2291	1.60049	2.57026
EMLSAT00000000209	1.89032	2.16161	1.69496	3.43599	1.13698	2.37597	2.26172	1.33499	3.5767	6.45634	2.67279	2.93589	2.67696	4.37908	3.52067	2.81165	2.6319	2.30781	2.36513	2.04721	2.21422	0.88561	3.53391	3.16693	5.51098	5.45985	2.43566	5.079	0.877188	1.09705	1.37162	1.14316	1.23522	3.00886	2.49187	2.33529	2.6361	2.37987
EMLSAT00000000210	0.121956	0.348647	0.494364	0.490856	0.442159	0.449507	0.53217	0.140525	0.337425	0.316487	0.200459	0.476091	0.39175	0.243282	0.57611	0.41654	0.43865	0.311866	0.215011	0.454936	0.415166	0.147602	0.165652	0.0833402	0.211961	0.303325	0.286548	0.432255	0	0.199463	0.29392	0.17587	0.26469	0.401182	0.160766	0.12291	0.0941465	0.285584
EMLSAT00000000214	5.73194	5.85727	5.57925	6.87198	3.97943	7.44898	5.05562	5.19944	5.39879	5.25369	6.7488	7.06201	5.68038	6.03339	5.69709	6.03983	7.45706	6.36208	5.0886	5.3455	2.83697	6.86348	3.58913	5.25043	4.59248	4.04433	6.73388	5.61932	7.34645	10.4718	9.11151	8.17796	8.91124	7.12098	6.91293	7.74333	7.06099	7.4252
EMLSAT00000000215	17.4397	3.13782	2.25995	5.53966	3.09511	9.69652	12.9716	0.562102	20.5829	13.1659	16.4377	15.8697	29.8383	35.0326	23.7485	1.66616	14.6509	15.3438	5.87698	3.75322	1.93744	9.66791	38.4313	30.9192	33.3485	10.313	28.0101	20.4241	0.219297	0.398926	1.56757	0.439675	0.617611	2.90857	7.47561	1.84365	1.31805	0.285584
EMLSAT00000000216	1.15858	0.278918	1.41247	2.24391	1.45281	0.321077	1.13086	0.913415	0.809819	1.45584	1.06912	1.90436	1.89346	1.65432	1.79234	1.24962	1.31595	0.623733	0.860046	1.02361	0.830331	1.54982	2.04304	2.00016	1.48373	2.12327	2.00584	2.26934	46.9295	39.1945	33.017	28.403	47.9972	5.41595	5.06412	12.1681	21.4654	12.1849
EMLSAT00000000217	0.182934	0.0697294	0.21187	0.280489	0.315828	0.192646	0.399128	0.281051	0.0674849	0.126595	0.13364	0.317394	0.457042	0.632533	0.320061	0.20827	0.26319	0.311866	0.501693	0.454936	0.553554	0	0.386522	0.750062	0	0.303325	0.429822	0	0.219297	0.299195	1.27365	0.70348	0.529381	0.702068	1.20574	1.59783	0.847319	1.61831
EMLSAT00000000218	0.182934	0.0697294	0	0.280489	0.252662	0.256861	0.199564	0	0.607364	0.569677	0.334099	0.0793485	0	0.535221	0.448086	0.104135	0.17546	0.249493	0.286682	0.113734	0	0.221402	0.331304	0.583381	0.0706536	0.202217	0.429822	0.648383	0.109648	0.0997316	0	0	0	0.200591	0	0.12291	0.0941465	0
EMLSAT00000000219	5.79292	7.46105	6.70922	6.38112	8.27468	7.38476	5.98691	7.51811	4.9264	6.13985	6.28106	7.06201	7.96559	4.76833	7.10536	6.03983	6.84295	6.86106	5.01693	7.62018	7.81895	7.74909	5.85304	5.16709	5.22837	8.29088	5.44441	7.99672	8.11399	7.28041	6.85812	12.223	10.5876	8.12393	8.03829	7.49751	10.921	7.80598
EMLSAT00000000220	0.243912	0.139459	0.282494	0.490856	0.0631655	0.128431	0.465649	0.281051	0.13497	0.126595	0.200459	0.396742	0.326459	0.145969	0.192037	0.20827	0.526381	0.124747	0.215011	0.739271	0.761137	0.369004	0.110435	0.250021	0.0706536	1.41552	0.214911	1.83708	0.219297	0.0997316	0	0	0.0882301	0.100295	0.160766	0.12291	0.0941465	0.0951948
EMLSAT00000000221	0.426847	0.278918	0.282494	0.140244	0.126331	0.128431	0.0665213	0.281051	0.472394	0.569677	0.400919	0	0.0652917	0.243282	0.0640122	0.104135	0	0	0.215011	0.113734	0.415166	0.221402	0.110435	0.0833402	0.423922	0.303325	0.214911	0.324191	0	0.0997316	0.0979732	0	0.0882301	0.100295	0.321531	0.12291	0.376586	0.0951948
EMLSAT00000000222	14.9396	14.1551	18.4327	17.3903	19.2023	17.595	15.7655	17.5657	17.6136	20.0653	17.9745	21.4241	26.3126	19.8032	19.2677	23.3262	20.1779	19.9595	17.7026	18.823	18.2673	19.4834	18.4978	18.5849	22.3265	23.356	19.9867	23.1257	19.6271	17.3533	15.7737	16.5318	14.9109	14.7434	17.7646	13.0285	15.0634	14.5648
EMLSAT00000000223	17.7446	18.548	20.1277	18.372	21.9816	18.494	19.5573	15.0362	18.4909	22.5972	20.38	20.0752	15.213	23.2578	19.8438	19.5774	23.6871	24.8246	17.846	22.235	15.3611	19.7786	22.6391	24.5854	23.3863	23.5582	24.2133	20.0999	24.013	19.7469	19.5946	23.7425	24.9691	22.9677	22.5072	20.1572	25.702	22.8468
EMLSAT00000000224	360.807	123.979	105.158	146.696	126.584	177.62	291.031	101.53	471.517	322.5	373.122	391.981	606.038	775.048	492.894	136.729	313.547	347.232	211.07	105.488	112.026	239.262	683.812	666.555	616.311	276.228	681.053	412.047	151.534	137.729	131.186	117.129	111.611	130.384	214.944	122.91	120.131	122.04
EMLSAT00000000225	16.9519	16.8048	17.7265	17.3903	15.0334	17.8519	15.9651	15.1065	17.816	22.2807	18.2418	19.6784	28.9895	19.8032	20.5479	15.9327	17.8969	20.7079	17.5593	15.3541	14.6692	16.31	18.6635	19.2516	23.8809	15.3685	21.5627	16.2096	9.10082	8.37745	9.20948	9.05731	9.17593	9.22718	11.7359	8.6037	10.1678	8.94831
EMLSAT00000000226	60.3683	63.663	63.2786	69.7716	70.4927	60.3624	58.1396	66.1875	69.0371	63.6139	61.2738	63.7962	64.3124	68.5569	69.5173	64.4596	68.6927	70.9184	71.5988	60.8477	64.0047	65.2399	74.157	68.7557	66.485	59.9572	69.9893	54.4641	46.162	47.2728	46.7332	50.4747	43.0563	45.835	53.6154	38.9625	45.4728	47.1214
EMLSAT00000000227	17.9276	16.3864	16.314	13.1129	17.4969	18.6224	15.6325	15.1065	19.1657	18.4195	18.7764	14.3621	19.0652	17.2244	19.5877	14.3706	20.6166	20.5208	16.4125	11.8283	12.8009	10.8487	20.0439	18.2515	20.1363	16.5818	20.7031	12.9677	17.1052	15.9571	16.2635	18.2905	15.2638	20.6609	18.7292	15.9783	19.3	17.3255
EMLSAT00000000228	6.09781	6.6243	6.92109	5.96039	6.19022	7.64162	4.85605	6.32364	6.20861	9.05153	6.61516	7.37941	6.20271	7.5904	8.00153	6.87291	3.86012	6.2997	6.59369	6.82404	7.1962	6.42067	7.34391	7.2506	7.20667	7.48201	6.23242	8.32091	7.12715	7.18068	9.79732	7.21067	7.23487	10.2301	9.32441	8.35788	9.22636	11.5186
EMLSAT00000000229	13.5371	11.1567	16.4553	14.0244	14.0227	15.219	14.1025	10.8205	14.6442	12.9127	12.8294	13.886	10.7731	12.3587	11.7783	12.8086	16.7564	14.9072	12.184	12.9088	12.5934	11.5129	14.1909	15.0846	16.109	13.4474	13.8259	12.7515	12.4999	14.0622	11.2669	10.2005	11.0288	12.4366	12.2986	8.97243	9.97953	9.80507
EMLSAT00000000230	349.527	347.81	398.457	386.584	375.582	360.954	352.895	379.348	418.136	420.358	434.462	464.109	513.062	409.444	417.424	436.326	446.897	440.73	383.509	424.114	365.415	388.561	396.682	456.538	451.053	437.192	438.347	475.913	352.629	347.764	316.355	334.857	315.776	395.164	406.898	340.461	359.64	358.218
EMLSAT00000000231	26.1596	21.0583	24.9301	21.5275	19.9603	23.0533	21.4198	22.0625	17.681	15.8877	23.1865	16.1077	15.4741	21.2628	20.932	18.536	16.3178	15.9676	23.3646	20.1309	20.2047	21.6236	18.4426	17.0847	17.3101	18.0984	19.0554	13.9402	21.6007	17.453	19.3007	17.6749	20.2047	20.9617	16.2373	16.4699	18.0761	17.5158
EMLSAT00000000232	20.3667	22.5226	20.1277	22.6495	17.3705	20.0994	22.5507	21.922	21.4602	21.7743	21.7164	20.1545	14.1683	18.6354	22.6603	22.8056	23.7749	18.8991	19.8527	25.2489	25.8095	18.5978	18.1113	22.5852	20.6309	25.3782	22.2791	31.1224	30.9209	35.4047	35.8582	33.5033	36.8802	37.9117	33.7608	39.4541	34.3635	38.5539
EMLSAT00000000233	302.208	278.708	248.736	288.693	297.699	266.301	275.997	295.455	269.197	260.089	253.715	282.56	287.937	259.777	245.807	281.581	258.979	236.27	285.607	283.823	275.878	275.867	250.908	236.853	258.663	243.57	252.019	252.221	210.964	202.555	215.933	204.361	218.105	194.272	184.238	182.521	198.367	184.202
EMLSAT00000000234	29.4524	33.9582	29.45	33.0977	31.3301	32.2361	30.1341	32.4614	31.5154	31.4588	26.7279	32.2948	35.6493	27.9288	29.9577	32.5943	35.2675	33.8687	31.4633	35.3713	34.8739	30.7749	30.977	31.5859	32.43	31.9502	30.3741	39.8755	29.7147	27.0273	30.4697	29.6341	31.2335	31.9942	36.2527	34.4148	33.3279	36.4596
EMLSAT00000000235	60.8562	63.4538	61.9367	66.6862	71.1876	59.0139	57.807	62.9554	63.5708	60.5123	63.3452	71.4136	60.0031	61.3071	66.7007	69.2498	64.6571	68.9225	73.964	73.3584	68.5023	71.882	62.3957	65.4221	69.6645	65.6193	69.4163	68.0802	54.0567	53.1569	47.419	45.6383	52.9381	49.8468	49.1139	43.8789	48.9562	50.834
EMLSAT00000000236	35.4283	35.2831	39.3372	38.6373	36.0044	34.8689	32.5954	34.78	37.5216	34.5604	39.0896	43.8797	30.2301	36.6869	35.5908	34.2604	45.3565	38.0477	36.4803	49.1899	49.2663	37.417	34.9526	37.5031	35.7507	50.2508	36.8931	60.1915	66.7759	58.4427	61.3312	58.1251	67.7607	67.7997	60.7694	66.0027	61.0069	74.0616
EMLSAT00000000238	0.304891	0.697294	0.282494	0.280489	0.252662	0.321077	0.665213	0.140525	0.202455	0.632974	0.400919	0.0793485	0.195875	0.291938	0.320061	0.20827	0.43865	0.124747	0.358352	0.454936	0.415166	0.147602	0.331304	0.916742	0	0.404433	0.214911	0.324191	0.657891	0.59839	0.587839	0.70348	0.529381	0.100295	0.160766	0.73746	0.376586	0.380779
EMLSAT00000000240	0.0609781	0.0697294	0.0706234	0.0701222	0.126331	0.256861	0	0.0702627	0	0.126595	0.267279	0	0	0	0.0640122	0.20827	0.0877301	0.124747	0.286682	0.113734	0.138389	0	0.110435	0.0833402	0	0	0.143274	0.108064	0.548242	0	0.29392	0.0879351	0.441151	0	0.160766	0.12291	0.28244	0
EMLSAT00000000241	0.304891	0.488106	0.564987	0.350611	0.884317	0.513723	0.465649	0.351313	0.472394	0.189892	0.267279	0.872833	0.587626	0.389251	0.448086	0.520675	0.35092	0.249493	0.645034	0.454936	0.48436	0.590407	0.0552174	0.750062	0.494575	0.707758	0.573096	0.108064	0.328945	0.398926	0.783785	0.17587	0.617611	0.300886	0.241149	0.86037	0.470733	0.380779
EMLSAT00000000242	0.609781	0.627565	0.21187	0.560978	0.757986	0.321077	0.399128	0.421576	0.26994	0.569677	0.400919	0.158697	0.130583	0.340595	0.320061	0	0.526381	0.436613	0.501693	0.511803	0.761137	1.18081	0.165652	0.583381	0.494575	0.101108	0.214911	0.540319	0.767539	0.199463	0.587839	0.967286	0.705841	0.702068	0.482297	0.49164	0.470733	0.475974
EMLSAT00000000244	27.5621	29.9139	23.8001	27.9086	29.3088	32.3003	23.8146	29.6509	26.1167	19.9387	26.6611	13.9653	18.6734	19.1706	22.9164	24.9924	25.8804	23.39	25.0847	19.1073	24.9791	19.1882	15.5713	21.5851	17.7341	17.6939	19.0554	15.3451	30.9209	35.6042	33.017	38.6035	33.0863	44.4309	51.0431	44.3705	42.5542	37.0308
EMLSAT00000000245	0.426847	0.278918	0.0706234	0.140244	0.0631655	0.321077	0.665213	0	0.202455	0.379784	0.334099	0.317394	0.522334	0.194626	0.192037	0.41654	0.43865	0.498986	0	0.170601	0.276777	0.516606	0.276087	0.0833402	0.353268	0.101108	0.358185	0.648383	0	0.0997316	0.0979732	0.0879351	0.17646	0.100295	0.160766	0	0.0941465	0
EMLSAT00000000247	51.8924	53.4127	51.5551	48.3843	56.4068	49.8311	50.2901	53.4699	49.7364	50.8911	48.0434	49.9102	51.4499	46.9534	51.3378	51.5468	47.9006	44.9088	59.4148	55.9002	53.0028	55.1292	41.3578	44.837	43.9465	43.2743	47.1371	44.5223	43.969	37.5988	42.0305	39.307	42.174	36.9087	32.8766	36.0126	41.2362	32.747
EMLSAT00000000248	158.604	156.891	139.199	147.046	160.693	150.842	159.385	159.075	127.749	124.696	127.292	124.339	116.415	128.648	122.839	134.334	135.718	125.183	156.457	152.574	150.359	145.314	116.619	115.259	106.263	127.093	115.837	120.491	128.398	126.559	131.186	131.199	140.992	113.735	104.498	122.664	123.803	117.946
EMLSAT00000000249	306.659	312.597	313.992	274.248	287.403	298.922	314.246	286.883	278.51	261.735	280.175	281.211	282.452	284.689	297.145	273.25	266.875	261.781	295.569	290.761	275.186	296.679	296.517	274.689	250.962	274.003	284.041	227.042	233.99	252.52	270.602	238.568	247.75	239.806	232.146	233.775	263.045	238.653
EMLSAT00000000250	24.8181	26.288	23.6588	30.2928	23.7502	30.1812	26.4089	26.6296	13.632	16.7105	19.1105	18.9643	13.5807	13.8184	19.3957	21.7642	23.8626	19.6476	25.443	23.2586	17.8521	20.9594	18.0561	18.7515	12.7176	18.8061	17.9093	15.3451	26.7542	38.9951	38.9933	31.6566	41.1152	24.5724	28.6163	30.2359	27.8674	33.7942
EMLSAT00000000251	1.58543	0.627565	0.494364	1.8933	0.505324	0.899015	0.665213	0.281051	1.3497	4.43082	1.26958	5.79244	5.15805	3.98983	1.40827	1.14549	0.789571	1.06035	0.573364	0.113734	0.345971	0.664207	4.63826	0.833402	1.90765	0.707758	1.3611	1.29677	0.109648	0.199463	0.195946	0.439675	0.529381	0.601773	1.04498	0.36873	0.188293	0.571169
EMLSAT00000000252	39.6968	32.1453	29.8031	38.9178	36.5097	31.2729	34.6576	33.0235	39.0738	41.1433	31.2048	34.6753	43.6802	67.3405	42.8242	29.9909	32.7233	36.8626	35.2619	31.1631	35.4275	31.2177	78.2983	36.4197	43.5226	29.2203	36.5349	22.3692	49.9997	58.0438	66.6218	57.3337	53.7321	74.4192	75.6403	65.1423	61.666	56.4505
EMLSAT00000000255	41.77	45.3939	44.634	38.5672	41.4998	50.7301	41.4427	46.7247	40.4235	39.1811	39.3569	31.8187	29.1201	41.0174	39.7516	34.677	37.373	38.8586	43.6473	36.9635	38.126	38.7454	41.9652	36.8364	41.1911	34.1746	37.7527	37.4981	46.2717	45.4776	41.4427	41.0657	42.3505	40.3188	45.3359	44.4934	40.9537	43.2184
EMLSAT00000000256	4.63434	4.7416	2.96618	5.46953	5.05324	4.30243	5.98691	4.42655	4.65646	5.12709	5.67968	5.95113	5.5498	4.47639	4.28882	6.35224	4.12331	4.17901	2.72348	3.92382	5.74312	4.50185	5.13522	3.41695	4.23922	3.6399	4.51313	4.10642	2.19297	3.59034	5.29055	3.2536	4.85266	2.30679	3.13493	3.19566	2.44781	2.85584
EMLSAT00000000257	103.785	101.944	98.3784	93.4028	109.971	99.0843	102.709	96.822	87.9328	89.5658	90.0063	92.2029	102.182	93.0797	89.4251	95.7001	89.9233	88.5701	105.141	96.0483	97.9791	102.288	87.0226	83.0068	83.9365	91.7052	79.5887	86.343	80.9206	76.5939	75.4393	82.3951	82.1423	67.1979	64.869	71.6565	74.6582	70.2538
EMLSAT00000000258	99.2724	95.7385	92.446	98.5918	108.139	88.0392	85.6129	99.3515	96.7059	94.503	92.0777	118.943	122.03	102.032	96.9785	104.552	101.855	109.216	104.352	109.981	108.012	114.391	94.2009	92.591	100.681	105.254	96.9965	112.711	74.3417	65.025	69.0711	71.9309	64.3198	64.9914	62.4575	58.8739	68.9152	53.4043
EMLSAT00000000259	11.037	15.8983	15.4665	15.497	16.3599	12.2009	11.7077	15.5983	13.0246	14.1153	12.0276	14.8382	14.9518	14.2563	16.2591	15.0996	14.7387	16.9655	16.9142	17.2307	16.6758	18.3764	12.9761	13.0844	14.6253	17.8962	13.3961	15.0209	13.2675	11.7683	11.2669	14.5093	10.7641	12.0355	10.4498	11.1848	13.9337	11.0426
EMLSAT00000000260	12.1346	13.667	13.7716	21.4574	22.4869	15.0264	15.3664	16.3712	14.9816	18.4195	16.7718	25.9469	15.8659	13.4778	22.6603	24.5759	14.2123	13.535	21.7162	32.926	29.4076	18.0074	12.5343	16.0013	12.7176	33.9724	14.3274	38.5788	34.9779	34.1082	51.6319	31.5687	39.3506	26.478	20.4976	33.3086	35.8698	32.6518
EMLSAT00000000261	55.3071	48.4619	49.2951	60.3752	49.7744	58.2433	50.6227	48.9028	58.172	60.1325	60.7392	67.0494	44.9207	60.4799	57.2909	54.8792	52.8135	45.4701	47.8042	51.294	54.3175	51.144	72.5557	60.9217	53.9087	56.5195	60.0318	59.4351	58.1137	70.0116	72.3042	59.532	74.9956	68.5018	69.4508	71.6565	56.3938	67.3979
EMLSAT00000000263	0.670759	0.627565	0.353117	0.490856	0.442159	0.513723	0.798255	0.562102	0.26994	0.379784	0.267279	0.396742	0.195875	0.729846	0.384073	0.41654	0.43865	0.249493	0.430023	0.227468	0.345971	0.295203	0.276087	0.583381	0.282614	0.303325	0.358185	0.432255	0	0.0997316	0.195946	0.35174	0.441151	0.100295	0.401914	0.12291	0.188293	0
EMLSAT00000000264	185.678	210.443	200.429	202.583	196.255	195.471	211.005	209.594	214.872	199.45	224.581	235.744	215.593	194.285	169.76	218.475	227.484	221.488	199.316	233.382	225.919	215.498	195.58	211.434	219.591	231.437	206.1	241.306	298.134	360.131	285.298	348.135	322.216	284.538	294.282	252.58	267.47	277.683
EMLSAT00000000265	18.2325	15.8286	15.4665	13.744	14.8439	13.4852	15.6325	16.2307	10.8651	11.71	13.364	9.36312	11.5566	12.456	13.8907	11.0383	10.7908	13.2855	14.8358	11.7146	15.6379	14.9078	12.203	12.9177	14.1307	11.6275	12.4648	9.94187	12.4999	9.27504	12.4426	10.7281	11.2052	8.92629	7.9579	8.35788	9.97953	8.47234
EMLSAT00000000266	6.70759	6.97294	3.17805	8.13418	6.00073	7.44898	6.38604	5.33996	13.6994	9.17812	5.7465	10.7914	8.94497	9.53666	8.70566	11.2466	7.89571	7.73429	3.6552	6.3691	4.29004	3.54244	10.3809	8.33402	15.6144	7.17869	9.16954	8.10478	0.219297	0.0997316	0.685812	0	0.17646	0.100295	0.0803829	0.12291	0.0941465	0.475974
EMLSAT00000000267	0.487825	0.209188	0.141247	0.350611	0.126331	0.0642153	0.598691	0.210788	0.404909	0.443082	0.267279	0.0793485	0.195875	0.243282	0.128024	0.312405	0.17546	0.0623733	0.0716705	0.227468	0.553554	0.147602	0.331304	0.16668	0.353268	0	0.358185	0.108064	0	0.0997316	0.195946	0.17587	0.26469	0.100295	0.0803829	0	0	0.0951948
EMLSAT00000000268	3.17086	0.418377	0.141247	0.771344	0.126331	0.385292	1.72955	0	5.8037	3.86114	2.80643	5.47504	13.1236	14.5483	7.16937	0.20827	1.93006	4.05426	1.79176	0.284335	0.207583	2.28783	12.7	7.58396	11.7285	3.6399	9.02626	5.83544	0	0	0	0	0	1.10325	7.71676	0.24582	0.28244	0
EMLSAT00000000269	0.182934	0.0697294	0.494364	0.6311	0.378993	0.128431	0.53217	0.210788	0.13497	0.126595	0.668198	0.396742	0.39175	0.632533	0.768147	0.41654	0.614111	0.124747	0.0716705	0.284335	0.345971	0.369004	0.607391	0.416701	0.423922	0.808866	0.286548	0.216128	0.219297	0.698121	0.195946	0	0.529381	0.802363	0.401914	0.49164	0.28244	0.285584
EMLSAT00000000270	29.8793	31.3085	31.3568	31.6251	30.13	32.7498	29.735	31.7587	32.8651	33.1045	33.1426	34.5166	37.4122	33.8162	34.3106	30.7198	33.3374	34.4924	29.0982	33.779	32.9365	33.4318	36.2778	39.7533	32.1474	37.5112	35.7469	37.6062	27.8507	30.1189	27.6284	30.3376	29.2924	33.8999	34.9665	31.5879	30.221	32.9374
EMLSAT00000000271	16.708	17.6415	16.5965	19.0031	20.5288	19.1362	14.6347	18.198	17.4111	16.3307	15.7695	21.9002	24.0274	18.4408	16.7712	14.1624	18.0724	21.2693	16.6276	18.4249	18.0597	17.3432	17.8904	17.8348	23.9516	22.446	19.0554	18.8031	14.4736	16.6552	15.5777	20.6647	22.7634	18.8555	15.5139	17.0845	21.5595	23.4179
EMLSAT00000000272	15.6714	17.0837	16.314	17.3202	18.0653	16.1823	14.3686	18.198	14.7792	17.0903	13.8985	14.2827	15.67	16.2999	16.0671	16.5575	13.5104	15.7804	19.4944	16.7758	14.8076	18.3764	17.2278	15.8346	17.0275	18.1995	14.6139	19.0192	20.6139	19.5474	18.125	20.313	20.5576	17.4514	18.5684	19.6656	21.0888	18.563
EMLSAT00000000273	7.98813	7.32159	9.32229	10.3781	10.6118	8.28378	6.78517	9.9773	7.55831	9.8744	8.15201	8.17289	9.72847	8.3689	8.19357	11.8714	9.56258	8.48277	9.9622	9.83799	8.37251	10.1107	10.4361	8.83406	9.82085	8.99864	9.45608	9.83381	9.21047	9.7737	10.3852	7.65035	8.99947	9.12688	10.1282	8.72661	10.262	8.47234
EMLSAT00000000274	15.6104	16.8048	17.9383	16.058	19.0128	16.696	16.0316	16.1604	11.4049	12.2164	12.6289	10.5533	7.96559	14.3536	15.0429	13.2251	12.5454	11.2896	18.1326	15.3541	13.908	14.9816	11.43	11.0842	8.05451	12.2341	10.3157	7.99672	15.3508	21.4423	16.5575	16.7956	18.8812	17.0502	14.6297	17.4532	15.5342	14.2792
EMLSAT00000000275	35.2453	38.7696	33.3343	35.2014	46.1108	29.2822	33.8593	36.115	40.356	42.5992	33.4767	43.721	47.1406	34.8866	35.3348	41.4457	38.9522	38.2972	38.057	39.0676	37.2265	36.679	34.1796	35.5029	37.3051	40.2411	36.4632	41.3884	19.4078	22.4396	18.9088	18.6422	18.0872	17.7523	17.4431	16.1012	21.3713	15.3264
EMLSAT00000000276	79.2715	82.978	85.9487	85.2686	98.7909	74.3614	79.759	87.196	82.8715	88.8063	83.7252	79.1104	71.9515	85.538	93.97	89.452	84.2209	96.242	99.9803	97.1857	92.3743	98.0075	73.4944	89.9241	87.1865	91.6041	88.615	91.422	59.6488	50.5639	55.7467	55.0473	47.4678	49.3454	46.3005	46.2142	59.3123	40.6482
EMLSAT00000000277	36.8918	36.6079	31.5687	27.7684	37.3308	31.9792	35.7219	35.1313	31.448	26.4583	28.6657	18.5675	18.0205	27.1503	26.8851	30.095	29.916	26.1344	35.4769	26.6137	25.6019	33.8746	30.2039	27.0022	24.0929	23.7604	26.5773	23.3418	22.4779	21.7415	20.3784	18.2026	19.2342	19.0561	19.4527	22.4925	20.9947	19.6101
EMLSAT00000000278	167.263	166.932	164.411	171.168	196.697	158.74	157.057	166.171	177.485	184.132	174.867	177.106	201.294	179.056	180.835	192.233	187.742	191.112	191.719	182.543	171.394	192.399	166.039	199.433	197.265	170.974	186.829	157.341	119.517	107.61	100.129	110.974	97.4061	100.496	96.1379	93.7803	111.846	89.0072
EMLSAT00000000279	42.6847	46.0214	38.2779	38.2166	38.5941	43.2811	42.5071	44.6871	35.2946	36.8391	34.8799	25.3915	25.9208	32.5025	32.4542	33.948	35.443	33.4321	36.9103	28.2629	34.8739	38.0074	35.3391	29.4191	31.7235	25.8837	29.013	25.6111	40.5699	37.9977	44.8717	40.626	42.9681	38.012	39.468	44.2476	37.4703	36.7452
EMLSAT00000000280	14.6347	19.3151	13.8422	16.3385	18.0653	16.6318	12.8386	17.1441	14.3068	16.5206	14.0322	12.2197	14.0377	9.00144	12.2903	18.9526	16.4055	18.4001	16.6992	18.4818	19.1668	16.5314	10.7674	11.3343	11.8698	14.7618	9.67099	21.1805	39.4734	50.7634	43.794	48.3643	51.4382	43.127	38.5034	41.7894	50.3684	48.8349
EMLSAT00000000281	2.86597	2.44053	3.03681	3.43599	3.53727	3.53184	2.66085	2.95103	3.30676	3.16487	4.14283	4.84026	3.06871	3.30864	2.6245	1.97857	3.5092	3.36816	2.93849	3.63949	3.87488	3.02583	3.36826	2.91691	2.68484	3.6399	2.72221	2.91772	3.3991	3.19141	3.72298	4.04501	4.6762	2.2065	3.2957	2.94984	3.67171	3.99818
EMLSAT00000000282	1.89032	1.39459	1.48309	2.66464	1.6423	1.15588	1.33043	2.03762	1.61964	1.70903	2.27187	1.66632	1.43642	1.16775	1.92037	2.49924	1.05276	1.62171	2.79515	2.44528	2.4218	2.36163	1.15957	1.50012	1.9783	2.72992	1.71929	2.16128	3.3991	2.69275	2.5473	1.67077	2.73513	2.30679	2.17034	1.96656	2.07122	2.18948
EMLSAT00000000283	1.82934	1.67351	1.90683	2.24391	2.14763	1.60538	1.33043	1.82683	1.14724	1.01276	1.53686	1.74567	3.06871	0.875815	0.57611	1.87443	1.93006	1.37221	1.2184	1.25107	2.49099	1.99262	0.938696	0.416701	1.13046	1.92106	1.07456	2.26934	2.63156	2.49329	2.64528	3.07773	3.35274	2.60768	3.69761	3.19566	1.78878	1.99909
EMLSAT00000000284	2.31717	2.92864	2.04808	3.01526	3.6636	2.05489	2.66085	2.59972	2.63191	2.59519	3.40781	2.93589	2.3505	1.70297	2.17642	1.7703	2.28098	1.80883	1.07506	2.84335	1.86825	1.40222	2.15348	2.41687	1.0598	2.32549	1.9342	1.1887	2.08332	3.7898	2.44933	2.63805	3.52921	1.60473	2.3311	2.08947	3.10683	1.9039
EMLSAT00000000285	1.03663	1.04594	0.635611	0.560978	0.631655	0.577938	0.465649	0.632364	0.472394	0.506379	0.735018	1.34892	0.261167	0.437908	0.384073	0.520675	0.43865	0.436613	0.716705	0.341202	0.691943	0.516606	0.386522	0.500041	0.353268	0.60665	0.286548	0.540319	0.109648	0.299195	0.391893	0.615545	0.529381	0.702068	0.56268	0.49164	0.0941465	0.475974
EMLSAT00000000286	148.787	167.978	159.185	151.254	154.692	162.08	150.139	162.096	134.43	130.836	138.183	123.149	136.003	117.603	130.393	149.642	145.807	139.654	151.941	143.475	164.475	149.816	117.613	114.343	129.084	139.934	119.705	123.733	200.986	199.064	226.71	218.782	207.164	209.718	182.067	223.45	201.285	216.854
EMLSAT00000000287	10.9761	10.9475	10.3816	12.4818	12.1909	14.0632	14.3686	10.8907	9.92028	8.54515	11.1589	10.3946	9.59789	11.5316	9.9219	9.68456	9.47485	8.91938	11.0373	12.7951	13.5621	11.7343	10.1048	7.58396	8.54909	10.313	6.80551	11.2386	11.7324	12.6659	11.4629	13.8058	14.8227	11.1328	9.72633	13.3972	13.463	12.3753
EMLSAT00000000290	8.78085	8.64645	8.47481	8.97564	7.01137	6.67839	9.11341	8.8531	8.23316	7.97547	8.01838	9.36312	7.24738	7.2498	9.47381	8.22667	8.42209	8.29565	8.17044	8.75751	6.78104	8.56089	6.79174	9.16742	8.54909	8.18977	9.88591	8.6451	6.24996	7.28041	7.15204	6.68306	6.88195	5.01477	5.30527	6.51423	5.83708	5.5213
EMLSAT00000000291	58.8439	55.4349	57.5581	59.3234	67.4608	57.1516	57.2083	59.1612	61.8837	74.8808	66.4857	73.6354	84.3569	66.5133	69.2612	78.2054	70.2718	71.0432	67.5853	61.0751	62.2056	62.8783	70.9544	77.0063	79.6973	67.1359	75.1472	68.6205	62.8286	53.3564	50.0643	59.4441	49.4971	54.4604	49.3551	54.4491	60.8186	47.1214
EMLSAT00000000292	167.934	145.665	152.688	169.205	143.133	163.3	156.325	147.692	178.835	177.486	169.455	213.765	220.686	183.483	174.177	155.369	205.288	185.436	152.228	159.853	158.04	135.129	197.071	186.515	186.384	178.962	189.265	189.004	125.657	167.948	157.835	143.07	158.638	176.921	175.717	165.068	168.334	165.925
EMLSAT00000000293	146.835	155.706	147.674	153.498	183.243	141.531	135.504	167.295	135.51	134.254	127.091	128.227	157.614	125.971	122.711	133.397	142.123	132.793	141.191	125.221	136.659	145.904	128.104	123.51	126.965	131.036	127.8	100.067	129.933	125.662	121.977	129.88	125.022	121.057	113.34	126.106	125.686	114.043
EMLSAT00000000294	1.64641	1.67351	0.918104	0.911589	1.57914	1.15588	0.997819	1.1242	1.3497	1.07606	1.06912	0.952182	0.587626	0.924472	1.08821	1.24962	1.31595	1.49696	1.07506	1.02361	0.691943	1.03321	1.15957	0.833402	1.20111	2.12327	0.931281	0.540319	1.20613	0.897584	0.489866	1.31903	0.882301	0.501477	0.56268	0.24582	1.03561	0.285584
EMLSAT00000000295	20.7935	22.5226	21.6814	16.058	18.1917	18.3014	19.5573	20.7275	18.7608	13.6722	17.7741	13.8066	13.3195	15.2781	18.0514	14.683	18.2479	18.2754	21.8595	16.5483	20.6199	20.5166	17.78	16.418	15.1905	15.7729	13.1812	13.616	15.2411	16.0568	15.0879	16.0921	15.1756	15.5458	16.5589	16.7158	17.4171	17.5158
EMLSAT00000000297	34.8185	35.6317	34.4642	30.1526	33.6041	32.9425	34.1919	35.5529	33.2701	32.1551	30.6703	27.2959	30.7524	29.6318	27.5253	34.2604	33.6006	33.0578	37.2687	34.632	30.3071	34.9078	32.3022	30.0025	26.8484	28.7147	31.1621	27.124	30.263	31.216	30.1757	36.1413	32.7334	27.4809	28.5359	24.3362	28.4322	24.2747
EMLSAT00000000298	42.8066	47.7647	47.1764	49.6465	48.7638	42.5748	47.4297	45.9518	49.4664	51.2709	51.6517	52.4493	69.4051	47.9752	46.4729	54.0461	53.8663	53.641	52.3195	49.3037	51.273	51.144	51.9596	58.1715	55.9577	53.9918	54.8023	61.2722	51.3155	55.0518	50.2602	53.4645	53.8204	49.0445	44.6125	43.0185	48.7679	42.5521
EMLSAT00000000299	9.63454	13.5275	11.6529	11.8507	12.9489	12.7789	10.5104	13.9823	13.2945	11.7733	12.6958	11.8229	15.1477	14.3536	13.5066	11.1424	13.7736	11.9757	13.259	13.5343	15.4995	14.3174	11.8717	12.8344	13.1416	13.2452	14.0409	15.5612	9.64907	9.97316	11.5608	12.3109	13.4992	10.531	9.96748	12.4139	11.8625	11.3282
EMLSAT00000000300	25.9767	28.101	22.1758	23.4909	28.4245	23.246	26.9411	26.4188	31.313	32.8514	27.3961	21.5034	28.5325	28.4153	28.9975	25.6172	31.2319	29.5026	24.0813	24.9077	23.8028	26.1255	28.1057	25.7521	32.1474	27.8048	27.5086	20.9644	16.5569	14.86	14.598	17.1473	13.3227	12.8378	16.2373	13.2743	18.2644	14.3744
EMLSAT00000000301	2.43912	2.57999	2.68369	1.19208	2.21079	2.76126	2.1952	1.54578	2.15952	2.15211	2.07141	1.66632	1.37113	1.50835	2.68851	2.0827	1.93006	2.43256	1.57675	1.76288	1.59147	2.14022	2.59522	2.66689	2.11961	2.22438	2.86548	1.40483	2.08332	1.79517	2.05744	1.4949	1.23522	1.60473	0.884212	0.86037	0.564879	1.52312
EMLSAT00000000302	1690.5	1706.77	1861.14	2012.65	1916.63	1704.28	1655.18	1882.27	2213.1	2274.34	2139.64	2558.75	2686.49	2296.49	2182.56	2274.41	2173.51	2284.61	1936.82	2119.32	1990.51	2137.49	2091.3	2344.78	2423.91	2306.58	2384.15	2478.88	2497.24	2194.39	1960.64	2172.52	1984.65	2326.55	2379.09	2106.92	2242.38	2187.86
EMLSAT00000000303	3.3538	3.69566	4.66115	5.6799	5.36907	2.88969	4.45692	6.32364	2.49694	4.74731	3.47463	3.72938	3.9828	2.14088	2.24043	7.60186	3.07055	2.86917	4.15689	5.97103	5.53554	5.53506	2.31913	1.91682	2.54353	4.75209	2.50729	5.94351	8.22364	8.97584	6.07434	7.73828	9.35239	4.91448	3.85838	5.65386	7.06099	6.28286
EMLSAT00000000304	2.56108	2.02215	1.90683	1.40244	1.07381	1.54117	1.99564	1.82683	1.21473	0.822866	1.60368	0.793485	0.587626	1.1191	0.832159	0.41654	0.701841	1.30984	1.29007	1.59228	1.86825	1.62362	1.15957	0.833402	1.27176	1.41552	1.00292	0.648383	1.31578	1.59571	1.66554	1.40696	1.05876	0.802363	1.20574	0.98328	1.2239	1.33273
EMLSAT00000000305	6.64661	7.39132	5.79112	6.38112	7.57986	6.2931	7.5169	7.09653	5.93867	5.38028	7.01608	4.76091	5.02746	5.01161	5.88913	7.08118	5.00062	5.05224	6.52201	4.89056	5.18957	5.09226	4.47261	4.58371	4.73379	4.04433	5.58769	4.32255	4.27629	4.88685	4.80069	3.86914	5.64673	3.41004	2.25072	3.44148	3.57757	2.95104
EMLSAT00000000306	19.9398	16.8745	12.8535	20.2653	20.2761	18.5582	20.5551	18.3386	16.3988	17.1536	16.304	22.2176	12.0137	9.77994	13.9547	17.9112	15.7914	10.7906	9.74719	12.2833	19.0976	15.6458	15.6817	19.5849	13.0003	12.133	14.6856	11.6709	9.86836	14.86	14.2061	17.7629	19.8518	9.12688	14.5493	8.35788	11.9566	8.47234
EMLSAT00000000307	163.848	167.141	159.185	164.296	177.432	165.098	163.842	154.648	201.577	186.221	179.678	216.383	263.256	185.819	189.412	178.487	189.585	199.47	161.545	160.194	158.524	167.602	188.733	212.851	214.787	186.241	207.174	195.812	124.999	122.57	107.183	122.845	119.375	128.98	152.808	112.708	138.207	109.855
EMLSAT00000000308	0.792715	1.1854	1.12997	0.6311	0.947483	0.321077	0.465649	0.843152	0.607364	0.25319	0.868657	0.714136	0.261167	0.632533	0.768147	0.520675	0.877301	0.686106	1.00339	0.739271	0.761137	0.369004	0.607391	0.333361	0.565229	0.303325	0.788007	0.756447	0	0.199463	0.0979732	0.17587	0.26469	0.200591	0.241149	0.24582	0.188293	0.0951948
EMLSAT00000000309	20.4277	16.1075	18.3621	15.497	11.5593	16.0538	18.759	17.9872	13.2945	11.7733	12.6958	11.9023	7.63913	13.3805	13.1225	11.6631	11.5804	9.60549	13.044	16.264	20.1355	16.0148	12.9761	11.0009	10.9513	12.7396	10.7456	11.1306	19.8464	21.2428	18.6149	16.0921	16.852	14.6431	13.9062	14.0117	16.8522	18.087
EMLSAT00000000310	33.477	29.9139	36.6535	33.3081	36.257	31.6582	31.398	32.9532	40.1535	34.1806	35.8154	35.9449	29.8383	37.2708	35.3348	33.3232	33.7761	34.6796	38.3437	34.7457	36.7422	38.5978	39.4252	34.3362	32.5713	41.2522	38.1109	34.6885	38.2673	31.4155	33.017	30.2497	32.7334	33.6993	30.3847	30.2359	30.7859	31.9855
EMLSAT00000000311	0.121956	0.139459	0.141247	0.140244	0.0631655	0.128431	0.199564	0.281051	0.337425	0.25319	0.467739	0.238045	0.195875	0.243282	0.384073	0.20827	0.17546	0.436613	0.215011	0.113734	0.138389	0.221402	0.110435	0.333361	1.20111	0.303325	0.429822	0.324191	1.42543	0.997316	0.587839	0.52761	0.794071	1.00295	0.643063	0.24582	0.470733	1.04714
EMLSAT00000000312	0.0609781	0.209188	0	0.0701222	0.189497	0.128431	0.0665213	0	0.0674849	0	0.13364	0	0	0.0973128	0	0.104135	0	0.124747	0.0716705	0	0.207583	0.0738008	0.331304	0	0	0.101108	0.358185	0	0.109648	0.0997316	0	0.0879351	0.0882301	0.200591	0.401914	0	0	0.285584
EMLSAT00000000313	0.243912	0.139459	0.141247	0.210367	0.189497	0.0642153	0.133043	0.0702627	0.202455	0.126595	0	0.634788	0.326459	0.389251	0.128024	0	0.17546	0.436613	0.143341	0	0	0.295203	0.386522	0.250021	0.494575	0.202217	0.143274	0.756447	0.109648	0	0.29392	0.17587	0.17646	0.300886	0.803829	0.24582	0.28244	0.856753
EMLSAT00000000314	5.00021	6.6243	5.93237	7.29271	8.40102	5.71517	6.253	5.8318	7.22088	6.32974	6.4147	5.3957	5.74567	7.2498	8.51363	7.70599	6.31657	7.98378	8.17044	5.40236	7.68056	7.45388	7.9513	6.50054	7.63059	7.17869	6.08914	6.2677	7.67539	4.98658	7.83785	6.24339	7.76425	5.31566	5.86795	6.63714	6.6844	6.56844
EMLSAT00000000315	10.9761	8.57672	7.76858	7.50308	8.65368	11.5588	11.7077	7.51811	12.1473	9.43131	15.7695	9.99791	19.7834	11.1423	9.28177	8.12253	13.5982	12.1628	9.24549	7.27897	9.6872	6.56827	6.18435	10.9176	8.97301	9.30196	12.2499	5.72738	5.48242	5.6847	8.22975	6.68306	5.11735	10.4307	12.2182	9.70989	5.93123	7.04442
EMLSAT00000000316	202.752	151.731	119.707	121.031	155.577	205.425	192.513	122.608	249.627	183.246	258.058	207.655	376.537	220.17	189.156	147.455	251.61	234.461	156.6	128.69	142.333	176.679	147.044	273.856	246.581	190.387	281.605	171.605	114.363	96.7397	147.646	135.948	111.699	205.004	298.783	178.711	144.986	154.596
EMLSAT00000000317	41.0992	25.3815	24.7182	29.241	45.1634	30.117	29.2694	26.4188	39.6811	33.5476	45.6379	30.1524	58.3055	45.6884	51.9139	23.0138	34.127	29.7521	45.1524	28.4904	25.5327	39.3358	40.9161	49.8374	47.8325	30.6358	47.0655	45.6029	80.482	64.3269	75.9292	51.3541	66.0844	29.3866	34.1627	24.3362	47.9206	34.9365
EMLSAT00000000318	125.371	121.05	122.249	125.098	120.33	122.33	125.193	121.344	124.915	132.102	133.773	138.542	128.429	127.334	119.767	131.627	132.56	125.994	125.925	130.851	131.262	121.919	119.159	127.094	119.617	133.058	129.448	132.702	108.662	124.864	107.771	115.107	116.023	122.962	136.972	119.346	108.363	113.187
EMLSAT00000000319	58.417	56.3414	61.513	71.735	66.1343	57.3443	54.6805	62.3933	72.5463	77.7925	69.2253	77.0474	79.9824	65.7348	71.8217	80.7046	70.7982	81.7714	76.2574	75.0644	59.0227	76.2362	69.7396	82.2568	86.6213	84.4254	83.0273	94.0155	55.2628	38.8953	41.2467	39.9225	36.0861	44.6315	46.8632	39.2083	40.3889	41.029
EMLSAT00000000320	13.4152	14.9918	14.9722	15.0763	15.4756	13.8063	11.3751	15.247	17.1412	19.6222	16.0368	15.5523	20.371	16.1539	16.5792	15.8285	15.5282	21.9554	15.6958	11.9989	13.1469	15.3506	15.6265	18.1682	19.7124	15.2673	18.7689	18.0467	14.1447	10.1726	9.5034	9.67286	10.6758	10.9322	12.1378	9.09534	11.8625	9.2339
EMLSAT00000000321	0.487825	0	0	1.2622	0.0631655	0	0.399128	0.0702627	0.944789	1.45584	0.0668198	2.4598	1.50171	2.57879	0.384073	0	0.17546	0.37424	0.430023	0	0.0691943	0.147602	2.42957	0.16668	0.706536	0	0.644733	0.216128	0	0.199463	0.0979732	0	0	0.200591	0	0.12291	0.188293	0.0951948
EMLSAT00000000322	24.0254	22.2437	21.3989	21.0367	20.6551	20.2278	23.482	22.5543	18.7608	16.7738	19.5782	15.3143	12.6666	19.8032	19.4597	18.7443	16.4055	17.5893	24.6546	18.5386	19.9971	23.1735	18.4978	14.0845	16.3916	13.6496	18.2674	11.779	14.3639	15.6579	16.4595	13.8937	13.5874	13.5399	11.7359	14.1347	17.6054	15.612
EMLSAT00000000323	0.0609781	0.0697294	0.0706234	0.140244	0.189497	0	0.0665213	0.0702627	0	0.0632974	0	0.0793485	0	0.0486564	0.0640122	0	0.0877301	0	0	0.227468	0.138389	0	0	0	0	0	0.071637	0	0	0.0997316	0.0979732	0	0.0882301	0.100295	0.0803829	0.24582	0.188293	0
EMLSAT00000000325	0.792715	0.488106	0.42374	0.280489	0.315828	0.256861	0.399128	0.702627	0.809819	0.25319	0.334099	0.634788	0.587626	0.145969	0.384073	0	0.43865	0.18712	0.501693	0.113734	0.415166	0.590407	0.331304	0.250021	0.211961	0.202217	0.501459	0.648383	0	0.398926	0.0979732	0.52761	0.17646	0	0.160766	0.24582	0.188293	0.380779
EMLSAT00000000326	0.548803	0.627565	0.494364	0.490856	0.56849	0.385292	0.997819	0.632364	0.404909	0.316487	0.735018	0.476091	1.50171	0.291938	0.320061	0.520675	0.526381	0.436613	0.501693	0.341202	0.830331	0.442805	0.386522	0.416701	0.847843	0	0.788007	0	0.109648	0	0.587839	0.70348	0.352921	0.300886	0	0	0.28244	0.285584
EMLSAT00000000327	0.182934	0.209188	0	0.490856	0.252662	0	0.266085	0.140525	0.26994	0.189892	0	0.317394	0.261167	0.0486564	0	0	0.17546	0.124747	0.0716705	0.113734	0.207583	0.221402	0.22087	0.16668	0.0706536	0.101108	0.214911	0.108064	0.109648	0.0997316	0.29392	0.263805	0.705841	0	0.401914	0	0.28244	0.19039
EMLSAT00000000328	0.792715	0.418377	0.494364	0.6311	0.378993	0.449507	0.731734	0.491839	0.539879	0.443082	0.601378	0.872833	0.522334	0.535221	0.448086	0.520675	0.614111	0.436613	0.143341	0.511803	1.31469	0.516606	0.110435	0.250021	0.565229	0.60665	0.71637	0.540319	0.109648	0.0997316	0.391893	0.439675	0.617611	0.100295	0.321531	0.36873	0.0941465	0.0951948
EMLSAT00000000329	16.2202	16.247	15.3253	16.058	14.9071	20.0352	14.9673	14.0525	20.313	17.66	24.5897	22.4556	18.5429	14.8402	16.1311	23.0138	19.5638	18.0259	11.8973	16.7189	17.091	14.3174	18.9396	20.1683	20.9135	27.1981	17.766	35.2288	30.4823	31.5152	37.6217	39.4828	43.1445	63.6876	61.6537	50.3931	52.6279	54.737
EMLSAT00000000330	135.493	127.256	119.142	128.254	121.467	137.485	131.845	122.679	154.473	141.406	148.941	149.969	170.281	147.721	145.628	146.206	156.861	156.307	130.225	140.518	137.005	136.384	140.528	162.763	159.112	147.113	158.819	147.507	128.837	122.969	130.402	124.956	113.993	166.892	166.955	135.938	142.067	145.458
EMLSAT00000000331	0.304891	0	0.494364	0.280489	0.0631655	0.385292	0.332606	0	0.337425	0.316487	0.13364	0.158697	0	0.0486564	0	0	0.43865	0.0623733	0.215011	0.113734	0.415166	0.0738008	0.0552174	0.500041	0.211961	0.404433	0	0.108064	0.109648	0.0997316	0.29392	0.17587	0	0	0	0	0	0
EMLSAT00000000333	988.577	1016.93	1036.96	1110.1	1113.86	991.485	977.064	1025.98	1094.27	1086.5	1085.96	1212.37	1072.22	1107.76	1045.19	1152.36	1120.4	1154.4	1045.24	1138.99	1074.31	1115.5	1015.01	1117.09	1069.13	1144.85	1111.09	1105.6	1109.64	994.524	899.002	970.627	883.625	929.137	899.725	862.828	979.971	872.365
EMLSAT00000000334	201.35	210.513	207.633	209.315	215.9	205.618	199.032	189.428	254.553	242.556	232.332	273.673	348.201	254.96	241.838	249.924	243.977	267.519	205.121	221.156	212.98	243.912	235.833	270.272	279.859	240.739	274.226	258.813	197.915	167.25	146.568	175.518	147.697	183.039	197.983	131.022	176.713	145.077
EMLSAT00000000335	19.8179	22.8713	20.5514	23.9117	21.7289	19.393	22.8168	20.0951	16.8712	21.078	22.7855	22.2969	19.6528	20.387	20.868	20.827	19.7393	24.2632	22.3612	30.2532	29.1308	22.3616	22.4735	22.8352	22.4678	26.6926	21.3478	36.4175	22.0393	25.3318	27.7264	23.3028	24.2633	23.9706	27.0086	26.9173	26.9259	24.1795
EMLSAT00000000336	26.2206	29.2864	25.9188	31.4849	27.3507	28.9611	30.3337	29.6509	28.1412	26.3317	24.5229	33.1677	26.5737	25.7879	26.4371	28.3247	26.1436	30.3758	25.013	38.3283	39.0948	28.3395	27.8296	26.5855	26.1418	32.1524	24.4999	35.3369	28.9472	37.1999	39.4832	34.2947	39.5271	31.8939	34.3235	40.1916	32.9513	33.699
EMLSAT00000000337	21.5253	18.4783	20.3395	20.2653	21.7921	17.2097	18.8255	21.9922	15.454	17.7233	17.5736	19.8371	15.6047	20.1438	19.3957	20.6187	17.2828	15.3438	18.6343	23.1449	18.3365	19.8524	19.6574	17.0014	17.3101	16.4806	17.8376	16.858	25.1095	31.6149	22.8278	23.4787	25.5867	18.0532	15.0316	17.699	17.0405	17.8966
EMLSAT00000000338	179.398	27.9615	7.20359	11.5702	25.582	66.3987	206.881	2.24841	228.234	175.524	236.876	168.933	554.588	396.988	333.056	20.4105	175.372	176.891	106.287	14.3305	16.2607	150.923	211.538	528.127	354.964	132.755	515.5	283.776	0.986836	0.897584	1.17568	0.879351	0.529381	41.3217	206.825	23.8445	2.35366	1.04714
EMLSAT00000000339	23.2327	20.9188	24.4357	24.683	23.2449	21.2553	22.9498	23.0462	22.0001	20.8248	21.516	23.2491	19.1305	22.1873	19.6518	21.6601	20.8798	20.0842	22.6479	25.8176	23.6644	24.7971	19.3261	18.1682	20.0656	23.5582	18.4823	22.6934	16.8859	14.0622	14.9899	14.7731	16.2343	15.7464	11.0125	15.8554	16.2873	16.0879
EMLSAT00000000340	210.07	214.069	210.034	215.065	204.214	243.055	208.212	202.638	300.443	265.533	311.113	301.286	347.613	265.226	245.615	292.307	283.895	292.032	202.612	254.878	214.641	204.945	246.104	311.276	306.354	306.864	298.01	288.963	109.32	110.702	112.571	101.829	106.229	99.6937	119.529	100.54	103.185	101.478
EMLSAT00000000341	47.1361	44.5571	40.891	36.3233	47.5636	41.162	39.3806	44.8276	44.8775	42.7891	35.9491	26.8991	33.8864	42.2824	36.871	37.6969	39.3908	38.7962	47.7325	29.514	30.999	44.4281	37.7135	41.0034	36.5986	25.0749	38.1825	24.2063	31.2498	25.0326	26.2568	26.2926	21.4399	19.9588	22.5876	20.7718	24.5722	19.7053
EMLSAT00000000342	32.6233	31.8663	38.4191	37.0947	34.4884	33.8415	34.8571	32.1803	33.1351	29.9397	28.933	30.1524	29.316	34.2055	30.0217	36.239	31.5828	36.925	35.8352	37.191	35.981	34.7602	34.4557	38.2532	30.0278	34.2757	36.5349	35.0127	33.991	33.1109	33.017	34.1188	29.4689	31.0916	28.5359	34.2919	31.1625	29.32
EMLSAT00000000343	30.0012	30.2626	35.3117	30.6434	30.509	30.4381	33.1276	33.164	27.9387	26.1418	26.1934	28.9622	24.4191	29.5344	25.989	28.4289	27.2841	32.6212	30.8183	30.367	32.1061	24.2805	27.167	30.9192	25.1527	32.3546	28.4399	24.9627	28.6182	37.4991	30.8616	29.2824	26.9102	28.9854	26.6871	29.4984	26.8318	27.9873
EMLSAT00000000344	17.3178	18.1297	16.5259	17.8812	22.7396	19.2004	16.5638	20.3059	22.7424	22.2807	20.38	24.2806	26.5737	21.1169	21.4441	21.6601	24.038	22.2049	19.7811	20.4721	19.3744	21.845	21.59	23.3353	21.4787	22.2438	23.2104	23.0176	16.228	17.0541	15.3818	16.18	15.1756	16.7493	20.2565	14.3805	16.9464	17.7062
EMLSAT00000000345	21.9521	19.3151	19.3508	17.3202	19.7076	22.2185	21.3533	20.0249	19.908	20.1286	19.0436	16.6632	14.8865	18.3921	20.6119	17.4947	19.2129	20.9574	21.7162	19.1642	17.7137	20.369	19.3261	22.3352	23.1037	17.2895	20.0584	18.587	20.6139	15.7576	15.8717	16.9715	13.9404	19.0561	17.3627	17.2074	17.2288	16.4687
EMLSAT00000000346	572.097	626.379	676.855	611.676	625.528	612.165	583.658	639.461	553.984	588.666	613.473	626.218	595.199	540.962	564.972	663.965	597.617	599.033	642.741	699.066	670.838	623.912	513.632	568.38	567.702	682.784	578.397	650.004	555.589	506.836	482.126	491.557	482.883	521.937	473.535	550.145	511.969	526.999
EMLSAT00000000347	76.2836	127.117	169.072	158.687	123.362	74.8751	96.2563	173.9	72.3438	140.52	84.7943	76.4126	68.9481	72.3034	74.3182	121.421	79.8344	83.7673	129.294	97.1857	103.03	205.092	75.9791	90.2574	80.1918	83.2121	86.4659	78.0221	594.953	405.608	163.517	294.143	534.233	114.136	94.1283	134.586	240.45	233.132
EMLSAT00000000348	10.6712	10.9475	10.7348	11.5702	12.8226	6.61418	10.6434	11.9447	8.16567	9.8744	6.81562	9.68051	11.3608	8.95278	9.4098	10.9342	9.65031	8.48277	10.6789	10.6341	11.0711	11.8081	8.5587	9.50078	9.8915	9.30196	9.81427	9.72574	11.0745	14.5608	13.8142	11.0798	10.4994	7.72275	9.96748	8.48079	12.3332	7.23481
EMLSAT00000000349	12.8664	10.8778	14.0541	11.3598	11.2435	10.3387	13.6369	10.6799	12.2823	13.5456	11.0921	10.712	6.98622	10.1692	11.7142	12.8086	10.0012	8.66989	12.3273	12.5676	13.5621	12.9889	11.8165	11.5009	11.5872	9.60529	9.52772	12.3193	12.3903	11.1699	11.5608	8.61764	13.0581	8.42482	7.23446	9.70989	11.2976	9.99546
EMLSAT00000000350	125.859	117.634	107.63	113.458	112.371	119.697	115.348	117.058	138.951	132.861	131.501	147.033	198.16	147.137	135.834	120.797	152.65	149.509	112.451	121.809	126.141	118.967	145.663	151.262	153.601	148.225	152.157	149.128	130.262	129.152	113.747	133.485	116.111	139.912	154.094	135.078	131.617	131.559
EMLSAT00000000351	39.3309	43.5112	47.2471	41.4422	49.9008	37.1165	42.4406	45.2492	40.7609	42.5992	42.0965	42.3721	51.8416	40.5794	44.6805	43.1119	34.3025	39.1081	44.2924	35.485	38.3336	42.5831	40.3087	40.0866	40.7671	35.3879	36.1767	34.6885	42.6533	40.89	43.5001	42.2968	40.3212	35.7052	34.4039	34.6606	41.0479	35.7933
EMLSAT00000000352	0.243912	0	0.0706234	0.280489	0.0631655	0.385292	0.266085	0	0.13497	0.379784	0.334099	0.634788	0.326459	0.0973128	0.128024	0.312405	0.0877301	0.18712	0.0716705	0.113734	0.48436	0.295203	0.276087	0.16668	0.211961	0.202217	0.071637	0.108064	0.109648	0.199463	0	0.17587	0	0	0	0.24582	0	0.0951948
EMLSAT00000000355	1104.31	1272.77	1084.85	1146.01	1181.57	1287	1234.57	1115.21	1326.08	1367.73	1391.32	1306	1600.76	1418.48	1146.33	1303.25	993.543	1112.12	954.723	883.031	861.053	635.499	1084.47	1255.44	1450.59	1181.45	1242.97	1000.35	690.785	1156.59	982.083	1034.56	1171.43	1430.81	1432.99	1539.2	1689.74	1609.27
EMLSAT00000000357	4.39042	4.60214	4.02553	4.20733	3.78993	3.72449	4.12432	3.51313	3.71167	4.11433	3.94237	4.84026	4.83159	3.69789	3.84073	4.47781	3.77239	3.86714	3.36851	5.1749	5.67393	4.28045	4.25174	4.50037	3.03811	3.23546	4.72804	4.97093	5.37278	3.09168	3.42906	4.30882	3.88213	3.61064	3.53685	3.6873	3.86001	2.85584
EMLSAT00000000358	3.17086	2.71945	2.18933	2.17379	2.0213	2.24754	2.46129	2.45919	1.68712	2.15211	2.60597	1.50762	1.10996	1.84894	2.75253	2.70751	2.36871	1.74645	2.58014	2.04721	2.28341	1.84502	2.15348	1.58346	2.04895	1.41552	1.64765	2.80966	2.52191	2.09436	1.95946	2.63805	2.29398	2.30679	1.44689	2.70402	2.8244	2.57026
EMLSAT00000000359	1.03663	1.39459	1.05935	0.841467	0.884317	1.28431	0.997819	1.26473	1.41718	1.13935	1.0023	0.317394	0.522334	0.827159	1.0242	0.520675	0.614111	0.873226	0.645034	0.796138	1.2455	1.03321	0.717826	0.750062	1.20111	1.2133	0.788007	1.1887	1.86402	1.19678	0.881759	0.967286	0.705841	1.00295	0.964594	1.84365	1.50634	1.42792
EMLSAT00000000360	1.34152	1.25513	0.847481	1.47257	1.07381	0.96323	0.997819	0.983678	1.14724	1.58244	1.13594	1.50762	2.28521	2.23819	1.79234	1.04135	1.57914	1.18509	1.07506	0.853005	0.96872	1.10701	1.65652	2.25019	0.98915	1.01108	1.07456	1.40483	0.657891	0.997316	0.587839	0.52761	0.794071	0.702068	0.643063	0.24582	0.659026	0.475974
EMLSAT00000000361	97.504	103.897	110.455	108.339	106.75	114.175	106.035	102.935	115.534	117.164	116.667	117.674	115.37	112.007	118.999	118.61	119.05	110.151	103.134	111.857	111.472	107.749	108.337	120.177	113.258	112.432	115.479	122.436	120.833	120.476	109.632	105.786	110.729	119.251	111.571	110.127	116.459	123.658
EMLSAT00000000362	14.5738	13.7367	16.4553	12.5519	10.4223	12.9715	13.6369	12.296	13.5645	12.5962	11.0921	14.6001	11.5566	12.6993	13.8907	11.8714	11.5804	12.2252	15.7675	13.7049	13.9772	14.834	13.0313	14.3345	13.3535	13.8518	13.0379	13.616	11.842	12.4665	12.9325	12.4868	11.2052	12.4366	11.7359	12.6597	10.921	12.4705
EMLSAT00000000363	0.304891	0.209188	0.0706234	0.140244	0	0.128431	0.0665213	0.0702627	0.0674849	0.0632974	0.0668198	0.0793485	0	0.0486564	0.128024	0	0.17546	0	0.286682	0.113734	0	0.0738008	0.110435	0.0833402	0	0.101108	0	0	0.109648	0.299195	0.391893	0.17587	0.17646	0	0.0803829	0.12291	0.28244	0.380779
EMLSAT00000000364	42.0139	38.6998	33.4755	36.3934	36.9518	34.8047	36.7197	41.5253	36.7118	33.5476	33.8108	38.8014	31.6665	34.9353	33.0303	37.9051	37.7239	32.6212	34.5452	29.5708	35.7042	34.6126	34.6213	31.5859	33.3485	27.1981	30.8039	31.1224	31.2498	38.2969	34.3886	35.4378	36.9684	26.7789	26.8479	29.4984	30.6918	30.1768
EMLSAT00000000365	87.1987	99.2947	93.011	83.5857	92.6638	71.7927	88.6729	116.706	63.5033	71.2729	66.0848	42.0547	38.9792	49.5322	61.4517	75.8103	68.9558	56.7597	92.0249	78.4196	82.9639	73.358	51.2417	46.0038	52.0717	46.3076	48.2833	45.6029	301.643	293.61	241.112	206.208	254.279	152.65	118.967	183.013	195.26	192.674
EMLSAT00000000366	0.182934	0.278918	0.282494	0.350611	0.126331	0.385292	0.665213	0.913415	0.13497	0.316487	0.200459	0.396742	0.261167	0.291938	0	0.312405	0.35092	0.37424	0.430023	0.739271	0.345971	0.516606	0	0.16668	0.211961	0.202217	0.214911	0.108064	9.97801	5.48524	4.31082	4.30882	6.08788	2.80827	2.57225	3.6873	4.33074	3.7126
EMLSAT00000000367	268.182	506.654	510.042	487.139	835.806	284.346	339.192	529.078	291.332	480.934	333.698	333.66	186.93	117.408	570.989	755.5	246.346	254.296	598.52	502.647	393.369	558.082	90.3909	173.848	255.271	392.502	184.967	485.314	8927.14	7158.54	6787.88	7017.48	8854.86	4403.17	3078.58	4767.07	8248.46	5962.15
EMLSAT00000000368	94.9429	100.968	100.709	104.973	98.8541	102.68	102.576	112.28	97.3807	91.4015	96.0869	104.264	100.615	103.541	89.6171	118.506	103.083	113.145	96.2535	127.041	125.518	95.6459	102.594	96.8413	109.089	117.993	96.9965	122.112	120.284	118.082	116.686	107.984	122.552	89.7644	80.7848	89.3556	104.22	101.382
EMLSAT00000000369	19.391	21.9648	19.9158	22.6495	19.6445	24.7871	23.0829	19.8141	13.632	17.5334	16.9722	21.1067	19.7834	20.0951	15.1709	15.5161	16.3178	16.2171	15.9108	21.4389	21.6578	11.0701	17.5591	16.3347	18.4406	26.6926	15.6885	24.5305	17.4341	23.038	22.3379	20.4889	21.2635	18.0532	17.6842	21.7551	21.5595	21.8948
EMLSAT00000000370	11.9517	12.4816	13.4184	12.2013	11.054	11.8156	13.1712	14.1228	12.0123	10.4441	13.4976	12.9338	12.7319	11.2396	10.626	13.2251	14.3877	11.8509	10.1772	13.3637	12.0398	11.5129	11.43	12.8344	11.1633	13.8518	10.9605	14.2644	25.877	14.6605	16.4595	18.0267	18.8812	13.239	12.8613	12.0452	15.0634	17.0399
EMLSAT00000000372	0.121956	0.767024	0.21187	0.560978	0.315828	0.770584	0.465649	0.351313	0.202455	0.189892	0.200459	0.158697	0.195875	0.535221	0.128024	0.520675	0.701841	0.18712	0.645034	0.398069	0.207583	0.738008	0.386522	0.666722	0.565229	0	0.214911	0.540319	0.328945	0.0997316	0.0979732	0.17587	0.529381	0.501477	0.0803829	0	0.564879	0.285584
EMLSAT00000000376	0.243912	0	0.0706234	0.0701222	0	0	0.266085	0	0	0.126595	0	0.0793485	0.0652917	0.0973128	0.128024	0.104135	0	0.0623733	0	0	0	0.0738008	0.0552174	0.16668	0	0	0.071637	0.324191	0	0.0997316	0	0	0	0	0	0	0	0.0951948
EMLSAT00000000377	2.86597	0.906483	0.353117	0.771344	0.252662	1.02745	1.79607	0.421576	0.607364	0.822866	0.801838	0.793485	1.24054	2.77342	1.15222	0.312405	0.877301	0.498986	0.573364	0.341202	0.622748	0.959411	3.03696	1.00008	0.353268	0.404433	0.931281	0.648383	0.109648	0.59839	0.0979732	0.0879351	0.26469	0.501477	1.44689	0.49164	0.28244	0
EMLSAT00000000378	1.52445	1.04594	0.706234	0.560978	0.757986	0.706369	0.864776	0.702627	2.09203	6.89942	0.601378	1.19023	1.89346	1.60566	0.896171	21.3477	1.14049	0.498986	1.2184	0.625537	0.553554	0.664207	1.21478	1.6668	1.48373	1.11219	1.86256	1.62096	3.07016	0.59839	0.391893	0.52761	0.17646	2.70798	0.321531	0.86037	0.188293	0.951948
EMLSAT00000000379	4.32945	3.83512	4.2374	4.97868	5.3059	4.81615	6.18648	4.49681	7.76076	6.51963	5.0783	6.98266	7.31267	7.05518	6.59326	4.68608	8.42209	9.79261	7.88375	7.67704	8.4417	6.78968	5.90826	6.66722	8.26647	7.2798	6.37569	7.88866	4.71488	2.69275	3.72298	2.90186	3.44097	3.30975	2.89378	3.31857	3.01269	3.6174
EMLSAT00000000380	2.01228	2.64972	2.47182	2.03354	1.70547	2.11911	2.46129	2.03762	2.29449	3.22817	3.47463	3.88807	2.87284	2.96804	2.88055	3.22819	1.49141	2.18307	2.29346	3.24142	2.4218	1.40222	3.81	2.58355	3.74464	3.03325	3.51021	4.86287	0.657891	1.39624	2.05744	1.58283	0.617611	1.50443	3.05455	4.17894	3.20098	4.47416
EMLSAT00000000381	2.86597	4.11404	5.64987	4.69819	5.24274	2.31175	4.9891	4.00497	3.17179	6.51963	3.67509	5.3957	4.11338	3.60057	3.84073	3.95713	1.84233	3.05629	4.87359	5.3455	4.22085	2.58303	3.58913	3.41695	5.22837	5.35874	3.2953	7.88866	5.70172	7.38014	6.17231	8.79351	13.8521	4.21241	5.22489	6.1455	7.62587	5.23571
EMLSAT00000000382	0.670759	0.976212	1.76559	1.75306	2.08446	0.96323	0.598691	0.632364	1.21473	1.89892	1.06912	1.50762	0.457042	1.02178	0.704135	1.35376	0.877301	1.06035	1.00339	1.81974	1.52227	0.959411	0.828261	1.16676	0.98915	1.51662	0.859644	1.62096	2.19297	1.79517	1.76352	2.98979	4.94089	1.60473	1.76842	1.72074	2.35366	1.42792
EMLSAT00000000384	33.2941	35.3528	30.1562	33.3782	27.5402	35.19	32.4624	32.9532	31.1105	32.6615	32.8753	32.8503	35.584	36.7356	31.1099	34.8852	35.2675	35.1785	28.2382	34.9732	33.49	31.7344	35.7809	34.9195	32.9952	34.579	31.8068	38.3626	46.6006	48.3698	45.4596	44.2313	49.3206	48.543	43.8087	55.8012	45.6611	53.3091
EMLSAT00000000385	2.68304	4.7416	4.30803	2.59452	2.90561	4.75194	3.19302	3.79419	4.04909	3.54466	4.14283	3.96742	2.3505	1.8976	2.6245	4.06127	4.3865	3.18104	3.01016	3.07082	3.45971	2.80443	1.43565	2.50021	3.17941	4.95431	2.65057	4.10642	14.3639	9.07558	11.7568	15.3007	10.3229	17.9529	18.8096	19.0511	16.0049	14.9456
EMLSAT00000000386	24.94	22.4529	19.4214	19.7043	19.9603	24.0808	21.8855	23.6083	26.1167	24.053	24.3892	21.186	43.6149	28.3667	24.0046	19.6815	25.4417	37.2369	21.7162	15.7522	27.6085	25.1661	31.253	27.919	36.5279	20.4239	27.0071	27.2321	16.8859	17.7522	15.6757	16.5318	15.8814	15.7464	17.3627	14.5034	18.641	17.3255
EMLSAT00000000387	13.7811	13.8064	15.3959	14.1647	14.9071	14.5127	13.5703	16.3712	14.7117	16.2041	18.7764	12.6164	11.9484	15.4727	15.939	14.2665	11.4926	12.9113	11.8256	15.4678	11.5554	12.2509	13.5283	17.2514	13.6361	13.7507	15.0438	10.5903	11.4034	17.2536	17.9291	15.3886	14.7344	14.7434	15.755	18.9281	19.6766	19.5149
EMLSAT00000000388	0.121956	0.278918	0.0706234	0.0701222	0.252662	0.0642153	0	0.140525	0	0.443082	0.200459	0.317394	0.130583	0.194626	0.0640122	0	0.35092	0.0623733	0.0716705	0.056867	0.207583	0.442805	0.165652	0.16668	0.0706536	0.202217	0.214911	0	0.219297	0	0	0.17587	0.26469	0	0	0.36873	0.470733	0
EMLSAT00000000389	110.553	121.19	123.944	130.918	109.024	109.23	117.676	130.618	116.142	113.112	109.584	112.119	95.0648	108.504	93.2658	139.957	95.2749	105.847	98.4036	133.353	125.034	105.83	139.921	99.8416	101.812	103.333	100.292	110.441	189.801	193.479	151.173	159.514	162.696	143.021	136.41	157.939	156.377	169.732
EMLSAT00000000390	7.07346	6.48484	8.61606	10.6586	7.45353	9.11858	7.31734	8.36126	6.88346	4.05103	8.41929	7.22071	4.24396	6.8119	5.63308	5.9357	7.01841	6.36208	7.16705	8.92812	8.37251	6.56827	5.90826	6.41719	4.09791	6.47093	7.7368	5.61932	13.8157	12.7656	12.4426	12.4868	11.8228	10.0295	7.71676	10.6932	13.6512	11.1378
EMLSAT00000000391	1.82934	2.3708	3.10743	2.5244	2.96878	1.47695	2.32824	2.88077	1.68712	1.77233	2.07141	1.98371	1.04467	0.827159	1.98438	1.7703	1.05276	1.62171	4.15689	1.87661	2.56019	2.65683	1.32522	2.00016	1.48373	1.51662	0.931281	1.40483	10.7456	8.67665	11.3649	10.4643	9.97001	14.242	11.4948	15.2408	10.921	12.5657
EMLSAT00000000392	57.2584	55.6441	44.9165	50.2075	53.9434	56.5737	55.7448	53.9618	54.3928	50.8278	52.1194	39.2775	39.6974	57.1226	49.9936	47.6938	47.9884	44.4722	51.6744	41.5698	45.599	42.2141	57.15	44.0036	50.5173	41.2522	42.4807	35.2288	41.8857	54.3537	42.2264	43.352	39.0859	47.8409	60.1264	45.108	47.2615	48.8349
EMLSAT00000000393	0.121956	0.139459	0.21187	0.210367	0.0631655	0.128431	0.0665213	0.140525	0.0674849	0.126595	0.13364	0.0793485	0	0.145969	0.0640122	0.104135	0	0	0	0.056867	0.138389	0.0738008	0.165652	0	0.0706536	0.101108	0	0.216128	0	0	0	0.17587	0	0.100295	0.401914	0.12291	0	0.571169
EMLSAT00000000394	27.3792	28.868	26.625	28.6099	27.3507	26.7136	27.1407	28.5267	31.448	29.37	30.6035	33.247	37.9998	30.8482	32.7103	36.4473	35.3552	36.426	26.9481	27.5236	27.055	31.2177	33.9587	38.8365	36.8105	32.4558	37.6811	32.9595	24.1227	22.8385	23.7095	26.5564	26.7337	24.3718	24.5168	20.0343	28.1498	21.514
EMLSAT00000000395	88.2353	86.2553	76.0614	81.2717	93.6745	76.5447	78.096	85.3692	91.1721	82.16	71.8313	71.731	92.5184	78.1422	70.2214	85.2866	84.835	81.7714	88.083	82.8552	76.0445	88.3396	78.74	75.1729	83.8658	67.9448	76.4367	73.5914	54.3856	53.6556	54.3751	51.7937	48.8795	40.1182	44.0498	40.0687	46.3201	35.5077
EMLSAT00000000396	3.17086	2.44053	3.74304	3.08538	1.8318	2.5044	2.59433	3.37261	2.42946	1.83562	2.73961	2.4598	2.48109	2.53013	1.72833	3.54059	2.71963	2.86917	2.79515	3.12768	3.39052	3.54244	2.04304	2.66689	1.76634	2.4266	3.15203	2.80966	2.30262	2.59302	1.95946	2.46218	2.91159	1.50443	1.04498	2.33529	2.6361	1.8087
EMLSAT00000000397	0.426847	0.488106	0.141247	0.420733	0.56849	0.449507	0.199564	0.702627	0.472394	0.506379	0.668198	0.793485	0.195875	0.583877	0.960184	0.520675	0.26319	0.0623733	0.430023	0.398069	0.345971	0.516606	0.607391	0.250021	0.282614	0.202217	0.429822	0.540319	0.219297	0.498658	0.195946	0.263805	0.17646	0	0.160766	0.24582	0.28244	0.19039
EMLSAT00000000398	2.31717	1.32486	2.1187	2.5244	2.71612	1.99068	2.1952	2.74025	2.42946	1.20265	1.53686	1.74567	1.567	1.65432	1.08821	1.56203	1.49141	0.873226	1.2184	1.36481	1.45308	1.77122	0.993913	1.08342	1.41307	1.31441	1.86256	0.972574	2.74121	2.59302	3.23311	4.22088	3.97036	2.40709	3.13493	2.08947	1.69464	3.42701
EMLSAT00000000399	30.8549	34.028	28.0375	28.3294	37.4572	28.64	30.1341	29.2995	27.8038	31.2689	26.5275	27.9307	40.4156	26.7124	27.9093	29.9909	31.6706	30.1263	30.6033	30.0258	25.3251	33.0628	26.3387	27.0022	27.9788	25.0749	26.2908	26.1514	23.6841	24.3345	21.75	23.4787	23.9104	21.6638	19.6938	14.8721	23.8191	19.039
EMLSAT00000000400	24.2693	22.4529	27.4019	24.5428	20.6551	30.7591	27.4068	26.3485	30.0308	30.3828	27.1957	25.0741	31.1442	33.281	24.7087	19.5774	35.3552	33.3697	26.1597	26.5569	27.9545	27.5277	31.6396	35.0862	30.0278	23.2549	32.2366	29.1772	19.6271	14.5608	12.7365	16.3559	13.3227	25.1742	26.2048	18.0678	19.9591	23.6083
EMLSAT00000000401	7.86618	8.08861	6.77985	6.52137	8.14835	6.54996	7.11778	8.22074	8.63807	9.8744	8.01838	11.2675	9.98964	9.34203	10.9461	9.37215	9.9135	8.66989	8.38545	7.84764	7.95734	8.41329	10.8226	11.2509	11.5872	10.9197	10.7456	11.887	12.9385	9.87343	9.20948	9.58492	9.0877	11.7346	10.7713	10.6932	8.47319	12.3753
EMLSAT00000000402	135.615	140.365	152.123	141.507	155.64	129.908	130.116	141.017	172.424	171.473	173.731	193.293	240.992	171.854	188.516	178.904	164.143	184.812	150.58	162.469	137.281	168.561	149.032	186.182	188.998	159.751	176.514	186.302	106.469	96.9391	83.5711	94.0026	81.7893	94.9798	97.1829	73.5002	104.22	81.6772
EMLSAT00000000403	32.3794	29.5653	33.0518	30.1526	30.509	30.117	25.6107	28.6672	34.8897	42.2827	32.1403	34.7546	33.4947	33.0864	33.6064	35.1976	33.4252	36.1765	31.4633	28.6041	26.7782	35.4982	38.7074	39.4199	41.615	28.2092	37.1796	27.4482	39.4734	37.4991	28.4122	30.6014	28.4101	30.1889	36.4938	29.3755	31.7274	30.8431
EMLSAT00000000404	1145.6	1150.19	1244.24	1373.9	1338.98	1152.67	1119.22	1182.59	1696.98	1744.35	1593.38	1941.42	2436.95	1599.77	1646.65	1791.64	1555.28	1759.74	1327.91	1507.15	1380.29	1522.73	1551.17	1816.32	1954.91	1815.5	1825.53	2298.52	1394.73	1104.43	1080.74	1134.01	1090.88	1354.89	1338.46	1132.37	1233.51	1301.6
EMLSAT00000000405	279.707	302.626	263.567	279.928	303.384	271.246	269.012	262.782	316.369	310.6	287.993	309.142	329.984	304.297	299.385	318.549	319.25	341.182	288.975	277.625	249.722	298.303	298.726	336.528	326.066	294.225	336.336	272.861	203.508	192.881	160.48	193.985	164.549	185.647	214.783	165.068	197.896	165.925
EMLSAT00000000406	30.672	29.1469	32.4161	30.0824	32.7197	28.7685	30.2672	33.445	29.3559	33.421	25.9929	27.5339	30.0342	29.2425	27.9093	32.4901	29.2141	26.3215	29.6716	30.7082	27.6085	28.4871	29.0996	26.6689	26.5658	29.0181	25.2879	23.9902	33.5524	36.0031	34.1926	39.5708	36.439	27.9824	29.0986	38.5937	32.8571	33.4134
EMLSAT00000000407	3.71967	2.71945	2.25995	3.43599	4.73741	4.36664	3.79171	3.65366	3.77915	3.35476	2.60597	4.12612	6.92092	2.72476	4.09678	4.37367	3.33374	2.05832	3.22517	2.10408	3.80568	4.28045	4.41739	3.33361	3.60333	2.93214	4.36986	4.53868	4.05699	3.98926	3.82095	3.16566	4.94089	2.60768	2.8134	2.21238	2.25952	2.09429
EMLSAT00000000408	5.36607	0.0697294	0.0706234	36.1831	0.0631655	0.577938	2.06216	0	12.3497	53.1698	1.0023	22.0589	61.5048	67.4864	13.0585	0.20827	0.789571	2.18307	0.788375	0.170601	0.0691943	1.25461	101.6	4.41703	32.7833	2.12327	4.22658	3.56611	0.109648	0.299195	0	0.0879351	0	0.802363	0.884212	0.36873	0.0941465	0.0951948
EMLSAT00000000409	99.1504	92.3915	105.158	98.9425	100.433	85.6633	91.2672	105.886	82.2641	83.2361	87.6007	81.2528	76.326	90.209	86.0965	87.5775	80.8871	74.7856	103.421	106.682	101.3	97.4909	87.7404	73.5894	70.0884	78.0556	72.9265	69.0528	104.495	97.6372	103.068	100.686	105.082	80.6375	83.2766	101.77	86.5206	89.5783
EMLSAT00000000410	12.3176	11.9935	11.2997	11.9208	15.2229	11.045	14.169	12.2257	12.9571	13.3558	10.2234	12.061	13.5807	11.191	12.2263	11.3507	10.7908	10.2292	13.7607	11.2597	13.7005	12.6937	12.3135	9.41744	9.46758	8.69531	8.73971	9.72574	11.2938	11.7683	11.7568	15.2128	12.7934	11.1328	9.08326	9.58698	11.9566	9.80507
EMLSAT00000000411	26.1596	30.1231	34.9586	31.8355	30.8879	28.8969	29.735	32.0398	30.5032	29.7498	30.6703	29.3589	26.3126	31.2861	33.3504	33.948	29.3896	30.0016	34.9035	38.2146	40.1327	33.6532	35.7257	29.9191	35.1148	38.4211	32.2366	41.3884	33.0042	28.5232	30.1757	31.2169	29.9982	29.9883	30.3847	30.8504	32.9513	33.5086
EMLSAT00000000412	16.708	13.5275	9.88728	9.88723	9.66433	16.2465	13.5038	8.22074	19.3682	11.0138	18.91	12.9338	19.6528	17.2244	15.1069	13.6417	18.2479	18.1506	7.74041	9.66739	12.455	11.2915	14.9087	17.6681	17.5927	14.1552	18.8405	13.2918	11.9517	10.8707	14.8919	16.8835	9.44062	46.0356	62.0556	32.0795	28.0557	28.2729
EMLSAT00000000413	12.0127	14.2945	13.9834	12.622	17.8127	14.8337	13.1047	12.9283	15.1166	14.4951	12.5621	12.6958	13.646	15.2781	16.7072	9.37215	14.1245	13.6597	15.4092	11.0891	14.8076	12.8413	19.05	14.3345	15.8971	11.6275	14.8289	10.9144	21.9297	22.4396	30.6656	24.8856	22.6751	19.5576	21.623	22.2467	22.9717	18.2774
EMLSAT00000000414	0.121956	0.0697294	0.141247	0.210367	0.189497	0.128431	0.133043	0.140525	0.337425	0.379784	0	0.317394	0.0652917	0.0973128	0.192037	0.41654	0	0.124747	0	0.341202	0.138389	0.0738008	0.165652	0.416701	0.141307	0.404433	0.071637	0.108064	0.219297	0.199463	0.29392	0.263805	0.17646	0.200591	0.321531	0.73746	0.376586	0.285584
EMLSAT00000000415	3.78064	2.85891	2.96618	3.64636	2.84245	3.3392	3.19302	2.03762	4.38652	5.25369	4.27647	5.95113	6.98622	5.54683	4.28882	3.74886	4.73742	4.30376	2.93849	4.03756	3.80568	3.54244	6.46043	4.33369	5.36967	6.67315	4.51313	4.43062	1.97367	2.09436	2.74325	2.37425	2.47044	3.71093	3.21531	2.58111	2.6361	2.95104
EMLSAT00000000416	9.81748	8.01888	8.54543	11.7104	8.21152	10.3387	6.78517	7.65863	14.1043	14.5584	11.6266	13.0131	12.0137	17.6623	12.8665	9.99696	8.68528	10.4163	8.02709	10.2361	11.4862	7.52768	20.0991	13.3344	17.8754	15.1662	14.0409	16.1015	7.12715	6.58229	7.34799	6.85893	8.64655	11.7346	10.7713	13.1514	7.34343	11.3282
EMLSAT00000000417	61.7099	49.3684	47.812	38.0764	33.4146	78.4711	58.4057	42.0874	58.307	46.2704	73.7022	56.9722	54.9104	57.3172	50.7617	41.5499	71.7632	64.8682	39.1321	41.6266	54.0407	46.4207	48.3152	70.0891	54.8272	64.7093	67.5537	61.7044	31.2498	28.0246	34.7805	35.4378	27.3513	62.1832	78.6948	60.5946	37.3762	50.4533
EMLSAT00000000418	1.64641	3.13782	2.33057	2.45428	3.03195	3.21077	2.79389	2.10788	2.90185	2.59519	2.87325	3.25329	4.30925	2.87073	3.45666	3.33232	2.45644	2.61968	2.4368	2.16095	2.49099	2.73063	3.25783	2.75023	2.26092	3.6399	3.65349	2.70159	12.9385	11.3694	13.2264	11.6074	12.3522	12.8378	12.2182	12.4139	9.69709	10.0907
EMLSAT00000000419	16.8909	58.0846	34.0405	32.7471	31.3301	72.4349	44.9019	36.5366	70.8591	54.4358	45.3706	68.8745	32.5153	78.9694	41.1599	37.6969	53.3399	28.0056	54.3262	28.8884	35.3583	63.1735	81.6113	26.7522	56.5935	30.3325	25.646	57.2738	75.5478	20.9436	37.5237	37.4603	15.8814	29.5872	24.8383	36.2585	41.5186	24.0843
EMLSAT00000000420	75.186	66.6613	48.942	56.0277	60.7652	66.3987	73.1734	61.6906	75.7181	74.1213	71.3635	68.319	116.154	92.3499	77.0067	51.9634	71.5	77.8419	58.5548	36.0537	39.3023	62.8045	96.2991	84.8403	88.317	47.4198	84.9615	40.3078	50.4383	47.4722	41.3447	51.8817	42.4387	58.8734	70.9781	48.0578	53.5694	45.0271
EMLSAT00000000421	32.1355	35.9107	32.3455	28.6099	32.9724	29.7317	30.5333	31.6885	28.3437	26.2051	27.9307	26.2643	25.0067	27.9288	26.6931	27.804	28.5123	28.068	32.0367	31.9592	30.8606	34.3912	27.94	25.5021	27.2016	26.6926	26.2191	21.9369	26.7542	24.8332	22.2399	24.7097	23.9104	21.1623	20.3369	20.8947	23.3483	18.4678
EMLSAT00000000422	0.365869	0.0697294	0.21187	0.490856	0	0.0642153	0.266085	0.421576	0.742334	1.01276	0.334099	0.634788	0.522334	1.94626	0.57611	0	0.26319	0.623733	0.358352	0.284335	0.0691943	0.0738008	1.93261	0.250021	1.34242	0.303325	0.429822	0.216128	0	0.199463	0.0979732	0.35174	0.0882301	0.300886	0.56268	0.49164	0.659026	0.475974
EMLSAT00000000423	0.243912	0	0	0.0701222	0	0.256861	0.266085	0	0.0674849	0.0632974	0.200459	0	0.130583	0.291938	0.256049	0	0	0.0623733	0.0716705	0.113734	0	0	0.386522	0.500041	0.211961	0	0.071637	0.216128	0	0.0997316	0.0979732	0	0	0.200591	0.321531	0	0.0941465	0.0951948
EMLSAT00000000424	48.0508	49.7868	51.9082	54.485	55.0803	51.8218	51.4209	51.0107	71.6015	72.159	62.8106	79.8245	113.151	72.7413	66.1887	63.0017	69.1313	69.8581	54.0396	54.9335	51.1346	60.6643	67.4757	70.3391	88.529	58.3395	74.1443	72.835	56.9076	49.1677	45.6555	52.761	47.9972	56.9678	61.3321	48.0578	55.0757	48.9301
EMLSAT00000000425	0	0	0.0706234	0.210367	0.0631655	0	0	0	0.202455	0.379784	0.200459	0.0793485	0.39175	0.145969	0	0	0.17546	0.249493	0	0.113734	0.0691943	0	0	0.250021	0.211961	0.101108	0	0.216128	0	0.199463	0	0.0879351	0.17646	0.200591	0	0	0	0.0951948
EMLSAT00000000426	1.34152	1.81297	1.83621	2.87501	0.757986	2.37597	1.8626	1.26473	1.14724	1.77233	2.00459	1.34892	1.10996	1.75163	1.47228	1.24962	1.49141	1.43459	1.72009	1.47854	1.03791	1.62362	1.76696	1.58346	0.98915	0.808866	1.57601	2.59353	3.28945	4.48792	2.35136	3.34153	2.82336	3.10916	2.3311	3.6873	3.29513	3.52221
EMLSAT00000000427	93.4794	92.8796	83.1944	88.7046	99.1067	81.8746	87.542	90.9902	71.2641	74.8175	74.8382	76.4919	70.4498	73.2279	73.9981	79.0385	74.3074	69.4215	87.5813	91.499	95.4881	83.3211	73.5496	65.3387	64.5067	66.7315	67.0522	56.1932	78.5083	85.9686	98.3651	97.432	107.288	72.5136	68.3254	81.1206	85.3909	75.0135
EMLSAT00000000428	66.2832	70.9148	77.4739	67.7381	59.7546	75.5815	68.8495	70.4032	74.5708	61.2719	80.9188	72.1277	66.2058	72.3034	60.7476	65.6051	85.8878	77.53	65.0051	80.8648	78.1203	65.9779	76.1448	88.0906	76.0939	79.5722	88.2568	75.5366	46.8199	66.521	49.1825	60.2355	44.3798	66.4959	60.6891	57.0303	59.5006	48.1686
EMLSAT00000000429	102.443	103.757	82.3469	82.9546	108.897	85.1495	93.6619	93.8007	88.5402	86.1478	79.716	89.9018	116.742	87.9221	92.3056	83.0997	80.1853	85.5138	88.4414	89.5086	76.6673	95.7197	79.0713	82.6735	87.5398	77.4489	85.5346	91.2058	63.1575	71.1086	65.4461	73.6896	74.0251	58.5725	65.2709	62.4383	72.8694	61.6862
EMLSAT00000000430	27.3182	30.3323	26.4132	19.4239	37.8362	20.6131	26.4755	26.6998	21.8651	26.395	18.4423	23.0111	36.8245	21.4088	25.989	22.2849	23.9503	22.891	26.3031	17.3444	20.3431	28.9299	20.1543	20.2517	26.2831	16.9862	25.5744	16.6418	35.0875	34.4074	25.3751	36.9327	35.4685	21.1623	22.2661	18.8052	30.8801	21.3236
EMLSAT00000000431	7.43933	8.43726	9.67541	6.24088	9.79066	6.61418	8.04907	8.43152	5.66873	7.2792	5.94696	8.25224	9.53259	6.51996	7.48943	8.43494	7.01841	6.2997	9.24549	4.43562	5.60474	9.59411	6.6813	5.58379	6.28817	5.76317	6.08914	3.56611	10.9648	11.2697	9.79732	9.23318	12.264	6.5192	7.39522	6.63714	8.75562	4.95013
EMLSAT00000000432	0.182934	0.139459	0.21187	0	0.126331	0.128431	0.332606	0.210788	0.0674849	0	0.200459	0	0.0652917	0	0.256049	0.20827	0	0.37424	0.143341	0.170601	0.138389	0.369004	0.165652	0.0833402	0.211961	0.303325	0.071637	0.108064	0.109648	0.0997316	0.29392	0.35174	0.441151	0.100295	0.241149	0	0.376586	0.19039
EMLSAT00000000433	1.9513	2.71945	2.82494	2.66464	1.95813	3.3392	1.72955	2.10788	2.90185	3.29147	3.47463	3.65003	2.28521	2.62745	3.71271	1.97857	4.47423	3.92952	2.79515	1.99034	2.21422	1.62362	3.69957	3.83365	3.25007	2.93214	4.22658	2.80966	1.75438	1.09705	1.17568	1.23109	1.32345	3.00886	2.73302	2.70402	2.6361	2.18948
EMLSAT00000000434	9.45161	10.7383	10.5229	8.62503	8.33785	8.73329	8.4482	11.4528	9.98777	10.8872	10.4239	9.44247	10.512	7.34712	7.68147	7.81013	9.38712	9.66786	9.53218	9.04185	11.4862	8.19189	7.2887	9.08408	8.90235	10.1108	8.30989	11.2386	8.33328	8.47719	7.64191	8.26589	6.88195	14.0414	12.4593	10.3244	12.8039	11.3282
EMLSAT00000000435	24.6961	27.1247	27.755	27.2074	30.1931	31.0802	27.4068	29.159	25.7117	29.4966	29.2671	28.6448	38.6527	26.2745	29.5737	31.3446	23.9503	29.4402	30.46	25.5901	27.8161	30.7011	25.1791	30.6692	30.0278	26.8948	26.9355	28.6369	36.6226	32.712	30.7636	46.2538	35.5567	33.4987	32.3943	34.169	32.763	32.6518
EMLSAT00000000436	58.6	62.2684	56.9225	62.4789	58.7439	67.6188	57.94	60.2854	77.5402	64.2469	77.9787	79.8245	84.7487	75.1741	66.9568	73.8317	72.4651	76.1578	52.4628	62.9517	55.7706	55.6458	72.6109	76.423	71.5721	74.5168	81.2364	67.756	42.3243	50.9628	47.9089	53.9921	45.2621	64.2894	62.8594	53.9575	53.0986	52.9283
EMLSAT00000000437	16.8909	15.5497	16.314	14.7257	15.3492	16.8886	15.6325	15.9496	19.1657	15.4446	16.2372	16.1077	16.0618	17.419	17.1553	18.6402	16.4933	19.5852	15.6958	20.1878	17.9905	16.0886	15.6265	18.1682	17.5221	20.3228	17.5511	20.6402	13.4868	13.8627	10.973	14.3334	12.8816	16.3482	15.4335	17.0845	15.2517	13.8032
EMLSAT00000000438	15.6104	16.5956	12.0766	14.5153	17.8127	14.2558	14.6347	15.1767	12.8221	14.5584	12.2948	12.061	18.9999	12.602	15.683	11.9755	16.4055	15.7181	14.8358	12.2264	13.4237	14.3174	14.5222	11.751	13.9894	11.7286	12.3932	12.8596	15.2411	14.4611	13.2264	16.0042	14.9109	11.6343	13.5043	12.1681	12.7098	9.04351
EMLSAT00000000439	23.4766	27.822	33.1224	33.2379	26.5927	28.8327	30.2672	29.0888	22.3375	25.6355	29.1334	45.3873	26.3779	25.0094	35.4628	36.7597	30.7055	31.8104	42.2856	68.5247	61.1677	41.0333	18.7187	29.1691	24.9407	67.9448	25.4311	72.4027	45.1752	42.1865	52.0238	43.264	50.997	34.5016	26.9283	43.5101	38.3176	36.9356
EMLSAT00000000440	4.93923	6.76375	8.47481	10.6586	5.81123	7.38476	6.253	9.9773	5.19634	7.02601	6.21424	11.1881	7.96559	5.40086	5.50505	8.74734	5.87792	4.98986	6.59369	13.7049	11.0711	6.27307	4.69348	6.16717	5.15771	13.7507	5.65932	21.3966	10.4166	12.4665	17.6352	15.5645	18.3519	12.5369	7.23446	13.3972	11.7683	17.611
EMLSAT00000000441	69.5151	64.5694	71.1178	69.2106	67.9661	66.0134	68.0513	62.6743	67.08	61.3352	67.5548	61.019	78.7418	65.2969	65.5485	58.0032	65.1835	65.6167	65.8652	63.1792	61.3061	65.0923	63.7761	67.5056	58.1479	64.5071	67.6253	52.519	51.4251	63.2298	61.0373	60.4114	60.2612	51.251	66.7178	58.8739	56.9586	58.2592
EMLSAT00000000442	362.027	282.334	280.728	299.913	261.884	330.388	295.82	291.309	504.585	440.677	468.474	535.84	671.003	479.412	459.352	365.93	501.465	501.544	282.74	302.93	322.653	336.015	453.887	509.042	528.206	434.159	518.509	506.711	183.552	196.97	178.017	186.334	166.314	312.119	388.41	226.769	252.03	236.083
EMLSAT00000000444	0.914672	1.04594	0.564987	0.490856	1.38964	0.577938	0.931298	1.26473	0.877304	0.506379	0.735018	1.42827	0.914084	0.68119	0.57611	1.14549	0.526381	0.686106	0.430023	0.56867	0.899525	0.664207	0.773044	0.250021	0.494575	0.303325	0.71637	0.324191	0.219297	0.498658	0.195946	0.879351	0.529381	0.300886	0.0803829	0	0.28244	0.475974
EMLSAT00000000445	18.7813	18.6178	20.5514	17.6708	22.1079	14.5127	17.4951	19.6736	18.2884	18.7993	19.1105	21.9795	20.371	19.0247	21.5721	19.6815	15.1773	16.6537	24.2246	18.2543	18.1289	22.8045	20.9826	18.9182	19.0765	24.3671	22.2791	24.7466	18.9692	16.4557	16.3615	18.7302	19.5871	11.7346	14.8708	15.4867	20.1474	15.2312
EMLSAT00000000446	108.785	102.293	118.012	122.644	122.667	125.669	116.013	118.322	163.313	164.13	156.024	185.199	242.755	147.38	168.608	166.72	160.107	171.152	131.014	135.685	120.813	138.377	152.234	179.931	179.743	172.996	174.078	221.531	223.902	187.894	172.139	206.559	203.194	181.535	180.701	177.482	179.632	193.15
EMLSAT00000000447	0.365869	0.278918	0.21187	0.350611	0.378993	0.577938	0.199564	0.843152	0.472394	0.316487	0.400919	0.952182	0.39175	0.291938	0	0.62481	0.701841	0.37424	0.286682	0.170601	0.415166	0.295203	0.441739	0.16668	0.353268	0.202217	0.71637	0.540319	0	0.0997316	0.0979732	0.17587	0.529381	0.100295	0.241149	0.12291	0.188293	0.0951948
EMLSAT00000000448	30.672	36.0501	30.7918	27.4879	30.3826	32.493	29.4024	31.9695	34.5523	34.6237	32.2071	26.423	35.0617	30.3616	31.43	27.6999	35.1798	33.8063	27.8082	26.6706	21.5194	29.0037	28.3817	30.2525	30.3811	26.8948	29.0846	28.2046	27.7411	28.623	22.6318	30.2497	27.2631	25.5753	23.6326	24.9507	27.3966	23.8939
EMLSAT00000000449	1876.17	1847.34	1599.06	1806.49	1788.41	1812.22	1745.45	1625.11	2188.74	2058.94	1992.37	2470.04	3164.04	2428.34	1952.12	2020.43	2080.43	2216.25	1680.53	1757.3	1611.19	1610.92	2359.38	2264.85	2353.75	1941.58	2237.58	2000.8	1260.08	1378.69	1113.76	1545.28	1403.83	1373.65	1383.63	1110.74	1515.19	1118.44
EMLSAT00000000450	19.2081	19.7334	19.4214	18.8629	23.8766	16.7602	17.096	18.6899	19.6381	21.1413	18.5091	25.3122	29.7077	20.4843	21.188	25.6172	19.827	20.1466	21.2861	18.1974	17.5061	20.5166	21.4243	22.2518	27.3429	22.6483	22.6373	19.4515	18.9692	15.8573	16.8514	17.3232	14.2051	13.4396	14.3082	14.7492	14.5927	11.4234
EMLSAT00000000451	6.82955	8.92537	9.60478	7.08234	8.96951	8.15535	6.85169	8.291	7.08591	7.97547	7.81792	6.10983	6.00684	7.15249	7.48943	9.26802	7.72025	7.11055	8.7438	8.53005	7.05782	10.3321	9.2213	7.6673	6.64144	7.78534	6.51897	6.91608	8.99117	7.67933	7.15204	7.56241	6.97018	7.82304	4.74259	5.77677	6.77855	8.18675
EMLSAT00000000452	15.4884	16.5259	19.2802	20.8263	21.4131	11.7514	14.9673	20.6572	12.6197	18.293	14.099	15.949	16.0618	13.5751	15.1709	17.9112	14.2123	10.9153	17.9893	19.7897	16.8142	14.9816	15.5713	13.5011	11.9405	13.3463	12.4648	17.9386	77.8504	59.44	36.2501	48.4522	73.3192	22.2656	18.1665	30.3588	49.5211	43.1233
EMLSAT00000000453	29.6354	34.5161	35.8767	27.6983	26.5295	24.8513	36.3871	39.3471	21.9326	26.4583	23.5206	24.8361	25.7249	26.8097	25.4769	26.5544	22.8976	20.8327	27.5215	27.1824	28.6464	26.6421	25.6209	24.8354	22.5385	22.7494	27.9384	23.1257	114.802	104.918	75.6353	83.8021	113.111	53.9589	38.6642	63.9132	77.9533	82.4387
EMLSAT00000000455	1.21956	1.60378	2.82494	2.5244	2.27396	1.54117	1.66303	1.26473	1.95706	1.96222	1.53686	0.952182	2.08934	0.924472	1.79234	1.35376	2.19325	2.5573	3.01016	1.99034	1.66066	1.62362	0.773044	1.08342	1.41307	2.12327	1.57601	2.70159	1.86402	1.49597	1.37162	0.967286	0.882301	2.1062	3.05455	0.86037	2.6361	2.28468
EMLSAT00000000456	1.28054	1.1854	0.353117	1.05183	1.51597	1.41274	1.39695	1.47552	1.48467	1.26595	1.0023	0.714136	1.95875	1.21641	1.34426	0.83308	1.31595	1.12272	1.14673	0.853005	0.622748	0.811809	0.883478	1.08342	0.98915	1.11219	1.43274	0.972574	0.328945	0.59839	0.29392	0.52761	0.529381	0.300886	0.401914	0.61455	0.28244	0.19039
EMLSAT00000000457	7.62226	5.50862	5.50863	5.25917	5.05324	5.97203	8.31516	5.55075	5.46628	3.48136	4.61057	4.99895	2.93813	3.40595	4.35283	3.74886	5.79019	3.80477	5.51863	5.80043	5.32796	5.38746	3.81	3.91699	3.9566	3.53879	4.94295	2.70159	2.52191	4.089	3.23311	3.86914	3.08805	3.61064	2.41149	3.81021	4.23659	3.33182
EMLSAT00000000458	18.5373	18.7572	19.0683	12.9726	15.9809	19.1362	19.0916	16.1604	14.4418	13.9887	18.91	12.2197	11.3608	16.3972	14.1467	13.85	18.9497	14.5953	16.5559	14.2736	13.7697	17.048	16.6204	14.3345	13.2122	15.9751	17.8376	9.72574	14.4736	17.7522	15.1858	15.3886	16.5873	17.4514	18.5684	15.6096	16.8522	18.6582
EMLSAT00000000459	64.6978	55.9927	60.2418	53.9941	67.5871	56.8306	59.8691	58.6693	63.5708	57.1576	59.8037	57.5276	69.0787	62.8154	62.0919	64.1472	63.4289	59.9407	67.0836	54.6492	56.1166	64.4281	59.69	61.005	66.909	56.1151	58.5991	47.8723	39.0349	41.987	38.6994	38.6914	35.4685	35.5046	43.0852	33.9232	41.2362	33.7942
EMLSAT00000000460	27.867	25.1026	26.6957	28.2593	34.9937	26.7136	23.8146	27.6835	30.5032	30.7625	29.9353	35.2307	32.8417	28.3667	30.0857	34.1563	28.6	28.3798	30.1733	33.2672	25.0483	29.0037	32.7991	32.2527	34.6909	31.0402	30.3741	27.9885	23.5744	22.7388	18.7129	21.4562	19.7635	16.649	18.4077	18.8052	20.1474	18.087
EMLSAT00000000461	0.487825	0.139459	0.141247	0.350611	0.315828	0.385292	0.199564	0.210788	0.539879	0.569677	0.534558	0.238045	0.130583	0.291938	0.256049	0.312405	0.35092	0.37424	0.215011	0.227468	0.276777	0.88561	0.0552174	0.333361	0.282614	0.60665	0.358185	0.432255	0.109648	0.199463	0.587839	0.263805	0.529381	0.601773	0.241149	0.36873	0.188293	0.19039
EMLSAT00000000462	0.792715	1.46432	0.494364	1.54269	1.45281	1.02745	1.06434	1.54578	1.3497	1.70903	0.801838	2.14241	2.02404	1.07044	1.53629	0.728945	1.14049	1.18509	0.788375	0.853005	1.1763	1.25461	1.6013	1.50012	1.76634	2.02217	1.50438	1.94515	0.219297	0.698121	0	0.17587	0.705841	0.300886	0.643063	0.86037	0.28244	0.761559
EMLSAT00000000463	45.9165	47.7647	48.942	49.2959	50.4693	46.2993	43.5714	46.0923	52.0309	60.1958	50.9167	60.5429	64.2471	51.7218	58.5712	55.6081	58.1651	56.5726	51.0294	50.0429	49.6815	56.2362	49.7509	63.4219	59.2077	59.6539	59.8169	67.756	38.4866	36.7012	37.6217	37.5483	35.2921	41.5223	39.9503	28.3922	40.0123	33.7942
EMLSAT00000000465	171.714	122.445	123.45	131.9	176.99	138.512	164.241	126.122	179.78	187.297	209.413	177.82	167.016	162.95	176.098	265.857	132.736	107.843	134.812	210.806	125.38	89.668	287.959	93.0077	237.113	253.984	90.5492	251.681	112.39	141.918	143.825	125.307	154.667	150.543	185.524	176.99	199.026	174.873
EMLSAT00000000466	17.1958	11.854	9.11042	19.0031	17.6863	16.6318	17.1625	14.6849	13.8344	10.001	12.6958	20.8686	15.8659	9.00144	10.9461	16.3492	12.1068	8.1709	8.67213	11.2597	15.0844	14.3174	12.4791	12.751	10.9513	8.39199	11.6768	9.72574	5.59207	8.47719	8.52367	8.09002	11.6464	6.82009	6.18948	5.28513	4.23659	5.5213
EMLSAT00000000467	16.2202	20.9188	18.574	20.6861	24.1924	15.6685	17.4286	19.8843	18.9633	21.9642	17.7741	19.361	19.3264	17.7596	20.932	22.389	15.1773	16.6537	20.2111	15.2404	18.6825	22.3616	19.3261	19.3349	16.8156	18.4017	18.1242	12.2112	46.3813	59.3403	47.615	55.3111	47.0267	59.074	82.5532	62.3154	53.9459	48.6446
EMLSAT00000000468	146.957	139.319	129.665	137.159	143.828	135.109	137.034	147.271	136.252	132.481	133.439	131.877	142.728	119.743	119.255	133.501	134.052	122.501	133.379	128.008	132.715	123.764	124.294	115.926	123.291	112.23	120.422	115.844	146.49	167.15	150.683	149.665	161.814	145.93	132.792	149.213	137.171	152.978
EMLSAT00000000469	11.22	13.0394	13.7009	12.7622	12.8858	15.1548	10.976	15.7388	19.7056	17.4701	18.2418	17.2186	17.237	17.8569	16.7072	17.0781	16.581	18.8367	15.6242	13.4206	14.3232	14.9078	17.8904	21.0851	17.946	15.9751	18.2674	16.858	16.5569	16.7549	15.9696	16.3559	12.4404	20.4603	20.8192	15.9783	16.9464	15.3264
EMLSAT00000000470	32.9282	35.2134	36.936	31.555	36.6992	32.3003	32.3959	35.2016	35.4971	35.2567	36.7509	36.1829	31.4706	38.0007	36.2949	36.6555	42.4614	34.0558	39.2038	30.1395	33.3516	38.2288	40.5848	38.3365	34.7616	29.1192	38.4691	30.7982	31.3595	39.8926	35.9562	37.0207	28.6748	46.1359	60.4479	47.5662	35.3991	39.5059
EMLSAT00000000471	14.7567	13.2486	16.1021	16.3385	16.1072	11.5588	13.7034	15.1767	19.5031	17.4701	17.9745	22.2176	20.5669	17.7596	18.1155	19.3691	15.9669	22.2049	13.4741	13.6481	14.0464	16.2362	18.4426	20.0016	18.0167	17.6939	20.4882	17.9386	13.7061	11.4691	11.071	12.0471	9.44062	11.2331	10.0479	9.09534	8.37904	11.1378
EMLSAT00000000472	14.1469	14.5734	17.8677	13.5336	16.9915	15.6685	15.8986	13.912	18.9633	17.027	15.3686	15.0762	16.1271	16.2512	13.1225	17.0781	18.7742	17.4645	16.6276	12.7951	13.4237	15.2768	15.9026	16.9181	17.8754	14.054	17.2645	13.9402	16.9955	13.763	13.2264	15.3007	12.7934	14.1417	13.8259	11.9223	14.2161	12.3753
EMLSAT00000000473	52.99	51.809	54.0975	50.0673	57.607	48.2257	48.627	52.2052	49.1965	52.4103	48.3775	49.2754	53.4739	50.3594	56.5228	55.6081	51.673	53.5787	62.64	50.3841	54.6635	57.4908	45.2783	59.1715	55.3924	48.2286	52.3666	47.5481	40.7892	48.669	40.6589	44.5831	41.9975	39.5164	39.2268	38.1021	35.5874	38.2683
EMLSAT00000000474	18.2934	18.7572	16.1728	20.9665	18.4443	17.2097	18.626	19.3925	19.0307	19.8754	17.3063	20.1545	19.8487	16.6891	17.6034	19.1608	20.9675	19.6476	21.4295	22.2919	26.1554	20.2952	16.2891	14.0012	18.158	20.8283	15.6169	24.0982	14.8025	16.4557	20.6723	17.6749	18.8812	14.944	14.1474	15.2408	17.323	16.3735
EMLSAT00000000476	3.47575	4.53241	2.96618	3.29574	2.96878	2.95391	3.72519	4.77786	5.12885	4.05103	2.87325	1.90436	4.11338	2.28685	2.6245	4.06127	4.03558	4.05426	2.72348	2.95708	3.45971	5.53506	2.26391	1.2501	2.8968	2.22438	2.43566	2.91772	3.3991	3.09168	2.5473	2.72599	2.99982	2.2065	1.04498	3.07275	1.69464	2.37987
EMLSAT00000000477	5.36607	4.95079	4.80239	3.99697	4.61108	4.36664	4.9891	5.55075	5.19634	3.79784	4.00919	2.93589	5.22334	3.50326	5.249	5.41502	3.68466	4.11664	5.16028	3.52575	4.08246	7.15868	3.20261	3.41695	3.39137	4.34766	2.79384	4.97093	3.3991	2.39356	3.03717	3.95708	2.99982	2.40709	1.92919	2.21238	3.86001	1.99909
EMLSAT00000000478	18.7203	17.5021	34.8173	19.8446	32.0881	10.7882	33.6598	30.7048	8.16567	9.93769	12.963	9.68051	3.85221	8.51487	10.1139	9.05975	8.59755	12.3499	24.8697	23.9979	13.0085	4.57565	2.26391	3.50029	9.39693	2.4266	3.2953	13.3999	10.6359	8.07826	5.78042	16.3559	12.9698	9.42777	2.73302	9.95571	20.8064	10.8522
EMLSAT00000000479	0.853694	1.1854	0.42374	1.47257	1.38964	0.96323	1.19738	0.702627	0.944789	0.569677	1.13594	1.19023	1.76288	0.827159	0.384073	0.520675	0.26319	0.748479	0.358352	0.853005	0.622748	0.590407	0.662609	0.833402	1.13046	1.01108	0.573096	0.648383	0.109648	0.299195	0.489866	1.14316	0.882301	0.300886	0.723446	0.73746	0.470733	0.19039
EMLSAT00000000480	14.7567	30.6809	64.9029	15.9879	17.8127	16.4391	40.7775	20.3762	21.1903	56.5879	51.5181	30.5492	31.5359	27.4422	31.43	42.5912	12.7209	13.9716	16.4842	23.7704	23.9412	11.7343	20.2096	26.2522	28.1201	32.658	26.0042	33.4998	16.6666	28.0246	28.0203	28.2272	54.2615	57.5696	54.6604	60.7176	48.3913	56.0697
EMLSAT00000000481	0	0.0697294	0.0706234	0	0	0	0	0.0702627	0.13497	0.0632974	0.334099	0.0793485	0.326459	0.0486564	0	0	0.0877301	0	0.0716705	0	0	0	0.0552174	0.0833402	0.282614	0.101108	0.143274	0	0.109648	0	0	0	0	0	0.0803829	0.12291	0	0
EMLSAT00000000483	5.36607	6.27565	3.74304	3.36587	6.00073	4.36664	5.92039	3.51313	6.61352	4.30422	6.21424	3.57068	6.46388	4.47639	5.37703	4.37367	3.94785	4.30376	5.0886	4.09442	3.94407	3.91144	4.52783	3.83365	6.00556	2.93214	4.6564	5.18706	9.75871	11.3694	18.223	13.542	9.52885	15.0443	15.2727	11.9223	13.9337	12.3753
EMLSAT00000000484	0.243912	0.418377	0.141247	0.210367	0.442159	0.128431	0.266085	0.140525	0.13497	0.0632974	0.13364	0.0793485	0.195875	0.0973128	0.256049	0.520675	0	0.124747	0.215011	0.056867	0.138389	0.0738008	0.331304	0.16668	0.211961	0.101108	0.071637	0.108064	0	0	0	0.17587	0.26469	0.300886	0	0.36873	0	0.0951948
EMLSAT00000000485	40.7334	40.4431	40.6791	45.5093	43.1421	38.5934	41.7088	35.9042	44.2701	46.3337	41.9628	53.4809	69.9275	44.5206	45.7047	40.5085	41.6718	45.2206	46.3708	37.9871	38.7488	40.1476	45.0574	48.504	45.6422	42.2633	49.0713	43.8739	30.9209	34.7066	31.9393	32.7998	26.9102	24.5724	29.5809	22.1238	30.7859	23.7987
EMLSAT00000000486	9.81748	9.83185	10.8054	11.8507	12.3804	10.9166	8.64776	11.5231	10.7301	12.976	9.22113	10.712	10.3161	12.4074	12.4824	11.7673	10.0012	10.1045	11.5389	11.3734	9.82559	10.1107	12.0374	12.1677	11.0926	11.4252	12.1067	12.3193	24.2323	18.949	18.7129	20.1371	23.2045	10.4307	7.79714	10.4474	15.1576	11.709
EMLSAT00000000487	3.41477	3.62593	4.37865	4.83843	4.16892	4.43086	4.45692	4.07524	4.58897	5.76006	6.48152	9.12507	10.9037	7.83368	8.12955	5.83156	4.29877	5.6136	4.51524	5.06116	5.60474	3.76384	4.69348	8.58404	5.72294	7.07758	9.95754	12.7515	9.53942	6.18336	9.99326	7.21067	13.1463	6.82009	8.4402	8.6037	9.22636	7.61559
EMLSAT00000000488	45.2458	42.8836	45.0577	39.2684	45.6055	43.2169	40.711	44.6871	35.5645	34.054	35.0804	28.3274	27.8796	36.4923	37.6392	31.2405	35.443	35.2409	43.1456	33.3241	39.164	40.369	37.9343	30.0025	31.1582	30.6358	29.2279	26.3676	50.219	44.7795	47.7129	43.8796	45.7914	38.8143	36.3331	41.2978	37.941	38.6491
EMLSAT00000000489	29.0256	30.8204	31.4274	28.0489	27.9823	27.2915	30.2672	30.3535	30.0308	32.8514	29.3339	26.5817	18.6081	29.5344	31.6861	27.5958	32.4601	30.5629	31.105	30.2532	27.4009	27.8229	27.7191	30.2525	24.1635	25.0749	28.225	31.4466	19.1885	26.1297	22.6318	20.2251	18.3519	21.5635	20.7388	19.9114	21.2771	18.2774
EMLSAT00000000490	0	0	0	0	0	0	0	0	0	0	0	0	0	0	0	0	0	0	0.0716705	0	0	0	0	0	0	0	0	0	0.219297	0.0997316	0.587839	0.17587	0.26469	0.300886	0.0803829	0.12291	0	0
EMLSAT00000000492	29.3305	37.5842	25.0007	20.9665	32.5302	29.5391	27.3402	34.4287	30.7731	29.2434	21.516	19.7578	31.4053	22.1387	25.6049	25.5131	33.4252	23.1405	22.7912	17.7425	23.3185	24.5757	27.7743	21.0851	21.6907	15.7729	23.7835	21.3966	53.7277	59.5398	56.0407	58.6527	58.4083	56.2657	59.4029	61.3321	52.5338	58.2592
EMLSAT00000000495	412.822	911.991	775.304	799.183	582.007	650.052	502.967	940.607	581.18	767.101	615.811	647.087	367.658	97.3128	245.743	1231.29	684.382	639.326	637.151	895.541	706.058	611.883	51.8491	284.94	382.307	891.977	284.256	833.172	1815.23	1714.98	1398.08	2261.16	1323.72	2159.86	1761.99	1769.29	1957.68	1755.49
EMLSAT00000000496	20.9765	13.8064	12.1472	12.1311	14.9071	19.0077	19.0916	12.9986	27.1289	20.2552	21.1819	23.9632	34.6699	37.4654	26.8851	12.4962	23.1607	24.5751	15.8392	12.7382	14.6692	15.8672	35.9465	37.0864	31.6528	26.2881	33.9559	24.6385	8.99117	10.2724	11.4629	10.3763	9.97001	23.77	40.9149	19.174	13.0864	14.5648
EMLSAT00000000497	296.841	284.287	270.841	279.157	277.739	266.686	277.061	271.987	305.437	290.345	300.021	291.923	304.064	332.664	269.107	267.315	298.458	296.211	299.511	267.843	265.775	278.155	336.274	315.276	301.903	281.182	328.384	242.387	207.126	223.798	203	212.363	197.106	215.033	212.613	200.343	210.417	196.863
EMLSAT00000000498	1.70739	2.02215	1.41247	2.17379	2.84245	1.92646	3.39258	1.47552	1.41718	1.58244	1.73731	2.14241	1.17525	1.45969	1.66432	1.56203	1.31595	1.62171	2.36513	1.13734	2.28341	1.77122	1.49087	1.16676	1.55438	1.92106	1.57601	1.29677	2.96051	3.29114	3.42906	3.60534	4.58797	2.40709	3.2957	2.82693	3.76586	3.04623
EMLSAT00000000499	0.0609781	0	0.0706234	0.280489	0.0631655	0.0642153	0.0665213	0.140525	0.0674849	0	0.0668198	0.158697	0.261167	0.0486564	0.192037	0.20827	0	0.0623733	0	0.113734	0.207583	0.295203	0.0552174	0	0	0.505541	0	0	0.328945	0.0997316	0.195946	0	0.0882301	0.200591	0.0803829	0	0.0941465	0.0951948
EMLSAT00000000501	3.41477	2.71945	2.1187	4.20733	3.91626	2.88969	3.99128	2.31867	2.09203	2.08881	2.20505	3.41198	2.28521	1.60566	1.85635	2.39511	3.5092	2.18307	2.07844	2.33155	3.6673	2.73063	2.48478	1.58346	1.55438	1.61773	2.36402	1.83708	1.97367	2.1941	3.13514	2.81392	3.70567	1.60473	1.92919	2.33529	2.6361	2.09429
EMLSAT00000000502	18.6593	19.2453	14.9015	19.4239	22.1079	18.1729	22.6172	18.4088	15.9939	14.3052	14.834	23.5665	21.6769	12.5047	11.6502	22.389	16.9319	14.4706	13.9757	15.3541	18.2673	16.4576	17.007	15.668	13.7775	13.2452	17.4794	14.9128	10.307	11.6686	15.3818	18.2026	21.5282	11.6343	14.2278	12.1681	11.0151	10.4714
EMLSAT00000000503	0.0609781	0	0.0706234	0	0	0	0.0665213	0	0	0	0	0	0.130583	0	0.128024	0.104135	0	0	0.0716705	0	0	0.0738008	0.22087	0.0833402	0	0	0	0	0.219297	0.199463	0.29392	0	0	0	0	0.12291	0	0.285584
EMLSAT00000000504	0.0609781	0	0	0.0701222	0.126331	0	0	0	0.13497	0.0632974	0.13364	0.0793485	0	0.0486564	0	0.104135	0	0	0	0	0	0.0738008	0.0552174	0.0833402	0	0	0.071637	0	0.438594	1.39624	1.56757	0.263805	0.970531	0.100295	0.0803829	0.12291	0.470733	0.571169
EMLSAT00000000505	0.731737	2.16161	1.55371	1.40244	2.08446	2.24754	1.66303	2.38893	4.79143	3.10157	4.00919	3.80873	2.48109	3.45461	5.18499	4.58194	1.84233	2.43256	0.931716	1.81974	1.45308	2.87823	4.03087	1.08342	2.68484	3.94322	2.36402	2.16128	69.7364	51.5612	67.9934	61.2028	125.64	58.8734	52.8919	62.4383	54.9816	56.1649
EMLSAT00000000506	43.3554	42.9533	45.1284	47.1923	45.3529	43.2811	42.6401	46.0923	39.4112	42.0295	40.6933	38.3253	46.4224	39.5577	36.743	41.4457	42.5491	36.3013	40.2788	41.3992	41.5858	44.9447	40.9713	31.4193	37.7997	37.309	34.3141	37.9304	37.4998	37.3993	45.9494	42.033	50.3794	38.714	39.7091	45.2309	45.1903	43.6944
EMLSAT00000000507	12.9274	11.9935	14.3366	11.2196	14.2754	12.5862	10.7764	12.1554	15.0491	14.9382	15.569	18.0914	22.9827	10.3638	15.3629	17.4947	14.6509	18.7744	14.2624	15.411	13.4237	15.7934	11.4852	19.6683	16.6036	19.0084	16.5481	25.2869	9.75871	8.67665	8.81759	10.1125	9.35239	6.71979	7.47561	7.25169	9.3205	7.90117
EMLSAT00000000508	46.6483	44.4874	38.4898	37.305	39.289	42.8316	44.4362	39.4174	36.1044	36.3327	43.6333	35.7862	34.9311	42.4284	41.864	33.1149	42.0227	34.8667	40.9955	38.2146	40.1327	35.3506	43.18	45.7538	33.7724	35.8934	43.9851	31.9869	45.2848	40.0921	44.1859	48.1884	45.3503	51.4516	53.9369	50.6389	47.4498	49.0253
EMLSAT00000000509	1.21956	1.11567	1.12997	1.12196	1.32648	0.899015	1.06434	0.77289	0.539879	1.13935	0.868657	1.03153	2.02404	1.31372	0.704135	0.728945	1.93006	0.997973	0.931716	1.47854	1.52227	1.40222	0.883478	0.750062	1.41307	1.31441	1.50438	0.86451	1.97367	2.99195	2.74325	2.28631	2.55867	1.30384	1.84881	1.72074	1.69464	2.66545
EMLSAT00000000510	2.5001	3.13782	3.03681	4.55794	3.41094	3.21077	4.0578	3.0213	2.83437	2.84838	3.27417	2.6185	3.9175	3.21132	2.30444	3.01992	3.5092	3.24341	2.4368	2.84335	3.52891	2.73063	3.64435	3.33361	2.75549	2.72992	2.43566	3.13385	6.57891	6.98121	5.97636	7.65035	8.29363	6.41891	4.58182	6.51423	5.17806	5.90208
EMLSAT00000000511	15.3665	4.04431	6.00299	4.27746	5.6849	6.35732	9.64558	3.0213	28.6811	55.6384	19.8455	19.6784	35.1922	28.8046	31.366	19.1608	6.05338	3.61765	8.17044	7.33584	7.74976	7.52768	80.0652	43.4202	54.7565	30.5347	43.8418	37.282	245.393	198.466	311.457	200.668	182.725	332.279	401.111	434.979	521.948	442.846
EMLSAT00000000512	75.8568	172.511	170.485	159.318	178.822	106.533	106.634	185.353	101.16	172.929	131.635	123.625	50.797	36.9789	100.435	220.037	89.9233	140.901	161.76	189.822	164.198	174.096	24.1852	56.2546	75.458	136.698	56.7365	210.724	2131.57	1859.99	1259.45	1727.13	1886.18	720.322	548.292	916.171	1385.27	1372.04
EMLSAT00000000513	79.6374	76.3537	87.3612	93.0522	90.8952	80.0765	83.8833	80.8021	112.835	102.542	94.4832	114.976	124.642	97.4101	96.9785	102.99	104.574	108.841	90.6632	91.9539	85.5241	99.5573	91.7713	107.926	105.345	93.7274	98.9307	109.901	70.3943	65.4239	56.8244	64.1047	51.5264	69.9059	76.2833	54.9408	64.1138	56.3553
EMLSAT00000000514	6.21977	7.94915	8.33356	8.06406	6.37972	8.09113	8.18212	6.95601	8.77304	7.21591	7.7511	5.71309	4.11338	7.05518	6.72128	6.45637	5.35154	6.2997	7.23872	6.76717	7.61137	7.23248	6.62609	4.41703	6.50013	6.87536	6.44733	6.80802	7.12715	7.77907	8.52367	8.35383	6.35257	8.7257	9.80671	9.95571	8.19075	9.70987
EMLSAT00000000515	13.2932	14.434	14.4778	14.2348	15.7914	15.4117	12.639	14.6146	15.6565	12.6595	16.0368	16.4251	21.4157	14.4996	16.6432	13.0169	12.2822	14.7201	15.2658	13.3069	12.6626	13.2103	17.1174	18.7515	15.0492	14.1552	16.9063	14.3725	8.00434	8.97584	8.52367	9.93666	8.29363	7.52216	9.64594	7.3746	9.3205	7.71078
EMLSAT00000000516	24.0254	22.3831	23.3763	27.2074	22.2343	28.1263	22.0851	19.533	21.1903	23.3567	26.3938	22.2176	16.1271	29.5831	22.6603	19.265	33.5129	24.7622	26.0881	24.0547	27.4009	24.5757	24.2404	23.9186	21.5493	25.0749	25.3595	30.5821	21.82	22.5393	30.9595	27.1719	26.3808	31.6934	23.6326	27.7777	25.3254	23.6083
EMLSAT00000000517	17.5617	19.3151	20.1277	17.4604	18.697	17.6592	18.626	18.7601	18.4234	19.0525	20.3132	17.7741	19.6528	19.0247	19.5237	21.5559	21.5816	20.6456	18.491	19.2779	17.5753	22.4354	17.3935	19.6683	20.5602	18.0984	19.5569	16.7499	17.3245	16.5554	15.5777	17.4111	17.9107	15.2449	17.4431	17.822	19.1117	17.1351
EMLSAT00000000518	68.7223	75.3078	82.2057	69.2808	69.3558	64.2153	69.4482	71.1761	67.6199	61.715	56.2623	53.7983	49.9482	46.9534	51.3378	74.9772	60.6215	69.7333	73.964	99.9153	110.365	79.1145	43.4561	54.8378	54.7565	62.3838	54.2292	93.0429	72.039	48.669	34.9764	49.2436	35.1156	35.0031	29.4201	28.8839	37.6586	28.6536
EMLSAT00000000519	8.78085	12.4118	10.876	15.7775	11.2435	10.5313	12.0403	10.6097	12.2823	10.7606	11.8939	23.5665	15.6047	12.0181	13.5066	13.3293	12.9841	13.7221	16.3409	18.9936	18.0597	13.4317	9.77348	11.6676	13.0709	18.6039	11.1754	20.2079	10.4166	11.1699	14.598	13.7179	15.2638	7.82304	10.1282	9.58698	11.2976	9.2339
EMLSAT00000000520	3.78064	5.57835	7.13296	6.17076	4.92691	4.88037	7.45038	5.2697	6.95094	6.64623	6.21424	9.68051	9.85905	8.07696	6.14517	5.62329	5.527	6.92344	5.44696	6.48284	5.12038	4.94465	6.79174	7.91732	7.55994	7.07758	6.87715	11.9951	4.16664	5.38551	9.01353	6.771	6.88195	6.11802	7.39522	7.12878	5.83708	6.37805
EMLSAT00000000521	6.89053	6.6243	7.34483	6.9421	7.26404	6.67839	7.5169	6.81548	7.49082	8.60845	9.02067	8.96638	8.94497	9.58531	7.8735	7.70599	7.10614	7.73429	5.5903	5.80043	6.36587	6.05167	9.27652	9.00074	8.40778	8.99864	7.52188	9.07736	8.44293	7.5796	7.73988	8.44176	5.99965	7.32157	8.52058	8.23497	6.02538	8.09156
EMLSAT00000000522	10.6712	10.32	8.05107	9.53662	9.09584	10.8524	11.7743	7.16679	10.5276	9.24142	11.5598	8.56963	7.83501	11.1423	9.98591	10.7259	10.0012	8.98175	9.81886	8.41631	9.47961	10.1845	13.2522	11.5843	9.96216	10.1108	11.3903	12.5354	10.7456	11.3694	10.4831	12.3988	11.2935	11.2331	13.1828	14.1347	11.3917	11.8994
EMLSAT00000000523	27.989	29.2166	39.0547	51.5398	37.5203	33.6488	33.0611	28.6672	23.6872	25.1924	34.7463	68.319	34.6699	34.8866	32.0061	32.8025	34.5657	33.1202	40.2071	72.4485	73.4151	40.8857	29.7622	32.9194	25.1527	84.5265	34.0992	82.993	34.1007	23.2375	32.6251	38.3397	35.2921	25.9765	23.1503	30.3588	28.244	25.9882
EMLSAT00000000524	401.846	399.968	388.429	410.846	405.902	428.894	415.891	387.569	405.854	387.127	409.806	413.961	312.029	422.97	397.644	392.589	401.541	385.779	392.683	429.687	408.315	390.037	394.418	401.033	384.568	393.008	396.582	417.775	363.265	382.371	367.301	359.215	369.067	401.784	409.953	404.497	383.459	403.721
EMLSAT00000000525	231.717	204.377	177.618	179.092	177.242	216.02	218.522	180.294	229.651	201.476	227.655	211.781	215.397	269.119	213.033	176.821	235.731	223.858	175.951	179.586	186.825	189.225	255.546	242.353	228.847	190.892	244.927	182.52	146.381	160.568	150.095	155.821	145.139	206.508	228.85	182.644	184.339	173.826
EMLSAT00000000526	0.914672	0.836753	0.353117	0.140244	0.126331	0.770584	0.598691	0.421576	0.472394	0.316487	0.200459	0.476091	0.457042	0.535221	0.448086	0.20827	0.26319	0.249493	0.430023	0.341202	0.691943	0.369004	0.441739	0.16668	0.494575	0.707758	0.286548	0.648383	0.548242	0.498658	0.29392	0.263805	0.529381	0.702068	0.482297	0.49164	0.564879	0.285584
EMLSAT00000000527	11.8298	12.4118	13.0653	13.8842	11.9383	14.7695	12.1069	11.5933	15.3191	16.7738	17.9745	23.3284	23.1786	18.7327	17.8594	18.9526	17.8092	16.4042	12.5423	15.0129	15.0152	11.9557	20.0991	20.585	18.0167	22.9516	19.1987	24.9627	45.5041	35.9034	41.1487	42.7364	44.2033	48.9442	54.9015	45.2309	41.9893	47.5974
EMLSAT00000000528	392.882	372.355	391.324	382.096	386.447	387.732	362.341	367.404	334.185	299.777	360.359	290.971	196.789	427.106	360.773	305.011	372.765	385.841	396.051	347.344	334.07	393.875	378.957	406.533	309.957	305.246	393.86	233.634	202.521	172.436	160.284	177.013	137.374	140.815	155.782	120.083	147.528	104.429
EMLSAT00000000530	0.97565	0.906483	0.706234	0.210367	0.252662	0.577938	0.864776	0.843152	0.404909	0.189892	0.200459	0.158697	0.261167	0.778503	0.448086	0.104135	0.26319	0.124747	0.645034	0.511803	0.622748	0.369004	0.662609	0.416701	0.211961	0	0.214911	0.432255	0.328945	0.398926	0.881759	0.879351	0.352921	0.601773	0.803829	0.49164	0.941465	0.475974
EMLSAT00000000533	0	0.0697294	0.0706234	0.420733	0.0631655	0.256861	0.399128	0.0702627	0.13497	0	0.334099	0.238045	0.261167	0.243282	0.192037	0	0.0877301	0	0.0716705	0	0.415166	0.147602	0.0552174	0.0833402	0	0.101108	0.071637	0	0.109648	0.0997316	0	0.0879351	0	0	0	0.12291	0	0
EMLSAT00000000534	0.487825	0.767024	1.69496	0.490856	3.4741	0.834799	1.19738	0.491839	1.07976	0.759569	0.735018	0.714136	0.718209	0.389251	2.49648	0.41654	0.26319	0.810853	1.86343	0.454936	1.31469	0.738008	0.717826	0.666722	0.211961	0.707758	0.286548	0.432255	102.083	131.147	107.575	110.007	124.14	92.0712	76.0422	95.624	120.602	103.001
EMLSAT00000000535	315.379	606.785	515.904	425.432	318.67	447.131	385.158	457.059	360.032	402.002	471.48	486.089	511.43	134.486	207.528	743.628	414.086	404.865	262.027	513.338	454.33	300.886	111.705	303.442	412.405	610.896	305.818	632.497	836.289	764.443	534.346	1020.66	882.566	1028.13	887.829	975.045	973.287	1186.51
EMLSAT00000000536	6.28075	5.09025	4.73177	3.57623	5.81123	5.07301	5.98691	4.77786	4.85891	5.44358	4.54375	4.60221	6.07213	5.54683	6.08116	5.72743	4.82516	5.05224	5.16028	4.71996	5.25876	5.01846	4.08609	4.58371	4.66314	4.95431	6.01751	4.86287	6.14031	5.38551	7.73988	6.33132	5.5585	5.51625	6.99331	7.12878	8.47319	7.71078
EMLSAT00000000537	5.79292	5.64808	5.7205	5.82014	6.25339	6.61418	3.52563	6.39391	6.20861	5.88666	5.4124	6.66527	9.72847	7.10384	7.29739	5.20675	6.66749	7.79666	7.23872	5.57296	5.25876	6.27307	7.34391	4.50037	7.06536	5.56095	4.79968	8.10478	8.33328	7.77907	7.73988	8.79351	10.3229	7.22127	8.03829	6.26841	9.69709	9.1387
EMLSAT00000000539	74.0274	70.9148	68.8578	63.3905	67.3976	73.655	62.7961	64.8525	81.4543	69.5639	74.8382	73.2386	81.4841	72.7413	73.6141	67.4795	79.3957	79.9002	71.8138	63.5204	64.1431	68.7824	78.5191	79.4232	80.969	65.7204	82.6691	64.1899	60.6356	63.8282	58.7839	54.6077	49.4089	72.8145	79.4987	68.338	60.8186	67.3979
EMLSAT00000000540	18.9642	18.8967	22.3876	18.5123	17.6232	18.8793	16.0316	20.4464	16.5338	17.4701	17.039	17.1393	24.4844	17.7596	19.8438	19.3691	17.1074	18.0883	16.3409	21.6095	20.0663	19.7786	14.9087	18.5849	21.0548	21.1316	17.0496	26.2595	21.2718	20.0461	23.1217	23.8304	26.2043	15.6461	14.7101	19.0511	24.1015	22.2756
EMLSAT00000000541	3.3538	3.69566	2.75431	3.22562	4.29526	5.52252	3.59215	3.51313	4.65646	4.49412	3.74191	6.58592	7.05151	3.64923	4.22481	3.33232	6.05338	6.36208	3.51185	3.35515	3.80568	4.42805	3.75478	5.08375	5.22837	7.3809	5.51605	4.32255	7.78504	4.58765	5.78042	5.45197	4.49974	9.02659	6.99331	6.1455	6.87269	9.2339
EMLSAT00000000542	18.4764	22.0345	19.6333	21.0367	21.7921	22.2185	18.6925	19.9546	21.7976	26.2051	23.8547	29.1209	31.5359	22.6252	25.7329	29.4702	22.8098	24.0761	21.0711	24.9646	24.3564	18.4502	22.9152	25.7521	24.3755	28.3103	23.7835	30.9062	18.092	14.5608	14.794	16.7077	17.0284	17.0502	15.3531	17.822	19.3942	18.6582
EMLSAT00000000543	14.2689	17.0837	16.6671	13.8842	11.2435	14.6411	15.1668	15.5281	7.96322	9.62121	13.6981	9.36312	7.57384	8.32025	8.19357	11.9755	7.19387	6.48682	10.1055	15.0697	14.3924	10.0369	9.44217	8.25068	7.9132	14.054	11.6052	13.2918	17.8727	16.1565	12.1487	10.2005	14.3815	11.8349	11.5751	12.7826	13.6512	13.6129
EMLSAT00000000544	9.51259	10.9475	8.68668	8.13418	6.63238	12.9715	11.2421	11.4528	10.7976	11.5201	12.0276	7.93485	10.6426	10.6558	10.69	9.68456	10.8785	9.29362	7.59707	14.0461	5.74312	16.679	14.0252	16.2513	7.84255	10.1108	14.399	10.5903	16.0087	17.3533	20.0845	26.5564	33.7039	14.944	14.9512	14.8721	26.0786	17.3255
EMLSAT00000000547	0	0.0697294	0	0.140244	0.315828	0	0.133043	0.0702627	0.13497	0.189892	0.334099	0.158697	0.195875	0.243282	0	0	0.17546	0	0.0716705	0.056867	0.138389	0.295203	0.165652	0.250021	0.141307	0.202217	0.071637	0.432255	0.219297	0.299195	0	0.439675	0.17646	0	0.0803829	0.24582	0.188293	0.285584
EMLSAT00000000548	5.73194	5.43889	7.20359	4.20733	3.91626	7.77006	6.38604	6.81548	6.07364	6.45634	8.68657	6.42723	4.89688	6.22802	5.37703	5.51916	5.08835	5.23936	4.15689	5.11803	5.39715	3.91144	6.51565	5.75047	3.81529	4.34766	5.94587	5.51125	3.94735	5.28578	6.07434	5.2761	6.35257	7.12098	5.94833	8.35788	4.80147	9.1387
EMLSAT00000000549	4.02456	3.97458	6.6386	3.08538	2.84245	7.44898	8.64776	3.51313	3.10431	4.05103	4.87784	2.22176	0.979376	3.45461	4.09678	2.70751	3.42147	4.61562	2.86682	3.58262	4.29004	3.69004	3.09217	3.83365	3.03811	3.13436	2.72221	6.15964	4.93418	4.58765	5.29055	3.69327	3.44097	8.12393	10.4498	10.8161	5.64879	7.71078
EMLSAT00000000550	150.86	130.533	120.342	122.854	127.594	167.859	141.291	127.316	179.375	144.381	182.218	179.566	226.562	152.781	153.821	137.562	195.901	192.546	128.72	143.589	141.71	124.354	143.51	202.683	213.586	186.14	201.873	186.95	208.003	161.465	195.065	185.807	153.52	304.096	308.509	239.92	255.796	265.308
EMLSAT00000000551	65.4905	23.4291	27.6844	63.9515	28.6772	24.2734	42.6401	29.159	65.7303	70.2601	29.2671	56.4961	54.9104	157.939	65.2285	25.6172	22.1957	29.0036	38.057	26.2725	27.3317	26.4945	194.586	52.0876	78.9907	28.8159	55.7336	39.1191	106.688	80.4834	68.6792	59.8838	110.023	45.0326	37.4584	47.0745	60.4421	64.7325
EMLSAT00000000552	0.853694	0.836753	0.564987	1.61281	0.694821	0.192646	0.798255	0.632364	1.55215	1.89892	1.26958	1.66632	1.76288	3.30864	1.60031	0.312405	0.701841	0.249493	0.215011	0.682404	0.415166	0.738008	4.1413	1.58346	1.69569	1.11219	1.57601	0.86451	0.877188	0.398926	1.07771	0.791416	0.705841	1.20355	0.803829	0.98328	0.753172	0.951948
EMLSAT00000000553	25.3059	24.8237	22.882	27.2074	27.4138	22.9249	26.0763	26.9809	24.497	25.3823	25.2579	27.6926	27.8143	18.5381	22.5323	27.5958	23.1607	21.8307	20.6411	23.6567	23.7336	23.2473	20.9274	24.4187	20.1363	21.8394	19.2704	25.6111	22.0393	25.631	22.044	23.3907	25.675	21.7641	19.0507	21.6322	23.16	21.6092
EMLSAT00000000554	24.0864	26.9853	30.0856	27.0672	24.8872	28.64	31.8637	28.6672	24.0921	23.2302	25.592	21.9002	13.3195	22.8199	23.6845	22.7014	25.0908	21.893	26.8048	24.9077	21.5194	25.6089	21.7004	26.3355	21.2667	18.4017	25.4311	18.4789	41.7761	42.8846	40.8548	45.6383	41.2917	50.248	49.4355	52.1138	43.5898	48.2638
EMLSAT00000000555	53.1119	56.6203	56.8518	46.9819	47.2478	56.06	55.5453	48.692	51.9634	46.2071	51.1171	40.9438	37.8692	53.9113	55.1785	45.2987	57.9896	55.637	50.3844	44.9249	48.6436	46.7159	54.6652	60.3383	48.8216	41.1511	55.6619	43.1175	47.5874	47.7714	41.1487	41.1536	41.9093	49.1448	52.7312	46.0913	44.4372	44.3608
EMLSAT00000000557	0.853694	0.697294	0.42374	0.420733	0.442159	0.642153	0.399128	0.632364	0.809819	0.886164	0.534558	0.872833	1.95875	0.973128	0.704135	1.14549	0.789571	0.748479	0.645034	0.739271	0.345971	1.25461	0.883478	0.333361	0.353268	0.303325	0.788007	1.08064	0.219297	0.797853	0.0979732	0.52761	0.26469	0.601773	0.321531	0.12291	0.28244	0.571169
EMLSAT00000000558	0.0609781	0.348647	0.282494	0.6311	0.252662	0.192646	0.332606	0.562102	0.607364	0.443082	1.0023	0.714136	0.848793	0.437908	0.192037	1.04135	0.17546	0.0623733	0	0.625537	0.553554	0.369004	0.441739	0.833402	1.41307	1.01108	0.859644	1.08064	0.548242	0.0997316	0.29392	0.52761	0.705841	0.802363	0.401914	1.2291	0.753172	0.761559
EMLSAT00000000559	28.8426	29.3561	26.4838	22.7897	25.203	26.842	26.0098	26.9809	26.7915	28.1673	26.327	27.5339	28.6631	23.4037	23.8126	29.5743	31.4074	32.6212	23.6513	31.0494	31.9678	30.4797	20.4304	26.1688	27.2723	29.0181	26.0759	34.6885	36.5129	39.4937	36.9359	37.9879	37.3213	43.9294	40.3522	40.929	43.2132	47.1214
EMLSAT00000000560	10.2443	10.5989	8.89855	10.2378	10.3591	11.2377	12.4395	12.0149	10.3927	10.001	10.4907	8.17289	9.79376	8.95278	8.64165	9.68456	11.5804	8.66989	8.7438	11.544	13.2161	9.52031	10.2152	7.00058	8.69039	9.8075	8.66808	9.61768	15.0218	13.9624	14.598	16.3559	14.2933	16.8496	14.7904	18.0678	15.6283	14.5648
EMLSAT00000000561	0.182934	0.348647	0.42374	0.0701222	2.21079	0.128431	0.266085	0.913415	0.404909	0.506379	0.200459	0.317394	0.130583	0.0486564	1.21623	0.41654	0.35092	0.56136	1.07506	0.227468	0.276777	0.811809	0.165652	0.0833402	0.0706536	0.505541	0.143274	0.324191	1.97367	0.797853	0.783785	0.52761	0.970531	0.200591	0.160766	0.36873	1.03561	0.475974
EMLSAT00000000562	9.26867	12.1329	9.60478	8.55491	10.296	12.3293	10.7099	11.5231	9.51537	11.077	9.42159	12.299	15.1477	10.1692	9.34579	8.95561	7.2816	10.1045	9.60385	10.1223	10.8635	10.2583	9.99435	10.5009	11.0926	9.40307	11.6052	10.2661	9.21047	11.8681	13.2264	16.18	13.411	11.2331	9.48518	14.3805	13.9337	14.9456
EMLSAT00000000563	4.4514	3.27728	3.17805	3.29574	3.4741	5.0088	3.65867	4.21576	4.18406	5.50688	6.28106	4.99895	7.70442	4.52505	12.8024	8.43494	2.89509	2.8068	2.79515	3.58262	3.18294	5.16606	6.51565	5.16709	6.57079	4.14544	5.2295	8.53704	7.34645	6.88148	9.01353	13.3661	10.5876	14.5428	8.19905	10.2015	13.6512	9.99546
EMLSAT00000000564	41.4041	21.128	22.5289	25.3141	15.5387	32.6856	32.795	19.533	54.7977	41.3332	43.2324	48.3232	77.6319	77.8016	49.4815	26.242	47.7252	49.1502	24.4396	22.8037	24.7024	32.1034	76.5313	71.8392	74.5396	46.0043	67.7686	56.9496	3.94735	4.48792	4.40879	6.24339	3.08805	25.7759	42.3618	15.7325	11.4859	12.5657
EMLSAT00000000565	1049.49	1078.37	1006.17	1071.54	1049.68	1139.18	1022.63	1102.63	922.519	967.944	966.415	857.519	1042.25	952.401	859.236	857.448	853.614	953.376	923.833	1020.36	988.994	870.259	885.963	814.317	1007.38	1022.61	825.043	858.459	1004.05	1351.76	1334.98	1154.5	1337.66	1456.39	1216.76	1551.25	1293.29	1683.23
EMLSAT00000000566	27.2572	29.0074	25.8482	26.7166	28.8666	27.741	27.0742	29.2995	23.6197	21.2679	18.5759	15.949	14.103	21.0682	22.7884	24.9924	24.4767	21.3317	28.0232	24.5665	30.0303	22.4354	20.2096	19.7516	14.4133	19.9183	19.8434	14.4805	18.4209	20.6444	23.0237	21.72	21.8811	21.7641	29.0182	20.526	16.9464	19.039
EMLSAT00000000567	0	0	0	0	0	0	0	0.281051	0	0	0	0	0	0.0486564	0	0	0.0877301	0	0.0716705	0	0	0	0	0.0833402	0.0706536	0.202217	0.143274	0	0.767539	1.09705	0.685812	0.70348	0.794071	0.100295	0.401914	0.49164	1.03561	0.761559
EMLSAT00000000569	20.9155	23.8475	20.5514	19.494	21.7289	22.2827	22.4177	23.8893	19.0307	20.8248	19.5782	18.2501	12.6666	16.0566	15.811	20.4105	20.8798	18.213	20.4261	19.3348	22.073	18.2288	15.4057	13.0844	17.0982	16.1773	13.8976	17.8305	29.2761	24.534	33.8987	36.9327	31.8511	32.2951	25.3206	30.3588	29.562	31.6999
EMLSAT00000000570	10.4882	7.73997	5.86174	6.17076	6.56922	7.51319	7.98255	8.15047	6.14113	5.57017	6.21424	4.12612	3.52575	5.79011	6.84931	5.51916	6.05338	5.30173	5.94865	6.14163	6.57346	7.01108	4.96957	5.41711	4.59248	3.84211	5.15786	3.56611	5.92102	4.38819	4.50677	5.45197	3.35274	3.61064	4.01914	5.65386	5.08391	4.28377
EMLSAT00000000571	0.121956	0.0697294	0	0.280489	0.252662	0.128431	0.133043	0.210788	0.202455	0.506379	0.0668198	0.396742	0.195875	0.145969	0.128024	0.520675	0.26319	0.249493	0.430023	0.056867	0.138389	0.295203	0.276087	0.250021	0.635882	0.404433	0.358185	0.432255	0.328945	0.0997316	0	0.17587	0.17646	0.200591	0	0.12291	0.28244	0.19039
EMLSAT00000000572	150.921	147.478	124.509	140.805	135.174	162.208	150.604	133.921	169.522	148.179	186.16	178.772	207.889	160.955	153.181	163.284	176.601	167.098	133.164	152.631	157.348	126.347	141.08	169.431	183.841	184.017	166.843	189.544	137.061	144.611	236.605	169.011	170.196	228.573	218.079	228.981	195.731	225.231
EMLSAT00000000573	0.670759	0.976212	1.34184	1.12196	0.947483	0.706369	1.06434	0.562102	1.3497	1.13935	1.0023	1.03153	1.17525	1.1191	0.896171	1.35376	1.14049	1.30984	0.788375	0.56867	1.2455	0.590407	0.773044	1.16676	1.83699	0.909974	0.501459	0.86451	0.877188	1.19678	1.07771	1.05522	0.882301	0.601773	0.964594	0.24582	1.12976	0.666364
EMLSAT00000000574	0.121956	0.209188	0.353117	0.280489	0.252662	0.256861	0.266085	0.210788	0.202455	0.0632974	0.0668198	0.238045	0.652917	0.145969	0.384073	0.104135	0.17546	0.0623733	0.0716705	0.341202	0.48436	0.369004	0.276087	0.250021	0.353268	0.303325	0.286548	0.648383	0.767539	0.498658	0.0979732	0.35174	0.352921	0.702068	0.401914	0.61455	0.188293	0.0951948
EMLSAT00000000575	1.15858	0.836753	0.21187	0.911589	0.56849	0.642153	0.997819	0.562102	0.809819	0.632974	0.534558	0.476091	1.63229	0.437908	0.448086	1.04135	1.14049	0.124747	0.358352	0.227468	0.899525	0.959411	0.938696	0.833402	0.635882	0.303325	0.644733	0.540319	0	0.199463	0.0979732	0.52761	0.352921	0.100295	0.56268	0.12291	0	0.19039
EMLSAT00000000576	0.304891	0.418377	0	0.140244	0.126331	0.192646	0	0.351313	0.202455	0.189892	0.200459	0.158697	0.0652917	0.194626	0.128024	0	0.26319	0	0	0	0.138389	0.221402	0.110435	0.0833402	0.141307	0.101108	0	0	0	0	0	0.17587	0.0882301	0	0	0	0	0
EMLSAT00000000577	0	0.209188	0.0706234	0	0.189497	0.128431	0.199564	0.210788	0.0674849	0.0632974	0.13364	0.158697	0.130583	0.0486564	0	0.104135	0.26319	0.18712	0.0716705	0	0.0691943	0.369004	0.165652	0.416701	0.0706536	0.505541	0	0.432255	0	0	0.195946	0	0.17646	0.100295	0	0	0.0941465	0.0951948
EMLSAT00000000578	0	0.139459	0	0	0	0.128431	0	0.0702627	0	0	0.13364	0	0	0.0973128	0.192037	0.20827	0.17546	0.0623733	0.0716705	0.113734	0.0691943	0.0738008	0.0552174	0.0833402	0.282614	0.303325	0	0.216128	0.109648	0.0997316	0.0979732	0	0.17646	0	0	0.12291	0.0941465	0
EMLSAT00000000579	0.304891	0.836753	0	0.280489	0.189497	0.642153	0.0665213	0.491839	0.26994	0.569677	0.13364	0.793485	0.261167	0.0486564	0.320061	0.20827	0.35092	0.311866	0.358352	0.454936	0.207583	0.516606	0.22087	0.250021	0.423922	0.60665	0.071637	0.216128	0.767539	0.299195	0.29392	0.791416	0.26469	0.702068	0.401914	0	0.564879	0.380779
EMLSAT00000000580	26.3425	27.8918	25.0007	28.8202	28.4877	30.1812	30.3337	23.0462	39.2762	31.9019	41.161	34.1198	31.6012	36.541	34.2465	34.2604	25.2663	28.4422	26.9481	37.5891	26.1554	14.6864	37.4926	32.2527	47.6205	35.7923	36.6781	38.903	31.1402	31.4155	36.446	39.3949	45.7032	59.074	48.5513	52.8513	63.9255	54.737
EMLSAT00000000581	0.609781	1.39459	1.12997	1.19208	1.51597	0.706369	1.72955	0.843152	0.607364	1.07606	1.13594	1.66632	1.89346	1.50835	1.60031	0.41654	1.66687	0.935599	1.2184	1.19421	1.72986	0.442805	1.38043	0.666722	1.27176	1.51662	1.14619	1.29677	0.767539	0.698121	0.587839	0.791416	0.441151	0.702068	0.884212	0.86037	0.941465	0.856753
EMLSAT00000000582	20.7326	30.0534	23.5882	36.0428	16.9915	30.5023	9.11341	20.7275	0.0674849	1.64573	1.20276	1.11088	0.130583	0.145969	0.128024	0.937215	35.7061	10.1045	31.6067	16.8895	9.20284	4.87085	0.165652	0.16668	0.0706536	0.404433	0.071637	0.324191	0.767539	0.897584	2.84122	2.46218	1.14699	0.501477	0.482297	0.12291	0.564879	0.475974
EMLSAT00000000583	17.3788	28.101	25.3538	20.2653	17.8127	22.9891	25.2116	24.5919	12.0123	12.4063	20.781	21.0273	24.6803	22.1387	10.242	15.0996	20.1779	21.2693	21.4295	17.1738	25.6711	17.2694	18.1113	14.2512	9.32628	16.3795	14.4707	8.96929	56.9076	52.4588	53.7873	44.8469	60.0847	34.1004	26.8479	40.3145	45.8493	37.6971
EMLSAT00000000584	4.87825	6.34538	5.22613	6.52137	5.81123	4.88037	3.45911	7.16679	4.25155	6.26644	2.73961	3.57068	3.9828	5.10892	7.55344	8.95561	3.68466	3.86714	7.74041	7.27897	5.74312	5.09226	4.08609	7.91732	8.26647	9.20085	7.23534	7.4564	7.4561	5.88416	7.34799	8.35383	4.14682	6.6195	6.26986	4.9164	8.84977	4.18857
EMLSAT00000000585	49.1484	43.7901	48.0945	55.6069	45.6687	49.9595	46.2323	44.3358	53.0431	61.1453	61.4074	74.3495	65.4223	52.5003	57.9951	58.4197	54.8313	49.5868	41.2822	45.1524	49.4047	48.1181	60.8496	66.5055	60.0556	55.6095	66.9806	72.1866	40.1313	39.9924	44.8717	41.3295	44.1151	48.7436	52.9723	44.0018	43.2132	48.0734
EMLSAT00000000586	15.0616	13.3183	15.2547	15.5671	16.6757	13.8063	14.5682	12.7878	13.8344	12.343	17.5068	18.6469	19.9793	17.9542	14.9789	15.6203	15.265	15.4686	18.1326	18.5955	19.4436	19.4096	16.7861	13.0011	17.4514	23.1538	15.6169	17.8305	11.842	12.4665	13.9122	7.56241	11.3817	11.2331	9.48518	11.1848	11.1093	11.4234
EMLSAT00000000587	7.13444	8.2978	7.8392	8.2043	7.45353	6.80683	7.98255	7.79916	8.30064	7.02601	10.5575	9.04572	14.4295	8.56353	9.28177	8.95561	9.12393	9.29362	9.81886	8.53005	8.78767	10.7749	8.5587	10.4175	9.04366	9.90861	10.3157	9.94187	5.70172	6.38282	6.85812	8.00209	7.49956	8.7257	6.51101	8.11206	8.0966	8.85312
EMLSAT00000000588	56.7096	57.0387	59.6768	54.2045	49.5849	63.1237	62.5965	47.9894	57.5646	60.6389	56.0618	63.1614	65.4223	61.3557	58.9553	56.2329	53.2522	57.8824	59.7015	50.0998	47.8132	55.4244	70.1813	63.6719	71.5721	57.6317	64.9748	62.3528	57.8944	58.1435	58.49	58.4768	54.9674	61.3808	64.3867	64.7736	60.7245	61.3055
EMLSAT00000000589	11.4029	10.5291	11.8647	12.4116	15.8545	9.76073	13.7034	12.0149	11.4049	15.1914	9.68887	15.2349	11.6872	16.3486	17.7954	14.8913	11.054	10.4787	15.0508	11.544	11.6938	13.2841	19.6574	12.501	10.1741	8.69531	12.1067	11.9951	12.2806	10.9705	12.2466	8.09002	10.4994	5.71684	6.99331	7.3746	9.97953	5.90208
EMLSAT00000000590	3.23184	2.78918	2.96618	3.1555	3.72677	3.01812	3.1265	2.52946	3.10431	2.84838	3.27417	4.44351	2.08934	3.30864	2.68851	3.54059	2.71963	2.12069	2.93849	3.35515	3.04455	3.02583	2.65043	3.08359	2.47288	4.95431	3.22366	3.02579	2.85086	3.98926	5.38853	3.42947	4.58797	2.30679	3.13493	3.19566	4.0483	3.7126
EMLSAT00000000591	7.37835	7.67024	10.0991	12.8324	7.45353	8.86172	8.4482	8.36126	8.84052	9.8744	10.8916	22.9317	17.1064	15.4241	12.8024	8.12253	12.019	13.2855	13.1157	17.97	21.1734	12.3247	15.2952	12.0843	12.5763	22.5471	13.8259	16.2096	7.34645	6.28309	9.11151	8.79351	8.82301	10.531	10.2086	9.58698	9.22636	10.1858
EMLSAT00000000592	104.334	112.752	113.209	109.741	114.835	100.625	105.17	100.686	103.049	93.427	101.833	97.2812	99.1781	99.0158	92.1776	101.011	102.118	101.793	102.775	97.6406	100.539	99.9263	99.0048	97.3413	99.2683	97.9739	98.7874	86.2349	65.6794	78.2893	70.1488	71.1395	69.7018	66.9974	74.5953	70.9191	73.1518	66.922
EMLSAT00000000593	27.6841	27.1945	27.8256	28.2593	30.6984	24.7229	27.5398	30.494	30.5032	27.4078	26.327	23.1698	21.5463	27.1989	25.4769	25.9296	27.8104	31.5609	31.6784	29.6277	31.4834	34.1698	29.3757	26.5022	26.0712	27.7037	25.1446	24.3144	34.2103	28.5232	28.3142	25.8529	27.969	25.1742	26.2048	23.4758	27.02	22.0852
EMLSAT00000000594	98.9065	96.9936	105.582	113.037	113.319	96.5799	99.4493	104.34	95.4237	109.758	102.502	106.168	94.3466	105.828	102.164	99.0324	111.768	107.157	114.816	111.971	108.912	107.675	110.048	111.593	104.143	99.2883	102.871	104.173	95.7231	90.9552	81.3177	88.3747	75.6132	89.7644	91.0738	80.1373	82.6606	82.2483
EMLSAT00000000595	0.182934	0.0697294	0	0.0701222	0.0631655	0.0642153	0.133043	0	0.202455	0.25319	0.267279	0.476091	0.261167	0.243282	0.0640122	0	0.0877301	0	0	0.056867	0.207583	0.147602	0.0552174	0	0.211961	0.101108	0	0.108064	0.328945	0.0997316	0.0979732	0.17587	0.26469	0	0	0.24582	0	0.285584
EMLSAT00000000596	2.62206	1.25513	1.2006	2.24391	1.32648	1.86224	1.59651	1.47552	2.76688	1.83562	2.20505	2.53915	2.80754	3.50326	2.36845	1.87443	2.80736	1.93357	1.64842	1.87661	2.76777	1.77122	2.26391	2.75023	2.75549	1.81995	2.00584	2.26934	0.657891	0.698121	0.685812	1.05522	1.41168	1.00295	0.964594	0.73746	1.4122	1.14234
EMLSAT00000000597	84.1498	90.0904	93.9291	96.4181	88.4949	94.7818	89.1385	92.0441	76.0555	80.8308	87.4003	90.2192	83.4428	72.0115	78.9911	96.3249	82.9927	80.2121	84.2128	85.2436	89.1222	84.3543	73.66	83.1735	73.833	79.7744	77.7261	83.3172	129.166	129.252	135.889	143.51	151.403	106.113	101.202	114.552	115.141	116.804
EMLSAT00000000598	1.03663	0.767024	0.847481	5.82014	0.56849	0.770584	0.665213	0.843152	1.88958	7.91218	0.868657	11.9816	8.03088	7.88234	3.1366	0.520675	1.40368	1.49696	0.931716	1.36481	0.691943	1.10701	9.11087	0.666722	2.61418	0.60665	1.3611	1.51289	2.52191	2.69275	1.17568	1.93457	3.17628	0.802363	0.56268	0.24582	1.60049	1.23753
EMLSAT00000000599	34.3307	34.3766	37.2185	33.0977	33.7304	31.915	33.7928	36.3258	38.3989	38.105	35.1472	33.7231	55.2368	35.9571	38.8554	37.2803	33.0742	38.9833	37.197	33.4378	29.546	38.0074	34.5109	38.9199	41.8976	36.8034	39.1138	37.9304	32.6752	31.9141	29.6859	31.2169	25.675	28.8851	36.8154	25.934	28.5264	27.1305
EMLSAT00000000600	59.4537	63.1051	64.3379	64.9332	73.5247	60.9404	58.1396	60.707	75.7855	74.8808	68.958	86.8072	115.958	73.6171	78.607	80.9129	75.4479	86.6365	73.3189	66.4775	58.6767	72.1772	68.4696	73.6727	80.8984	72.2924	81.308	86.1268	61.4031	44.4803	48.8886	57.2457	46.5855	52.956	53.0527	39.3312	56.2996	40.8386
EMLSAT00000000601	50.4899	46.649	46.8939	51.3996	57.7965	45.0792	43.9706	49.2542	58.5769	54.8789	54.4581	59.432	74.6285	52.5003	58.0591	56.0246	56.5859	55.3875	57.5514	53.455	52.8644	57.2694	47.2661	54.2545	55.4631	49.2397	57.1663	64.298	33.6621	36.7012	35.3683	32.8877	32.204	28.9854	27.5713	25.6882	34.4576	26.7497
EMLSAT00000000602	11.098	9.4832	12.571	11.6403	13.5806	10.7882	10.5769	12.2257	12.4172	12.9127	12.4285	12.2197	12.4707	12.7966	13.7626	12.7045	12.9841	11.0401	14.1908	17.7994	16.1223	12.4723	13.5835	13.3344	13.7068	19.7161	12.1783	18.4789	13.1578	12.3667	13.2264	14.3334	11.3817	11.0325	9.24403	12.1681	11.4859	9.61468
EMLSAT00000000603	12.6834	11.9237	12.2178	10.0275	10.4223	10.8524	12.3064	13.2094	12.8221	11.1403	8.82021	10.3153	11.3608	9.97456	11.2662	10.2052	12.7209	12.1004	11.6823	12.4539	12.7317	11.4391	12.5343	14.3345	11.5872	10.7175	12.4648	12.3193	14.9122	14.1619	15.2838	12.7506	10.8523	14.8437	14.3885	12.1681	12.239	12.7561
EMLSAT00000000604	1.15858	1.60378	1.48309	2.24391	2.65295	1.92646	1.46347	1.54578	1.55215	1.83562	1.26958	1.66632	1.69759	1.8976	1.34426	1.14549	1.40368	1.99595	2.15011	1.93348	1.59147	1.03321	1.38043	2.33353	2.19026	1.41552	1.3611	2.3774	1.64473	1.99463	2.9392	2.28631	2.73513	1.80532	1.92919	2.08947	2.16537	1.71351
EMLSAT00000000605	0.792715	0.836753	1.69496	1.12196	1.45281	0.96323	0.931298	0.843152	1.14724	1.26595	0.735018	0.634788	1.10996	0.924472	1.28024	0.937215	0.526381	0.935599	1.00339	0.966739	1.10711	0.88561	1.21478	1.16676	1.34242	1.01108	0.931281	1.40483	1.42543	1.39624	2.35136	0.791416	0.882301	2.40709	1.12536	1.72074	1.12976	1.42792
EMLSAT00000000606	20.6106	20.6399	23.0232	20.4757	20.1498	21.9616	22.2181	21.7814	17.681	18.6727	19.5114	14.2034	13.7113	16.5918	19.1397	16.0368	17.6337	17.5893	18.2043	18.7661	22.073	19.3358	17.007	15.0846	16.5329	16.8851	15.5452	14.9128	17.1052	18.7495	19.5946	16.7077	19.4106	16.9499	18.4881	19.5427	17.0405	19.1342
EMLSAT00000000607	61.405	60.316	62.0074	45.9301	45.6055	55.8031	68.5834	56.4209	35.5645	32.7881	40.4928	26.8991	22.9827	39.363	34.8227	34.2604	33.6884	36.9874	49.3093	39.75	44.5611	43.6163	35.7257	30.9192	30.2397	29.1192	34.6723	24.8547	52.3023	54.0545	62.213	45.2866	48.3501	48.0415	45.979	49.164	49.7094	49.5965
EMLSAT00000000608	0.182934	0.209188	0.141247	0.420733	0.126331	0.0642153	0.332606	0.562102	0.202455	0.126595	0.267279	0.238045	0.457042	0.0973128	0.256049	0.20827	0.43865	0.0623733	0.143341	0.284335	0.345971	0.221402	0.276087	0.333361	0.353268	0.202217	0.358185	0.432255	0.109648	0	0.0979732	0.17587	0	0.200591	0.321531	0.24582	0.0941465	0
EMLSAT00000000609	139.64	133.532	140.894	150.202	148.755	136.586	134.24	136.872	151.504	141.09	147.805	151.714	191.044	148.061	141.979	146.935	141.772	141.525	143.413	139.04	135.759	144.797	154.001	150.012	149.856	137.811	148.79	123.949	133.771	127.258	124.132	134.717	136.492	125.971	132.953	120.452	124.462	127.656
EMLSAT00000000610	412.7	440.829	477.556	537.206	546.003	428.252	414.294	473.641	635.438	732.161	583.871	733.894	784.741	533.566	603.123	660.528	578.054	579.697	533.73	544.956	542.552	603.617	561.34	583.215	615.11	600.583	554.829	760.013	6759.94	5377.93	4664.21	4599.71	4955.36	4245.81	3745.28	3642.81	3914.14	3925.07
EMLSAT00000000611	2.07326	3.13782	4.16678	4.97868	4.29526	4.10978	2.92694	3.93471	1.14724	2.27871	4.41011	6.03048	4.89688	3.45461	6.72128	5.10262	4.47423	4.17901	4.15689	14.2167	15.0844	2.87823	2.04304	2.33353	2.8968	14.054	1.79093	21.3966	4.38594	4.78712	8.52367	10.1125	13.7639	16.7493	7.39522	22.4925	13.3688	14.66
EMLSAT00000000612	0.97565	2.02215	1.90683	1.19208	1.8318	1.02745	1.2639	1.40525	1.14724	1.96222	1.87095	1.74567	1.69759	1.31372	2.30444	1.56203	1.84233	1.43459	1.57675	7.16524	7.54218	1.84502	1.76696	1.16676	0.918497	6.87536	1.21783	7.56447	3.72805	1.69544	4.70271	5.45197	5.5585	5.51625	3.05455	7.12878	4.98976	4.85494
EMLSAT00000000613	0.182934	0	0	0.140244	0.0631655	0	0.266085	0.140525	0.202455	0.126595	0	0.317394	0.0652917	0.875815	0	0	0	0	0	0	0	0	0.386522	0.16668	0.282614	0	0.143274	0.108064	0	0	0	0.0879351	0.0882301	0	0.401914	0	0	0
EMLSAT00000000614	0.243912	0	0	0.490856	0	0	0	0	0.674849	0.506379	0.0668198	1.42827	1.37113	1.21641	0.448086	0	0.0877301	0.0623733	0	0	0.138389	0	2.2087	0.250021	0.98915	0.303325	0.931281	0.108064	0	0	0.195946	0.0879351	0.26469	0.100295	1.04498	0	0.28244	0
EMLSAT00000000615	0.487825	0.557835	0.282494	0.280489	0.442159	0.449507	0.864776	0.421576	0.809819	0.506379	0.267279	0.634788	0.522334	0.389251	0.320061	0.104135	0.35092	0.311866	0.358352	0.625537	0.345971	0.516606	0.607391	0.500041	0.565229	0.404433	0.501459	0.540319	0.219297	0.0997316	0	0.17587	0.0882301	0.100295	0	0.12291	0	0
EMLSAT00000000616	296.049	337.072	340.122	382.727	396.048	314.527	311.852	343.444	404.707	473.338	415.018	507.592	597.224	366.529	445.461	457.361	369.344	361.516	357.421	365.484	392.954	419.853	384.589	408.2	388.03	429.103	400.881	526.055	4355.35	3799.97	3353.23	3691.69	3949.62	2829.23	2771.92	2689.76	3296.45	2646.51
EMLSAT00000000617	62.0757	56.9689	59.3237	60.3752	51.7957	59.4634	63.7939	57.6857	73.6935	58.74	63.8797	60.2255	72.6697	79.9425	63.6922	57.3784	68.7804	65.2425	55.6163	61.5869	57.9156	58.155	75.9791	74.2561	66.6264	60.0583	75.2905	61.056	57.1269	50.8631	50.3582	56.3664	51.7911	68.903	71.9427	65.1423	59.5947	62.2574
EMLSAT00000000618	251.047	257.65	256.434	236.452	225.88	279.979	261.628	250.838	217.639	209.768	252.646	208.369	156.308	249.753	218.218	213.685	221.957	223.546	239.738	242.993	246.539	227.011	239.699	230.102	202.635	219.001	226.803	215.047	249.45	240.154	256.298	246.482	261.867	264.88	272.739	270.771	258.903	263.214
EMLSAT00000000619	45.9165	44.2782	52.2613	51.3295	44.3422	47.1341	42.8397	48.9028	48.4542	45.8906	51.9858	45.546	48.3159	53.3274	50.9537	45.1946	44.7423	50.0858	54.1112	49.1331	48.6436	52.7676	51.5178	49.4207	53.1315	47.0153	48.9281	46.3594	41.6664	36.2026	33.4089	31.3049	32.7334	41.0208	34.1627	35.3981	37.0937	36.9356
EMLSAT00000000620	14.5738	15.201	16.6671	17.6708	19.5181	16.5033	17.229	16.7225	18.2209	15.9509	16.9054	15.6316	14.4295	17.3217	16.3871	15.7244	16.6687	16.716	17.846	15.411	14.7384	16.0886	17.2278	15.8346	16.9569	15.2673	16.1183	13.0757	12.3903	14.3614	9.79732	12.0471	12.4404	10.531	12.2182	8.72661	9.60294	7.99637
EMLSAT00000000621	21.6472	25.1026	27.4725	21.3172	25.8979	24.0808	23.615	23.6083	23.7547	20.8881	24.5229	21.3447	19.1958	23.7443	25.4129	23.5345	25.1785	25.1364	24.153	24.2253	25.7403	25.6827	24.2404	26.9189	23.669	27.097	25.2879	26.9079	30.7016	29.6203	32.1352	29.1944	31.8511	29.7877	30.5455	31.0962	31.6332	32.9374
EMLSAT00000000622	14.025	14.8524	16.4553	13.8842	15.6651	14.1274	13.5038	14.2633	11.9448	14.7483	13.6312	13.6479	15.4741	13.8671	16.8992	13.3293	14.4755	13.8469	17.2726	13.0794	13.0777	16.7528	15.1848	14.5012	15.6144	14.3574	13.6827	12.6435	13.5964	12.3667	13.9122	13.8937	12.1758	13.9411	11.0125	12.0452	13.5571	10.8522
EMLSAT00000000623	2.74402	1.81297	1.27122	2.03354	2.33712	1.86224	2.99346	1.61604	2.42946	1.20265	1.67049	2.38045	1.50171	0.778503	1.60031	0.937215	1.40368	0.810853	1.29007	1.13734	1.45308	1.77122	1.54609	1.2501	0.98915	1.11219	1.79093	1.29677	0.986836	1.19678	1.17568	1.23109	1.32345	0.501477	0.723446	0.86037	0.659026	0.285584
EMLSAT00000000624	77.0763	95.1807	91.0336	104.833	91.3374	88.874	96.5889	92.7468	75.3131	76.2101	88.6699	114.103	79.1336	78.7261	80.4634	92.1595	94.7485	86.0128	96.7552	139.04	155.203	99.7787	72.7765	76.8397	75.8113	126.891	75.2905	122.436	172.038	151.293	174.196	166.021	172.578	130.785	124.513	149.581	135.759	149.741
EMLSAT00000000625	21.9521	20.1518	20.1983	22.93	23.3081	19.7141	18.8255	23.4677	23.9571	25.9519	22.986	22.3763	20.1751	24.5228	26.117	22.389	23.073	24.5127	25.013	22.5193	21.9346	27.9705	21.3691	25.6688	23.669	21.6372	27.0788	18.2628	20.6139	16.6552	18.419	20.0492	20.7341	15.6461	17.5235	18.0678	19.4883	18.1822
EMLSAT00000000626	32.6233	34.795	39.5491	42.0032	40.4259	36.4101	35.988	37.169	44.4725	46.5869	44.8361	56.9722	75.6078	43.9854	47.049	47.9021	46.2338	49.6491	45.8691	46.6878	44.9763	47.6015	45.5543	50.5042	57.3001	52.1719	52.2234	62.8931	36.184	38.7956	38.8954	43.4399	44.0268	44.9324	41.7187	42.7727	44.2489	40.9338
EMLSAT00000000627	43.4774	46.1609	41.2441	41.2319	48.2585	43.8591	44.3032	45.6708	36.5768	38.2316	38.6887	34.2785	37.0857	38.2926	42.2481	39.1548	40.3558	43.2247	46.1558	53.5687	54.8711	49.0775	34.8974	38.3365	34.6909	47.5209	35.1021	47.2239	41.2278	37.6985	46.5373	38.1638	38.733	32.7966	33.2785	41.9123	36.1523	37.9827
EMLSAT00000000628	32.3184	18.1994	13.7009	17.6708	13.7069	36.3459	32.0633	10.8205	46.6321	32.7248	44.0342	58.3211	63.0065	77.3637	54.0263	18.8484	51.4976	51.6451	23.1496	27.6942	27.6777	36.679	71.6722	70.8392	69.9471	69.7647	74.7174	100.067	3.6184	4.68739	4.31082	6.24339	2.91159	30.5901	40.3522	20.4031	17.0405	19.2294
EMLSAT00000000629	38.2333	37.5842	33.6167	33.0276	35.1832	32.2361	35.855	34.2179	36.1044	38.5481	33.009	23.6458	24.2232	32.4052	33.9905	31.9694	30.7055	31.5609	32.8968	27.808	25.2559	33.5056	32.5783	31.4193	33.6311	21.6372	33.3112	19.5595	25.4384	22.3399	22.8278	21.5441	19.1459	21.9647	21.7034	20.0343	21.3713	20.6573
EMLSAT00000000630	0.243912	0.0697294	0	0.560978	0.0631655	0.128431	0.0665213	0.0702627	0.0674849	0.25319	0.13364	0.158697	0.783501	0.243282	0.0640122	0	0.35092	0.436613	0.0716705	0.682404	0.622748	0.147602	0.165652	0.250021	0.423922	0.505541	0	2.48547	0.548242	0.498658	0.391893	0.35174	0.26469	0.601773	0.56268	0.49164	0.753172	1.33273
EMLSAT00000000631	48.2947	50.6236	52.8969	54.1344	59.3124	48.9321	42.241	52.9781	57.5646	56.2714	58.1332	54.9885	66.7934	56.0522	62.0279	54.4626	54.919	53.5163	55.473	57.8337	53.9023	59.5573	56.653	62.8385	62.5284	54.5985	61.6078	50.3577	65.8987	50.9628	53.8853	59.62	59.9965	49.6462	52.1685	47.812	55.6406	42.1713
EMLSAT00000000632	6.58564	7.60051	6.35611	5.46953	5.87439	6.2931	7.84951	7.58837	5.46628	4.8106	5.7465	6.34788	4.63571	5.83877	6.14517	6.56051	5.43927	5.98784	5.01693	4.94743	6.85023	5.60886	6.35	6.25051	5.58163	5.86428	5.73096	4.10642	4.27629	3.88953	3.42906	3.16566	4.32328	3.00886	3.37608	3.6873	3.76586	2.09429
EMLSAT00000000633	56.4657	48.183	48.4477	46.5612	50.5324	53.2345	48.627	49.5352	62.2886	54.3092	57.2646	49.5928	47.7283	64.1292	57.739	47.2773	52.6381	50.6471	47.0875	43.5032	42.6237	47.7491	64.9357	58.4215	54.6152	47.5209	59.0289	46.3594	39.1445	49.3671	40.267	41.2415	42.5269	43.0267	48.6316	42.1581	46.5084	36.7452
EMLSAT00000000634	23.9034	21.8253	27.6138	27.6983	26.5295	32.493	26.8081	26.208	33.4725	34.687	34.8799	39.9916	38.3262	40.7741	35.1427	32.9067	27.8982	30.3758	25.3714	28.7178	28.0237	23.3211	36.83	39.0032	48.1151	39.6344	32.7381	45.819	30.0437	25.5313	29.5879	24.358	28.4101	35.5046	31.912	32.5712	32.8571	42.1713
EMLSAT00000000635	210.496	209.328	208.622	190.522	183.749	199.196	201.892	197.508	186.123	169.321	183.487	153.698	157.484	214.234	160.415	151.621	166.161	167.847	182.33	173.899	179.836	173.949	198.672	166.597	156.992	149.842	174.938	143.401	132.346	157.476	148.331	137.97	135.786	137.004	138.58	143.559	146.68	134.796
EMLSAT00000000636	9.26867	9.83185	12.006	13.744	30.2563	9.18279	10.976	11.5231	12.2823	15.5712	12.8294	16.2664	11.2302	11.6775	26.309	9.99696	12.5454	10.1045	32.7534	15.1835	15.4303	15.6458	13.3626	11.1676	11.6578	16.9862	11.9634	18.1547	20.1753	17.2536	56.5305	18.4664	16.5873	16.3482	9.24403	11.9223	15.1576	10.6618
EMLSAT00000000637	3.04891	2.44053	2.96618	1.68293	3.15828	2.56861	2.32824	2.66998	2.09203	2.15211	2.67279	2.53915	1.95875	2.57879	2.24043	2.70751	2.36871	2.8068	2.72348	1.76288	1.79905	2.87823	3.03696	3.00025	2.33157	2.93214	2.07747	3.34998	1.64473	1.69544	2.25338	1.14316	1.67637	1.50443	1.44689	1.47492	1.12976	1.14234
EMLSAT00000000638	10.6102	11.1567	9.60478	6.45124	9.28533	10.4029	10.3108	9.34494	6.88346	4.74731	9.28795	6.26853	3.72163	6.56862	6.40122	7.08118	5.61473	5.17698	6.09199	6.0279	6.29668	5.09226	7.56478	5.83381	5.08706	4.75209	5.87423	3.45804	5.04383	7.08094	6.36826	5.2761	4.94089	7.32157	8.19905	6.02259	6.59026	6.37805
EMLSAT00000000639	1687.69	1568.08	1915.59	1945.75	1834.26	1655.09	1581.81	1747.15	2160.33	2189.46	2085.65	2439.17	2330.26	2057.78	2146.2	2231.2	2139.74	2336.32	1873.97	2105.27	1882.15	2077.27	2040.17	2460.45	2584.93	2323.57	2350.77	2632.54	1759.75	1518.21	1411.21	1409.6	1283.57	1739.32	1775.42	1453.53	1514.16	1633.35
EMLSAT00000000640	22.8058	25.8696	23.5882	21.5976	21.6026	24.9156	25.7437	20.7978	22.9449	25.319	23.7878	15.6316	18.5429	25.9825	23.6845	22.8056	24.2135	23.0157	21.3578	20.4721	20.4123	22.0664	22.0317	22.3352	24.2342	19.8172	23.7118	17.3983	24.7806	22.4396	24.5913	25.1494	22.4987	29.3866	30.7866	29.2526	30.5976	26.6546
EMLSAT00000000643	13.6591	14.2248	11.6529	12.6921	11.7488	13.6779	13.4373	14.0525	10.8651	10.3175	9.82251	10.1566	17.6941	10.8017	10.0499	10.9342	12.4577	13.0984	8.7438	8.07511	12.5934	12.1033	11.927	9.50078	10.4567	8.49309	9.16954	8.42898	10.307	9.27504	9.69934	14.6852	13.6757	7.82304	9.4048	7.00587	8.19075	9.61468
EMLSAT00000000645	4.02456	4.81133	5.57925	6.10063	4.04259	7.32055	3.65867	6.39391	5.73622	7.21591	7.21654	11.1881	10.1855	7.44443	8.83369	6.76878	6.57976	6.67394	4.65858	6.59657	3.5981	8.19189	7.9513	8.33402	6.00556	7.3809	9.02626	12.5354	9.32012	8.57692	11.6588	9.67286	11.2052	9.72866	10.4498	8.72661	11.6742	9.51948
EMLSAT00000000646	2.25619	1.53405	1.12997	2.24391	2.58979	1.6696	1.99564	1.89709	1.95706	0.949461	1.47004	1.82501	1.17525	0.973128	1.66432	1.7703	0.877301	0.311866	1.57675	0.682404	1.38389	1.47602	1.6013	1.58346	0.918497	0.707758	0.931281	0.972574	0.328945	0.897584	0.685812	1.05522	1.32345	0.300886	0.321531	0.73746	0.0941465	0.571169
EMLSAT00000000647	31.6476	34.4463	37.2892	35.1312	37.773	34.8689	34.1254	32.4614	37.994	32.7248	37.2186	29.597	35.3881	35.2759	32.5822	27.5958	35.8816	37.1121	38.7021	35.7125	35.7042	33.5794	38.1552	37.003	34.4083	31.5458	35.532	28.0966	27.3025	28.0246	23.5136	25.2374	26.1161	20.4603	26.1244	31.2191	24.4781	22.2756
EMLSAT00000000648	139.152	98.8763	102.475	102.098	128.1	62.6742	134.839	125.981	109.663	126.278	93.1468	85.0615	96.1094	170.93	112.213	86.6403	86.9405	77.4053	128.864	95.2522	99.1554	123.985	137.657	120.927	105.91	72.1913	124.362	87.2075	229.823	221.604	160.676	162.68	219.252	83.4458	97.826	107.3	146.021	109.284
EMLSAT00000000649	34.0258	30.3323	27.9669	21.808	21.7921	27.3557	33.3937	30.6345	16.8037	14.2419	20.1128	9.36312	8.48793	19.4139	16.3231	13.7458	18.7742	13.1608	21.0711	17.2307	21.4502	19.4096	18.1113	13.0844	13.6361	12.0319	13.7543	12.7515	23.0262	26.4289	29.0001	21.5441	26.469	23.5694	22.9091	25.0736	21.842	25.7026
EMLSAT00000000650	46.9531	44.1387	41.6678	40.1099	43.5842	36.8596	41.2432	48.8326	43.3253	45.1944	36.6172	31.9774	41.0685	38.1466	40.3917	38.6341	42.8123	47.5908	44.579	38.2146	39.8559	44.0591	40.3087	35.9196	38.6475	31.5458	34.529	31.1224	40.6796	37.5988	37.4258	42.8244	42.4387	37.3099	34.4039	35.3981	37.7528	36.0788
EMLSAT00000000651	0.426847	0.348647	0.21187	0.210367	0.631655	0.256861	0.332606	0.702627	0.337425	0.506379	0.267279	0.317394	0.130583	0.389251	0.896171	0	0.17546	0.249493	0.358352	0.398069	0.622748	0.959411	0.331304	0.500041	0.565229	0.60665	0.501459	0.648383	0.657891	0.59839	0.783785	0.615545	0.26469	0.702068	0.964594	0.12291	0.376586	0.285584
EMLSAT00000000652	17.4397	14.2945	17.2321	16.9696	15.7282	18.5582	18.626	16.582	21.3927	18.2297	21.1819	23.5665	26.5737	23.0631	20.2919	19.5774	19.3006	17.9011	14.8358	12.2264	16.0531	17.5646	20.9826	24.1687	17.5221	17.5928	21.9926	15.7773	16.3376	23.3372	16.0676	17.3232	18.9695	19.6579	24.4364	17.822	15.1576	15.0408
EMLSAT00000000653	0.487825	0.209188	0.353117	0.210367	0.315828	0.192646	0.133043	0.351313	0.26994	0.25319	0.467739	0.396742	0.130583	0.291938	0.320061	0.62481	0.526381	0.498986	0.0716705	0.170601	0.138389	0.295203	0.110435	0.250021	0.141307	0.101108	0.143274	0.432255	0.548242	0.0997316	0.391893	0.439675	0.441151	0.200591	0.160766	0.24582	0.188293	0.19039
EMLSAT00000000656	15.6104	18.4086	17.9383	14.5854	12.6963	22.1543	15.4995	13.7012	10.5951	10.2542	11.1589	11.9816	10.1202	21.4088	13.1225	12.8086	12.1945	11.8509	10.4639	11.9989	16.2607	9.88931	9.99435	12.0843	14.2014	11.9308	11.9634	19.1273	9.53942	13.5635	15.6757	18.2905	14.3815	15.0443	14.7101	17.2074	20.1474	15.612
EMLSAT00000000657	25.6718	24.7539	20.9752	17.811	20.2761	21.4479	25.7437	27.2619	24.4295	19.3057	22.0505	21.8208	21.1545	21.9927	21.3801	21.4518	22.9853	20.7079	23.6513	20.6996	20.9659	24.5019	23.2465	21.9185	19.995	21.3338	22.7089	20.2079	21.6007	21.1431	23.1217	24.2701	24.528	18.655	18.5684	21.5093	21.9361	17.5158
EMLSAT00000000658	22.1351	14.9918	12.6416	16.8293	18.1285	20.292	15.2999	11.9447	23.0798	19.369	27.2625	22.6143	43.5496	32.5998	22.4683	11.0383	25.7926	23.9513	14.0474	11.3165	15.3611	14.3174	40.3087	27.4189	35.9627	25.0749	29.7294	32.7433	10.6359	7.8788	10.2872	10.816	7.41133	20.6609	29.9828	12.291	13.2747	11.5186
EMLSAT00000000659	56.0999	51.7392	58.6174	53.2228	51.6062	55.8031	52.2192	58.1775	42.8529	43.4853	54.7254	51.0211	42.962	51.2352	47.6251	52.9006	50.8835	46.7176	61.3499	64.0891	57.708	55.4244	47.2109	52.7543	45.0063	62.2827	51.8652	47.5481	42.8726	37.5988	37.0339	37.0207	35.8214	33.0975	25.401	34.5377	37.941	29.7008
EMLSAT00000000660	402.76	392.577	412.723	392.474	403.565	381.503	384.16	398.881	386.149	351.87	381.608	345.086	282.191	384.045	360.709	354.892	365.396	380.539	391.106	386.354	366.384	382.731	367.472	388.032	369.872	340.33	386.553	288.855	257.893	247.035	210.74	224.41	190.842	187.653	192.517	188.298	217.667	186.867
EMLSAT00000000661	10.8541	9.90158	11.9354	10.6586	11.433	12.3293	11.4417	10.7502	10.3927	11.4568	11.8939	13.7273	9.72847	11.4829	11.7783	10.9342	11.054	12.3499	12.184	12.5107	12.0398	12.1771	12.1478	13.5011	12.859	13.8518	12.3932	15.7773	13.8157	11.6686	10.1892	9.76079	9.52885	10.6313	11.0125	11.1848	10.7327	10.0907
EMLSAT00000000662	224.521	147.129	110.243	142.488	107.634	198.104	189.253	106.097	275.068	231.858	231.865	237.252	373.469	386.381	240.814	150.892	219.588	228.099	120.693	131.476	125.311	151.07	416.56	320.776	320.697	206.463	309.973	274.482	82.5653	82.9767	87.9799	95.5854	85.3185	203.7	283.832	180.309	146.304	140.698
EMLSAT00000000663	14.6347	16.247	17.2321	18.0915	20.0866	17.0813	19.3577	15.3875	18.2209	19.9387	18.4423	20.1545	17.8899	19.4139	20.4839	18.536	21.3184	24.388	18.061	19.7897	19.5128	19.5572	17.2278	20.2517	20.7722	21.2327	21.4911	28.0966	22.9165	19.6471	19.5946	20.1371	20.9988	22.8674	22.2661	20.6489	21.183	21.3236
EMLSAT00000000664	68.4784	85.7672	76.7676	90.3174	104.413	71.7285	71.6434	82.2074	76.7303	87.7935	83.057	83.9507	71.6903	67.2432	85.1363	94.6587	67.289	61.8743	78.9092	70.1739	87.254	90.9226	74.3226	74.5061	63.3763	76.3367	75.8636	68.5124	1223.9	1242.95	1090.05	1070.87	1220.84	737.873	807.928	911.747	883.377	820.675
EMLSAT00000000665	34.8185	28.3101	33.2636	34.7105	31.3301	21.6406	30.9324	31.829	32.0553	32.9147	23.8547	27.6133	27.4225	43.1582	28.9975	24.0552	21.5816	24.8869	36.6236	28.0923	33.6284	34.3174	43.7874	30.0025	29.3212	29.3214	29.2279	24.7466	67.6531	57.2459	37.5237	41.5053	44.1151	22.5665	27.3302	29.1297	37.1879	32.271
EMLSAT00000000666	118.176	120.841	130.512	141.437	135.806	127.211	120.137	136.38	166.148	173.562	163.441	173.932	204.624	148.402	166.688	173.489	159.757	170.404	128.72	143.703	137.281	157.122	145.829	171.681	162.857	159.043	170.926	189.22	206.249	188.991	170.865	184.312	168.078	170.502	184.8	155.358	169.464	167.448
EMLSAT00000000667	128.786	117.006	120.201	112.336	128.163	112.313	122.532	113.474	132.608	108.175	123.149	115.69	130.975	145.726	128.857	104.135	117.12	128.364	125.567	109.924	105.452	120.96	135.007	126.677	115.519	100.198	135.537	98.0139	82.6749	85.9686	78.4765	85.6487	78.7895	73.5166	79.0967	73.2544	77.9533	66.5412
EMLSAT00000000668	29.3915	28.9377	29.7325	26.7166	26.5927	29.218	29.0698	25.7161	27.8713	25.8253	25.3247	23.0904	19.1305	28.4153	26.6931	29.6785	27.4595	31.9975	29.8866	31.9024	30.6531	30.1107	27.7191	29.0857	28.0495	27.4003	27.3653	19.3434	29.3858	25.631	29.0001	27.5237	24.0868	22.7671	22.5072	23.5987	24.1015	23.3227
EMLSAT00000000669	1065.04	1152.98	1187.53	1221.74	1300.26	1077.79	1046.51	1082.89	1227.21	1170.62	1149.77	1391.06	1395.94	1266.57	1182.11	1275.03	1227.78	1318.32	1260.9	1297.76	1143.02	1302.29	1151.06	1225.18	1240.47	1304.9	1221.55	1288.12	1006.68	943.76	887.539	952.425	922.622	852.511	921.911	801.373	903.806	824.958
EMLSAT00000000670	0.182934	10.5989	2.4012	1.19208	34.6779	0.899015	0.465649	1.75657	0.13497	1.26595	0.334099	0.872833	0	0.340595	29.1256	5.62329	1.31595	0.249493	39.9921	8.30258	1.72986	3.32104	0.22087	0.16668	0.282614	2.83103	0.071637	1.08064	7.4561	6.28309	85.6286	13.6299	11.2935	2.1062	3.85838	1.10619	6.6844	1.33273
EMLSAT00000000671	27.2572	106.407	150.993	127.622	279.95	14.9622	66.4547	191.677	15.454	167.991	14.2326	25.6296	2.41579	0.827159	219.242	216.288	8.50982	16.9655	227.41	126.472	78.3971	211.07	1.10435	3.75031	8.05451	42.7688	3.2953	58.3544	1502.4	1150.6	1156.38	1029.54	1365.01	197.682	109.883	305.186	735.096	386.11
EMLSAT00000000672	9.7565	6.55457	10.7348	11.1494	8.46418	6.93526	12.8386	7.44785	3.37425	3.98774	3.60827	4.76091	1.69759	1.07044	0.832159	6.87291	5.79019	7.48479	10.8222	4.49249	2.56019	6.12547	1.10435	1.6668	0.353268	0.303325	1.57601	1.62096	0.548242	0.0997316	1.07771	0.615545	0.441151	1.50443	2.25072	2.08947	1.69464	1.99909
EMLSAT00000000673	22.318	24.1264	24.3651	26.4361	26.7822	18.9435	19.9564	24.6622	22.8099	22.0275	19.9123	29.835	26.182	20.387	22.9804	28.2206	24.038	24.8869	27.2348	28.8316	26.5014	28.4133	19.7678	22.1685	22.6798	28.5125	24.1417	22.8015	19.1885	13.763	10.7771	17.8508	16.5873	11.0325	10.5302	12.9056	14.6869	9.51948
EMLSAT00000000674	0.670759	0.557835	0.635611	0.701222	0.315828	1.22009	0.399128	0.281051	1.07976	1.32925	1.53686	1.03153	0.848793	0.535221	0.57611	1.14549	2.28098	1.62171	0.501693	0.796138	1.1763	0.590407	0.331304	0.750062	1.0598	1.92106	0.501459	1.83708	0	0.0997316	0.195946	0.263805	0	1.00295	2.17034	1.2291	0.564879	0.285584
EMLSAT00000000675	56.4657	61.9895	62.5017	74.61	68.2188	66.784	56.6761	56.2804	62.4235	61.8416	64.882	88.1561	64.3777	63.7886	66.5087	66.2299	69.4822	60.5021	69.6637	111.118	103.791	77.9337	62.1748	66.0888	68.9579	111.32	66.4791	131.946	60.7453	60.6368	66.9157	67.4462	68.9077	73.6168	85.6881	71.2878	67.0323	75.5847
EMLSAT00000000676	167.995	169.791	181.926	186.174	187.159	171.712	169.43	173.619	169.927	174.891	187.029	201.862	184.319	179.396	186.34	190.879	175.285	189.053	198.527	232.302	211.181	196.089	171.837	189.682	183.558	237.301	181.457	225.745	153.289	130.15	129.129	134.892	132.257	138.709	125.076	127.089	132.182	131.75
EMLSAT00000000677	142.75	136.739	142.236	142.138	147.997	141.723	141.158	134.342	151.099	158.687	150.211	180.438	189.477	162.074	152.541	164.013	147.825	171.152	149.433	161.161	152.02	157.27	152.4	178.765	174.161	174.412	161.47	197.757	147.148	124.665	123.838	145.796	139.404	137.004	135.124	130.408	145.456	137.747
EMLSAT00000000678	73.1128	76.5629	69.9172	74.0491	87.1684	65.6923	70.0469	66.5388	80.2395	85.3249	72.5663	85.0615	93.8242	82.7645	83.1519	79.6633	80.0098	80.3368	75.3257	76.2018	68.7099	75.3506	79.3474	81.6734	77.7896	93.1207	81.7378	89.5849	37.2805	39.394	35.5643	42.2088	44.1151	30.891	32.3139	39.0854	46.6967	29.7008
EMLSAT00000000679	160.311	153.474	177.053	203.775	181.664	170.877	166.902	167.225	162.909	156.788	198.989	264.548	196.136	210.342	178.274	208.062	173.267	169.842	182.76	240.832	233.877	186.273	189.506	199.6	204.895	272.689	206.959	260.974	140.898	125.063	145.588	149.665	159.608	149.641	150.316	182.153	162.873	158.404
EMLSAT00000000680	34.0258	38.0723	38.1366	34.991	39.3521	34.4836	33.2606	38.3634	39.2087	44.7513	37.82	33.3264	50.2746	34.0108	41.608	40.8209	38.0749	42.8504	37.7704	34.3477	30.7914	44.2067	38.1552	48.1706	44.7237	29.1192	50.5757	31.8788	84.539	73.1033	64.8582	70.2601	67.1431	74.4192	69.4508	68.0922	67.3148	69.9682
EMLSAT00000000681	14.0859	13.667	10.4523	12.6921	14.4649	16.8886	14.5016	12.6473	14.5767	12.2797	14.834	19.361	14.6906	15.0835	13.3786	12.7045	13.6859	12.2252	11.3239	13.9893	15.4303	12.0295	16.9517	16.5014	12.5763	17.2895	13.3961	15.5612	13.1578	12.1673	19.5946	15.6524	16.852	12.236	11.7359	13.1514	12.8981	15.2312
EMLSAT00000000682	6.34172	5.927	4.94364	4.34758	4.73741	6.10046	5.12214	4.84813	7.01843	6.77282	6.14742	7.14136	6.13742	6.32533	6.20919	5.9357	6.4043	6.11258	5.23195	5.45923	4.56682	6.49447	7.12304	8.25068	7.13601	6.77425	7.30697	7.78059	3.28945	4.78712	6.66218	4.48469	5.38204	5.31566	7.23446	6.02259	5.08391	7.71078
EMLSAT00000000683	634.05	585.448	484.688	454.672	410.26	840.45	598.292	497.249	673.094	485.365	817.741	540.839	485.509	414.017	444.245	528.693	801.59	664.587	398.488	542.966	592.787	424.207	365.815	571.297	564.876	668.932	574.242	692.689	376.094	450.986	386.7	411.536	366.861	905.367	1085.41	811.575	609.693	766.604
EMLSAT00000000684	3.59771	4.46268	2.82494	4.69819	3.53727	3.01812	5.05562	4.84813	4.11658	3.60795	4.41011	5.3957	3.32988	4.76833	4.1608	4.47781	4.21104	3.24341	3.22517	3.12768	3.94407	3.98524	5.02478	4.16701	3.32072	5.76317	3.08039	4.64674	4.49559	4.88685	6.17231	5.62784	5.5585	4.81418	6.18948	5.03931	4.14245	7.23481
EMLSAT00000000685	49.6972	51.4603	49.507	50.488	54.8908	58.6286	48.7601	50.6594	54.1229	55.9549	52.3867	57.6863	47.01	55.7602	51.5298	50.1931	52.1117	51.8946	50.456	59.3123	62.6208	52.7676	58.0887	43.6703	45.2183	60.0583	44.2	58.8948	46.8199	45.4776	57.1184	48.2763	49.9383	59.074	62.136	55.3095	47.7323	57.0217
EMLSAT00000000686	58.3561	44.4176	47.5296	50.0673	52.1747	43.6664	53.3501	38.7147	60.0616	60.2591	65.0157	69.906	47.663	86.7057	63.6922	54.6709	58.2528	70.6066	51.4594	58.1181	48.1592	50.1846	80.9487	85.007	64.2241	54.5985	83.6004	57.2738	34.32	36.2026	32.0372	29.8979	30.6159	42.2244	47.667	39.3312	39.7298	37.0308
EMLSAT00000000687	2.25619	1.67351	0.918104	2.66464	1.76863	1.28431	2.59433	1.75657	2.227	2.15211	3.07371	3.72938	3.72163	4.03848	2.43246	2.39511	2.45644	2.30781	1.29007	1.81974	2.69858	1.77122	4.19652	3.00025	2.61418	2.22438	3.72512	3.45804	1.53508	0.797853	0.881759	0.967286	0.529381	0.501477	1.76842	0.86037	0.564879	0.571169
EMLSAT00000000688	24.6352	25.5907	22.8114	25.4544	26.7822	26.7136	23.349	28.5267	28.8835	30.8258	30.7371	33.0883	40.4809	30.8482	29.8937	26.3462	25.9681	23.9513	25.8014	27.2962	26.6398	19.631	30.8665	24.002	29.3919	32.5569	25.5744	31.1224	35.0875	33.809	38.8954	36.6689	37.6743	30.7907	32.6354	33.3086	35.964	34.9365
EMLSAT00000000689	1.9513	2.3708	2.47182	2.24391	2.21079	1.99068	2.66085	2.59972	2.227	2.15211	1.60368	2.6185	2.74225	1.75163	2.56049	2.18684	2.01779	2.43256	2.72348	2.67275	2.90616	3.17344	2.54	1.91682	1.76634	2.62881	1.64765	3.24191	9.64907	8.77638	8.32772	8.61764	9.44062	10.0295	9.24403	5.65386	7.15513	7.33
EMLSAT00000000690	97.626	102.433	88.0674	95.5065	89.0634	107.368	97.8528	97.8759	109.393	94.7562	110.453	102.439	101.006	96.1937	94.354	99.4489	106.592	95.0569	85.2879	100.143	98.8094	90.3322	96.4096	99.9249	105.768	106.871	101.868	114.44	75.1092	80.4834	77.3988	86.2643	77.3778	99.9945	94.7714	88.0036	81.9075	87.2936
EMLSAT00000000691	25.3669	31.0993	29.2381	25.805	29.372	33.392	28.7372	29.9319	34.9572	36.7125	34.6127	38.9601	30.2301	33.281	34.9507	34.9894	37.8117	35.8646	30.3166	31.5043	33.7668	30.1107	28.9339	34.4195	37.6584	40.7466	37.3945	45.711	59.8681	58.8416	54.3751	64.4564	58.1437	67.2982	68.4058	64.0361	68.6328	64.2565
EMLSAT00000000692	36.0381	34.795	39.9022	44.4575	44.0264	30.1812	35.5224	42.8602	32.7302	41.0167	31.2048	32.6122	38.3915	34.9353	34.1185	35.51	32.1092	29.9392	38.6304	38.4989	38.5412	40.2952	35.3943	26.4188	29.9571	31.4447	27.5086	30.474	50.7672	51.5612	42.7163	44.9348	57.0849	31.7937	36.4938	38.7167	40.6713	32.9374
EMLSAT00000000693	0.243912	0.418377	0.282494	0.771344	0.442159	0.256861	0.465649	0	0.472394	0.126595	0.534558	0.238045	0.130583	0.486564	0.896171	0.728945	0.526381	0.0623733	0.286682	0.56867	0.345971	0.442805	0.386522	0.416701	0.494575	0.404433	0.071637	0.972574	0.328945	0.299195	0.587839	1.05522	0.441151	0.401182	0.482297	0.24582	0.376586	0.380779
EMLSAT00000000694	18.7813	18.4086	19.7039	22.369	19.3918	19.7783	15.2999	18.3386	19.9755	21.9642	21.9169	24.7567	38.7833	23.0631	22.8524	25.6172	23.1607	25.3859	18.706	20.6427	22.0038	25.4613	21.8661	25.8355	26.7777	29.928	26.2908	30.7982	29.4954	19.7469	24.1994	23.3028	26.2926	23.3688	24.1149	22.9842	25.8903	23.6083
EMLSAT00000000695	11.8298	15.6891	13.4891	16.9696	16.1072	14.6411	14.3686	13.912	17.5461	13.4191	12.8294	15.4729	18.0858	16.8838	16.8992	13.121	15.4405	15.5933	17.1292	17.6856	14.0464	14.9816	16.0683	17.2514	18.0873	17.3906	16.9063	19.6676	10.7456	11.4691	9.69934	9.14525	7.85248	8.7257	8.03829	6.63714	9.97953	8.75792
EMLSAT00000000696	5.73194	7.46105	6.70922	5.46953	6.25339	7.70584	5.98691	7.58837	6.74849	5.50688	6.7488	5.55439	5.28863	7.54174	7.04135	6.56051	7.63252	5.92546	7.66874	5.06116	5.53554	6.56827	7.39913	6.41719	6.21752	7.07758	5.65932	4.75481	6.03067	5.48524	7.44596	5.36404	5.99965	6.6195	6.51101	6.63714	5.74294	6.18766
EMLSAT00000000697	46.0995	49.5776	61.5836	54.2045	47.311	58.0507	54.747	51.2918	55.2026	57.7905	69.0248	41.896	31.4706	66.3187	51.7859	53.1089	42.3736	48.2146	44.0057	50.4979	42.2777	26.2731	58.8617	64.8387	60.9741	49.3408	58.3125	49.6013	42.8726	73.0035	66.2299	49.3316	73.1428	82.6434	95.5752	105.457	86.7089	118.232
EMLSAT00000000698	10.9761	9.27401	7.34483	8.34454	8.27468	13.0357	9.51254	8.64231	16.0614	16.8371	16.1704	16.1077	26.9002	20.0951	12.8665	12.1838	12.7209	13.2231	7.95542	9.15558	10.7943	6.78968	18.4426	15.4179	14.6253	12.133	14.399	18.0467	4.16664	4.18873	5.19258	5.53991	4.6762	7.72275	7.63637	6.76005	6.96684	6.66364
EMLSAT00000000699	0	0.0697294	0.0706234	0.140244	0.0631655	0.256861	0.133043	0	0.13497	0.126595	0.334099	0	0.130583	0	0	0.728945	0.0877301	0.0623733	0	0.113734	0.138389	0.221402	0.0552174	0	0.0706536	0.303325	0.071637	0.432255	0.109648	0	0.195946	0.0879351	0.0882301	0.200591	0.160766	0.12291	0	0.19039
EMLSAT00000000700	38.8431	44.069	47.812	47.4026	43.1421	48.9321	43.1723	43.7737	41.7057	43.7385	50.5826	50.3863	56.9997	42.2338	43.5923	48.0062	45.6196	48.1522	45.0091	48.1663	43.8692	42.2141	43.3457	44.4203	43.24	54.8007	51.2205	49.3852	90.2407	94.0469	106.693	108.688	118.317	88.4606	93.4049	95.7469	107.609	102.049
EMLSAT00000000701	2.86597	3.62593	2.89556	3.43599	3.91626	4.49507	2.92694	3.79419	3.64418	3.41806	4.81103	4.12612	4.24396	4.42773	3.52067	2.18684	2.89509	2.8068	2.86682	4.49249	3.94407	1.77122	4.1413	3.58363	3.88595	3.6399	4.58477	3.13385	2.08332	3.39087	3.33109	3.60534	3.26451	2.80827	2.89378	3.6873	1.97708	4.18857
EMLSAT00000000702	125.798	115.751	140.823	139.193	133.658	118.734	112.82	126.613	206.639	191.221	174.867	202.101	323.455	183.435	199.782	193.483	172.916	200.842	160.829	151.892	136.659	173.211	184.537	232.019	234.429	192.005	220.785	228.123	144.407	108.009	107.379	112.205	98.5531	130.384	138.58	99.3113	109.398	106.523
EMLSAT00000000703	24.0864	24.1264	26.3425	26.9269	22.4869	23.8881	20.6881	23.6785	25.6443	23.9897	27.6634	29.597	19.5875	27.5395	25.7329	29.7826	23.6871	27.6937	27.9515	39.1245	32.1061	26.0517	26.0074	31.6693	28.6147	39.6344	29.2995	47.3319	23.7937	20.6444	23.7095	17.4991	21.087	22.2656	21.1407	22.1238	17.8878	19.9909
EMLSAT00000000704	12.0737	10.6686	11.5822	11.4299	12.8226	10.4029	11.3751	14.6849	14.1718	14.6217	10.023	13.2512	14.2336	10.3638	12.9305	9.47629	11.9313	11.0401	13.3307	10.5204	11.6938	12.2509	14.467	10.9176	12.3644	9.70639	12.1783	11.2386	9.86836	9.07558	9.5034	6.85893	7.3231	8.02363	7.15408	6.26841	7.62587	5.71169
EMLSAT00000000705	57.1365	53.8311	42.3034	43.3355	26.719	64.0869	62.2639	49.746	95.2212	66.5889	90.9417	88.6322	85.0098	103.444	72.2058	57.066	83.9577	84.4534	37.4837	44.9249	28.6464	26.1993	94.8083	100.425	106.97	99.4905	98.4292	100.932	13.4868	11.6686	16.2635	5.2761	4.58797	65.7938	83.357	41.9123	47.1674	71.6817
EMLSAT00000000706	14.6957	17.2232	14.6897	13.5336	10.1697	18.0445	13.9695	14.8957	16.7363	13.2292	18.6427	15.949	14.5601	7.78503	7.8735	16.4533	23.073	21.0822	9.74719	14.0461	16.6758	12.2509	5.46652	13.8345	14.484	21.9405	10.5306	18.587	19.4078	28.623	26.2568	29.0186	19.1459	77.729	108.436	68.7067	60.0655	63.019
EMLSAT00000000708	108.663	60.316	70.9059	113.808	87.2316	41.6758	75.4351	60.707	58.6444	101.972	51.7185	129.338	94.7383	133.075	76.7507	39.8837	65.1835	68.7354	75.684	62.7243	56.6701	87.454	148.148	77.5897	92.1323	64.406	78.0843	73.5914	470.502	328.117	330.464	317.621	568.643	60.077	82.9551	113.569	284.605	200.956
EMLSAT00000000709	17.3178	15.968	15.8903	17.7409	17.2442	13.5494	17.4951	17.0036	15.589	19.3057	15.4354	17.0599	17.7594	19.2193	15.619	17.8071	16.0546	16.5913	17.7743	17.515	16.6758	20.2214	18.9396	16.418	18.7939	15.874	16.9063	19.0192	24.1227	23.038	19.6926	20.1371	23.4692	18.4544	22.1053	16.9616	23.6308	23.3227
EMLSAT00000000710	26.0986	25.7999	21.5401	23.1403	34.4252	25.4293	21.819	21.8517	37.4541	33.3577	44.9029	53.7983	47.663	31.2374	33.2864	50.2972	26.5822	26.8829	22.3612	45.8348	19.6512	13.4317	42.3517	36.3363	33.0659	47.1165	35.2454	48.8448	416.226	297.499	440.096	304.255	421.916	357.553	242.676	407.447	424.036	336.038
EMLSAT00000000711	11.9517	10.7383	12.2178	12.061	11.1171	13.421	11.1756	13.7715	14.8467	12.976	10.6243	12.2197	13.0583	12.3587	12.6104	12.4962	14.7387	14.4706	13.1157	13.1363	12.7317	13.4317	13.9148	12.6677	11.6578	11.6275	12.3932	10.158	14.1447	15.2589	16.9494	14.2455	15.8814	14.8437	15.755	11.7994	13.9337	15.0408
EMLSAT00000000712	52.99	53.8311	44.9871	45.4392	54.575	50.0237	45.6336	50.7297	47.2394	48.8023	45.9052	37.6905	40.6768	43.6448	41.3519	44.7781	43.2509	46.3434	45.2241	41.1148	40.8938	47.2325	44.7261	43.4202	45.9248	36.0956	46.2059	35.3369	48.355	47.2728	42.5204	52.0576	47.7325	42.3247	43.7283	44.4934	48.0147	45.3127
EMLSAT00000000713	15.7324	6.34538	3.67242	5.18904	4.35842	9.95338	13.1047	2.66998	21.5952	13.6089	20.5805	15.2349	48.5771	38.4386	23.3645	3.95713	14.7387	17.6516	8.88714	4.09442	3.87488	16.0148	25.7865	38.9199	28.4734	15.874	39.7585	24.9627	2.41227	2.09436	3.52703	1.93457	2.47044	5.31566	10.6909	4.42476	2.07122	3.04623
EMLSAT00000000714	48.6605	82.4899	90.5392	75.3814	90.2004	47.5836	65.9891	91.6928	36.1719	71.1463	49.7139	52.5287	31.4053	20.8736	50.5697	89.8685	51.4098	56.1983	91.4515	80.6942	88.0151	68.2658	23.5778	20.7517	33.9137	55.3062	23.7118	55.3287	293.639	282.54	250.224	222.652	237.339	172.107	128.693	205.628	219.832	257.692
EMLSAT00000000715	48.5386	52.2273	48.8008	50.3478	61.6496	52.3355	47.6957	51.2918	58.307	56.4613	55.6609	50.3069	70.2539	57.9011	56.0747	55.0874	57.6387	59.8784	54.2546	50.441	46.7753	54.3174	57.8126	60.6717	58.7131	55.0029	66.694	49.2771	48.4646	44.7795	48.4967	52.2334	51.4382	48.2421	49.5962	40.0687	55.8289	43.1233
EMLSAT00000000716	0.182934	0.0697294	0.635611	0.280489	0.252662	0.128431	0.399128	0.0702627	0.202455	0.443082	0.0668198	0.238045	0.130583	0.486564	0.192037	0.312405	0.17546	0.37424	0	0.284335	0.138389	0.295203	0.22087	0.0833402	0.423922	0.202217	0.286548	0.216128	0.328945	0.498658	0.29392	0.35174	0.17646	0.300886	0.401914	0.61455	0.470733	0.380779
EMLSAT00000000717	0.853694	1.60378	1.69496	1.8933	1.70547	0.96323	1.13086	1.96736	1.01227	1.20265	1.53686	1.58697	0.783501	0.973128	1.34426	2.49924	1.31595	1.68408	1.14673	1.93348	1.93744	1.69742	0.717826	1.2501	0.98915	1.2133	1.3611	1.40483	16.228	16.2563	13.6183	12.7506	16.0579	13.0384	8.52058	14.6263	13.5571	10.0907
EMLSAT00000000718	22.0741	22.8015	25.3538	28.6099	29.4983	23.8881	23.1494	26.5593	19.3007	20.3818	23.3201	23.8839	15.9965	20.0464	22.5323	26.0338	23.3362	22.8286	29.0266	24.1116	23.7336	25.5351	19.2157	22.9186	19.2884	21.0305	21.3478	22.8015	54.276	52.2594	53.9832	48.5401	49.056	32.8969	35.0469	34.9064	38.0352	33.1278
EMLSAT00000000719	7.62226	6.83348	8.33356	6.311	3.97943	7.06369	6.98473	7.02627	3.44173	3.86114	5.7465	3.49133	4.57042	5.44952	3.58469	4.79021	3.42147	4.36613	5.5903	5.1749	6.91943	5.83027	5.08	4.50037	3.60333	4.54987	4.94295	5.079	12.8289	13.5635	14.1081	13.1903	12.1758	18.0532	17.2823	16.9616	14.4044	14.3744
EMLSAT00000000720	94.699	99.7828	119.565	103.5	85.3366	106.276	101.312	117.831	88.6752	89.5025	103.771	78.9517	55.955	86.2192	93.6499	99.0324	94.8362	87.2602	103.206	123.458	113.063	102.805	85.863	98.5915	86.2681	104.849	93.2714	107.523	281.139	238.957	251.105	209.11	224.193	258.662	235.281	273.598	224.822	305.766
EMLSAT00000000721	23.1107	29.8442	31.4274	29.3812	25.3925	27.9337	25.2781	27.1917	20.6504	22.344	23.7878	20.3132	18.4123	23.939	20.1639	24.7841	22.8976	20.3337	28.9549	28.3198	31.9678	25.9779	22.5287	20.585	20.5602	21.3338	21.2762	21.0724	301.204	334.899	332.129	374.691	363.332	324.556	294.201	348.45	340.34	327.565
EMLSAT00000000722	22.379	24.475	27.3313	27.3477	26.4664	24.2734	26.4089	26.208	24.497	28.8003	27.8639	29.835	34.017	22.4306	22.7884	30.095	25.7049	27.4442	23.1496	26.955	26.2246	26.7159	21.8661	26.5022	29.2506	26.8948	26.3624	29.2853	39.3638	34.1082	31.4494	37.6362	33.7039	33.2981	32.5551	30.2359	33.0454	38.7443
EMLSAT00000000723	0.731737	2.99837	38.7723	1.05183	1.07381	1.92646	3.85823	0.77289	2.36197	8.73504	11.2925	3.72938	0.979376	1.70297	10.434	6.14397	1.7546	1.06035	0.860046	1.30794	1.38389	0.295203	3.25783	1.6668	3.25007	2.83103	2.07747	5.83544	1.09648	0.199463	0.489866	10.2005	8.91124	24.773	4.58182	3.93312	3.10683	1.42792
EMLSAT00000000724	11.8907	10.8081	9.67541	9.60674	10.675	10.2745	10.976	10.6799	13.6994	11.8999	11.5598	11.7436	15.3436	12.2614	12.6744	13.85	12.3699	11.1648	10.4639	9.66739	9.75639	9.74171	11.6509	11.5843	13.2122	9.60529	13.3961	10.3741	9.97801	10.5716	7.34799	8.00209	8.55832	7.52216	7.87752	9.70989	8.66148	8.18675
EMLSAT00000000725	25.9157	57.0387	37.7835	37.305	41.1208	38.0155	27.8724	40.9632	26.859	39.2444	30.7371	48.1645	29.0548	8.7095	15.0429	61.2314	29.565	35.1785	29.8149	48.1663	42.0701	38.524	8.39304	19.0016	36.8105	52.8796	20.8464	85.8027	494.515	435.628	247.578	536.756	516.146	377.713	247.579	293.386	483.066	440.657
EMLSAT00000000726	2.92695	2.71945	2.61307	3.92684	4.10576	3.08234	2.92694	3.72392	3.98161	4.55741	3.54145	3.01524	4.37455	2.82207	4.41684	3.853	1.84233	4.05426	5.01693	4.26502	3.18294	5.38746	3.36826	2.83357	4.02726	4.24655	4.51313	5.61932	2.19297	2.29383	2.35136	2.19838	2.6469	2.2065	1.04498	1.59783	3.20098	1.61831
EMLSAT00000000727	0.243912	0.139459	0.141247	0.210367	0.0631655	0.192646	0.266085	0.0702627	0.0674849	0.0632974	0.13364	0.0793485	0.0652917	0.194626	0.0640122	0.104135	0	0	0	0.113734	0.138389	0.295203	0.0552174	0.0833402	0.141307	0	0.286548	0.108064	1.64473	1.8949	1.86149	2.11044	1.32345	2.70798	2.00957	1.84365	2.73025	3.7126
EMLSAT00000000728	0	0	0	0.0701222	0	0	0.0665213	0	0	0	0	0	0.326459	0	0	0	0	0	0	0	0	0.0738008	0	0	0	0	0	0	0.767539	0.797853	0.587839	0.52761	0.441151	0.300886	0.401914	0.86037	0.28244	0.19039
EMLSAT00000000729	17.7446	18.1297	20.5514	23.1403	21.0973	18.0445	18.6925	18.8304	20.043	22.4706	21.5828	29.4383	25.2026	21.2142	23.8126	26.5544	22.7221	24.6374	24.2246	26.7843	23.7336	23.9853	19.6574	22.3352	25.1527	31.6469	23.4969	43.6578	25.1095	22.7388	26.3548	22.951	22.6751	23.1682	24.0345	21.6322	24.9488	22.0852
EMLSAT00000000730	2.37815	48.0436	191.107	2.03354	1.89497	1.92646	60.0022	9.55573	24.767	86.4643	90.5408	11.3468	8.81438	7.83368	54.4104	76.0186	1.31595	1.74645	14.6925	5.11803	6.15829	3.17344	10.16	5.50045	7.20667	14.8629	7.30697	7.02415	66.118	75.3971	53.4934	115.986	336.951	204.904	164.303	342.181	113.823	253.98
EMLSAT00000000731	15.0616	11.7145	15.8903	13.183	10.5486	14.3842	15.7655	16.1604	14.9816	14.8749	14.1658	13.2512	19.9793	13.1859	14.7868	17.0781	13.0718	17.5893	13.5457	12.6245	11.763	13.4317	14.0252	16.0847	13.0709	12.6385	14.4707	13.616	17.6534	18.1512	15.8717	25.4132	20.4694	12.1357	11.334	12.0452	13.3688	15.3264
EMLSAT00000000732	0	0	0	0.210367	0.0631655	0	0	0	0.0674849	0.0632974	0.13364	0.634788	0.261167	0.0973128	0	0	0	0	0.143341	0	0	0	0.0552174	0	0.0706536	0.101108	0	0	0	0.0997316	0.195946	0	0.17646	0.100295	0.0803829	0	0.0941465	0
EMLSAT00000000733	15.9763	8.36753	8.54543	17.9513	18.0022	10.9808	11.7743	6.67496	20.1105	24.8126	13.7649	26.7404	36.4328	45.5424	23.7485	6.97705	12.4577	15.032	15.6958	6.5397	9.06445	15.941	51.7387	17.9181	23.0331	13.8518	20.0584	20.7482	4.49559	3.88953	9.89529	6.15545	4.58797	7.22127	12.2182	7.62042	5.55464	5.5213
EMLSAT00000000734	590.878	38.6301	16.5259	250.897	27.0348	91.0574	507.291	8.00995	759.475	582.589	431.389	747.621	1371.65	1988.25	937.139	37.9051	279.333	464.057	201.537	19.9034	26.9858	227.38	1805.83	1227.35	1176.31	404.635	1298.92	597.269	2.41227	1.69544	1.76352	1.7587	1.94106	39.6167	247.66	26.4257	5.83708	3.14143
EMLSAT00000000735	29.6963	26.6366	25.6363	21.9483	25.0135	24.3376	26.4089	26.4188	21.3927	20.7616	22.5183	15.0762	15.67	20.5817	21.3161	16.3492	22.8976	22.7663	24.0096	22.2919	24.8407	24.0591	19.7678	21.6685	16.8862	16.4806	21.9209	14.9128	20.0657	19.0487	19.1048	19.0819	17.5578	13.8408	16.7196	12.7826	16.1932	15.9927
EMLSAT00000000738	19.452	15.8286	16.3846	16.6891	18.6338	16.3749	16.3642	19.6736	18.6258	12.976	17.7072	11.5849	10.9037	14.7915	13.3786	14.3706	15.8791	15.3438	17.9176	16.5483	20.2047	13.727	13.473	14.0845	11.7992	13.6496	14.9721	11.887	15.5701	13.1646	15.3818	13.2782	14.4697	16.3482	14.9512	14.995	17.1347	15.8975
EMLSAT00000000739	135.676	132.277	127.475	133.092	125.131	126.825	124.794	123.241	153.123	144.698	136.981	143.541	180.793	162.318	143.964	125.691	142.649	138.094	138.396	116.122	122.751	136.901	169.959	155.263	159.677	131.036	156.025	116.385	101.973	104.519	98.1691	95.7613	86.2891	110.726	119.288	94.6407	93.205	96.5275
EMLSAT00000000740	71.4054	90.8574	74.6489	86.5308	73.4615	74.2971	77.7634	75.0406	64.3131	77.7292	57.7323	85.7757	94.4771	77.6556	57.739	86.8486	68.5172	70.8561	73.6773	92.2382	104.345	73.2842	83.4335	52.3376	74.1156	81.6955	56.1634	84.8301	92.324	84.4727	98.757	99.8942	102.435	110.225	108.195	111.602	103.655	121.849
EMLSAT00000000741	33.7819	36.1896	40.326	41.6526	43.0789	31.5939	39.5136	40.5416	25.0369	24.6227	23.3201	22.9317	20.0446	23.0145	25.3488	29.5743	28.3368	22.0178	31.535	24.794	24.7715	22.3616	21.3139	16.2513	19.7124	18.705	17.4794	17.2902	61.8417	99.5321	72.0103	81.9555	95.2003	40.0179	39.6288	42.0352	48.3913	38.3635
EMLSAT00000000742	148.909	155.148	168.578	180.775	167.704	165.162	154.795	161.956	189.565	200.21	189.234	207.02	204.494	185.284	189.284	192.129	195.638	196.975	174.804	181.406	179.836	190.48	181.941	200.35	203.058	204.643	207.174	210.724	235.086	227.887	203.294	213.243	208.047	208.514	225.635	187.561	198.367	212.094
EMLSAT00000000743	79.7594	80.4678	79.3807	78.607	77.4409	78.5996	75.1025	76.4458	81.3868	80.1978	79.3151	79.0311	83.1817	92.9337	84.1121	77.3723	82.8172	89.568	81.991	78.3627	79.435	80.4429	95.747	92.5076	90.0833	76.9434	87.1106	70.4576	79.9337	85.47	85.7265	87.8471	78.8777	83.5461	88.8231	81.3664	83.7904	80.4396
EMLSAT00000000744	29.3915	29.9139	29.5912	31.4849	32.5302	29.6675	29.735	29.5103	31.6504	27.9142	29.8016	30.8666	29.0548	34.0108	30.9179	29.8867	30.2669	29.8144	33.9718	29.2865	28.854	29.0037	33.5722	30.1692	30.4517	27.7037	29.4428	25.395	25.877	27.9248	26.8447	30.7773	28.1454	27.5812	25.1598	23.3529	28.1498	24.6555
EMLSAT00000000745	6.64661	7.32159	7.5567	7.85369	8.96951	5.52252	5.72083	6.04259	4.31903	6.01325	4.20965	5.0783	4.63571	3.35729	5.249	5.51916	5.08835	5.42648	7.09538	4.49249	3.39052	5.83027	4.03087	3.58363	5.86425	4.04433	3.94003	4.86287	12.9385	16.4557	15.8717	17.1473	17.9107	11.0325	8.27944	10.0786	13.463	8.28195
EMLSAT00000000746	54.1486	63.3143	60.6655	55.1161	61.1442	54.0693	56.5431	54.4536	53.583	54.3725	51.9858	50.7037	55.498	55.5656	58.2511	57.6908	51.4098	59.4417	64.5751	56.0708	54.9403	61.6975	59.9109	58.7548	56.1696	55.5084	58.9572	42.4691	55.4821	52.0599	49.0846	51.9696	53.291	43.0267	44.4517	50.1473	55.0757	51.8812
EMLSAT00000000747	1126.39	1084.08	1248.13	1320.05	1218.84	1156.52	1087.36	1195.59	1784.3	1795.94	1511.6	1781.37	2044.74	1623.62	1666.62	1571.81	1581.86	1722.5	1293.65	1378.11	1242.94	1430.19	1502.58	1771.06	1789.23	1555.05	1707.9	2030.63	1215.89	973.48	940.053	939.41	868.096	1227.62	1282.91	1008.23	1027.99	1191.84
EMLSAT00000000748	976.686	1032	1149.68	1201.96	1230.02	1058.46	1009.46	1124.84	1326.69	1446.03	1308.4	1686.55	1910.44	1319.95	1385.61	1534.33	1391.66	1584.22	1243.2	1341.32	1211.66	1350.33	1397.72	1621.38	1896.98	1625.42	1558.53	1827.47	1315.01	1025.94	981.789	1116.34	937.269	1238.55	1214.34	1032.69	1144.54	1070.18
EMLSAT00000000751	0.853694	1.1854	0.988728	0.841467	0.631655	0.706369	0.731734	0.77289	0.607364	0.443082	0.200459	0.872833	0.39175	0.486564	0.768147	0.83308	0.526381	0.748479	0.501693	0.454936	0.48436	0.590407	0.496957	0.833402	0.847843	0.303325	0.286548	1.40483	1.42543	1.19678	2.15541	2.98979	2.20575	2.00591	1.44689	0.86037	2.25952	1.61831
EMLSAT00000000752	63.2343	68.4743	71.8946	66.4759	60.8916	58.9497	63.9269	71.3869	48.3867	43.6119	48.9121	41.4992	41.1338	43.7908	34.7586	53.1089	44.7423	51.3332	61.0633	58.9142	54.3867	47.4539	36.7196	38.5865	46.0662	41.3533	40.4749	47.3319	193.968	192.283	159.108	166.109	192.783	183.139	125.237	148.475	149.881	204.669
EMLSAT00000000753	1316.7	1297.8	1324.19	1442.55	1503.09	1458.14	1396.21	1266.77	1722.15	1942.15	1614.5	2139.87	1907.96	1639.23	1708.49	1884.95	1753.81	1972.06	1390.69	1639.7	1382.16	1573.21	1625.77	1955.16	2142.71	1876.67	1840.07	2620.01	1460.52	1193.19	1082.7	1220.45	1099.26	1292.21	1318.76	1123.64	1283.31	1258.95
EMLSAT00000000756	2.19521	1.53405	1.41247	1.96342	1.76863	1.92646	1.92912	1.47552	1.88958	1.45584	2.13823	2.14241	2.74225	1.36238	2.1124	1.7703	1.57914	1.06035	1.86343	2.27468	2.21422	1.77122	1.93261	2.16685	1.48373	2.32549	2.29238	2.59353	1.31578	1.29651	1.95946	1.40696	1.23522	1.40414	1.52727	2.08947	2.07122	1.61831
EMLSAT00000000759	122.139	131.928	123.238	125.238	127.342	120.982	124.129	134.131	100.687	102.922	107.179	96.7258	97.4153	97.6048	100.051	108.092	117.558	100.982	110.158	119.705	123.719	103.764	95.5813	89.3407	86.4094	97.0639	89.8328	97.9058	140.46	156.08	154.504	150.545	154.932	134.496	139.062	141.715	140.09	139.556
EMLSAT00000000760	42.5017	39.676	40.2553	28.4696	30.6353	36.7954	36.1876	38.504	24.362	22.5339	26.6611	18.0121	21.4157	25.9825	26.117	24.0552	23.5994	23.9513	30.675	30.367	30.4455	31.2177	27.8296	23.0019	20.6309	19.0084	22.494	17.6144	25.2191	27.127	30.4697	25.5891	28.0572	25.1742	20.0957	26.9173	26.8318	23.8939
EMLSAT00000000761	59.8805	55.923	60.5949	61.7076	63.0392	67.0408	56.9422	61.6906	63.0309	63.1075	66.2184	66.3353	58.5014	67.8757	68.8772	63.0017	62.2884	56.8844	68.4453	72.9603	69.4018	70.3322	69.9604	72.1726	66.4144	70.068	64.33	74.564	49.5611	50.3645	56.4326	47.397	46.5855	48.1418	49.9178	52.6055	46.5084	48.7397
EMLSAT00000000762	8.96378	8.22807	9.88728	9.81711	9.03267	8.99015	8.64776	8.22074	7.96322	5.19039	8.21883	6.98266	6.00684	7.68771	8.8977	6.87291	8.42209	6.73632	7.95542	6.7103	8.85687	8.7085	9.05565	8.16734	6.07621	7.2798	7.66516	5.83544	5.26313	7.5796	7.83785	5.89165	6.97018	6.21832	6.02872	6.26841	6.59026	4.18857
EMLSAT00000000763	37.1357	33.0517	33.4755	40.4605	35.7517	39.364	40.7775	34.8503	48.0492	43.1688	45.3706	54.433	57.6526	44.0827	42.4401	47.5897	37.8117	40.7298	38.4154	37.7597	37.8493	35.203	48.4257	50.7542	54.7565	44.6899	49.143	40.1997	64.254	49.0679	52.9055	56.6302	54.6144	53.8586	61.8144	51.9909	54.2284	55.0226
EMLSAT00000000764	65.1856	67.5678	69.4228	70.4027	75.3565	62.032	61.133	73.565	64.853	65.8293	64.2138	65.3038	67.8381	54.5925	70.1574	76.9558	63.2534	63.5584	68.3736	80.1256	69.4018	69.2252	54.5548	65.9221	65.1426	73.6068	68.485	54.6803	52.083	42.8846	51.044	47.8367	52.3205	38.9146	28.2948	32.3253	46.9791	32.5566
EMLSAT00000000765	25.6108	26.8458	25.0713	22.6495	30.4458	26.9704	25.4776	25.7864	21.7976	26.5216	24.9238	25.9469	33.3641	24.3769	35.7828	29.4702	26.4068	27.0076	30.89	30.1964	34.9431	33.6532	26.2283	26.1688	25.2233	30.7369	27.3653	43.982	29.934	27.9248	34.1926	27.8754	32.5569	28.183	26.6871	30.3588	33.422	30.3671
EMLSAT00000000766	115.98	95.0412	117.517	122.433	105.486	103.579	105.503	109.118	146.375	134.38	124.352	157.189	180.466	189.273	142.299	112.362	142.21	149.197	119.546	117.544	113.202	120.664	191.052	161.847	168.085	122.038	170.783	123.409	84.6486	77.5912	74.2637	68.9411	65.9079	81.2393	90.1092	61.7008	62.7016	59.3064
EMLSAT00000000767	4.39042	5.64808	6.28548	4.90856	6.75871	5.39409	7.84951	5.41023	4.72394	6.32974	6.21424	4.44351	4.11338	5.64414	6.40122	4.89435	5.79019	5.98784	5.23195	5.74357	5.25876	5.38746	6.51565	6.66722	6.21752	7.2798	8.02334	9.72574	3.8377	5.08631	4.99663	3.86914	3.35274	4.11211	5.06412	5.40804	4.51903	4.75974
EMLSAT00000000768	14.9396	17.0837	18.3621	26.4361	20.6551	19.3288	16.0316	18.7601	16.5338	16.1408	22.5183	30.7872	22.9174	20.7276	22.2122	21.9725	21.3184	19.71	19.7811	30.367	33.7668	22.4354	15.9026	18.6682	20.2776	42.4655	17.9809	36.9578	16.1183	13.1646	18.223	17.4991	15.9697	17.2508	16.0766	21.2634	18.9234	18.087
EMLSAT00000000769	0.0609781	0.278918	0.0706234	0.210367	0.189497	0.128431	0.0665213	0.0702627	0	0.126595	0.13364	0.0793485	0.261167	0.243282	0.0640122	0	0.26319	0.18712	0	0.227468	0.0691943	0	0.0552174	0.416701	0.0706536	0.202217	0.286548	0.108064	0	0.199463	0.0979732	0	0.26469	0	0	0	0	0
EMLSAT00000000770	110.126	126.768	135.526	127.552	116.983	125.027	119.805	123.943	123.632	132.671	136.045	129.893	125.491	125.923	126.104	127.149	135.718	145.579	131.444	131.988	128.771	133.653	121.699	138.428	137.704	143.574	138.689	145.022	172.038	169.045	152.348	164.526	154.138	161.476	172.582	165.314	157.319	171.827
EMLSAT00000000771	11.7688	9.06483	10.5229	12.3415	9.85382	11.3019	12.7056	13.0689	11.8099	10.7606	12.6958	10.9501	7.96559	10.7531	9.79387	11.0383	11.5804	11.5391	9.81886	10.3498	11.5554	10.4059	10.9883	10.8342	11.6578	11.7286	9.88591	13.616	9.64907	8.17799	8.91556	9.67286	10.8523	7.12098	8.27944	8.35788	9.3205	8.66273
EMLSAT00000000772	0.487825	0.0697294	0.0706234	0.490856	0.315828	0.192646	0.266085	0.140525	0.472394	0.126595	0.467739	0.238045	0.522334	0.194626	0.192037	0.312405	0.26319	0	0.143341	0.113734	0.276777	0.295203	0.276087	0.333361	0.141307	0	0.501459	0	0.109648	0.199463	0.29392	0	0	0	0.0803829	0.12291	0	0
EMLSAT00000000773	2.43912	1.81297	1.62434	0.911589	1.6423	1.6696	2.06216	1.19447	1.95706	1.58244	0.534558	1.11088	1.24054	0.875815	0.768147	0.83308	0.35092	0.623733	0.645034	0.966739	1.66066	0.664207	1.54609	1.16676	1.20111	0.909974	1.21783	0.540319	0.109648	0.398926	0.391893	0.791416	0.970531	0.501477	0.56268	0.86037	0.470733	0.475974
EMLSAT00000000774	0.914672	0.697294	0.353117	1.05183	0.884317	0.834799	0.931298	0.913415	0.877304	0.569677	1.26958	0.952182	1.17525	0.583877	0.768147	0.728945	1.05276	1.12272	1.00339	0.909872	0.96872	0.959411	0.883478	1.00008	0.847843	0.404433	0.429822	1.08064	0.548242	0.498658	0.489866	0.615545	0.882301	0.902659	0.643063	0.86037	0.659026	0.19039
EMLSAT00000000778	228.302	273.27	227.902	181.196	156.398	230.148	232.359	211.28	161.424	186.664	176.404	159.173	144.295	165.918	168.864	175.78	246.258	246.187	200.606	226.103	244.256	207.085	161.4	203.1	167.802	217.585	201.945	239.361	198.573	207.143	260.119	205.504	133.845	247.429	254.09	249.384	219.644	317.475
EMLSAT00000000779	1.15858	1.53405	1.05935	2.24391	1.38964	1.28431	0.864776	1.05394	0.742334	0.569677	1.26958	1.66632	2.21992	0.632533	0.960184	1.66616	0.701841	0.873226	0.860046	0.625537	0.899525	1.25461	0.938696	1.91682	0.635882	0.505541	0.931281	1.08064	0.109648	0.0997316	0.391893	0.439675	0.617611	0.300886	0.723446	0.12291	0.376586	0
EMLSAT00000000781	23.5376	24.8934	25.7775	23.9117	25.1399	23.1817	22.2846	25.5756	24.632	23.1669	18.5759	19.2023	19.914	23.501	21.6361	25.3048	21.143	21.2069	25.8014	24.1685	23.9412	24.8709	21.9213	21.1684	21.7613	21.7383	20.9896	15.5612	50.3286	40.0921	38.6014	40.3622	50.2912	24.2715	19.2919	32.0795	35.6815	33.9846
EMLSAT00000000783	16.5251	16.0378	14.4072	16.1281	15.0334	12.2009	14.1025	13.2094	14.9142	15.7611	11.4262	18.8056	17.3676	19.1706	15.875	15.9327	14.3877	12.4123	15.3375	16.9464	14.7384	15.3506	23.7987	15.7513	15.0492	13.7507	14.6856	16.1015	17.6534	17.453	19.9865	21.632	20.7341	21.2626	16.5589	18.6823	18.0761	18.563
EMLSAT00000000784	82.1375	75.4472	69.4934	73.9789	90.2635	77.3795	75.6347	79.2563	89.1476	91.0217	85.1284	78.793	74.302	87.6788	83.728	90.8057	87.9055	86.0128	89.0864	73.6996	77.5668	78.3765	84.6483	82.2568	81.393	71.5847	88.4717	80.1833	53.5085	50.7634	44.5778	50.3868	40.2329	50.5489	42.8441	37.1188	43.025	36.174
EMLSAT00000000786	45.4897	55.5046	50.5664	39.6892	39.289	43.2811	51.3544	51.9944	30.5032	30.1296	37.9536	28.2481	24.9414	32.4538	32.3262	38.6341	34.6534	37.424	41.0672	45.8348	45.6682	33.5794	26.3387	32.4193	26.9897	34.7812	29.013	37.282	96.2714	89.6587	82.0036	84.4176	86.3773	86.1538	72.023	101.647	80.307	97.5747
EMLSAT00000000789	0.609781	0.209188	0.21187	0.350611	0.252662	0.449507	0.731734	0.140525	0.404909	0.506379	0.467739	0.158697	0.652917	0.729846	0.320061	0.520675	0.701841	0.498986	0.143341	0.113734	0.415166	0.442805	0.441739	0.583381	0.77719	0.202217	0.214911	0.86451	0.328945	0.498658	0	0.0879351	0.0882301	0.200591	0.241149	0	0.188293	0.19039
EMLSAT00000000790	0.426847	0.139459	0.0706234	0.0701222	0.126331	0.449507	0.199564	0.0702627	0.13497	0.126595	0.13364	0.158697	0.130583	0.145969	0.256049	0.20827	0	0.18712	0.215011	0.170601	0	0.0738008	0.165652	0.0833402	0.282614	0.60665	0.429822	0.108064	0.109648	0.199463	0	0	0.0882301	0	0.0803829	0	0.0941465	0
EMLSAT00000000792	9.81748	4.88106	4.2374	4.06709	1.95813	7.44898	11.4417	2.81051	20.7179	11.7733	20.9814	16.9012	30.2954	24.9121	20.4839	7.39359	9.9135	9.79261	4.80192	4.43562	3.80568	4.57565	25.7865	28.419	30.1691	17.3906	27.0788	16.6418	0.548242	0.997316	0.587839	0.35174	0.17646	0.601773	1.12536	0.86037	0.753172	1.14234
EMLSAT00000000793	16.3421	16.247	15.2547	16.4086	18.1285	19.4572	15.9651	16.3009	16.0614	17.8499	14.2994	14.2827	23.505	18.4408	18.7556	13.2251	17.9847	16.5289	14.0474	13.5912	14.6692	18.9668	18.0009	14.9179	18.8645	13.2452	15.6885	14.0483	18.5306	22.0407	21.946	24.2701	28.4983	18.1535	14.7904	16.4699	21.2771	19.7053
EMLSAT00000000794	1.15858	1.53405	1.55371	1.40244	1.51597	1.22009	1.39695	1.33499	2.76688	1.07606	1.13594	2.06306	1.95875	0.875815	2.24043	0.62481	1.31595	1.43459	2.00677	1.13734	1.03791	1.25461	1.76696	1.50012	1.13046	1.81995	1.79093	1.1887	0.438594	0.797853	0.587839	0.967286	0.617611	0.601773	0.482297	0.36873	1.88293	0.856753
EMLSAT00000000795	28.6597	25.4512	23.1645	26.4361	25.1399	24.0165	27.2072	25.2946	20.043	21.5211	23.6542	19.5991	26.4432	22.236	21.6361	23.7428	25.354	20.6456	20.8561	17.97	18.8208	20.2214	19.7126	19.3349	21.3374	15.874	18.8405	12.2112	16.1183	22.7388	24.5913	33.5033	32.0275	25.7759	25.1598	24.0904	24.1957	21.2284
EMLSAT00000000796	9.45161	8.85564	5.01426	5.18904	12.2541	5.58673	7.98255	10.961	6.61352	7.59569	5.54604	3.65003	6.85563	6.32533	6.33721	6.76878	5.08835	5.55122	8.7438	5.40236	3.80568	9.2989	8.33783	8.084	8.33713	3.94322	6.87715	7.67253	5.37278	5.28578	4.60474	6.33132	4.41151	2.60768	2.65263	1.84365	5.4605	2.66545
EMLSAT00000000797	5.54901	6.55457	3.38992	5.25917	4.61108	6.10046	5.25518	4.07524	6.47855	6.01325	6.48152	6.50657	8.09618	8.80681	8.00153	6.35224	6.57976	6.79869	4.44357	6.14163	6.0891	3.24724	7.73043	7.41728	9.11432	7.88645	8.09498	8.6451	9.97801	11.6686	6.85812	8.5297	11.6464	7.72275	8.9225	8.35788	9.41465	13.4225
EMLSAT00000000798	0.487825	0.906483	0.706234	0.771344	0.56849	1.34852	1.06434	1.19447	1.01227	2.21541	0.467739	1.34892	0.783501	1.80029	1.34426	1.04135	1.14049	1.12272	0.931716	0.853005	0.553554	0.590407	1.49087	1.2501	1.0598	2.02217	1.00292	1.62096	2.19297	2.39356	0.979732	1.14316	1.49991	1.50443	2.17034	1.35201	1.78878	2.85584
EMLSAT00000000800	14.2079	14.6432	13.2066	13.0427	14.4649	15.8612	13.8364	14.0525	13.2945	13.5456	13.9653	11.7436	12.079	15.2295	13.1225	12.7045	11.4926	11.9133	14.1908	15.2404	10.5175	9.52031	11.927	12.751	15.8971	13.043	14.9005	12.5354	11.842	17.453	17.7331	15.6524	14.9991	20.2597	22.2661	22.2467	19.5825	24.6555
EMLSAT00000000803	24.3912	24.1961	26.4838	27.0672	27.6665	25.8146	24.0142	22.7651	26.9265	29.6232	24.7901	29.9144	36.4981	27.4909	34.8867	27.9082	24.389	28.0056	24.9413	25.8176	24.3564	26.9373	29.5965	26.5022	30.8756	27.2992	28.8697	25.5031	23.5744	22.0407	25.9629	22.2476	22.9398	26.478	27.7321	23.7216	24.9488	26.0834
EMLSAT00000000804	40.7334	43.7901	42.939	41.7227	45.037	39.4924	38.0502	43.071	45.0799	46.0805	43.6333	40.6264	47.9894	41.3093	44.1684	42.1747	41.1454	42.7881	45.7258	40.6599	37.6417	46.1993	43.2904	39.7533	46.5607	33.7702	43.1971	36.9578	30.4823	26.7281	28.7061	30.2497	24.9691	25.9765	26.6871	24.8278	28.8088	27.7017
EMLSAT00000000805	0.426847	0.139459	0.282494	0.0701222	0.252662	0.128431	0.133043	0.210788	0.0674849	0.316487	0.200459	0	0	0.145969	0.320061	0.104135	0.0877301	0.18712	0.0716705	0.056867	0.276777	0.147602	0.22087	0.250021	0.282614	0.101108	0.214911	0	0.109648	0.498658	0.195946	0.17587	0	0.200591	0.401914	0	0.28244	0.285584
EMLSAT00000000806	374.467	355.271	342.17	338.199	366.613	350.423	361.077	354.054	325.277	328.893	333.431	315.807	286.239	323.273	301.882	308.864	333.901	320.1	349.179	333.468	344.933	340.074	301.653	305.358	296.533	311.616	319.716	277.508	261.402	241.65	240.818	231.533	231.957	255.352	251.518	258.971	237.155	235.798
EMLSAT00000000807	15.6714	12.4816	11.5822	13.183	10.1065	15.6043	15.1668	14.4039	13.9019	11.8999	15.4354	11.8229	10.8384	13.9157	14.1467	15.3078	15.616	14.2835	11.0373	15.2972	14.6	10.2583	15.737	16.168	13.9188	12.3352	14.6139	14.2644	15.899	19.0487	14.3041	13.9817	15.4403	21.9647	22.2661	17.2074	18.641	17.7062
EMLSAT00000000808	20.3667	17.5718	17.0909	19.1434	20.6551	16.5676	17.8277	18.5494	19.7056	19.6222	16.7049	18.0121	14.4948	19.5599	15.3629	15.9327	20.0025	18.4625	18.3476	16.1502	17.5753	14.3912	23.9091	17.7515	19.7124	16.2784	18.4107	15.237	16.5569	22.3399	19.2027	20.1371	22.1458	19.7582	16.2373	17.822	19.6766	17.2303
EMLSAT00000000809	25.5498	24.6842	23.6588	22.8598	23.5607	23.1175	26.0098	26.0675	24.8344	22.977	25.7924	22.2969	24.6803	21.3115	22.6603	21.2435	24.038	23.8266	22.7912	27.9217	29.2692	24.0591	25.897	24.9187	24.1635	28.1081	24.9297	18.1547	23.5744	27.127	26.0609	24.4459	27.7043	28.5842	23.311	27.1631	25.043	26.4642
EMLSAT00000000810	115.554	106.128	130.936	125.729	109.971	111.799	111.556	118.955	140.571	153.433	140.656	136.797	132.412	130.983	138.074	134.855	131.507	162.482	130.225	118.113	118.045	139.557	132.522	149.846	156.215	143.068	147.501	150.965	140.569	119.179	112.669	110.183	104.376	118.95	123.066	108.53	109.587	117.946
EMLSAT00000000811	11.7688	12.2724	11.6529	10.4482	12.3804	11.9441	10.843	13.7012	12.2148	12.0265	11.9607	11.0294	9.98964	11.2396	13.7626	13.5376	13.5104	13.3479	14.4058	14.3305	13.7697	16.6052	13.473	11.0842	10.5274	16.4806	11.5336	17.8305	11.842	12.9651	13.4223	12.135	10.3229	9.52807	9.88709	11.9223	8.00245	10.3762
EMLSAT00000000812	49.2093	52.9246	52.3319	52.6618	60.5126	54.6473	47.6292	49.6055	57.1597	58.2336	54.525	68.3984	87.1645	58.9716	64.5883	62.2727	58.7792	62.498	57.0497	58.6299	58.5383	65.6827	54.9413	58.2548	61.1154	65.5182	63.9002	79.3188	49.8901	38.5961	46.9292	47.3091	45.615	41.1211	44.4517	49.2869	49.8976	44.0752
EMLSAT00000000813	23.1107	24.5448	23.5882	28.0489	24.3187	24.9156	22.0185	26.6296	26.6565	28.737	27.4629	26.3437	20.3057	28.0261	28.6135	30.5116	24.3012	26.8205	28.0232	27.1824	25.6019	29.3727	26.7804	26.3355	24.7288	27.6026	23.9984	24.7466	38.8156	35.9034	30.9595	37.7241	33.7921	35.304	35.2077	32.0795	34.2693	34.9365
EMLSAT00000000814	32.1355	29.4258	29.6618	31.0641	28.8666	29.9886	29.4024	29.5103	29.6934	28.0408	28.6657	29.597	24.3538	30.2156	33.1583	32.6984	32.3724	28.8788	30.0299	31.22	28.1621	34.2436	28.4922	29.5858	29.3919	26.2881	29.6577	27.0159	25.7674	25.1324	24.6892	23.3907	20.1165	23.6697	24.6775	24.3362	24.1957	24.1795
EMLSAT00000000815	2.19521	10.5989	13.5597	11.9909	12.4436	7.64162	10.3773	9.20441	9.71783	10.1276	10.3571	8.88703	9.79376	8.27159	11.2662	12.9127	6.05338	4.98986	12.399	11.3734	10.2408	15.7934	13.6387	15.7513	11.3752	7.98755	17.3362	16.1015	50.3286	44.6798	48.7906	24.6218	31.4099	40.4191	14.4689	34.6606	16.9464	31.2239
EMLSAT00000000817	0.304891	0.278918	0.494364	0.911589	0.757986	0.513723	0.465649	0.702627	1.41718	0.443082	0.801838	0.476091	0.652917	0.924472	1.0242	0.937215	1.14049	1.18509	0.645034	1.08047	0.553554	0.369004	0.993913	1.33344	1.48373	0.808866	0.788007	1.62096	0.657891	0.299195	0.29392	0.263805	0.352921	0.802363	0.884212	0.49164	0.659026	0.380779
EMLSAT00000000818	6.21977	6.55457	5.50863	5.46953	6.37972	6.16467	5.58779	5.2697	5.8037	3.92444	3.87555	3.57068	2.80754	4.76833	5.95314	3.22819	3.94785	3.99189	5.5903	3.98069	5.12038	7.08488	6.07391	5.66713	4.66314	2.62881	4.15495	5.61932	4.93418	5.6847	5.09461	6.15545	4.94089	6.31861	4.90336	5.40804	4.80147	6.28286
EMLSAT00000000819	8.84183	8.50699	8.54543	9.4665	9.03267	5.97203	9.64558	10.8205	12.6872	13.6089	13.2303	11.8229	11.9484	15.0348	12.8024	21.3477	8.50982	8.60751	8.31378	8.81438	7.81895	7.89669	16.8965	14.5845	14.2014	9.09974	12.6081	17.5063	9.75871	5.6847	6.17231	7.12274	5.11735	8.32452	7.39522	7.49751	7.06099	7.23481
EMLSAT00000000820	61.6489	56.7598	47.0352	52.5917	54.2592	55.4178	65.2574	59.7233	55.2026	52.5369	50.9167	49.5928	41.9826	58.631	48.2652	45.8194	56.9368	47.0295	49.0226	49.1899	57.4312	52.3986	58.1439	44.9204	47.0553	40.9488	46.9939	35.1207	41.4471	44.1811	49.4765	48.3643	47.4678	53.9589	52.3292	53.4659	46.9791	50.4533
EMLSAT00000000821	50.7948	51.2511	48.8008	49.2258	52.7432	54.3904	50.4896	52.2754	57.8346	57.2209	52.7208	57.2102	58.2402	56.4901	59.2113	64.772	60.6215	58.9428	55.1146	49.8723	46.2218	57.6384	61.457	59.9216	63.1643	54.6996	55.1605	60.8399	60.0874	55.2513	55.9427	54.7835	54.5262	62.4841	58.5187	52.2368	57.9942	55.213
EMLSAT00000000822	564.048	531.338	575.651	589.097	566.911	560.086	523.456	562.734	642.456	651.457	617.014	626.535	578.158	648.347	600.499	597.11	648.764	670.513	579.169	612.344	583.169	618.082	592.703	683.223	616.594	636.881	675.107	635.199	559.755	493.173	468.9	506.33	432.239	540.091	601.183	514.378	479.017	486.636
EMLSAT00000000823	24.7571	27.055	27.3313	24.122	29.1193	23.3102	25.7437	25.7864	22.7424	25.319	24.5229	27.0578	32.1235	23.7443	23.2364	25.6172	24.2135	26.1344	31.1767	26.6706	22.9725	29.5203	24.4061	24.8354	30.3811	29.5236	28.6548	25.2869	15.899	15.5581	15.2838	16.8835	13.9404	14.4425	15.3531	13.5201	18.0761	10.0907
EMLSAT00000000824	7.56129	7.53078	6.07361	7.64332	7.07454	7.44898	6.98473	6.39391	6.88346	5.50688	6.4147	5.15765	5.81096	6.51996	4.67289	7.28945	6.49203	5.48885	5.37529	6.31223	7.05782	5.83027	5.96348	4.08367	4.23922	2.22438	5.58769	3.78223	5.37278	6.28309	6.76015	7.0348	8.91124	6.21832	4.90336	5.65386	6.11952	6.37805
EMLSAT00000000825	2.92695	3.48647	3.95491	4.97868	3.34777	2.31175	3.19302	4.98865	2.63191	4.24093	2.80643	3.09459	4.50513	2.91938	2.43246	4.79021	3.86012	2.43256	4.30023	2.61588	3.25213	3.69004	3.58913	2.66689	1.83699	2.62881	2.79384	2.3774	2.74121	6.08363	3.23311	4.04501	2.91159	2.50739	2.73302	2.70402	3.95415	2.66545
EMLSAT00000000826	16.647	18.1994	21.1164	19.2836	18.3812	21.6406	19.8233	20.7978	18.6933	19.1791	23.2533	21.3447	22.9174	16.4945	20.996	23.118	23.073	21.0198	23.9379	27.0687	25.7403	22.7307	18.277	18.4182	22.1852	24.5693	17.9093	26.2595	20.9429	14.3614	15.0879	16.4439	16.5873	18.0532	16.8	18.5594	15.44	17.5158
EMLSAT00000000827	426.603	39.5366	18.4327	194.379	35.8149	122.394	333.604	10.3286	621.401	438.081	388.691	478.154	867.923	1503.19	751.12	44.2574	282.579	415.718	169.071	36.9635	37.6417	239.705	1386.23	966.996	899.844	297.966	950.551	448.141	1.53508	1.29651	1.17568	1.40696	1.23522	48.9442	224.992	39.3312	4.80147	5.14052
EMLSAT00000000828	18.1715	13.388	12.7122	17.3903	13.7701	19.5857	16.0316	13.2796	32.0553	28.6737	30.0021	34.5959	49.1647	35.3732	31.7501	20.2022	22.6344	22.891	15.1941	13.8755	16.9526	18.524	35.56	35.0029	38.1529	29.6247	33.0963	40.9562	13.4868	14.4611	11.5608	12.0471	11.5581	22.3659	22.9091	18.1907	14.9693	18.563
EMLSAT00000000829	50.7948	63.4538	63.4198	66.1253	59.6914	61.7752	58.0065	65.4146	51.8959	59.4996	56.8636	77.7615	51.5152	43.5475	45.0006	78.2054	67.1135	67.176	56.978	92.2382	88.7762	62.6569	45.3887	46.0871	53.3435	98.075	45.6328	82.5607	105.482	109.705	105.027	109.743	110.993	122.16	111.089	143.19	109.304	156.12
EMLSAT00000000830	873.633	1623.02	1647.79	1403.43	1807.04	1228.95	1240.36	1750.95	909.899	1317.92	1135.07	949.642	592	229.512	864.741	1883.07	1283.14	1376.58	1578.97	1560.03	1406.24	1387.38	211.593	601.716	760.445	1250.1	593.513	1078.58	2051.19	1704.91	1507.12	2095.67	1658.02	1999.99	1755.08	1886.42	2118.77	1736.07
EMLSAT00000000831	142.994	129.139	121.19	121.311	135.364	130.421	134.373	130.056	138.681	125.899	124.686	103.232	123.206	132.102	119.831	119.026	134.578	136.223	132.662	118.568	120.536	133.579	133.792	135.344	120.747	97.9739	129.663	74.9963	81.7978	81.4807	78.5745	73.4258	68.2019	74.2186	73.9522	76.5729	78.9889	66.8268
EMLSAT00000000832	22.196	23.3594	20.6927	19.2135	23.1817	19.5215	21.8855	21.922	18.4234	19.1158	19.9791	16.1077	22.7215	17.565	19.4597	21.2435	19.7393	22.7039	22.3612	20.8702	22.6957	21.7712	18.8291	18.8349	20.4189	17.2895	18.9122	24.9627	24.342	23.7361	22.6318	26.2046	27.7043	20.0591	24.8383	24.3362	24.9488	23.4179
EMLSAT00000000835	1921.36	3036.16	2740.4	2365.57	2574.69	2783.03	2374.08	2877.47	2076.58	2414.29	2549.98	1892.22	1417.48	678.173	1436.82	3455.72	2495.39	2661.72	2218.13	2518.64	2356	2210.19	543.063	1552.04	1641.35	2468.76	1542.99	2323.05	3378.27	3267.71	2861.7	3858.77	2965.94	5202.83	4921.6	4691.11	4608.28	4810.58
EMLSAT00000000836	6.89053	5.71781	5.50863	5.46953	4.61108	7.51319	5.98691	4.63734	4.04909	5.12709	4.47693	4.44351	3.72163	3.64923	6.01715	5.62329	2.89509	4.49088	5.30362	5.62983	6.36587	4.35425	4.96957	5.58379	4.73379	6.47093	5.37278	7.67253	2.96051	3.29114	3.62501	5.10023	4.14682	4.51329	4.50144	4.17894	4.80147	5.61649
EMLSAT00000000839	28.5987	24.1264	24.8594	24.9635	27.7297	29.4106	26.2759	26.6998	28.2762	25.5089	30.3362	19.8371	26.5084	27.053	28.9975	23.8469	29.3896	26.8829	26.8048	23.3155	27.6777	25.3875	29.6517	27.1689	25.294	24.0638	29.6577	18.695	30.5919	31.1163	37.3278	29.2824	24.6162	41.0208	46.6221	40.929	42.0835	36.3644
EMLSAT00000000840	0.914672	0.767024	0.564987	0.490856	0.631655	0.513723	0.864776	0.983678	1.01227	0.759569	0.868657	1.34892	1.43642	0.778503	0.704135	1.14549	0.789571	0.686106	0.788375	0.625537	1.10711	0.516606	1.04913	0.500041	1.13046	0.909974	0.859644	0.756447	0.438594	0.59839	0.29392	0.791416	0.441151	0.702068	0.723446	0.61455	0.376586	0.951948
EMLSAT00000000841	206.35	15.4102	9.67541	95.7869	13.0753	40.6483	162.378	4.84813	325.885	237.049	192.775	322.155	610.739	825.407	371.719	20.2022	132.297	193.981	86.793	9.89485	14.7384	113.727	699.273	491.457	456.281	161.773	502.032	275.995	2.63156	0.797853	1.37162	2.02251	1.58814	21.1623	102.408	18.0678	4.33074	2.28468
EMLSAT00000000842	46.8922	44.836	49.9308	45.0886	50.9746	48.6752	49.8909	49.1136	47.3744	44.3082	42.2969	43.483	42.3743	48.5591	47.241	42.1747	43.2509	44.4098	46.1558	41.6266	44.9763	44.7233	47.5974	45.1704	46.7727	42.1621	50.7906	39.6594	47.4778	46.8739	41.6386	39.0432	39.7036	43.5282	46.7828	45.9683	43.8723	43.5992
EMLSAT00000000843	725.335	800.773	812.522	797.36	710.549	810.911	763.198	812.939	824.463	841.476	885.63	920.521	1089.13	758.845	787.414	894.312	880.459	934.477	740.786	815.473	776.913	822.51	717.716	870.822	887.197	917.052	885.863	959.931	913.92	877.339	723.434	923.142	807.747	993.226	917.169	880.159	938.923	946.617
EMLSAT00000000844	5.24412	5.09025	6.92109	6.73173	5.74806	5.26566	6.31952	5.90207	7.55831	7.46909	6.94926	9.12507	8.42263	7.68771	7.29739	9.47629	7.45706	7.48479	6.23533	7.84764	5.74312	5.16606	6.95739	6.75056	5.65229	8.79642	7.95171	12.9677	11.9517	9.17531	8.13177	10.5522	11.8228	7.92334	8.84212	8.35788	11.4859	9.32909
EMLSAT00000000845	0.548803	1.1854	1.48309	1.61281	1.32648	1.47695	0.665213	1.19447	0.472394	1.70903	0.668198	1.03153	1.50171	0.778503	1.72833	1.24962	0.877301	1.18509	1.50508	3.86695	5.95071	1.47602	0.552174	0.500041	0.918497	1.61773	0.143274	3.8903	15.2411	10.2724	12.2466	10.2884	17.5578	3.81123	3.45646	7.98915	11.1093	11.1378
EMLSAT00000000846	88.3573	83.3267	73.9427	74.8204	89.6951	72.4349	83.0185	75.954	78.1475	84.1856	68.0226	70.6995	81.5494	76.6825	73.486	83.4121	76.5884	79.1517	80.916	71.823	73.1383	78.1551	75.4822	78.6731	80.5451	67.7425	70.849	69.1608	50.7672	46.076	46.2433	48.716	43.2328	41.1211	40.9149	40.0687	51.0274	37.4116
EMLSAT00000000847	5.97586	0.767024	0.141247	0.911589	0.694821	2.37597	5.18866	0	9.78531	15.8244	5.14512	13.4099	9.40201	28.5127	11.7142	0	5.35154	3.80477	3.44018	0.170601	0.0691943	2.28783	29.0996	18.5015	12.9296	4.04433	18.3391	4.86287	0.219297	0	0.0979732	0	0.0882301	0.802363	2.3311	0.61455	0.188293	0.0951948
EMLSAT00000000848	0.914672	0.348647	0.21187	0.0701222	1.8318	0.770584	0.997819	0.491839	1.3497	0.506379	1.53686	1.50762	1.30583	2.23819	1.08821	0.20827	0.877301	0.935599	0.788375	0.454936	0.48436	0.0738008	2.81609	1.83348	0.635882	0.303325	1.79093	0.216128	0.548242	0.0997316	1.95946	0.439675	0	0	0.0803829	0.12291	0.376586	0
EMLSAT00000000849	0.121956	0.557835	0.635611	1.33232	4.48475	0.128431	0.598691	0.351313	0.26994	0.696272	0.334099	0.0793485	0.848793	0.535221	3.00857	0.520675	0.17546	0.249493	1.86343	0.739271	1.10711	1.32841	0.607391	0.500041	0.706536	0.303325	0.358185	2.16128	2.96051	1.8949	6.07434	1.84664	1.58814	0.702068	0.482297	0.86037	1.69464	1.04714
EMLSAT00000000850	15.4884	8.36753	10.5935	10.2378	10.3591	7.06369	11.3751	10.8205	16.6013	20.5717	8.41929	10.712	24.0274	31.2861	13.1225	7.08118	7.72025	8.54514	8.81547	3.63949	4.56682	10.4059	36.057	14.0012	14.9786	2.12327	14.4707	7.02415	91.6661	77.3917	32.3312	36.7569	38.0272	30.5901	25.2402	25.8111	35.0225	35.0317
EMLSAT00000000851	13.1103	15.2707	14.2659	17.4604	16.3599	18.5582	15.3664	16.582	11.4724	11.9632	13.0299	18.1708	19.0652	14.1104	13.1865	12.8086	15.9669	16.5913	12.614	20.1878	22.8341	16.3838	16.3443	13.5011	15.8264	18.1995	13.0379	24.4224	38.8156	31.5152	26.7467	32.0963	39.2624	25.8762	20.9799	19.4198	25.1371	29.9864
EMLSAT00000000852	1098.22	713.96	640.272	533.911	535.707	1384.68	925.909	436.121	825.543	668.674	1250.13	639.152	690.525	780.497	647.676	415.603	1291.56	1110.93	510.079	562.016	759.338	886.126	444.776	1031	774.01	797.036	981.427	734.51	230.042	195.474	223.673	164.175	164.637	562.657	804.15	535.396	268.977	369.451
EMLSAT00000000853	15.3055	17.2232	14.5484	18.372	16.8652	18.7509	17.096	15.5281	13.4295	12.5962	14.099	13.6479	15.9312	12.8453	11.9063	12.9127	13.6859	11.7262	14.1908	12.6245	11.2095	10.4797	14.1909	12.1677	8.97301	9.20085	14.3274	12.9677	27.8507	24.7334	34.6825	38.4276	37.7625	22.8674	19.6938	28.8839	30.1269	22.942
EMLSAT00000000854	1.34152	0.418377	0.847481	0.420733	0.631655	0.834799	0.864776	0.351313	1.41718	0.632974	0.467739	0.714136	0.848793	1.75163	0.832159	0.937215	0.701841	1.06035	0.645034	0.341202	0.48436	0.442805	1.87739	1.33344	0.98915	0.60665	0.573096	0.324191	1.20613	0.498658	0.685812	1.84664	1.49991	1.10325	0.803829	1.35201	1.78878	2.18948
EMLSAT00000000856	0.853694	0.906483	0.706234	1.2622	0.505324	0.577938	0.53217	0.632364	0.877304	2.21541	0.668198	4.60221	2.3505	2.38416	0.768147	1.24962	0.789571	0.997973	0.573364	0.398069	0.622748	0.664207	2.76087	0.16668	0.565229	0.303325	0.358185	0.432255	2.96051	2.99195	3.42906	3.2536	1.67637	3.71093	2.00957	3.93312	3.10683	4.56935
EMLSAT00000000857	41.9529	40.7917	38.631	38.9178	37.0782	45.4002	39.5802	37.6608	61.2088	49.4986	66.6193	66.6527	75.869	56.6361	49.4174	59.7735	51.5853	60.2526	39.4188	42.3659	38.126	43.6163	58.8065	73.9228	63.3763	58.3395	71.0639	47.7642	26.206	29.0219	28.4122	31.7446	24.2633	34.7022	38.8249	37.7334	32.9513	33.6038
EMLSAT00000000858	0.97565	0	0.21187	0.350611	0.126331	0.321077	0.332606	2.10788	0.742334	18.8626	0	0.396742	7.05151	0.291938	12.5464	0.520675	1.05276	3.61765	0.0716705	1.87661	0.415166	0.369004	2.76087	0.16668	0.635882	0.404433	0.429822	6.59189	0.219297	0.698121	0.489866	0.879351	1.85283	3.81123	2.73302	1.2291	2.25952	3.7126
EMLSAT00000000859	11.9517	14.8524	16.7377	16.619	35.9412	9.95338	13.7699	13.8418	10.6626	13.3558	7.7511	9.83921	10.4467	11.4343	18.7556	7.91426	9.65031	7.73429	20.9278	5.91417	9.34123	21.4022	12.4239	10.3342	9.25562	8.29088	10.1725	6.69995	35.1972	36.801	50.7501	46.3418	36.5273	26.5783	53.4546	26.0569	36.5288	28.3681
EMLSAT00000000860	2.07326	0.767024	1.12997	1.47257	0.505324	1.79803	1.66303	1.1242	2.96934	1.58244	2.47233	2.14241	1.95875	4.81698	3.00857	1.14549	1.49141	2.18307	1.2184	2.38841	1.31469	1.40222	6.6813	4.25035	5.08706	1.31441	3.51021	3.67417	2.08332	1.09705	1.56757	1.31903	1.49991	2.80827	2.65263	3.44148	3.20098	3.23662
EMLSAT00000000861	95.8576	92.1823	84.8187	93.8235	95.7589	91.25	93.928	93.6602	86.8531	79.818	86.6653	82.5224	94.9342	86.6084	78.7991	79.8716	88.081	75.6588	84.8579	85.1299	89.4682	79.8525	79.513	72.6727	70.7949	75.0223	76.6516	66.7834	78.0697	78.4888	83.6691	79.1415	80.9953	79.7349	84.3216	81.1206	81.7192	71.7769
EMLSAT00000000862	0.121956	0	0.21187	0.140244	0.0631655	0	0.332606	0	0.13497	0.25319	0	0.317394	0.0652917	0.145969	0	0.104135	0.0877301	0.18712	0	0.056867	0.138389	0.0738008	0.165652	0.250021	0.353268	0	0	0	0.109648	0.0997316	0.195946	0	0	0.100295	0.0803829	0	0.0941465	0
EMLSAT00000000863	11.5249	12.7605	11.3704	8.48479	11.6856	10.9166	11.9073	12.4365	12.4847	11.8999	9.88933	9.83921	15.8659	9.82859	12.5464	9.47629	11.7558	11.1024	10.7506	8.01824	10.5175	11.8081	11.5957	10.4175	14.0601	8.29088	9.45608	13.508	16.3376	17.2536	19.9865	24.8856	19.3224	13.5399	15.2727	14.6263	20.7122	17.0399
EMLSAT00000000867	41.831	8.57672	6.92109	10.5885	9.3485	28.4474	33.4602	3.37261	48.3867	32.2184	64.2806	45.3873	88.3397	76.8285	61.4517	11.6631	43.3387	42.3515	18.3476	13.1363	15.1535	49.9632	52.2357	119.843	72.6319	52.6774	117.7	83.8575	0.877188	0.797853	0.783785	0.52761	0.529381	12.8378	43.0048	6.88296	1.78878	1.42792
EMLSAT00000000869	160.799	180.739	251.419	311.273	269.401	225.717	217.325	240.931	196.584	219.199	254.918	409.517	287.871	226.69	237.677	243.572	368.993	478.528	276.648	441.174	551.824	385.978	188.623	223.852	198.254	398.569	215.914	509.737	410.524	367.71	387.288	529.193	516.852	279.423	238.898	322.147	341.375	318.903
EMLSAT00000000870	8.65889	2.09188	1.05935	1.33232	2.0213	4.43086	7.38386	0.702627	8.90801	4.05103	7.88474	4.52286	13.1889	11.7749	9.4098	1.04135	4.82516	5.23936	3.72687	1.42167	0.622748	3.02583	9.33174	11.2509	11.3046	4.8532	15.5452	10.5903	0.986836	1.99463	1.4696	1.14316	1.67637	5.41595	18.0861	4.9164	2.8244	3.42701
EMLSAT00000000872	0.365869	0.488106	0.282494	0.280489	0.315828	0.128431	0.133043	0.281051	0.26994	0.506379	0.334099	0.476091	0.0652917	0.194626	0.448086	0.520675	0.0877301	0.124747	0.143341	0.284335	0.207583	0.295203	0.165652	0.250021	0.141307	0.101108	0.286548	0.432255	0.219297	0.299195	0.195946	0	0	0	0	0.12291	0	0
EMLSAT00000000873	64.027	66.243	66.3154	64.3722	54.7013	67.3619	69.1821	68.7169	50.4787	52.347	53.0549	41.3405	36.3022	44.6179	55.8187	52.7965	51.7608	42.102	59.3432	60.5065	68.5023	55.941	53.2296	46.4205	52.5663	47.5209	46.779	48.8448	106.14	87.4646	82.6894	95.8492	90.2594	68.6021	59.8049	75.2209	85.0143	77.0126
EMLSAT00000000879	3.23184	1.74324	2.1187	2.17379	2.0213	2.11911	2.39477	1.61604	1.48467	0.443082	1.3364	0.872833	1.24054	1.16775	1.28024	2.39511	0.965031	0.623733	1.43341	1.25107	1.31469	0.959411	1.98783	1.08342	0.918497	0.60665	1.28947	0.648383	0.877188	1.19678	0.979732	1.31903	1.41168	0.902659	1.44689	0.86037	1.2239	0.19039
EMLSAT00000000880	131.957	139.459	145.414	157.775	160.125	150.842	145.615	145.444	189.498	211.16	180.213	228.682	297.534	179.056	196.582	194.524	187.304	209.512	152.371	168.554	143.44	167.749	160.351	198.85	195.216	180.68	192.274	249.519	166.446	152.49	147.744	162.68	163.402	173.712	171.859	128.564	176.995	158.88
EMLSAT00000000883	11.4639	23.7777	14.9015	20.1952	12.1278	13.9347	16.7634	21.9922	8.09819	12.6595	13.8985	11.1881	5.87626	8.90412	10.8821	17.4947	12.1945	14.034	23.8663	18.6524	20.6199	16.6052	10.3809	11.2509	8.90235	12.7396	12.1067	11.9951	18.4209	20.1458	23.2196	27.4357	26.6455	11.9352	12.2986	21.6322	20.9005	21.7044
EMLSAT00000000884	3.41477	3.69566	3.3193	4.27746	3.53727	3.66027	2.79389	3.51313	2.6994	4.43082	3.74191	3.17394	4.50513	4.03848	2.81654	2.70751	2.80736	4.678	3.08183	3.92382	3.73649	3.61624	3.64435	3.75031	3.74464	4.34766	3.15203	4.53868	3.50875	2.49329	2.9392	1.93457	2.82336	3.20945	2.97417	2.33529	2.54196	2.47507
EMLSAT00000000885	21.4033	23.4291	23.2351	20.1251	19.2023	21.2553	19.3577	23.6785	18.6258	23.9264	22.5183	21.8208	19.3264	20.9709	23.1084	21.7642	18.3356	22.4544	21.4295	22.9743	22.3497	21.2546	24.7374	21.0851	21.1961	20.2217	19.6285	19.0192	16.6666	17.0541	14.5	14.861	14.2933	16.9499	13.3436	12.9056	15.0634	13.4225
EMLSAT00000000886	4.20749	4.04431	3.88429	4.48782	4.92691	3.7887	4.78953	3.0213	2.90185	2.91168	2.87325	3.72938	5.87626	2.77342	2.43246	3.43646	4.21104	3.86714	4.01355	3.24142	4.29004	3.54244	2.92652	2.66689	3.25007	3.23546	2.79384	2.16128	3.3991	5.28578	3.03717	6.41926	6.79372	4.01182	4.58182	2.82693	5.08391	4.37896
EMLSAT00000000887	22.9887	22.6621	21.1164	21.3873	24.3819	20.3563	22.4177	22.3435	18.086	15.8877	17.7741	13.7273	13.9071	14.9375	17.6674	19.5774	16.581	17.215	17.4159	16.8326	18.3365	20.5904	17.7248	15.4179	15.4731	14.1552	14.8289	13.3999	24.4516	28.8224	27.9224	30.3376	29.3806	25.0739	26.6067	24.7049	22.8776	26.369
EMLSAT00000000888	250.315	243.007	252.055	272.074	262.895	253.586	240.009	250.978	249.357	259.773	265.943	313.109	256.139	291.938	274.292	260.962	295.563	270.513	269.338	284.506	279.545	255.498	273.105	288.857	262.902	289.271	280.244	337.483	238.047	251.922	252.281	242.701	242.633	259.966	264.138	262.782	252.501	266.26
EMLSAT00000000889	19.635	19.3848	19.7746	17.6708	22.3606	18.7509	18.4264	21.0085	16.8712	17.1536	18.1082	17.3773	17.8246	16.3486	20.996	18.536	19.2129	18.3377	21.2861	22.2919	23.872	20.9594	15.4609	15.5846	17.2395	21.6372	16.9063	16.1015	15.2411	12.6659	14.4021	14.4213	17.0284	11.3334	13.6651	13.0285	12.9922	11.1378
EMLSAT00000000890	1.76837	1.88269	1.41247	1.54269	1.95813	1.60538	1.99564	2.38893	1.95706	1.70903	1.73731	1.82501	1.82817	1.45969	2.43246	2.18684	2.71963	1.93357	2.79515	1.59228	2.69858	1.84502	1.43565	2.00016	1.76634	1.81995	1.9342	1.83708	1.31578	1.19678	1.56757	1.67077	1.94106	1.20355	0.803829	1.10619	1.50634	1.61831
EMLSAT00000000891	10.3053	12.1329	11.2291	11.7805	11.9383	13.8063	10.1112	12.6473	11.27	9.8744	10.6243	9.12507	9.33672	9.53666	10.562	13.9541	10.8785	11.6014	8.7438	8.30258	11.4862	8.04429	8.61391	9.16742	8.61974	8.79642	9.95754	5.94351	3.3991	6.68202	5.68244	8.26589	5.82319	3.10916	3.69761	3.19566	5.74294	3.42701
EMLSAT00000000892	1.09761	0.418377	0.988728	0.981711	0.757986	0.706369	0.53217	0.632364	0.674849	0.822866	0.601378	0.793485	1.37113	1.02178	0.384073	0.728945	0.43865	1.06035	0.573364	0.853005	0.691943	1.25461	0.883478	1.2501	0.77719	0.909974	0.931281	0.648383	0.548242	0.797853	0.783785	0.52761	0.441151	0.100295	0.321531	0.12291	0.753172	0.571169
EMLSAT00000000893	32.0135	34.0977	31.7805	39.8294	38.7836	33.1993	36.3871	37.8013	33.7425	37.4088	38.2877	39.9916	50.9276	43.6935	38.9194	37.1762	39.3908	37.9853	34.1152	36.2243	45.5298	38.0074	39.0387	41.0867	41.403	36.5001	41.6927	45.1707	38.048	32.9114	29.8818	35.7896	39.5271	31.7937	32.3943	31.2191	28.8088	29.4152
EMLSAT00000000894	73.1737	64.43	65.0442	73.2777	71.8192	66.5913	70.1799	68.3656	60.8714	58.6134	60.4719	74.0321	67.577	61.3071	59.9155	66.9588	62.2884	52.9549	69.162	73.1309	68.9175	66.4945	65.1013	53.171	58.5012	69.5625	54.3725	59.9754	60.8549	65.5237	72.0103	61.4666	77.2014	60.077	54.1781	65.511	64.0196	70.349
EMLSAT00000000895	21.2814	20.0821	16.1728	13.8141	16.2335	20.0994	21.3533	17.6359	11.6074	10.5074	11.9607	9.99791	10.6426	11.6775	11.2662	13.5376	9.21166	8.29565	12.3273	9.55365	13.9772	10.9963	11.2643	9.41744	7.48928	7.68423	9.38445	6.59189	36.6226	58.7419	60.7434	58.8286	54.7909	32.7966	50.802	51.1306	40.8596	36.2692
EMLSAT00000000896	95.1868	96.2266	86.2312	69.2808	65.25	93.1122	93.928	85.7907	62.626	52.9166	70.4281	56.4168	47.2712	72.2061	64.8444	58.0032	63.2534	54.3895	69.5204	64.0322	72.308	61.6237	68.1935	58.8382	57.8653	55.6095	61.966	47.2239	89.8021	92.8501	92.5847	78.2622	86.3773	83.847	83.2766	96.1156	85.6733	101.192
EMLSAT00000000897	633.197	736.064	677.349	680.957	751.354	700.525	694.416	609.248	885.132	956.55	801.37	1047.8	1431	787.163	844.321	866.82	850.719	932.356	641.666	754.397	646.067	735.942	736.214	881.823	917.72	839.805	871.392	1293.09	653.615	615.543	532.092	703.568	704.076	659.543	661.872	504.914	759.103	627.905
EMLSAT00000000899	151.592	160.796	179.878	181.967	153.176	167.474	168.232	170.317	149.951	163.75	175.001	176.392	151.999	155.36	152.861	171.51	157.914	157.243	157.675	164.459	172.501	146.495	161.29	160.013	163.846	174.412	156.885	153.667	266.226	296.303	307.93	268.378	304.306	278.721	278.527	289.33	269.353	308.431
EMLSAT00000000900	2.19521	1.74324	1.41247	1.54269	1.38964	2.56861	2.79389	1.82683	1.75461	0.949461	1.3364	0.793485	1.76288	0.973128	1.47228	0.728945	1.31595	0.997973	1.79176	1.42167	2.14502	1.18081	0.496957	1.2501	1.0598	1.51662	0.573096	0.972574	1.42543	1.69544	2.05744	1.4949	2.20575	1.10325	2.73302	2.82693	3.01269	2.18948
EMLSAT00000000901	16.4031	20.2913	25.9894	15.497	13.9596	20.6773	22.8833	20.7978	11.135	10.8872	15.0345	14.4414	7.18209	11.3856	12.5464	13.0169	11.8436	10.4163	15.3375	18.368	20.2047	15.7934	10.8778	8.33402	9.53824	16.1773	9.88591	14.2644	39.8024	45.6771	58.9799	42.1209	46.9384	62.7849	40.8345	69.3213	54.4167	76.727
EMLSAT00000000902	2.92695	2.71945	1.48309	2.38416	1.20015	2.18332	3.05998	1.47552	3.50921	2.342	3.00689	1.74567	3.1993	5.54683	3.77672	2.29097	2.19325	2.5573	1.29007	1.13734	2.00663	1.62362	6.12913	2.33353	3.39137	2.72992	3.58185	1.94515	9.32012	5.88416	8.32772	6.33132	5.20558	13.5399	17.845	15.1179	9.3205	12.9465
EMLSAT00000000903	479.959	437.97	426	401.66	389.921	451.241	465.649	436.472	412.4	373.012	428.449	397.536	358.452	452.699	378.888	378.01	412.244	396.881	385.874	423.033	417.795	378.451	421.53	390.699	366.268	385.223	399.52	374.441	387.607	422.264	396.302	382.43	385.566	455.341	441.382	434.61	404.548	445.512
EMLSAT00000000904	156.958	174.463	168.437	141.577	106.055	193.673	166.769	151.416	175.461	153.306	208.077	156.158	108.841	150.251	135.322	179.945	186.514	194.293	124.922	159.967	182.189	145.461	145.443	172.264	186.172	175.827	174.508	171.173	239.363	218.711	197.612	268.378	192.077	449.925	467.507	410.151	324.523	415.811
EMLSAT00000000905	171.592	169.791	169.002	142.418	169.22	144.677	161.381	163.22	133.823	126.468	128.895	94.8214	97.35	127.528	119.639	144.019	134.49	127.242	156.17	139.836	132.369	146.273	124.902	117.01	112.551	99.3894	116.625	82.2365	120.613	117.584	115.314	102.796	98.6413	90.7674	90.9934	97.7135	103.749	90.4351
EMLSAT00000000907	1.58543	1.32486	1.12997	0.771344	1.20015	1.54117	1.52999	1.26473	2.42946	2.59519	2.33869	2.06306	2.61167	2.82207	1.92037	2.0827	0.965031	2.30781	0.931716	0.853005	1.10711	1.25461	2.26391	2.25019	2.04895	1.11219	2.43566	1.83708	6.57891	9.17531	6.17231	8.61764	8.64655	4.51329	2.3311	4.79349	5.17806	5.23571
EMLSAT00000000908	54.9413	58.9911	59.3237	62.3387	58.1123	60.1056	54.4144	58.3883	79.6322	78.9319	72.9672	78.3169	80.6353	68.4109	76.1746	74.4565	68.1663	67.4879	60.6332	59.3691	51.4113	63.9853	68.4144	83.3402	82.1701	64.2038	78.6574	83.8575	97.2582	81.8796	77.8887	87.6712	82.7599	81.2393	89.0642	70.5504	90.0982	79.7733
EMLSAT00000000909	707.468	741.921	739.357	757.6	773.904	684.407	701.4	745.909	744.831	706.336	719.382	832.524	739.168	746.633	689.092	772.369	744.565	742.055	760.209	788.347	725.502	775.647	709.323	773.564	711.411	747.392	756.129	769.198	699.777	623.422	567.559	561.289	525.146	561.153	574.094	526.055	565.538	529.188
EMLSAT00000000911	1.15858	1.1854	1.97746	0.981711	1.51597	1.22009	0.997819	1.6863	1.3497	1.77233	1.3364	1.11088	1.04467	1.21641	0.704135	1.14549	0.701841	1.49696	0.860046	0.853005	0.691943	0.516606	1.54609	0.916742	0.847843	0.707758	1.3611	0.972574	1.42543	0.897584	0.587839	0.70348	0.970531	0.802363	0.723446	1.10619	1.12976	1.33273
EMLSAT00000000912	3.65869	3.27728	2.47182	3.7866	3.78993	2.76126	3.1265	3.0213	3.5767	3.35476	2.27187	4.60221	2.54638	1.99491	2.1124	3.54059	1.84233	1.93357	1.50508	1.47854	2.69858	2.95203	3.20261	2.66689	1.34242	1.71884	1.14619	2.26934	0.328945	1.49597	2.05744	2.02251	1.94106	0.401182	0.723446	0.49164	0.376586	0.761559
EMLSAT00000000913	65.7344	63.2446	71.4003	73.2777	67.6503	64.7291	62.9956	73.7056	83.8162	82.2233	77.6446	73.9528	66.6629	87.7762	77.5188	73.6235	76.5884	81.5219	76.3291	71.4249	65.181	74.9816	80.0652	86.1738	81.0397	77.4489	82.4542	78.3462	71.8197	72.4051	72.892	74.3051	63.8786	73.5166	80.3025	65.6339	72.1162	74.1568
EMLSAT00000000914	189.703	174.393	209.752	208.333	199.35	191.49	182.202	203.902	245.578	246.417	236.275	265.421	282.517	255.349	250.736	236.386	247.574	259.535	231.209	227.866	209.451	248.414	245.11	275.606	264.174	244.985	275.946	270.159	203.508	172.536	153.23	165.406	133.58	200.591	204.414	159.046	163.721	168.019
EMLSAT00000000915	171.836	26.6366	16.1021	49.5063	24.1924	62.3531	150.937	11.3123	262.921	173.562	192.775	228.682	620.076	561.252	322.366	28.6371	151.071	205.582	88.298	23.5998	25.3251	115.646	504.853	491.457	460.308	179.467	485.699	296.743	6.03067	6.48255	6.07434	9.49699	5.47027	65.6935	194.687	43.3872	18.3586	21.6092
EMLSAT00000000917	5.60999	4.18377	1.76559	5.32929	5.17957	4.88037	7.64995	5.55075	4.25155	4.24093	3.47463	5.15765	5.48451	2.18954	3.45666	5.31089	2.80736	2.61968	3.29684	3.98069	4.35924	4.35425	4.63826	4.00033	3.25007	2.22438	4.94295	3.24191	1.42543	1.8949	2.9392	4.13295	5.47027	2.90857	2.89378	1.72074	1.60049	1.42792
EMLSAT00000000919	1.4025	1.32486	1.05935	1.68293	1.70547	1.09166	1.39695	1.05394	1.07976	1.32925	1.26958	0.952182	0.783501	1.1191	0.704135	1.04135	0.43865	1.30984	1.00339	1.25107	1.38389	1.47602	1.38043	1.16676	0.565229	0.202217	0.501459	1.1887	0.438594	0.498658	0.881759	0.70348	0.17646	0.401182	0.401914	0.61455	0.376586	0.475974
EMLSAT00000000920	48.7825	43.0928	45.4109	55.8874	55.1435	64.9217	57.6739	48.2002	68.3622	81.717	66.6862	82.3637	92.4531	48.5104	67.0208	65.9175	63.6043	71.7293	58.6265	53.1138	50.3042	56.31	62.0644	75.8396	98.3498	85.3354	85.1048	106.227	99.3415	73.8014	82.1995	92.068	89.3771	95.2807	81.0259	53.4659	85.5792	93.6717
EMLSAT00000000921	0.243912	0.209188	0	0.0701222	0.126331	0.449507	0.133043	0	0.202455	0.126595	0.200459	0.476091	0	0.0973128	0.0640122	0.20827	0.17546	0.0623733	0	0	0.0691943	0.0738008	0.110435	0.16668	0.0706536	0.101108	0.071637	0.216128	0.219297	0.199463	0.0979732	0	0.26469	0	0.0803829	0.36873	0	0.19039
EMLSAT00000000923	60.0025	68.6835	54.8038	54.2045	60.1968	58.1791	59.7361	65.9767	43.7977	42.9789	43.9006	35.7068	31.7318	33.8649	39.3675	56.5453	46.9356	44.0979	59.4865	54.4786	55.563	46.0517	36.1122	33.9195	36.5279	37.2078	34.4574	30.2579	70.504	80.9821	83.0813	75.888	80.6423	77.8293	57.1522	78.2937	73.9992	79.7733
EMLSAT00000000924	69.3931	72.3791	66.8804	73.7686	73.9037	63.5732	66.9869	71.1059	77.0678	74.6276	70.8958	77.8408	100.027	73.9577	73.9981	80.6005	80.5362	84.2039	76.6158	67.8992	71.1317	76.6053	75.3717	79.3399	86.4094	77.1456	81.8095	65.2705	42.9822	35.8036	30.4697	39.307	32.204	40.0179	39.7091	28.0235	37.6586	28.0825
EMLSAT00000000926	0.304891	0.0697294	0.21187	0.140244	0	0.192646	0.0665213	0.210788	0	0.0632974	0.200459	0.0793485	0	0	0.0640122	0.104135	0.17546	0.124747	0.143341	0	0.138389	0	0	0.0833402	0	0.101108	0.214911	0.108064	0	0	0	0.0879351	0	0.200591	0.160766	0.49164	0.0941465	0
EMLSAT00000000927	0	0	0.0706234	0	0.0631655	0.0642153	0	0.0702627	0.0674849	0.126595	0.267279	0.0793485	0	0.0486564	0	0.20827	0.0877301	0.0623733	0.143341	0	0	0.0738008	0.110435	0.16668	0	0	0	0	0.109648	0.199463	0	0	0.0882301	0	0	0	0	0.0951948
EMLSAT00000000928	28.7207	27.1247	32.4868	28.8904	26.2769	28.0621	29.735	30.9156	27.7363	28.2939	28.0643	27.2165	20.4363	30.021	29.5737	28.8454	26.8454	26.2592	27.8798	27.0118	31.5526	30.3321	27.443	25.6688	27.3429	28.5125	29.013	24.6385	33.2235	29.6203	29.8818	28.3151	32.4687	25.5753	28.6163	29.6213	27.3966	27.3209
EMLSAT00000000929	1366.58	1269.42	1203.21	1254.07	1219.98	1238.26	1290.58	1252.64	1219.99	1091.94	1235.5	1225.93	1170.16	1313.53	1067.02	1130.59	1270.77	1216.78	1197.47	1252.72	1268.82	1145.98	1217.71	1129.01	1170.73	1150.41	1172.41	962.74	1112.93	1165.26	1101.51	1113.87	1090.97	1224.61	1169.49	1128.07	1094.55	1127.87
EMLSAT00000000930	0.426847	0.488106	0.141247	0.210367	0.0631655	0.577938	0.133043	0.210788	0.539879	0.189892	0.267279	0.396742	0.195875	0.243282	0.256049	0.312405	0.26319	0.249493	0.215011	0.284335	0.48436	0.0738008	0.496957	0.16668	0.141307	0.505541	0.286548	0.108064	0.548242	0	0.587839	0.263805	0.26469	0.601773	0.160766	0	0.0941465	0.19039
EMLSAT00000000931	1497.62	1507.41	1553.79	1670.73	1669.34	1496.09	1481.96	1440.95	2014.63	1993.17	1802.26	2336.02	2334.38	1911.13	1928.82	1994.6	1848.3	2115.83	1576.89	1734.5	1575.07	1795.35	1783.19	2060.59	2274.34	1896.39	2050.61	2305.32	1690.45	1393.45	1198.8	1447.5	1287.98	1475.85	1556.78	1128.07	1487.04	1313.21
EMLSAT00000000932	11.098	10.1805	9.67541	11.0793	8.96951	12.7789	10.3773	9.48546	9.92028	9.7478	9.95615	9.60116	8.55322	10.0232	8.44961	7.49772	11.8436	9.48074	9.10215	7.84764	11.4171	5.83027	10.1048	7.91732	6.14686	8.69531	8.38153	6.91608	9.75871	13.0648	13.8142	12.5747	14.2051	12.3363	11.2536	11.9223	11.6742	11.1378
EMLSAT00000000933	143.908	152.498	150.498	148.94	133.785	139.668	142.422	150.784	113.577	106.973	123.951	92.679	89.6456	120.473	112.982	106.947	117.997	114.517	139.829	148.65	145.654	135.055	113.085	97.5914	95.1704	99.9961	99.5038	88.6123	147.587	137.63	131.186	140.256	155.814	141.517	129.577	153.023	145.739	146.219
EMLSAT00000000934	4.69531	3.62593	4.2374	6.45124	5.24274	3.59606	5.72083	4.63734	4.454	2.342	4.41011	4.28482	3.85221	2.23819	3.39265	4.99848	2.28098	2.49493	2.29346	2.10408	4.98199	4.35425	3.64435	3.33361	2.33157	2.12327	3.79676	2.48547	2.74121	2.09436	2.74325	2.11044	3.44097	1.00295	0.964594	0.61455	1.12976	0.571169
EMLSAT00000000935	65.2466	69.8689	56.7812	68.299	68.2188	64.1511	65.9891	60.4259	69.9818	71.7793	70.7622	79.7452	77.8278	63.6912	73.038	73.7276	63.692	70.3571	63.5001	64.6578	68.6407	71.5868	67.1996	68.839	65.6372	68.4503	72.5683	73.4834	356.358	319.141	304.893	318.325	352.921	267.187	265.022	293.14	313.979	278.254
EMLSAT00000000936	85.1255	79.9099	80.9344	87.3723	93.485	82.4525	82.952	83.7531	71.7365	80.3244	73.5686	85.2202	83.704	75.1741	73.358	73.8317	74.0442	68.6106	75.6124	71.7093	84.5554	80.8857	74.433	71.0058	64.86	66.2259	66.5508	67.4318	84.7583	83.7745	99.1489	88.1109	106.847	78.5313	76.3637	81.4893	83.0372	78.5357
EMLSAT00000000937	51.5265	52.3668	52.8263	35.3416	44.658	50.0237	38.6489	46.3031	24.632	28.2939	27.7302	15.4729	12.6013	22.9658	37.7032	29.6785	21.3184	19.5852	29.1699	24.1116	29.3384	27.0849	27.7191	20.585	13.2122	15.6718	20.6315	11.4548	64.3637	69.6127	57.8042	61.9942	69.79	33.6993	39.7091	49.5327	64.7728	44.2656
EMLSAT00000000938	33.2331	44.6966	53.5325	55.6069	66.2606	37.1807	41.4427	51.362	30.9081	52.6634	32.0735	46.2602	37.2163	35.8111	47.241	49.1517	38.4258	41.0416	64.1451	53	52.3109	55.941	39.6461	35.4196	37.0931	38.0167	34.8156	45.9271	64.4733	51.0626	53.3954	51.6179	57.4378	32.596	29.4201	34.4148	41.9893	42.8377
EMLSAT00000000939	0.182934	0	0	0.140244	0.126331	0.128431	0.0665213	0	0.26994	0.126595	0.267279	0.158697	0.522334	0.632533	0.320061	0	0.43865	0.0623733	0.573364	0	0	0.516606	0.496957	2.16685	0.211961	0	0.286548	0.216128	0.657891	0.797853	0.489866	0.263805	0.352921	0.702068	2.17034	0.98328	0.188293	0.0951948
EMLSAT00000000940	110.248	106.825	101.415	112.686	114.33	98.5705	109.161	108.415	107.571	92.0344	101.9	101.407	130.845	113.467	98.8349	113.299	95.3626	107.906	114.744	101.735	102.2	106.716	106.293	106.175	111.915	98.4795	107.814	90.5575	69.8461	72.0062	64.8582	74.3931	60.0847	68.7024	63.0202	64.8965	66.5616	58.164
EMLSAT00000000941	1.89032	1.46432	2.04808	2.45428	2.08446	1.28431	1.13086	1.96736	1.75461	1.39254	1.0023	0.872833	1.17525	1.36238	2.04839	2.29097	1.22822	1.8712	2.50847	2.10408	2.07583	1.99262	0.993913	0.833402	1.20111	1.2133	0.859644	2.05321	1.86402	1.39624	1.66554	2.11044	1.94106	0.802363	0.723446	2.21238	1.78878	1.8087
EMLSAT00000000942	1.4025	1.46432	1.41247	0.911589	1.07381	1.60538	0.997819	1.1242	1.3497	0.569677	1.53686	1.90436	1.95875	0.973128	0.960184	0.83308	1.14049	1.30984	1.29007	1.36481	1.1763	0.959411	0.496957	1.16676	0.918497	1.11219	1.07456	1.29677	1.31578	2.09436	1.56757	1.4949	1.32345	1.30384	0.56268	0.73746	0.753172	0.475974
EMLSAT00000000943	10.7321	11.3659	15.1134	13.9543	11.3698	12.9073	11.8408	12.6473	14.4418	16.0775	14.6335	15.5523	17.1717	12.5047	13.5706	14.9954	14.4755	16.6537	13.5457	13.1931	13.9772	15.203	14.7983	16.3347	16.8156	11.6275	14.1841	13.8322	14.2543	11.9678	14.3041	12.4868	10.9405	11.534	13.3436	11.7994	12.0508	13.8032
EMLSAT00000000944	72.6249	73.3554	60.948	47.5429	52.6169	60.2982	68.1843	60.988	54.7977	49.7518	52.1194	35.3894	34.6699	48.7537	49.2254	45.0905	43.6896	49.0254	50.3844	37.4753	43.3156	49.2989	51.1865	49.0874	44.3705	34.9835	51.5786	35.9852	46.491	52.4588	48.2028	45.1986	43.4092	44.13	41.2364	43.756	43.7781	41.9809
EMLSAT00000000945	2.62206	2.92864	3.60179	3.85672	3.34777	3.91714	3.1265	4.21576	4.58897	4.36752	3.87555	4.44351	6.46388	4.62236	5.44104	4.37367	2.98282	3.24341	3.58352	3.75322	2.83697	4.72325	3.31304	4.75039	5.36967	3.84211	5.37278	6.37576	5.70172	3.39087	4.70271	4.57262	3.35274	3.00886	2.57225	2.70402	2.91854	3.23662
EMLSAT00000000946	7.13444	5.29944	4.73177	5.39941	5.62173	5.71517	6.71865	6.60469	3.91412	4.68401	4.87784	2.85654	5.02746	4.81698	3.71271	4.79021	5.26381	4.17901	4.73025	3.52575	3.80568	5.97787	3.97565	2.83357	4.52183	3.94322	2.86548	3.13385	8.44293	8.27772	5.58447	8.17796	6.4408	8.42482	7.9579	7.49751	8.47319	8.09156
EMLSAT00000000947	42.1969	43.9993	39.761	44.1069	45.1634	42.1253	42.108	47.9894	36.7118	40.6369	40.7601	36.1035	41.5255	33.135	38.0873	40.092	37.8117	33.1202	34.0435	40.603	45.599	38.7454	31.4739	32.9194	36.6692	40.14	30.8039	38.5788	54.9339	59.6395	55.7467	57.0699	59.82	52.0533	51.2843	55.3095	51.404	53.3091
EMLSAT00000000948	24.6352	21.3372	25.2832	24.9635	22.2343	25.3008	23.7481	20.0249	24.497	28.4205	21.7833	26.8198	32.9723	24.4255	23.8126	26.6586	26.4945	29.2531	24.2246	25.0215	19.5128	24.9447	23.1913	29.0857	30.7343	28.6136	29.7294	26.9079	17.3245	15.2589	13.4223	14.5972	15.2638	14.3422	16.8	14.3805	15.0634	13.4225
EMLSAT00000000949	226.473	239.869	220.204	225.934	261.126	204.59	222.381	235.802	203.13	191.791	182.151	203.449	205.277	182.218	185.315	203.792	197.744	195.665	204.691	184.135	189.938	213.137	176.088	165.264	181.015	179.568	165.696	149.02	123.903	133.64	126.875	123.637	128.728	105.511	97.9063	95.1324	121.826	93.0053
EMLSAT00000000950	38.5382	33.4701	34.6761	29.5215	36.3833	33.7131	32.928	37.0987	35.4296	38.8646	33.5435	39.1981	38.9139	38.3899	38.2153	31.3446	40.1804	36.2389	37.4837	33.6084	34.3204	38.155	42.9591	41.4201	42.1802	34.6801	41.7644	31.1224	24.8902	28.8224	26.1588	21.72	23.5574	28.183	24.9991	21.3863	26.361	23.7987
EMLSAT00000000951	227.082	211.559	199.37	204.266	209.583	238.624	217.724	194.417	248.277	220.022	256.588	274.308	321.562	271.941	232.876	219.412	252.75	263.153	200.319	207.223	210.005	206.421	269.516	280.19	281.06	258.23	288.697	256.435	166.885	182.01	176.352	196.007	178.225	221.051	239.702	209.93	208.911	193.341
EMLSAT00000000952	26.5255	28.9377	31.4274	34.991	30.7616	29.1538	28.9368	34.78	29.4234	29.1801	28.6657	29.3589	30.5565	24.1822	27.5253	33.7397	28.7755	26.5086	32.6101	36.9067	31.4834	36.2362	24.0748	29.5024	24.8701	27.9059	25.7893	29.5014	73.9031	67.5183	49.8684	59.4441	63.5257	50.1477	41.156	50.7618	54.6991	54.1659
EMLSAT00000000953	32.8672	36.3988	32.5574	35.3416	37.2677	30.3096	29.602	30.3535	37.5891	34.7503	34.5458	31.8981	36.6287	33.3783	35.2707	38.0093	34.2147	38.1725	34.1868	35.3713	33.836	39.4096	32.8544	35.3362	36.5986	28.3103	36.105	33.0675	23.1358	22.4396	22.4359	22.5114	20.0282	19.8585	20.7388	20.2802	22.8776	18.8486
EMLSAT00000000954	7.62226	8.9951	8.47481	8.62503	8.59051	11.1735	8.78081	8.291	8.23316	7.97547	9.68887	6.50657	7.37797	8.32025	9.98591	8.22667	9.56258	7.2353	8.95881	9.66739	11.4862	8.33949	8.33783	7.2506	7.48928	10.0097	6.94879	10.6983	17.8727	19.5474	19.2027	18.3784	18.793	23.9706	30.224	30.8504	21.7478	26.369
EMLSAT00000000955	8.84183	9.06483	13.4184	21.9483	17.8127	15.1548	14.9008	11.5231	8.43561	10.3808	15.2349	26.8198	16.1924	15.7647	16.9632	9.58042	23.9503	28.0056	16.3409	25.1352	45.2531	27.6015	14.467	16.2513	10.3154	31.748	13.5394	21.7208	21.1622	11.4691	16.3615	17.3232	22.3222	12.9381	11.334	12.9056	8.56733	11.709
EMLSAT00000000956	14.3299	16.3167	13.136	15.2165	16.6125	13.0357	14.4351	15.1767	13.9694	14.5584	12.4285	15.2349	17.0411	14.159	14.1467	17.4947	14.0368	14.1587	16.4125	13.8187	13.7697	15.7934	11.6509	14.5012	18.3699	12.5374	13.4678	11.779	16.0087	12.1673	14.3041	13.4541	14.3815	13.1387	13.4239	12.9056	12.8981	11.8042
EMLSAT00000000957	13.903	10.5291	11.6529	10.0976	12.9489	11.1093	12.0403	11.7339	11.4049	11.2036	10.4907	8.01419	9.27143	11.5802	10.9461	9.99696	10.7031	8.60751	11.1089	11.0891	12.9393	14.0222	8.50348	10.5009	8.61974	10.0097	10.6023	7.13221	9.86836	11.9678	11.9527	10.7281	10.5876	6.21832	9.96748	10.2015	10.7327	8.75792
EMLSAT00000000958	72.442	81.0953	89.3386	101.397	76.2408	73.3981	77.2977	94.2223	61.1413	72.4122	69.2253	68.9538	69.4051	58.485	70.5415	87.161	74.1319	67.3632	82.7794	97.4131	113.548	90.9226	52.9535	59.0049	58.9251	72.8991	56.3783	65.1625	123.903	123.567	98.757	108.864	135.08	73.9177	55.223	88.0036	86.8972	94.2429
EMLSAT00000000959	272.023	513.348	408.627	414.703	269.969	375.339	323.759	449.752	346.872	393.836	382.477	381.587	248.5	78.6774	147.292	738.421	366.975	392.889	291.412	481.208	430.665	327.971	63.1687	167.764	307.696	476.22	188.262	495.472	1549.11	1428.06	1122.28	1699.78	1119.82	2379.31	2289.79	1868.11	1919.18	2181.1
EMLSAT00000000960	74.3933	66.4521	69.7759	62.8996	65.7553	71.5359	68.6499	65.1335	66.8775	61.5884	51.7185	54.6711	30.0342	53.9113	63.8202	71.1242	48.9534	55.0132	71.3838	67.4442	66.7725	63.5425	57.15	62.1718	65.1426	63.496	61.4645	64.0818	80.153	78.6882	76.5171	87.0557	69.2607	83.4458	76.6853	81.981	82.1899	91.1014
EMLSAT00000000961	82.9302	83.5359	88.138	89.9668	78.8306	84.5074	73.0404	81.2237	114.994	111.847	99.0938	107.041	100.027	99.7456	98.1948	114.757	101.591	112.459	90.5915	99.9722	91.4748	99.2621	88.0717	104.009	126.329	102.119	107.957	124.706	147.587	112.996	104.733	121.087	98.9942	139.912	127.326	108.161	104.785	127.942
EMLSAT00000000962	128.359	195.103	157.066	161.421	149.765	165.419	172.955	157.74	147.32	148.812	126.022	127.513	240.926	133.465	124.888	143.498	96.4154	133.354	132.519	150.072	141.225	137.048	120.981	123.01	164.764	137.709	125.58	146.967	166.556	181.512	190.754	216.232	245.368	237.299	187.051	250.736	298.539	248.078
EMLSAT00000000963	19.0252	5.43889	4.66115	8.06406	6.50605	8.47642	21.7525	3.79419	21.9326	13.3558	22.1174	26.423	51.7763	41.8932	27.9093	6.45637	19.2129	20.5832	8.81547	6.48284	10.2408	14.834	33.517	46.9205	38.0823	27.7037	50.0743	46.5755	5.92102	4.28846	2.44933	7.56241	6.88195	22.1653	98.9513	20.0343	5.74294	3.6174
EMLSAT00000000964	0.365869	0.488106	0.282494	0.6311	0.442159	0.385292	0.598691	0.491839	0.539879	0.696272	0.534558	0.476091	0.652917	0.291938	0.512098	0.41654	0.789571	0.623733	0.358352	0.454936	0.415166	0.516606	0.331304	0.583381	0.282614	0.60665	0.788007	0.432255	0	0.0997316	0.195946	0.35174	0	0.501477	0.321531	0	0.0941465	0.19039
EMLSAT00000000965	8.11009	9.34374	8.40419	8.90552	9.47483	8.73329	8.98037	9.48546	7.49082	9.05153	7.417	10.474	8.81438	7.78503	9.21776	8.3308	7.10614	7.73429	9.24549	9.78112	8.78767	9.0037	7.56478	9.25076	7.70124	9.40307	8.45317	10.158	5.81137	6.28309	5.19258	4.83643	6.4408	4.61359	4.01914	5.89968	6.21367	4.18857
EMLSAT00000000966	12.2566	11.5054	9.32229	9.04577	10.6118	10.0176	12.3064	10.8205	12.0123	8.48185	11.1589	17.4567	11.4261	14.013	9.08974	8.53907	13.2472	11.1024	9.17382	10.3498	11.6246	8.7085	12.3135	10.5009	10.3154	8.29088	10.0292	10.3741	12.4999	13.364	12.0507	11.9592	11.5581	11.7346	10.4498	10.2015	11.8625	9.99546
EMLSAT00000000967	3.65869	2.71945	1.90683	2.45428	3.8531	2.44018	3.92475	3.30235	3.30676	2.84838	3.00689	3.80873	3.39517	2.96804	3.07259	2.29097	4.3865	2.99392	3.36851	2.16095	4.42843	2.58303	2.92652	3.91699	3.53268	3.6399	3.2953	3.24191	4.71488	3.39087	2.74325	2.72599	3.44097	5.51625	5.1445	4.05603	4.0483	3.80779
EMLSAT00000000968	0.304891	0.278918	0.21187	0.490856	0.442159	0.449507	0.332606	0.421576	0.0674849	0.443082	0.601378	0.396742	0.39175	0.0973128	0.320061	0.20827	0.0877301	0.0623733	0.0716705	0.056867	0.48436	0.442805	0.165652	0.16668	0.141307	0.202217	0.214911	0.108064	0	0	0.0979732	0.35174	0.529381	0	0.321531	0	0.28244	0.0951948
EMLSAT00000000969	4.08553	3.27728	4.2374	4.06709	3.78993	3.53184	4.78953	2.81051	3.23928	3.29147	3.87555	2.14241	2.41579	2.87073	2.94456	3.64473	2.19325	2.05832	3.22517	2.61588	2.28341	3.24724	3.03696	1.83348	2.19026	1.81995	1.86256	3.67417	1.64473	3.59034	2.74325	2.90186	3.44097	1.50443	4.66221	4.30185	3.29513	2.47507
EMLSAT00000000970	7.13444	7.39132	7.27421	7.85369	9.41166	8.21956	6.65213	7.51811	9.04298	8.79834	8.95385	10.6327	13.9071	8.46622	9.28177	11.4549	10.7031	9.16887	8.7438	8.18885	10.3099	8.11809	8.83478	8.41736	8.97301	8.99864	8.16662	10.158	25.5481	23.2375	15.2838	23.4787	21.7046	21.3629	20.3369	17.5761	20.9005	18.6582
EMLSAT00000000971	84.5157	75.0986	62.0074	76.5033	80.1571	78.4711	97.7863	79.4671	62.356	57.3475	60.9397	70.8582	77.8278	50.6027	46.0248	61.1273	58.8669	51.7075	56.6197	54.2511	72.1004	57.1218	55.6039	49.5041	54.1207	44.2854	53.1547	53.5996	88.1574	95.4431	97.5813	97.1682	116.993	99.9945	77.9714	89.6014	83.2255	113.853
EMLSAT00000000972	0.182934	0.0697294	0	0.0701222	0.0631655	0.0642153	0	0.0702627	0	0.0632974	0.0668198	0.0793485	0	0.194626	0.0640122	0.104135	0	0	0	0.056867	0.138389	0	0	0.0833402	0	0	0.143274	0.108064	0.109648	0.299195	0	0	0.0882301	0.100295	0	0	0	0
EMLSAT00000000975	0.304891	0.627565	0.494364	0.771344	0.884317	0.706369	0.665213	0.421576	0.674849	0.949461	0.534558	0.714136	0.522334	1.07044	0.512098	0.937215	0.614111	0.623733	0.501693	0.511803	0.830331	0.959411	0.552174	0.583381	0.847843	0.303325	0.931281	0.432255	0.438594	0.299195	0.783785	0.439675	0.705841	0.200591	0.723446	0	0.376586	0.380779
EMLSAT00000000978	0.609781	0.557835	0.21187	1.05183	0.505324	0.899015	0.997819	0.632364	0.944789	0.189892	0.735018	0.634788	0.652917	0.68119	0.896171	0.62481	0.877301	0.56136	0.501693	0.398069	0.899525	0.369004	0.662609	1.08342	0.77719	0.909974	0.573096	0.972574	0.219297	0.0997316	0.0979732	0.263805	0.26469	0.401182	0.321531	0.61455	0.188293	0
EMLSAT00000000979	7.43933	8.43726	11.5116	7.92381	7.3272	9.82495	9.31298	9.27468	12.2148	10.1276	9.02067	8.64898	7.44326	11.3856	10.626	7.18532	8.86074	8.73226	7.88375	9.43992	7.81895	9.52031	10.1048	9.50078	9.39693	7.98755	8.95463	9.50961	8.22364	8.87611	9.5034	9.32112	8.47009	10.531	11.0125	13.0285	8.56733	11.233
EMLSAT00000000980	38.904	45.0452	46.7527	41.0215	31.9618	50.4733	38.5158	44.9681	48.7241	45.9539	48.4444	50.9417	52.821	49.3376	47.049	57.3784	58.9546	66.3028	34.1152	53	54.0407	48.1919	42.6278	63.0052	47.7618	56.3173	58.7423	65.2705	37.0612	42.0867	41.8345	43.4399	46.2326	52.8557	55.7857	60.7176	45.7552	64.8277
EMLSAT00000000981	18.0495	17.781	14.9015	21.3873	15.5387	19.393	17.2955	16.6523	17.2761	15.1914	15.6358	23.4078	15.0171	14.0617	11.0741	18.3278	17.546	16.716	14.4058	23.6567	26.363	13.6532	13.4178	15.1679	14.484	20.6261	13.9692	17.6144	10.7456	10.8707	11.071	13.9817	17.8225	10.4307	11.8163	12.7826	12.4273	11.3282
EMLSAT00000000982	0.243912	0.418377	0.494364	0.6311	0.631655	0.128431	0.133043	0.421576	0.337425	0.316487	0.668198	0.238045	0.261167	0.535221	0.384073	0.520675	0.26319	0.37424	0.286682	0.625537	0.415166	0.221402	0.22087	0.16668	0.494575	0.303325	0.286548	0.324191	0	0.498658	0.0979732	0.0879351	0.17646	0.200591	0.160766	0.24582	0	0.19039
EMLSAT00000000983	69.8199	59.7581	62.7136	61.8478	55.5857	66.5271	68.9826	56.983	61.2763	53.9294	63.8129	51.9732	42.7661	67.6324	57.2909	49.1517	54.8313	55.2004	60.2032	58.7436	59.5071	58.5241	64.4387	63.2552	51.4358	47.622	63.0406	52.519	42.8726	50.2647	47.9089	46.8694	43.5857	43.5282	48.7924	45.8454	44.8137	39.4107
EMLSAT00000000984	25.9157	25.3815	29.0262	26.2257	23.8134	24.466	26.1429	25.0838	27.4664	25.5089	30.9376	31.5013	33.3641	26.4204	27.9093	27.4916	27.8104	25.573	25.0847	30.1964	32.5213	23.0259	30.3696	27.4189	27.4843	29.928	28.2966	32.0949	26.8639	28.8224	33.8007	29.4582	30.7923	38.6137	35.7704	32.6941	31.7274	36.5548
EMLSAT00000000985	100.98	114.635	104.593	112.546	108.961	97.222	104.372	102.443	95.4237	98.5541	90.2735	94.7421	111.061	93.2257	95.5703	94.2422	95.9767	97.3023	107.721	112.653	110.988	101.107	93.1517	86.9238	91.5671	91.6041	89.2597	99.5267	97.4775	93.0496	100.814	101.917	103.847	86.3544	83.6786	90.4618	91.9811	93.1957
EMLSAT00000000986	0.609781	0.488106	0.706234	1.2622	0.884317	0.706369	0.53217	0.632364	0.472394	1.32925	1.26958	1.74567	0.914084	0.875815	0.832159	0.41654	0.614111	0.810853	0.716705	1.59228	1.38389	1.03321	0.993913	1.00008	1.27176	2.22438	0.429822	2.05321	1.09648	1.39624	0.881759	1.7587	0.970531	0.501477	0.964594	0.61455	0.470733	0.856753
EMLSAT00000000987	115.675	121.538	135.456	137.369	130.689	133.311	121.268	131.672	130.718	133.368	138.584	140.447	114.848	128.55	136.154	128.19	142.21	137.096	132.949	134.604	138.25	130.775	123.356	137.095	127.318	126.284	130.451	132.81	136.951	128.155	124.622	126.363	125.375	135.098	140.429	116.765	125.309	127.942
EMLSAT00000000988	55.0632	60.5949	65.0442	60.1649	67.9661	61.3256	60.0687	55.5778	56.1474	65.1963	64.147	66.0179	65.9447	56.5387	54.0263	63.0017	74.9215	73.9123	71.0255	70.7425	69.2635	67.2325	50.0822	67.6722	64.7187	67.237	60.9631	82.3446	65.1312	51.9602	53.0035	58.6527	58.4966	59.3749	62.0556	49.4098	54.4167	54.5466
EMLSAT00000000989	9.93943	7.39132	8.96917	9.25613	10.296	8.54064	8.31516	8.00995	8.90801	9.17812	8.95385	9.04572	8.87968	9.29337	10.498	9.05975	10.7031	11.7886	11.1089	11.2597	9.618	10.3321	9.60783	9.25076	10.5274	12.2341	9.95754	11.0225	9.42977	6.98121	5.78042	7.0348	6.26434	6.11802	6.43063	5.28513	6.87269	6.09247
EMLSAT00000000990	8.23205	8.22807	9.32229	9.18601	8.96951	8.21956	7.64995	8.8531	9.31292	9.11483	9.68887	8.17289	9.27143	8.85547	10.8821	9.47629	10.7908	9.91735	9.74719	9.72425	7.88815	9.74171	9.77348	10.5009	11.3752	9.60529	8.66808	9.94187	10.9648	6.58229	9.60137	10.5522	9.44062	10.3304	11.8163	9.46407	8.0966	8.47234
EMLSAT00000000991	63.3563	60.037	60.3124	53.4331	58.4281	56.6379	58.7383	61.2691	53.853	50.5113	54.1909	47.371	44.5943	54.6898	51.4658	49.7765	54.8313	57.8824	63.3567	52.602	53.2796	60.8857	54.4444	49.6708	51.2945	42.4655	47.0655	39.7675	42.8726	42.0867	41.7366	40.9777	34.8509	35.5046	36.1723	34.6606	42.1776	36.0788
EMLSAT00000000992	23.9644	27.9615	25.0713	27.6282	25.1399	26.1999	25.0785	24.873	27.4664	25.6987	25.9261	27.0578	17.8246	26.4204	29.0616	26.6586	27.7227	25.4483	24.7263	25.5333	28.0929	27.8229	27.443	26.0021	23.3863	22.7494	28.5115	23.1257	19.7367	20.6444	21.0642	18.6422	19.8518	19.9588	20.578	24.8278	18.3586	22.466
EMLSAT00000000993	14.5738	14.1551	13.9128	14.8659	16.6757	13.1641	13.7034	14.5444	17.5461	15.7611	15.5022	18.4882	26.182	17.0784	17.7314	18.3278	16.8442	17.8388	19.4944	17.3444	18.6825	17.7122	18.553	21.9185	22.1852	20.1205	16.6914	20.9644	16.7762	16.8546	16.5575	19.6095	16.499	12.8378	16.8	17.4532	17.8878	14.8504
EMLSAT00000000994	42.4408	47.3463	43.5746	46.1404	51.9221	43.6022	47.0971	44.0547	47.5769	47.7262	46.5066	48.72	50.0135	46.6615	48.9053	41.1333	51.8485	48.3393	48.5926	48.3369	48.782	47.8229	44.8365	46.8372	49.8814	41.4544	48.9997	47.0077	35.855	41.1892	44.1859	43.352	42.7034	44.7318	44.7733	37.4876	43.025	37.6971
EMLSAT00000000995	112.139	124.885	126.133	118.296	120.267	118.927	118.075	123.452	110.203	112.796	115.531	99.3443	106.752	113.661	111.061	117.36	112.821	114.767	125.853	133.581	132.23	118.377	108.226	110.509	103.508	112.837	110.608	112.278	130.811	136.533	133.635	116.866	141.874	131.989	120.896	144.788	132.276	146.314
EMLSAT00000000996	0.243912	0.139459	0.21187	0.280489	0.252662	0.321077	0.266085	0.281051	0.337425	0.0632974	0.200459	0	0.457042	0.194626	0.384073	0.41654	0.0877301	0.37424	0.286682	0.398069	0.0691943	0.369004	0.276087	0.583381	0.282614	0.303325	0.358185	0.108064	0.548242	0.398926	0.29392	0.439675	0.794071	0.100295	0.321531	0.61455	0.188293	0
EMLSAT00000000997	0.365869	1.11567	1.12997	1.19208	0.821152	1.09166	1.13086	0.983678	0.607364	0.379784	0.467739	0.238045	0.326459	0.486564	0.320061	0.520675	0.526381	0.436613	0.788375	0.796138	0.691943	0.88561	0.717826	0.500041	0.635882	0.909974	0.931281	0.216128	1.31578	0.698121	1.17568	1.4949	0.617611	0.501477	0.241149	0.98328	1.03561	0.475974
EMLSAT00000000998	11.098	11.3659	11.6529	8.55491	9.22217	8.99015	10.976	11.242	8.09819	7.53239	7.68428	6.34788	7.44326	7.49309	9.15375	6.56051	7.2816	8.73226	8.81547	11.7146	8.58009	8.7085	7.56478	9.00074	8.97301	8.49309	8.45317	8.21285	15.2411	8.17799	11.8548	8.70557	8.55832	8.92629	8.52058	7.3746	9.5088	9.70987
EMLSAT00000000999	35.0014	36.1896	29.3087	25.3141	18.5075	46.5561	37.3184	32.3208	42.5155	26.9647	44.9029	31.1046	32.45	25.8852	33.1583	33.7397	50.6203	44.2227	25.873	26.1019	38.0568	23.8377	20.4304	42.5035	38.9301	36.8034	42.1226	32.4191	23.5744	18.949	28.9021	28.9306	17.5578	63.3867	62.8594	49.7786	36.3406	47.407
EMLSAT00000001000	2.07326	2.57999	3.46055	4.69819	4.23209	2.11911	1.92912	4.28602	3.37425	6.83612	2.07141	14.2034	5.48451	2.53013	2.04839	5.72743	2.36871	1.8712	3.6552	4.60623	4.29004	4.64945	3.69957	1.58346	2.40222	2.72992	2.22075	3.34998	6.14031	4.38819	4.0169	4.66056	4.05859	4.71389	3.69761	4.05603	3.29513	4.56935
EMLSAT00000001001	23.7205	42.7441	46.7527	35.6221	64.871	27.8052	26.7415	51.9944	19.5031	33.421	19.645	25.4709	9.33672	18.0029	34.5026	38.2176	27.1086	24.5751	58.3398	35.8262	37.0189	38.9668	24.4061	7.50062	15.1199	25.7826	10.6023	29.9337	120.723	101.028	144.608	91.6283	105.435	73.0151	54.3388	67.9692	91.5104	75.9655
EMLSAT00000001002	18.0495	15.201	14.8309	22.7897	20.1498	19.6499	18.2933	15.1767	17.1412	13.7355	15.9031	16.2664	16.8453	12.3101	13.2505	18.4319	13.335	12.4123	11.3956	13.9324	19.8588	19.0406	17.9457	18.0848	17.5221	10.2119	18.4107	13.2918	8.66223	7.77907	9.99326	9.93666	14.2051	8.62541	8.35982	8.35788	7.43757	7.80598
EMLSAT00000001003	2.56108	1.39459	0.918104	1.96342	1.70547	1.73381	1.72955	2.17814	1.48467	1.51914	1.47004	2.6185	1.43642	0.924472	1.21623	1.97857	2.01779	1.18509	1.29007	1.42167	1.72986	1.10701	1.65652	1.33344	1.20111	0.808866	2.07747	1.29677	0.657891	0.997316	0.685812	1.23109	1.23522	0.601773	0.964594	0.36873	0.847319	0.285584
EMLSAT00000001004	22.0131	25.8696	26.6957	29.8019	27.9823	22.3469	23.2159	26.6998	26.1167	29.6232	24.0551	25.7882	25.0067	24.0363	25.4129	29.4702	23.6871	22.4544	26.1597	25.4764	32.1753	27.0111	23.357	26.9189	20.9135	26.9959	23.2104	23.0176	94.2977	110.902	99.0509	121.438	109.229	102.301	105.784	114.183	103.373	104.905
EMLSAT00000001005	36.099	43.2322	42.1622	42.9849	45.1634	41.2905	42.1745	50.4486	58.7119	50.5746	52.1194	49.5134	64.1165	54.1059	59.5314	49.8807	46.2338	53.641	43.7907	46.5741	42.4853	47.6015	54.3891	64.0053	65.4252	50.5541	62.8256	57.4899	75.1092	63.928	70.0508	84.5056	72.5252	75.021	78.936	78.7853	66.0909	81.106
EMLSAT00000001006	0.670759	0.627565	0.564987	0.6311	0.56849	1.02745	0.399128	0.351313	0.944789	0.759569	0.267279	1.11088	0.652917	1.1191	0.640122	0.312405	0.526381	0.37424	0.716705	0.511803	0.553554	0.738008	0.662609	0.500041	0.635882	0.707758	0.573096	0.648383	0.657891	0.797853	0.587839	0.615545	0.441151	0.702068	0.401914	0.24582	1.12976	0.761559
EMLSAT00000001007	54.4535	57.3176	44.3515	33.5184	51.7957	50.987	43.1723	47.6381	41.8406	45.5108	41.7624	40.7851	38.6527	53.4247	41.992	31.4488	38.2503	42.5386	45.3674	28.9453	31.8294	39.4096	52.7326	44.837	46.7727	33.2646	46.1342	41.8207	81.1399	66.9199	65.5441	59.4441	63.6139	66.4959	64.7886	58.3823	71.5513	69.1114
EMLSAT00000001008	19.2691	19.5242	16.0315	17.7409	20.9078	16.0538	16.4973	19.8141	16.8037	17.027	13.1635	19.4404	17.237	15.0835	16.1951	18.1195	17.1074	16.0923	17.6309	19.9603	19.4436	14.834	14.5774	13.7511	13.0003	14.1552	12.2499	15.0209	22.9165	21.7415	31.3514	22.951	21.8811	12.0355	11.7359	12.0452	19.3942	14.184
EMLSAT00000001009	39.2699	44.1387	43.7159	42.7044	41.8156	42.7032	40.7775	41.3847	43.8652	46.1438	45.1034	48.0058	53.931	45.1045	47.3691	43.5284	42.2859	45.5325	43.3606	45.1524	42.9696	41.4023	41.5235	45.0037	49.2456	42.4655	41.836	46.2513	40.1313	42.8846	39.9731	43.7037	37.7625	38.714	41.0756	40.4374	43.5898	39.3155
EMLSAT00000001010	89.028	93.5769	86.6549	89.1955	99.3594	81.3608	82.819	90.0065	98.8654	91.3382	80.5847	82.0463	119.614	82.1807	88.4649	92.6802	85.1859	96.4291	90.9499	86.0966	80.7497	93.2842	83.2678	88.3406	94.4639	76.9434	87.6837	85.1543	70.3943	61.0357	56.4326	61.4666	59.9965	60.779	60.6891	54.2033	62.984	56.8313
EMLSAT00000001011	65.5515	130.952	259.047	237.434	451.191	32.493	105.702	235.38	46.902	254.202	40.4928	51.3385	74.1061	55.4683	355.268	115.694	46.0583	51.6451	465.213	104.01	96.18	365.093	52.6774	53.0877	61.0447	69.6636	50.4324	144.049	1988.58	1063.04	1704.05	972.386	1556.11	16.649	20.9799	38.7167	766.164	242.556
EMLSAT00000001012	5.12216	6.6243	7.76858	7.64332	10.3591	5.65095	6.05344	6.18312	5.46628	8.98823	5.34558	6.42723	7.9003	9.29337	10.1779	5.20675	3.68466	5.6136	10.6072	7.10837	6.85023	9.96311	9.93913	5.83381	7.13601	6.57204	6.51897	5.94351	18.7499	10.1726	10.3852	9.14525	14.4697	2.30679	3.77799	3.44148	8.94392	5.23571
EMLSAT00000001013	207.935	213.302	205.09	206.089	239.587	201.187	210.673	196.454	215.952	220.908	203.333	247.17	260.122	221.971	213.417	234.408	211.517	221.612	220.745	237.704	217.201	227.159	218.55	225.019	234.217	224.258	232.82	242.819	211.512	190.288	182.72	197.678	196.488	171.806	172.26	180.186	204.392	182.012
EMLSAT00000001014	0.670759	0.976212	1.05935	2.10367	1.20015	0.834799	0.931298	0.983678	1.28221	2.02552	1.0023	1.11088	1.69759	1.07044	0.896171	1.87443	0.789571	0.997973	0.860046	1.19421	1.93744	1.62362	1.21478	0.583381	1.69569	1.11219	1.07456	1.94515	1.86402	1.09705	0.979732	1.31903	1.7646	1.80532	1.12536	1.72074	0.659026	0.761559
EMLSAT00000001015	15.1836	30.1231	56.1456	47.052	83.568	7.64162	26.542	49.3947	9.24543	43.1055	8.21883	22.4556	11.8831	12.602	99.283	16.2451	10.6153	16.2171	93.6017	26.7843	29.7535	68.6348	13.197	10.3342	9.8915	32.2535	9.0979	131.514	462.059	256.21	390.129	220.277	388.565	4.413	5.70718	5.77677	165.321	74.6327
EMLSAT00000001016	13.3542	18.9664	15.5372	16.7592	12.9489	20.87	16.2977	19.1115	15.0491	11.71	17.44	15.6316	10.1855	14.013	14.9149	16.4533	13.335	16.8408	16.9859	17.7425	14.5308	17.1956	12.203	17.5014	19.3591	21.7383	19.1987	17.9386	11.5131	10.6713	11.071	10.4643	11.2935	16.5487	16.4785	19.7885	13.0864	20.3717
EMLSAT00000001017	0.426847	0.348647	0.564987	0.911589	0.757986	0.513723	0.864776	0.702627	0.26994	0.696272	0.668198	0.396742	0.848793	0.486564	0.704135	1.14549	0.35092	0.686106	0.358352	0.682404	1.03791	0.738008	0.276087	0.250021	0.353268	0.60665	0.143274	0.540319	1.09648	0.498658	0.685812	1.23109	1.41168	0.501477	0.56268	0.49164	1.03561	0.571169
EMLSAT00000001018	0.304891	0.0697294	0.141247	0.350611	0.189497	0.128431	0.399128	0	0.13497	0.126595	0.0668198	0.396742	0.587626	0.0973128	0.128024	0.312405	0	0.0623733	0.0716705	0.227468	0.276777	0.295203	0.110435	0.250021	0.211961	0.202217	0.071637	0	0	0.0997316	0.0979732	0.0879351	0.617611	0	0	0.12291	0	0
EMLSAT00000001019	34.6965	40.5128	39.761	52.7319	42.8894	39.8135	36.9193	40.6118	31.6504	36.5859	32.8085	52.2113	39.5015	29.875	32.1341	49.5683	35.6184	33.5568	38.7021	52.2039	60.7526	34.465	31.5843	26.2522	32.0767	44.6899	27.5086	39.9836	52.9602	64.2271	47.1251	58.9165	62.6434	41.422	32.7158	48.4265	52.6279	47.5974
EMLSAT00000001020	2.5001	2.44053	3.88429	2.59452	3.78993	2.69704	2.46129	2.81051	2.6994	2.15211	3.74191	2.53915	2.54638	3.74654	3.39265	2.29097	2.71963	2.74442	3.44018	2.84335	3.32132	3.69004	3.20261	2.16685	1.90765	3.6399	2.79384	1.94515	2.30262	2.39356	2.5473	2.90186	2.20575	3.41004	2.89378	2.33529	2.35366	2.37987
EMLSAT00000001021	13.7811	17.3626	14.9722	16.5488	18.318	18.3656	17.2955	15.8091	17.0062	19.6855	17.9745	17.298	17.5635	16.3972	18.9476	18.9526	14.3877	15.8428	16.2692	13.9893	14.4616	14.6126	18.553	20.1683	19.6417	21.0305	22.0642	17.2902	37.9384	30.9168	39.8751	33.5033	37.939	42.0238	33.5197	36.9959	39.2591	45.9791
EMLSAT00000001022	7.50031	8.78591	8.47481	9.53662	10.3591	8.7975	6.71865	7.79916	9.71783	10.5707	9.75569	11.5055	16.78	10.9477	14.1467	8.85148	10.8785	11.7886	9.38883	9.55365	10.0332	10.2583	10.4361	12.251	11.9405	9.60529	10.0292	11.9951	13.4868	11.5689	9.11151	8.79351	12.5287	8.02363	6.26986	4.30185	8.00245	6.56844
EMLSAT00000001023	0.609781	0.209188	0.706234	0.420733	0.505324	0.513723	0.997819	0.702627	0.607364	0.443082	0.267279	0.714136	0.587626	0.486564	0.256049	0.728945	0.35092	0.498986	0.358352	0.56867	1.52227	0.221402	0.276087	0.16668	0.423922	0.303325	0.429822	0.216128	1.20613	1.09705	0.587839	1.05522	0.794071	0.401182	0.884212	1.10619	0.0941465	1.52312
EMLSAT00000001025	3.47575	6.48484	3.17805	4.69819	5.11641	3.85292	3.99128	6.25338	3.37425	3.73455	4.61057	3.88807	4.57042	3.25998	3.71271	4.58194	4.21104	4.36613	6.09199	4.71996	4.91279	5.09226	4.1413	2.75023	3.74464	3.33657	4.79968	2.91772	22.3683	19.0487	17.4392	22.8631	18.7048	15.8467	13.9866	12.1681	15.7225	13.8984
EMLSAT00000001026	37.0137	35.6317	37.1479	36.8843	37.3308	37.0522	37.7841	36.3258	34.2823	34.687	33.6772	29.3589	31.1442	39.2657	35.1427	33.0108	35.5307	37.424	38.9887	38.3852	37.2265	38.9668	36.1122	35.1696	36.9518	29.4225	35.8901	36.5256	35.9647	29.3211	32.0372	31.7446	29.2042	30.0886	30.867	32.3253	31.8215	30.0816
EMLSAT00000001027	0.548803	0.557835	0.706234	0.0701222	0.126331	0.128431	0.598691	0.210788	0.337425	0.379784	0.200459	0.158697	0	0.291938	0.256049	0	0.26319	0.498986	0	0.284335	0.345971	0.0738008	0.22087	0.0833402	0.211961	0.101108	0.286548	0.108064	0	0.398926	0	0.17587	0.529381	0.200591	0	0.12291	0.659026	0.571169
EMLSAT00000001028	38.4162	39.955	36.0179	31.4148	31.7091	40.9052	36.121	35.9042	32.3928	33.6742	40.3592	31.0252	45.1166	35.7138	35.9109	32.8025	39.3031	31.9975	32.3234	33.5515	34.7355	32.0296	36.6643	35.0029	35.1148	31.1413	37.108	35.4449	35.6358	44.58	40.4629	44.1434	42.7916	42.2244	49.9981	47.6891	42.1776	42.6473
EMLSAT00000001029	0.548803	0.627565	0.141247	0.420733	0.189497	0.192646	0.53217	0.351313	0.607364	0.379784	0.267279	0.634788	0.522334	0.291938	0.320061	0.104135	0.17546	0.249493	0.215011	0.341202	0.345971	0.295203	0.662609	0.16668	0.494575	0.404433	0.788007	0	0.109648	0.199463	0	0.263805	0.26469	0.200591	0.160766	0.12291	0	0
EMLSAT00000001030	0.182934	0.139459	0.0706234	0.6311	0.505324	0.321077	0.332606	0	0.202455	0.25319	0.267279	0.317394	0.718209	0.0973128	0.192037	0.20827	0.0877301	0.498986	0.0716705	0	0.207583	0.295203	0.110435	0.0833402	0.141307	0	0.071637	0	0	0	0	0.0879351	0	0	0.241149	0	0	0
EMLSAT00000001031	0.182934	0.418377	0.0706234	0.280489	0.315828	0.192646	0.53217	0.421576	0.26994	0.316487	0.334099	0.238045	0.979376	0.632533	0.640122	0.312405	0.0877301	0.18712	0.215011	0.113734	0.0691943	0.590407	0.607391	0.250021	0.494575	0.404433	0.358185	0.324191	0.109648	0.398926	0.0979732	0.35174	0.17646	0.200591	0.321531	0.61455	0.188293	0.285584
EMLSAT00000001032	0.304891	0	0.42374	0.140244	0.126331	0.321077	0.199564	0.210788	0.404909	0.632974	0.334099	0.158697	1.24054	0.389251	0.512098	0.312405	0.43865	0.37424	0.501693	0.227468	0.0691943	0.295203	0.386522	0.250021	0.353268	0.303325	0.286548	0.216128	0.109648	0.0997316	0.0979732	0.0879351	0	0.501477	0.160766	0.24582	0.28244	0
EMLSAT00000001033	5.48803	24.6842	41.8797	29.4513	28.9298	0.192646	11.1756	43.2818	0.539879	50.1315	0.267279	0.396742	0.130583	0	7.68147	26.4503	0.0877301	0.249493	34.0435	11.8283	8.37251	64.7971	0.22087	0	0.211961	0.505541	0.071637	0.972574	167.104	101.627	48.9866	95.4095	128.287	1.60473	0.482297	7.74333	53.1928	25.417
EMLSAT00000001034	28.9646	7.39132	6.92109	56.7289	8.40102	9.82495	18.0273	5.33996	39.4787	59.5629	13.1635	80.8561	76.3913	133.465	43.4003	5.10262	14.6509	19.1486	10.6789	7.90451	9.54881	9.1513	153.56	37.5864	64.7894	15.5707	41.3345	20.4241	4.49559	4.28846	4.0169	4.66056	4.41151	7.02068	12.2182	6.26841	4.89562	3.99818
EMLSAT00000001035	49.9411	50.6933	56.3575	51.6801	53.1222	39.1071	42.1745	47.1463	56.8223	61.2086	47.5089	43.3243	72.6697	46.3696	60.8756	49.0476	54.7436	71.355	60.2749	49.6449	51.4113	70.406	59.0826	58.6715	66.8383	53.6885	56.3783	44.5223	48.6839	31.5152	32.919	40.8019	34.498	31.9942	31.0278	26.5486	27.2083	28.6536
EMLSAT00000001036	17.5007	16.5956	15.4665	25.9452	25.3294	11.623	20.6216	21.5004	22.9449	20.5084	19.5782	21.3447	15.0171	16.2512	21.3801	41.2375	19.7393	17.4021	17.4159	33.9496	13.5621	11.2177	26.1178	21.0017	29.1799	28.3103	21.1329	25.2869	7.89469	7.28041	6.46623	8.79351	4.23505	1.00295	0.56268	4.17894	6.49611	1.71351
EMLSAT00000001037	0	0.209188	0.353117	0.280489	0.126331	0.321077	0	0.210788	0.13497	0.443082	0.0668198	0	0	0.0973128	0.320061	0.20827	0	0.124747	0.430023	0.170601	0.138389	0.369004	0.110435	0.250021	0.141307	0.202217	0.286548	0.108064	0.767539	0.698121	0.29392	0.17587	0.529381	0.601773	0.401914	0.36873	0.28244	0.285584
EMLSAT00000001038	64.6978	63.7327	62.3605	69.1405	66.6396	63.3163	58.6052	63.0959	66.5401	68.3612	61.6078	67.2875	71.1027	68.2163	70.2854	64.1472	67.2012	63.995	70.5238	67.1599	64.0047	66.8635	67.1996	66.9222	68.2514	64.8104	70.2043	71.214	56.6883	56.6475	51.4359	48.804	56.732	52.956	59.4029	52.8513	50.8391	51.1196
EMLSAT00000001039	30.733	28.0312	19.3508	21.1769	22.1711	31.3371	28.4046	24.9433	34.2823	28.8636	26.327	24.8361	29.4466	28.2207	25.4129	26.242	30.881	28.9412	18.921	22.5762	21.9346	22.1402	29.4309	31.1692	29.4626	24.0638	33.8127	27.124	25.3288	23.038	17.8311	26.1167	18.2636	31.2922	30.7063	24.7049	25.2313	23.8939
EMLSAT00000001040	7.8052	6.41511	7.20359	6.311	6.50605	6.54996	8.04907	6.04259	7.28837	7.72228	6.14742	7.93485	7.9003	8.12562	8.83369	6.45637	7.01841	7.2353	5.94865	7.67704	6.36587	7.23248	8.22739	8.75072	6.92405	8.18977	7.7368	7.78059	7.56574	6.88148	6.5642	9.58492	7.67602	7.82304	8.52058	7.74333	8.56733	9.32909
EMLSAT00000001041	0	0	0	0	0	0	0	0	0.0674849	0.0632974	0	0.0793485	0	0	0	0.20827	0	0.0623733	0	0	0	0.0738008	0	0	0.211961	0	0	0.432255	0	0	0.0979732	0	0	0	0	0.12291	0	0
EMLSAT00000001042	41.9529	43.5112	44.634	39.3386	50.0271	41.5473	39.3141	40.5416	46.902	42.5992	40.7601	29.7557	46.6183	40.3848	41.2879	41.8623	42.5491	45.283	45.2957	33.8359	38.9564	47.6015	42.4622	44.1703	47.0553	35.3879	42.1226	33.6078	27.7411	27.9248	28.3142	29.81	27.7925	21.9647	23.8737	25.1966	24.4781	25.2266
EMLSAT00000001043	7.43933	9.4832	12.0766	9.04577	9.91699	8.15535	8.98037	8.50179	7.96322	9.17812	8.21883	8.33159	6.52917	8.46622	8.06554	7.49772	8.24663	9.35599	8.88714	11.544	11.1403	9.81551	8.44826	7.75064	7.98386	13.2452	8.5248	9.29349	6.90785	7.5796	4.99663	6.59513	5.29381	5.61654	7.55599	5.53095	6.02538	3.7126
EMLSAT00000001044	24.8791	23.8475	24.7888	18.372	17.8758	22.3469	22.4177	19.8141	18.4234	21.078	20.9146	18.1708	17.1717	20.533	22.9164	16.974	20.3534	22.2049	24.798	18.7661	20.6199	23.0259	20.7617	19.6683	20.7015	19.7161	21.4911	19.8837	25.5481	22.6391	26.4528	23.039	19.4989	30.2892	25.6421	28.638	20.4298	30.7479
EMLSAT00000001045	39.6968	39.6063	43.7159	50.488	51.8589	44.2444	40.1123	42.0874	44.4725	43.9917	45.1034	55.2265	49.687	43.0609	49.0334	47.069	47.8129	46.0939	49.7393	48.4507	49.6815	49.7418	46.2722	47.0039	47.2673	55.7107	43.4837	44.7384	44.7366	42.0867	47.8109	38.7794	44.9974	41.2214	44.4517	44.9851	42.2718	44.1704
EMLSAT00000001046	42.3188	39.2577	38.4191	38.4971	39.9838	42.1895	41.2432	36.7474	48.4542	45.1311	42.4974	38.5634	47.5324	47.9752	42.6962	40.1961	50.8835	48.0898	40.0638	36.7361	34.3204	39.0406	52.6774	49.2541	48.1858	41.9599	48.9281	34.0401	28.8375	36.801	28.7061	30.6893	28.6748	32.8969	43.5675	29.3755	31.8215	29.4152
EMLSAT00000001047	71.1615	71.5424	73.2365	73.9088	80.7255	71.6643	69.5147	75.8134	69.5769	70.6399	70.2276	81.0148	78.9377	67.2432	73.358	73.6235	71.3246	73.9123	74.179	72.7897	72.7232	72.62	72.2796	73.7561	74.4689	71.1802	74.6458	62.2447	78.8372	77.7906	86.3144	85.2091	83.8186	81.9414	84.8039	82.2268	80.2128	83.7714
EMLSAT00000001048	754.665	787.943	778.764	838.381	848.692	824.461	813.688	756.378	926.77	963.893	874.07	969.638	748.439	791.688	848.418	936.799	896.865	961.796	769.956	852.493	725.087	836.532	826.991	957.412	977.422	938.184	935.579	1030.71	994.512	1100.74	881.661	1012.75	923.417	892.73	959.53	808.994	951.445	865.511
EMLSAT00000001049	20.3057	23.8475	18.4327	20.2653	23.6871	19.7783	18.2268	18.6196	19.9755	18.6727	19.0436	20.5513	21.6769	19.9005	20.2279	20.5146	21.2307	22.0178	21.1428	19.9034	19.8588	20.8856	17.3383	17.6681	21.3374	22.9516	20.13	23.774	16.8859	13.9624	14.9899	14.0696	16.2343	13.3393	11.977	14.2576	14.122	14.9456
EMLSAT00000001050	46.4653	45.8122	46.6115	50.5581	41.8156	49.5742	52.9509	43.4926	35.5645	39.0545	44.1679	50.4656	37.0204	40.5794	41.3519	42.7995	43.1632	38.2972	44.9374	59.0848	61.4445	47.8967	41.5235	36.8364	34.6909	55.4073	37.2512	47.8723	44.5173	49.2674	45.1656	46.5176	59.7318	47.54	41.5579	47.3204	44.6254	51.2148
EMLSAT00000001051	32.8672	31.9361	40.9616	34.7806	33.4146	34.8689	34.325	36.3258	37.9265	33.6109	35.6149	36.0242	30.0995	38.4386	37.7032	33.5315	30.6178	38.9209	35.6919	35.7125	34.8047	33.2842	39.0387	40.2533	32.8539	35.8934	36.3916	37.4981	31.9077	34.1082	28.7061	25.9408	28.1454	33.6993	31.4297	32.5712	31.0683	30.5575
EMLSAT00000001052	35.9161	35.6317	33.6874	32.7471	35.6885	34.2268	37.1189	38.2229	39.7486	39.6875	37.085	40.4677	42.8967	36.1517	35.2067	36.3431	42.3736	45.2206	33.4701	36.1105	35.3583	37.1218	39.5357	35.4196	36.7399	32.8602	38.2542	37.282	32.3463	33.6096	36.2501	34.8223	31.4982	36.1064	36.8154	36.5043	32.9513	31.7951
EMLSAT00000001053	57.0145	55.0862	52.0495	52.3112	53.817	54.3262	58.8048	61.0583	45.4848	46.2071	48.9789	37.2144	37.0204	47.586	50.8897	44.7781	40.8822	47.1542	51.9611	48.3369	50.3734	52.251	46.99	41.4201	41.8269	37.8145	44.2	44.1981	58.5523	58.4427	61.6251	53.2886	55.0556	53.5578	49.1139	61.9467	47.1674	53.1187
EMLSAT00000001054	365.076	371.03	364.982	359.166	399.964	360.954	346.842	351.313	358.952	345.541	377.064	340.484	335.208	359.62	364.294	387.278	368.73	370.497	358.352	326.246	329.987	364.945	380.117	383.698	364.643	328.703	377.312	306.901	432.234	382.67	333.305	391.751	339.333	396.769	372.816	337.019	364.347	353.363
EMLSAT00000001055	3.65869	2.85891	2.4012	3.50611	2.65295	2.24754	1.99564	1.82683	2.42946	2.27871	2.00459	2.22176	1.04467	1.41104	1.53629	2.70751	1.49141	3.55528	1.86343	2.10408	1.52227	1.47602	1.27	1.41678	1.83699	2.22438	1.00292	2.16128	2.52191	2.59302	2.05744	3.86914	2.91159	2.60768	2.97417	2.21238	2.16537	2.85584
EMLSAT00000001056	0.487825	0.209188	0.494364	0.280489	0.757986	0.96323	0.465649	0.491839	0.337425	0.316487	0.601378	1.34892	0.783501	0.340595	1.28024	0.83308	0.877301	0.686106	0.358352	0.796138	0.553554	0.516606	0.386522	0.583381	0.353268	0.303325	0.573096	0.86451	0.328945	0.398926	0.685812	0.35174	0.882301	0.200591	0.401914	0.49164	0.564879	0.666364
EMLSAT00000001057	17.8666	23.2896	20.4808	16.1982	18.697	18.9435	19.0251	20.2357	14.9142	13.9254	12.963	10.8707	11.5566	12.9913	15.0429	13.3293	12.3699	10.7282	16.1975	13.9893	12.8009	13.1365	12.4791	14.0012	10.6687	9.50418	10.7456	11.6709	41.7761	41.987	27.1386	35.3499	34.9391	23.4691	21.8641	24.4591	32.0098	27.5113
EMLSAT00000001058	9.69552	9.41347	9.67541	9.95736	8.40102	8.7975	8.51472	8.57205	12.0798	11.5834	9.55523	9.44247	10.5773	12.6507	11.2021	10.3094	9.82577	10.9777	9.60385	6.76717	9.6872	11.5129	12.7552	12.9177	11.9405	7.48201	10.5306	9.72574	7.34645	7.67933	6.85812	8.79351	6.61726	8.22423	9.24403	7.74333	7.34343	7.33
EMLSAT00000001059	30.672	28.1707	22.0345	18.5824	23.7502	26.3925	25.4776	25.0838	28.6136	25.1924	23.7878	22.6143	32.5806	25.4473	22.4683	25.3048	25.6172	21.7683	21.4295	20.6427	25.6711	18.8192	27.3326	25.7521	28.2614	22.3449	27.0071	21.9369	43.8594	47.9709	50.5542	45.9021	45.7032	49.2451	42.2814	48.1807	43.684	54.4514
EMLSAT00000001060	0.487825	0.557835	0.494364	0.771344	0.884317	0.385292	0.465649	0.632364	0.337425	0.632974	0.668198	0.555439	0.261167	0.729846	0.704135	0.520675	0.17546	0.311866	1.07506	0.341202	0.553554	0.516606	0.496957	0.666722	0.282614	0.707758	0.71637	0.540319	2.19297	1.79517	4.11487	1.14316	1.58814	3.00886	4.34067	2.82693	2.8244	1.99909
EMLSAT00000001061	9.26867	9.27401	10.6641	9.95736	11.433	8.99015	9.7121	8.8531	7.1534	7.15261	8.82021	6.82397	12.2096	8.56353	5.18499	6.45637	7.89571	9.29362	9.10215	9.72425	10.1024	10.2583	9.11087	8.5007	7.98386	7.17869	7.37861	6.80802	12.9385	14.7603	12.1487	13.6299	14.2933	13.6402	12.6201	13.643	16.1932	15.7071
EMLSAT00000001062	0.182934	0.139459	0.282494	0.280489	0.189497	0.0642153	0.0665213	0.351313	0	0.25319	0.200459	0.0793485	0.457042	0.437908	0.384073	0.104135	0	0.18712	0.358352	0.341202	0.345971	0.369004	0.441739	0.333361	0.353268	0.303325	0.071637	0.432255	0.328945	0.398926	0.685812	0.263805	0.352921	0.200591	0.401914	0.49164	0.28244	0.475974
EMLSAT00000001063	0.0609781	0.278918	0.141247	0	0.126331	0.256861	0.266085	0.0702627	0	0	0	0	0.130583	0.0973128	0.0640122	0	0.17546	0.0623733	0.215011	0.113734	0	0.147602	0.0552174	0	0.0706536	0	0.214911	0	0.219297	0.59839	0.29392	0	0.441151	0.300886	0.160766	0.36873	0.847319	0.571169
EMLSAT00000001064	0.121956	0.139459	0.141247	0	0	0.192646	0.332606	0.0702627	0	0.0632974	0	0	0.0652917	0	0	0.312405	0.26319	0.18712	0.0716705	0.170601	0.138389	0	0.0552174	0.16668	0	0.202217	0.071637	0.108064	0.109648	0	0.0979732	0.17587	0.17646	0	0.482297	0	0	0.0951948
EMLSAT00000001065	0	0	0.141247	0	0.126331	0	0.0665213	0	0	0.0632974	0	0	0	0.0486564	0.0640122	0	0	0.0623733	0.0716705	0.227468	0.0691943	0	0.0552174	0	0.0706536	0	0	0.216128	0.109648	0.698121	0.195946	0.35174	0.26469	0.300886	0.160766	0.12291	0.188293	0
EMLSAT00000001066	0.0609781	0.0697294	0.0706234	0.210367	0	0.192646	0	0	0.0674849	0.0632974	0.13364	0	0.0652917	0.243282	0.0640122	0.41654	0.0877301	0	0.0716705	0	0.138389	0	0.0552174	0.0833402	0.211961	0.101108	0.071637	0.108064	1.09648	0.797853	0.587839	0.615545	0.617611	0.501477	0.56268	0.73746	0.470733	0.380779
EMLSAT00000001067	0	0.209188	0.0706234	0.0701222	0.189497	0.192646	0.133043	0.140525	0.202455	0	0.467739	0.158697	0.130583	0.145969	0.0640122	0.312405	0.17546	0	0.143341	0	0.138389	0.221402	0.22087	0.0833402	0.141307	0.101108	0.143274	0.108064	0.109648	0.0997316	0	0.263805	0.17646	0.100295	0	0	0.0941465	0
EMLSAT00000001068	12.3786	13.1789	12.006	12.9025	12.1909	13.8705	12.2399	13.7012	13.632	12.2797	12.228	13.4099	9.40201	13.1859	9.47381	12.2879	16.3178	15.9052	12.9724	14.3305	13.8389	15.2768	13.197	11.8343	13.0003	11.5263	12.4648	10.3741	22.6972	18.6498	18.9088	14.1575	17.5578	20.1594	14.7904	16.347	16.6639	17.5158
EMLSAT00000001069	235.497	240.497	181.432	179.653	168.21	233.808	234.754	216.69	268.995	217.11	248.837	229.555	247.717	240.655	200.294	258.671	244.153	220.49	191.002	198.181	200.525	181.55	196.96	226.852	272.652	200.397	246.789	250.168	442.87	464.949	450.971	486.896	467.267	651.72	585.509	600.047	562.337	584.115
EMLSAT00000001070	10.3053	13.9459	12.5003	14.5153	14.5912	14.5127	13.3043	12.0852	15.859	15.8877	14.7004	13.886	14.0377	15.6674	13.5066	13.85	14.6509	14.034	12.9007	15.2404	13.0085	12.5461	14.3013	15.2513	14.0601	14.964	14.3274	15.5612	20.8332	19.2482	20.1825	21.8958	21.9693	21.5635	22.1857	21.878	18.0761	17.8966
EMLSAT00000001071	46.5873	38.9787	29.8737	49.2959	47.6268	41.9968	46.3653	39.1363	44.54	41.0167	42.6978	61.8918	64.3777	27.4909	37.9593	45.6111	34.3902	29.6273	28.5965	28.5472	42.1393	42.8783	41.91	44.2536	36.4573	28.5125	45.4179	40.8481	18.092	21.0434	30.7636	28.8427	35.8214	13.0384	23.3914	14.6263	15.0634	11.4234
EMLSAT00000001072	7.2564	7.39132	5.29676	7.15247	6.50605	7.64162	7.64995	5.62102	6.95094	6.70953	7.0829	7.5381	6.85563	6.27668	5.69709	7.08118	7.45706	9.16887	6.16366	6.59657	7.2654	6.64207	7.34391	5.91715	6.21752	8.29088	6.80551	7.13221	8.11399	8.37745	8.42569	6.33132	6.97018	9.62836	7.87752	7.86624	10.1678	8.47234
EMLSAT00000001073	16.9519	14.3643	13.8422	17.3903	18.1285	16.1823	15.3664	16.582	18.4909	14.9382	19.1773	18.1708	15.4088	15.8133	13.5706	17.1823	18.511	14.4706	15.7675	18.5955	18.1289	13.2103	13.5835	15.0012	13.8481	16.3795	13.8976	16.2096	17.1052	17.0541	20.3784	16.18	18.1754	18.9558	18.5684	19.6656	19.3	19.4197
EMLSAT00000001074	6.89053	7.46105	7.48608	7.36283	7.5167	7.89849	7.05125	6.95601	8.63807	9.55791	6.48152	8.41094	9.92434	6.13071	9.53782	9.05975	8.1589	9.85498	8.67213	6.42597	8.85687	8.41329	7.56478	6.58388	8.61974	9.50418	7.95171	9.50961	8.88153	6.68202	7.44596	8.88144	7.76425	6.71979	7.23446	6.51423	8.00245	7.61559
EMLSAT00000001076	8.71987	12.1329	9.81665	11.2196	11.9383	10.5313	12.1734	11.7339	10.9326	11.8366	11.2925	11.5849	18.6734	11.191	11.5222	12.7045	10.3522	14.7201	10.8939	12.3401	17.1602	14.6126	12.2583	10.0008	13.5655	13.4474	10.1008	15.8854	15.2411	12.0675	13.0304	12.3988	17.646	13.0384	11.8163	14.3805	13.6512	11.3282
EMLSAT00000001077	95.0039	96.4358	124.227	129.095	121.341	94.5892	84.6151	124.646	92.5893	111.467	110.253	119.578	186.8	101.303	99.0909	115.798	127.209	132.606	131.73	126.074	135.136	127.602	96.9617	114.509	116.013	111.32	116.052	105.146	278.946	230.181	220.93	235.314	235.663	194.373	181.665	177.728	216.819	201.623
EMLSAT00000001078	42.9896	46.1609	39.761	38.0062	48.5743	38.6576	41.1101	41.1739	35.632	33.4843	32.0735	25.3915	23.048	30.1183	35.9109	36.8638	33.5129	29.9392	43.934	32.2436	32.0369	33.2842	33.2961	30.7525	29.0386	28.917	30.0159	22.5853	33.0042	30.7173	33.4089	28.2272	28.5866	27.4809	29.0182	24.9507	29.9386	25.893
EMLSAT00000001079	1351.4	1278.49	1561.27	1431.62	1443.9	1208.02	1189.13	1407.01	1652.3	1548.82	1459.68	1562.45	1983.3	1503.39	1662.65	1622.42	1546.24	1675.03	1579.12	1509.99	1362.5	1712.7	1588.66	1821.4	1829.15	1533.51	1713.27	1499.49	1240.01	910.45	851.975	954.183	772.984	895.337	958.003	744.958	893.074	771.554
EMLSAT00000001081	2.19521	3.69566	2.96618	3.57623	3.8531	4.36664	3.79171	2.38893	4.85891	4.62071	4.07601	3.72938	4.37455	3.40595	4.35283	3.64473	4.21104	3.86714	3.22517	3.12768	3.39052	4.42805	2.65043	5.25043	5.15771	5.05541	4.36986	4.86287	16.1183	19.4477	14.0102	18.6422	18.6166	19.4573	13.6651	27.286	17.1347	24.5603
EMLSAT00000001082	60.4293	67.1494	57.4168	62.3387	63.4814	54.5188	59.8691	63.0959	54.1229	54.1193	53.6563	46.6569	47.663	56.6847	55.8827	55.7122	56.235	50.0234	64.3601	62.3262	63.5895	63.3949	53.7265	49.8374	52.7076	50.0486	54.1576	46.6836	78.3987	77.3917	75.5373	78.4381	74.9074	72.313	68.8077	76.3271	75.8821	66.0652
EMLSAT00000001083	1.4025	1.11567	1.83621	1.47257	1.01065	1.54117	1.39695	1.26473	2.09203	1.45584	1.80413	1.66632	1.89346	2.48148	1.98438	1.14549	1.57914	2.12069	1.29007	1.47854	1.1763	1.32841	2.15348	2.66689	3.10876	1.71884	2.00584	2.05321	1.42543	2.09436	1.56757	1.7587	0.970531	2.2065	3.21531	1.47492	2.35366	1.14234
EMLSAT00000001084	114.395	135.554	155.16	143.961	145.723	137.228	131.246	134.975	121.675	117.48	126.624	147.509	114.195	114.634	131.481	134.542	117.471	117.199	149.791	160.365	145.1	142.436	113.03	117.76	114.247	157.931	120.995	125.678	129.824	115.19	143.041	133.573	147.521	104.608	104.739	114.675	120.131	117.566
EMLSAT00000001085	0.853694	0.627565	0.635611	0.911589	0.694821	1.28431	0.931298	0.702627	1.82209	1.45584	0.668198	1.58697	1.30583	2.18954	1.66432	1.66616	1.66687	1.80883	1.07506	1.02361	0.899525	1.25461	2.04304	1.75014	1.62503	1.61773	1.9342	0.86451	0.109648	0.498658	0.587839	0.17587	0.352921	0.501477	0.56268	0.36873	0.564879	0.285584
EMLSAT00000001086	9.57356	7.32159	7.8392	6.311	5.74806	7.06369	6.85169	6.11285	9.11046	10.3175	8.82021	7.93485	9.33672	7.49309	7.68147	8.43494	8.24663	7.79666	5.66197	7.22211	6.29668	7.15868	7.78565	7.50062	9.67954	6.87536	8.5248	10.6983	5.04383	8.87611	6.36826	6.771	7.41133	8.12393	10.289	6.63714	8.66148	6.18766
EMLSAT00000001087	5.3051	7.87942	7.62733	7.43296	6.94821	7.32055	6.38604	7.02627	5.73622	6.89942	6.88244	7.30006	9.01026	6.86055	7.74548	8.0184	5.87792	9.1065	8.09877	7.67704	8.4417	9.59411	7.73043	9.50078	8.26647	11.9308	7.09206	8.21285	5.81137	6.78175	6.46623	5.62784	5.02912	4.11211	4.58182	6.63714	6.21367	5.33091
EMLSAT00000001089	87.0158	91.485	88.5618	99.0827	93.4218	89.1951	79.759	92.7468	91.9144	80.9574	92.4118	98.3921	98.6558	89.0899	88.2089	100.49	96.854	90.4413	94.605	102.986	95.4881	104.354	80.6726	89.174	84.9256	96.6595	92.9848	88.5042	59.5391	53.7553	50.7501	55.2232	53.0263	42.7259	42.201	43.0185	58.6533	44.1704
EMLSAT00000001090	86.8938	94.6926	93.3642	87.5125	96.8328	80.4618	79.2934	87.8986	98.6629	93.7435	83.3243	79.2691	112.759	91.4741	87.3767	90.4933	87.2914	106.097	92.7416	78.1352	75.5601	99.5573	81.1696	92.1743	106.97	82.9088	92.8416	72.0785	56.2497	52.2594	48.0069	54.6956	41.5564	39.8173	48.069	35.2752	54.5108	35.6981
EMLSAT00000001092	30.55	33.2609	38.2779	36.2532	40.0469	28.1905	30.5333	34.6395	32.6627	32.345	32.7417	34.6753	37.8039	29.2425	34.8227	40.092	37.5485	37.0497	38.1287	37.5891	32.2445	36.679	29.7622	33.9195	35.6094	32.8602	30.9472	32.5272	30.263	34.4074	27.2365	26.5564	28.6748	24.5724	20.2565	17.0845	26.8318	22.5612
EMLSAT00000001093	653.685	626.24	560.326	648.981	656.416	675.61	659.226	605.173	765.819	729.186	736.154	807.45	912.256	753.785	688.452	704.161	668.766	661.843	583.899	635.375	572.513	522.436	673.321	728.977	850.175	742.64	748.678	743.587	497.256	690.741	540.42	529.369	618.229	672.982	665.249	615.656	710.335	668.458
EMLSAT00000001094	3.04891	4.25349	4.37865	3.1555	2.46346	4.88037	5.25518	3.93471	3.10431	4.11433	3.54145	3.01524	1.82817	2.38416	1.79234	4.37367	3.42147	2.86917	2.36513	4.54936	5.12038	3.32104	1.76696	2.58355	3.17941	5.25763	2.72221	4.97093	7.67539	11.4691	8.62164	9.84873	10.5876	18.9558	11.0125	17.9449	16.0049	18.563
EMLSAT00000001095	12.9883	13.1091	9.9579	15.5671	13.9596	15.3475	13.9695	13.912	11.4049	11.3302	10.6912	13.7273	13.5154	11.4829	9.79387	9.78869	14.4755	11.3519	9.74719	12.1127	13.4929	11.6605	11.927	10.5842	9.39693	11.3241	10.8888	12.4273	6.46926	9.07558	8.13177	12.135	12.6169	9.52807	10.4498	8.6037	9.03806	8.75792
EMLSAT00000001097	0.487825	0.697294	0.918104	1.2622	1.38964	1.54117	0.864776	1.05394	1.28221	1.70903	1.13594	1.42827	1.50171	0.389251	0.896171	1.87443	1.31595	1.12272	0.573364	0.625537	1.03791	0.959411	0.773044	0.833402	1.48373	0.707758	1.86256	0.432255	1.42543	2.09436	1.37162	2.19838	1.7646	1.00295	1.52727	2.70402	2.91854	1.04714
EMLSAT00000001098	0.548803	0.697294	0.847481	0.911589	0.947483	1.09166	0.864776	0.632364	1.21473	1.58244	0.534558	1.26958	0.457042	0.486564	0.896171	1.24962	0.43865	0.935599	0.788375	0.625537	0.761137	0.369004	0.717826	0.833402	0.847843	0.404433	1.43274	0.216128	1.97367	1.69544	1.37162	2.19838	2.29398	0.802363	1.76842	1.96656	3.48342	1.61831
EMLSAT00000001099	15.1836	15.8286	15.9609	18.0915	14.9702	21.1268	14.9673	14.8254	19.5031	20.002	20.4469	21.8208	25.2026	19.1706	19.6518	16.5575	19.5638	17.7764	12.614	19.5622	15.8455	16.4576	20.8722	20.835	21.4787	21.2327	18.8405	31.8788	14.2543	21.4423	23.0237	22.0717	25.9397	19.5576	26.6871	22.7384	28.3381	22.3708
EMLSAT00000001100	87.6255	54.5981	47.1764	71.8753	60.8284	84.7	55.1461	70.8951	191.455	180.777	123.015	212.971	243.669	140.228	176.61	210.353	79.0448	69.172	56.8347	112.995	60.6834	46.2731	213.305	161.013	225.456	202.115	161.183	268.863	39.3638	64.9253	73.186	47.1332	85.5832	104.207	106.829	97.2218	89.0626	110.807
EMLSAT00000001101	5.24412	4.18377	4.37865	6.17076	4.42159	5.52252	5.52127	5.62102	3.44173	2.5319	3.94237	3.88807	3.9175	2.57879	3.52067	2.49924	6.57976	4.49088	3.87021	4.09442	4.63602	3.61624	4.58304	3.16693	2.33157	2.12327	4.01167	2.91772	2.52191	2.1941	3.13514	3.86914	2.6469	5.11507	5.30527	3.56439	2.8244	3.7126
EMLSAT00000001102	0.182934	0	0.282494	0.420733	0.694821	0.321077	0.199564	0.210788	0.472394	0.569677	0.334099	0.396742	0.522334	0.389251	0.384073	0.104135	0.35092	0.311866	0.501693	0.454936	0.415166	0.221402	0.386522	0.916742	0.77719	0.202217	0.214911	0.540319	0.328945	0.199463	0.391893	0.17587	0.352921	0.200591	0.160766	0.36873	0.28244	0.285584
EMLSAT00000001103	21.9521	26.5669	33.4755	33.1678	35.6254	24.9798	26.675	27.1917	35.9695	46.2704	33.009	38.0079	24.2885	28.318	40.0076	43.7367	26.319	28.1304	35.9786	32.8691	27.6085	34.6126	24.627	27.0022	30.3811	31.5458	25.7177	47.6561	69.1882	65.9226	61.8211	60.7631	66.8784	59.6758	53.3742	64.7736	67.7855	57.7833
EMLSAT00000001104	56.7706	62.4776	71.259	73.3478	65.3763	67.8114	61.133	63.5175	60.3315	62.0948	60.2046	66.7321	64.0512	57.5605	61.4517	67.2712	72.3773	66.3028	60.2032	68.2972	72.7232	62.2141	62.7822	65.4221	58.9251	61.676	63.3987	68.0802	102.631	97.1386	91.6049	104.555	104.2	93.5756	87.3762	85.7912	92.6402	96.4324
EMLSAT00000001105	26.3425	27.055	25.0007	25.805	21.2236	26.9704	27.6063	23.1164	19.908	21.6477	23.2533	18.0914	23.9621	26.6637	21.188	16.2451	20.8798	23.5147	22.2895	22.8605	23.872	21.3284	25.2896	22.3352	24.9407	20.525	22.0642	17.2902	16.8859	25.2321	24.4933	23.2149	20.6458	29.888	24.8383	28.1464	26.4552	33.3182
EMLSAT00000001106	2.56108	2.30107	2.33057	3.29574	2.96878	2.63283	2.72737	2.59972	2.42946	1.58244	2.33869	4.12612	3.9175	1.26507	1.92037	3.74886	2.54417	1.12272	1.29007	0.966739	1.79905	1.69742	1.54609	1.83348	1.48373	2.22438	2.86548	1.40483	0.548242	1.19678	1.76352	1.93457	2.99982	0.902659	1.44689	0.73746	0.564879	0.380779
EMLSAT00000001107	29.5744	30.8204	29.6618	28.8202	28.9298	32.3645	30.3337	27.3322	32.5277	34.8136	36.8845	34.1198	41.4603	33.1837	32.1341	32.1777	34.9166	36.2389	31.1767	30.4807	29.4768	29.4465	31.5291	36.0863	34.1257	35.489	38.0392	37.3901	35.7454	35.7039	29.9798	37.2845	40.6741	40.2185	39.7091	34.7835	40.0123	36.4596
EMLSAT00000001108	132.444	133.392	120.201	122.574	125.573	134.403	108.164	116.987	151.909	155.522	138.117	172.107	197.508	151.175	159.006	159.118	142.474	161.859	131.444	137.561	123.719	134.686	142.24	172.431	172.96	142.563	164.192	156.368	123.026	108.707	96.1117	116.074	106.141	135.7	136.57	89.4785	125.497	117.47
EMLSAT00000001109	195.618	200.821	178.607	174.674	202.382	163.685	182.335	190.833	163.448	167.232	149.342	144.335	168.192	150.397	138.907	157.452	156.774	154.436	171.794	156.612	144.824	151.734	143.62	121.01	131.628	127.093	128.517	112.494	149.122	144.611	143.335	145.884	157.138	108.118	99.6748	117.871	138.49	118.232
EMLSAT00000001110	30.2451	34.1674	37.0773	34.1495	35.8149	31.1444	31.1985	33.5153	31.0431	32.8514	31.4721	37.5318	40.6768	33.9622	34.3106	37.1762	29.4773	33.245	36.2653	38.1577	39.0256	38.3026	31.9709	31.4193	33.5605	36.1968	32.165	40.4159	39.3638	29.8197	36.2501	38.4276	36.7037	29.7877	28.7771	35.3981	32.104	33.9846
EMLSAT00000001111	39.8187	34.0977	40.0435	41.0916	43.6474	37.3733	34.6576	41.9468	43.5278	44.6247	40.0251	44.0384	43.876	44.6179	45.3207	40.092	41.7595	45.5949	42.4289	43.1052	40.1327	45.9779	44.1739	44.7537	42.4628	43.9821	43.7702	41.4965	32.127	29.3211	26.9426	30.5135	23.2045	25.475	27.2498	26.4257	28.8088	21.99
EMLSAT00000001112	0.243912	0	0.21187	0	0	0.0642153	0.266085	0	0.674849	0.0632974	0.601378	0.952182	0.130583	0.291938	0.192037	0.312405	0.17546	0	0	0.398069	0.138389	0.0738008	0.110435	0.16668	0.423922	0.202217	0.214911	1.40483	0	0	0	0.0879351	0	0	0	0	0	0.0951948
EMLSAT00000001113	2.07326	1.74324	1.27122	1.40244	1.45281	1.99068	2.32824	1.6863	1.07976	1.07606	0.801838	1.11088	2.21992	0.827159	1.47228	1.35376	0.877301	1.12272	0.860046	0.682404	1.38389	0.88561	1.76696	0.500041	1.48373	0.707758	2.29238	0.86451	0.328945	0.398926	0.489866	0.439675	1.14699	0.601773	0.482297	0.49164	0.564879	0.475974
EMLSAT00000001114	0.670759	0.557835	0.918104	0.911589	2.0213	0.449507	0.598691	0.491839	0.877304	0.569677	0.735018	0.396742	1.10996	0.535221	2.43246	0.520675	0.26319	0.37424	1.36174	0.853005	0.276777	0.811809	0.441739	0.333361	0.353268	0.303325	0.931281	0.648383	38.377	26.2294	129.521	51.1782	21.1752	1.80532	2.08995	1.2291	31.9157	2.85584
EMLSAT00000001115	5531.2	4644.12	4549.77	5313.09	5238.57	4899.44	5551.67	4836.39	7317.59	8389.76	6625.58	9197.28	9365.05	9158.79	7087.43	7246.34	6329.64	6954.75	4361.01	5453.94	4565.44	3775.5	9331.79	8364.61	10000.5	7360.78	8248.71	9095.08	3431.78	5125.91	4858.1	4927.26	5827.16	6611.78	5964.25	5890.59	7444.45	6461.63
EMLSAT00000001116	37.3186	54.8771	97.6722	83.2351	55.333	15.4117	46.6979	84.8071	8.43561	34.1806	10.6912	16.1077	6.07213	14.4023	15.3629	31.657	19.827	22.891	53.2512	55.6728	56.9469	70.1108	10.7122	7.16726	11.5872	15.4696	6.37569	17.2902	193.42	109.007	58.49	85.5608	171.784	9.32748	3.61723	24.7049	38.9767	39.4107
EMLSAT00000001117	0.0609781	0	0.0706234	0.210367	0.252662	0.0642153	0.133043	0.210788	0.0674849	0	0	0	0	0.0973128	0	0	0.17546	0.249493	0	0.113734	0.0691943	0.147602	0	0.0833402	0.0706536	0	0.071637	0.108064	0.109648	0.199463	0.195946	0	0.0882301	0	0	0	0.0941465	0
EMLSAT00000001118	7.86618	6.34538	6.35611	9.04577	6.94821	6.99947	6.78517	6.25338	7.49082	8.60845	7.55064	12.7751	13.1889	7.29846	7.80949	7.91426	8.86074	5.98784	5.73364	5.3455	5.88151	6.86348	8.44826	10.4175	9.18497	5.86428	8.88299	9.07736	2.74121	3.69007	3.52703	4.04501	4.05859	2.2065	2.89378	2.33529	2.6361	2.18948
EMLSAT00000001119	0	0.139459	0	0	0.126331	0	0.0665213	0	0	0	0	0	0	0	0	0	0	0	0	0.113734	0	0	0	0	0	0	0	0	0.328945	0.199463	0.195946	0.263805	0.26469	0.100295	0.160766	0.49164	0.188293	0.0951948
EMLSAT00000001120	74.3933	75.238	64.9735	59.674	63.7972	76.4163	66.4547	77.0782	69.8469	76.1468	86.5984	72.1277	82.9205	65.9294	76.3666	78.5178	75.4479	82.5822	69.0904	83.8788	72.4464	74.0222	69.2978	76.3396	68.2514	85.6387	70.1326	81.372	64.3637	89.16	82.5914	69.6446	80.907	74.7201	88.5015	76.2042	83.2255	73.3
EMLSAT00000001122	30.4891	40.3036	33.8992	29.4513	28.1087	35.7037	35.6554	32.6722	19.9755	16.7738	22.3846	19.123	20.9586	17.3217	20.868	19.7857	25.7049	26.3839	29.8149	31.618	36.4654	29.2251	15.9026	15.5846	16.8862	22.0416	16.978	15.5612	41.8857	48.669	43.696	42.2088	44.9974	33.7996	22.5876	33.5544	36.8113	42.2665
EMLSAT00000001123	11.3419	14.1551	11.7235	14.3751	13.6438	12.4578	11.5747	12.5068	13.8344	12.8494	11.8939	12.6958	15.4741	12.1154	13.3786	12.8086	13.5982	12.9736	11.8973	12.9088	16.745	13.6532	12.6448	13.0844	11.5872	14.2563	12.5365	13.3999	24.9999	28.7227	25.8649	25.5891	24.7044	30.891	35.5292	27.7777	27.3025	26.8449
EMLSAT00000001124	22.8668	18.4086	15.0428	26.0153	34.362	19.9068	21.819	17.0738	25.1044	33.6109	22.4515	21.1067	36.1063	34.838	28.9975	18.1195	17.4583	17.215	21.5011	10.9753	15.4995	11.1439	48.0391	24.0853	29.9571	19.3117	27.0071	23.3418	21.9297	23.5367	29.392	19.9613	16.6755	20.9617	23.8737	13.8888	26.5493	17.4207
EMLSAT00000001126	1.9513	2.71945	3.53117	2.10367	2.77928	1.99068	2.32824	2.88077	2.36197	2.4686	2.73961	3.09459	4.30925	2.53013	3.39265	3.01992	2.54417	2.61968	2.86682	2.72962	3.25213	3.46864	2.42957	3.91699	3.10876	2.4266	2.50729	3.8903	2.52191	2.1941	1.86149	2.28631	2.6469	3.61064	2.00957	2.21238	2.44781	3.04623
EMLSAT00000001127	40.2456	37.0961	33.6874	43.5459	35.8149	41.4831	41.5758	36.1853	44.4725	46.5236	44.1679	58.7179	49.23	53.1815	43.6563	37.4886	48.5147	46.5928	37.5553	48.5644	50.5118	37.1956	58.8617	45.4204	43.9465	46.4087	47.7819	55.0045	42.3243	45.8765	47.7129	45.0227	47.2031	41.8232	44.3713	39.2083	42.2718	44.3608
EMLSAT00000001128	8.78085	8.22807	9.53416	7.99393	9.60116	9.24701	8.64776	8.99362	8.16567	9.11483	7.68428	6.18918	5.48451	9.73128	9.72986	7.60186	7.10614	8.04615	7.88375	9.15558	10.4483	7.89669	7.23348	11.0842	6.78275	6.67315	8.73971	7.24027	10.6359	9.87343	12.1487	11.4316	11.3817	10.6313	9.96748	11.1848	11.0151	10.757
EMLSAT00000001129	138.42	108.638	116.246	129.305	138.206	127.403	130.914	110.593	158.59	146.723	154.487	170.52	147.429	207.082	167.136	127.565	160.371	161.235	128.72	139.836	122.958	129.889	200.715	199.266	164.906	156.212	200.01	156.476	108.223	101.527	91.409	100.422	98.906	111.228	137.535	107.055	106.95	107.57
EMLSAT00000001130	2.01228	0.976212	1.2006	0.771344	0.631655	1.15588	1.19738	1.47552	0.607364	0.759569	0.801838	0.396742	0.195875	0.535221	0.57611	0.62481	0.43865	0.623733	0.645034	0.682404	0.691943	0.811809	0.773044	0.500041	0.706536	0.303325	0.358185	0.648383	0.986836	1.49597	1.66554	0.70348	1.05876	0.802363	1.68804	1.35201	0.753172	1.14234
EMLSAT00000001131	11.3419	13.388	11.1585	7.22259	10.0433	12.1367	11.4417	10.5394	9.44789	10.8872	10.023	6.18918	8.03088	9.58531	11.3302	8.0184	12.2822	8.42039	10.7506	8.47318	12.1782	9.96311	10.7122	9.7508	9.39693	9.60529	9.45608	8.75317	9.97801	10.5716	10.875	8.70557	11.117	9.32748	9.4048	10.5703	8.00245	9.51948
EMLSAT00000001132	10.1224	8.9951	8.89855	10.7988	10.4855	9.95338	9.04689	8.8531	13.632	11.5834	10.2234	14.4414	11.9484	12.456	11.9703	12.4962	12.8086	12.9736	11.5389	12.1695	11.0019	11.3653	12.8104	13.0011	15.4025	13.2452	15.402	15.8854	10.9648	10.1726	10.3852	10.9919	8.29363	14.1417	11.7359	13.0285	11.2976	12.5657
EMLSAT00000001134	2.74402	2.71945	2.61307	2.17379	2.33712	2.18332	2.32824	2.45919	1.61964	1.89892	2.07141	1.98371	2.87284	2.53013	1.85635	1.97857	2.6319	1.68408	2.79515	1.99034	2.28341	1.47602	1.82217	2.41687	1.90765	2.52771	2.79384	1.72902	3.3991	2.09436	1.66554	2.02251	2.55867	2.50739	2.8134	1.72074	2.54196	1.8087
EMLSAT00000001135	95.5527	109.336	67.4454	66.0551	97.4012	75.3246	61.1996	70.1924	73.9635	88.9329	70.6285	45.9428	52.0375	94.4421	64.9084	68.4167	74.9215	82.6446	91.6666	121.638	103.376	97.7123	79.1817	59.2549	61.6806	68.7536	56.235	82.3446	89.6925	87.9633	75.2434	64.2805	63.4375	74.2186	106.588	69.1983	102.337	69.397
EMLSAT00000001136	24.7571	25.7999	22.8114	21.808	25.6452	24.4018	22.8168	25.0838	25.3068	25.4456	24.7233	23.1698	22.3298	24.0849	25.7969	23.8469	24.6522	24.2008	26.7331	24.6234	26.9166	24.2067	24.8478	23.4186	27.8375	19.4128	23.7835	21.9369	28.399	28.0246	28.0203	27.6995	26.6455	27.0798	26.9283	22.1238	20.9005	24.7507
EMLSAT00000001137	8.47596	8.22807	10.6641	11.0793	9.85382	11.4945	9.04689	10.1881	10.3252	10.0643	10.3571	10.8707	5.61509	10.9963	11.4582	9.37215	11.1417	11.1024	10.6072	9.89485	11.6938	11.6605	11.5957	11.1676	8.90235	11.5263	12.2499	10.5903	8.11399	6.78175	9.5034	8.00209	7.3231	9.62836	7.63637	9.34116	8.37904	6.47325
EMLSAT00000001138	65.7344	68.4046	76.132	71.4545	72.6404	70.7653	67.3195	70.8248	78.1475	75.1973	73.034	89.1877	113.738	75.1255	76.3666	85.2866	82.8172	85.0772	72.5305	74.6663	70.0246	67.6016	80.3965	90.5908	100.187	82.6055	86.1077	81.9124	85.9644	87.0657	81.4157	78.0863	73.231	86.7555	86.6527	85.6683	90.1924	82.1531
EMLSAT00000001139	72.564	65.964	66.3154	60.5856	73.9668	63.509	64.5921	68.9277	67.8898	56.4613	57.3982	48.6406	56.9344	64.5671	59.5954	63.8348	64.7448	58.5685	69.162	52.7157	57.8464	65.9779	61.0704	58.7548	58.6425	44.5887	61.6795	42.7933	44.7366	44.0814	40.365	40.8898	39.88	32.4957	31.0278	33.6773	40.2947	30.7479
EMLSAT00000001140	304.159	307.786	304.387	324.035	327.513	297.702	299.745	310.912	301.455	289.776	280.376	319.457	310.919	277.05	281.59	320.423	286.877	280.617	321.37	323.516	306.254	321.993	280.78	273.939	287.066	306.762	274.155	281.938	232.893	232.375	206.429	217.463	217.487	198.786	195.25	209.93	226.328	203.146
EMLSAT00000001141	2.01228	1.32486	1.05935	1.68293	1.20015	1.6696	1.52999	1.33499	1.95706	2.21541	1.60368	2.85654	2.80754	3.60057	1.92037	1.04135	1.22822	1.93357	1.14673	2.50215	4.29004	1.99262	3.58913	1.6668	2.75549	2.12327	1.43274	6.2677	3.3991	2.09436	1.86149	2.28631	2.55867	4.71389	4.74259	4.42476	3.57757	3.14143
EMLSAT00000001142	5.00021	8.85564	8.26294	8.8354	8.84317	8.86172	7.78299	7.37758	7.49082	6.96272	6.0806	9.60116	6.13742	6.76324	7.23338	5.51916	8.77301	9.66786	8.17044	12.3401	12.2474	8.8561	7.89609	4.66705	6.99471	12.133	5.30114	11.6709	20.5043	17.0541	18.6149	19.0819	21.8811	18.4544	14.067	15.6096	18.4527	16.1831
EMLSAT00000001143	7.8052	12.0632	9.9579	9.95736	7.20087	9.43965	8.18212	11.1015	7.35585	8.22866	10.2902	6.98266	6.65976	7.39577	6.46524	10.83	8.68528	6.92344	9.38883	9.04185	13.908	7.67529	8.22739	7.83398	6.71209	7.3809	7.7368	9.94187	24.2323	28.9222	27.2365	26.0288	24.9691	35.6049	31.3493	26.0569	22.2186	29.9864
EMLSAT00000001144	239.461	188.13	188.353	192.275	199.098	198.425	211.205	195.822	227.627	192.741	206.674	220.43	244.975	229.658	204.007	194.524	209.587	192.609	199.101	194.713	202.947	192.915	223.189	208.767	202.493	198.071	222.361	167.283	146.49	160.368	140.298	172.441	166.137	136.001	156.586	157.816	157.413	129.655
EMLSAT00000001145	41.4041	40.8614	48.0945	41.1617	41.3734	39.2998	40.0458	46.5842	39.4787	41.6497	44.1011	31.5013	35.9757	45.2018	43.0802	39.7796	45.0055	47.7156	42.5723	49.0193	42.1393	50.7012	40.3639	43.7536	40.9084	40.3422	44.0568	36.3094	45.3945	35.4047	31.8413	37.1086	33.351	33.6993	31.0278	29.6213	37.1879	31.5095
EMLSAT00000001146	35.1844	34.2371	40.6791	36.4636	40.5523	34.7405	37.1854	37.0987	36.9817	42.4093	38.4214	37.2938	55.4327	34.2541	37.1271	37.3845	37.9871	41.9772	40.2788	37.9871	37.7801	37.9336	38.0448	38.0865	41.615	43.0721	37.4662	38.1465	32.3463	29.72	28.5102	27.6995	28.9395	24.0709	25.4814	23.23	28.0557	28.9392
EMLSAT00000001147	23.1107	25.8696	23.0939	25.5245	22.9291	24.5945	24.9455	27.543	13.0921	12.1531	16.7718	12.061	11.6872	12.6993	13.4426	17.0781	13.5104	14.7201	20.0677	22.235	26.2246	19.7786	9.16609	7.75064	7.84255	12.8407	14.0409	8.53704	23.1358	31.216	30.8616	27.3478	33.0863	16.7493	14.067	22.2467	20.1474	23.5131
EMLSAT00000001148	4.39042	4.60214	3.3193	3.29574	3.91626	5.4583	6.38604	3.44287	3.98161	3.29147	3.47463	3.80873	3.9175	2.43282	2.49648	4.37367	2.45644	2.05832	2.15011	1.76288	2.83697	3.39484	4.03087	4.75039	3.10876	2.12327	3.36694	2.3774	2.52191	2.69275	4.21285	2.63805	3.61744	1.00295	3.61723	1.84365	1.50634	1.33273
EMLSAT00000001149	0.182934	0.348647	0.635611	0.560978	0.442159	0.834799	0.399128	0.562102	0.877304	0.759569	0.601378	0.872833	0.522334	0.632533	0.704135	1.04135	1.14049	0.686106	1.00339	0.853005	1.03791	0.664207	0.993913	0.750062	0.77719	0.808866	1.07456	1.1887	0.219297	0.698121	0.587839	0.35174	0.617611	0.601773	0.964594	0.49164	0.847319	0.475974
EMLSAT00000001150	12.3786	13.388	13.3478	9.88723	5.62173	12.9715	13.1047	10.3989	7.01843	7.53239	9.48841	7.45876	7.44326	12.6993	6.59326	7.49772	7.2816	5.6136	8.09877	8.01824	10.1024	5.46126	15.5161	6.91724	9.11432	6.47093	6.73388	8.42898	11.842	17.1538	24.3953	20.2251	14.1168	31.2922	20.7388	29.6213	21.7478	35.4125
EMLSAT00000001151	60.9781	61.5014	55.6512	50.6984	48.7006	60.8119	62.663	57.6857	53.1781	49.4986	52.654	42.2927	45.1819	56.5874	50.1856	50.5055	49.9184	49.5244	52.2478	48.9056	50.9962	51.2916	57.9783	53.8378	51.7891	42.8699	49.4295	42.361	75.1092	83.6748	80.436	84.8573	81.2599	92.0712	76.846	79.3999	82.8489	83.2955
EMLSAT00000001152	0.97565	1.32486	1.12997	1.40244	0.694821	1.41274	1.66303	1.26473	0.337425	1.32925	1.73731	1.03153	0.587626	1.31372	1.0242	0.62481	0.701841	0.873226	1.43341	0.853005	1.1763	0.959411	1.21478	1.16676	1.0598	1.2133	1.28947	0.540319	2.63156	1.49597	1.86149	1.14316	2.02929	2.00591	1.44689	4.42476	2.6361	1.71351
EMLSAT00000001154	0.182934	0.0697294	0.42374	0.210367	0.0631655	0	0.133043	0.0702627	0.404909	0.632974	0.200459	0.158697	0	0.194626	0.384073	0	0.17546	0.124747	0.143341	0.341202	0.0691943	0.0738008	0.165652	0	0	0.303325	0	0	0.438594	0.199463	0.587839	0.263805	0.26469	0.100295	0.241149	0.36873	0.0941465	0.0951948
EMLSAT00000001155	57.5633	54.5981	56.4281	70.0521	37.9625	85.2138	53.1505	70.0519	74.5708	104.377	97.4233	127.83	88.9273	96.7776	96.1464	83.5163	69.219	72.4154	55.1146	79.5569	35.9118	91.6606	85.8078	113.509	83.9365	77.1456	110.751	136.917	146.271	175.328	181.838	156.436	163.667	158.567	161.891	170.353	171.253	167.543
EMLSAT00000001156	28.2938	29.2864	26.625	23.9818	26.2137	26.3283	30.0011	26.8403	36.3069	35.2567	31.5389	40.1503	57.3914	36.1517	35.2067	42.6954	32.1092	34.4301	25.5864	33.6653	34.2512	26.4945	40.9161	39.92	44.2998	35.5901	37.3229	62.677	39.8024	27.0273	22.9257	36.1413	32.6451	23.0679	24.1149	17.3303	33.422	26.369
EMLSAT00000001157	32.1964	39.7458	37.1479	36.6038	39.3521	36.3459	37.1189	37.0284	28.4786	29.6865	31.6058	26.2643	25.072	36.6383	33.6064	25.7213	32.1092	32.1846	37.842	37.1341	37.7109	37.3432	31.5843	32.5027	29.4626	28.7147	28.0817	25.395	25.1095	26.0299	31.9393	28.0513	30.1747	29.7877	28.2948	30.6046	31.2566	28.844
EMLSAT00000001158	7.19542	6.06646	4.2374	5.46953	5.87439	4.94458	6.85169	5.62102	8.0307	6.96272	5.88014	7.14136	8.03088	6.76324	4.99295	4.68608	5.527	7.2353	5.0886	2.90022	6.29668	4.50185	9.11087	6.16717	7.98386	4.24655	7.80843	4.97093	4.71488	5.78443	4.0169	5.45197	4.58797	5.11507	5.86795	3.81021	7.06099	4.28377
EMLSAT00000001159	95.2478	102.781	66.1741	66.8265	47.1847	113.34	79.4929	89.7957	97.5157	71.2096	105.041	83.7126	103.096	49.143	58.1231	93.7215	119.05	103.041	51.2444	102.19	135.206	46.3469	50.5239	64.922	95.2411	110.612	79.0156	96.501	45.5041	63.2298	78.8684	93.7388	78.966	155.257	91.6365	130.285	107.986	158.499
EMLSAT00000001160	5.18314	5.36917	6.49735	5.75002	8.02202	5.90781	7.05125	5.62102	6.07364	6.20315	6.4147	7.14136	6.98622	6.86055	9.28177	6.97705	7.01841	6.36208	7.02371	8.35945	7.33459	7.97049	6.51565	7.16726	5.7936	7.68423	7.45025	8.32091	7.12715	7.47987	7.05407	7.29861	8.38186	5.71684	7.79714	5.89968	9.03806	7.4252
EMLSAT00000001161	22.4399	23.1502	24.8594	23.2806	21.7289	23.4386	22.2181	23.8893	23.0798	23.1669	26.5275	22.3763	20.3057	26.8097	25.989	25.2007	23.1607	21.2693	22.2895	24.9077	24.564	24.3543	23.9091	26.0855	26.4951	29.0181	26.1475	28.6369	27.5218	25.8305	25.2771	22.2476	25.4103	26.2774	27.1694	26.7944	24.2898	27.9873
EMLSAT00000001162	32.9282	33.9582	37.501	39.0581	42.9526	34.2268	31.1985	34.8503	41.1658	42.8523	38.2209	44.7525	55.6286	35.3732	46.921	35.7183	37.373	37.7982	40.1355	37.1341	36.327	40.4428	38.2657	37.5031	44.2998	40.0389	39.9018	39.4433	29.8244	30.4181	31.6453	31.6566	33.0863	29.0857	28.2144	29.8671	27.3025	26.7497
EMLSAT00000001163	197.874	193.081	205.302	200.9	201.624	197.462	193.244	186.407	241.124	241.226	227.922	257.882	260.775	228.442	221.098	238.365	246.522	255.356	209.35	221.497	206.061	216.31	222.802	267.105	262.619	271.981	260.114	286.693	252.74	246.935	226.416	230.126	232.486	244.52	239.862	222.344	229.906	246.65
EMLSAT00000001164	0.487825	0	0.21187	0.0701222	0.0631655	0.128431	0.199564	0.0702627	0	0.25319	0.267279	0	0	0.145969	0	0	0.17546	0.18712	0	0.113734	0	0.0738008	0.110435	0.250021	0.211961	0.101108	0	0.108064	0	0.299195	0.0979732	0	0	0	0	0	0	0
EMLSAT00000001166	0.792715	1.04594	1.2006	0.841467	0.884317	0.770584	1.06434	0.983678	0.674849	0.506379	1.53686	0.793485	0.652917	0.68119	1.21623	0.520675	0.614111	0.436613	1.43341	1.08047	0.622748	0.664207	0.717826	0.500041	1.20111	1.01108	0.71637	0.86451	0.328945	0.199463	1.37162	0.17587	0.529381	0.100295	0.803829	0.61455	0.753172	0.761559
EMLSAT00000001167	511.606	498.008	452.131	484.755	500.839	500.237	491.526	494.579	580.573	588.16	566.298	620.664	651.873	569.718	550.761	554.831	545.944	544.082	478.114	497.529	457.928	472.547	513.798	548.212	579.218	508.271	566.505	551.99	473.791	459.464	421.873	436.158	411.946	503.182	485.673	445.18	463.954	447.32
EMLSAT00000001168	393.492	389.23	349.445	351.242	339.767	388.888	401.788	414.058	337.02	287.497	341.85	336.358	273.442	333.929	276.853	351.247	369.607	337.502	371.54	444.074	464.294	343.026	297.235	311.526	299.006	350.138	311.478	318.896	382.125	340.783	383.565	376.802	378.772	513.813	357.543	482.299	373.291	458.744
EMLSAT00000001169	1.82934	1.53405	2.1187	0.701222	1.01065	1.6696	2.06216	1.05394	0.337425	0.696272	0.935477	0.634788	0.130583	0.535221	0.384073	1.14549	0.35092	1.12272	0.860046	0.625537	1.66066	0.959411	0.828261	0.750062	0.282614	0.707758	0.429822	0.324191	1.31578	1.09705	0.685812	1.05522	0.794071	0.702068	0.643063	1.84365	1.31805	1.71351
EMLSAT00000001170	9.93943	8.92537	9.74603	10.5183	11.433	8.7975	11.9073	9.4152	13.227	11.7733	10.8248	9.36312	9.79376	10.899	11.7783	11.2466	14.1245	12.7242	11.6823	10.6341	9.89478	13.5056	11.8165	13.0011	12.5057	10.2119	12.4648	11.887	8.55258	8.37745	10.1892	7.29861	5.64673	8.12393	9.48518	6.1455	7.06099	7.61559
EMLSAT00000001171	26.5255	29.5653	24.4357	28.5397	30.2563	26.0072	30.7993	31.7587	30.5032	25.2557	32.4744	33.5644	30.3607	26.9557	27.2692	32.9067	28.4245	27.07	25.5147	23.5998	23.9412	26.6421	32.3574	28.5023	29.8865	30.2314	29.9443	23.1257	36.2936	29.8197	31.5474	33.0636	34.0568	31.8939	30.5455	28.0235	29.2796	32.1758
EMLSAT00000001172	7.62226	7.46105	6.56798	5.96039	7.70619	7.19212	6.11996	5.55075	6.47855	6.96272	7.0829	6.66527	11.0343	8.3689	6.59326	8.95561	6.49203	7.79666	9.53218	6.82404	8.23412	8.41329	7.67522	7.33394	8.47843	6.97647	7.7368	6.48383	5.37278	6.78175	4.80069	6.68306	5.91142	6.01773	6.02872	4.42476	6.11952	4.28377
EMLSAT00000001173	76.2226	80.1888	79.522	83.6558	76.7461	89.2593	80.3577	84.8773	80.8469	77.7925	87.4671	73.556	78.4807	83.5431	87.9528	71.4366	56.8491	64.5564	62.5683	71.5955	70.9933	47.2325	72.0035	71.6726	86.7626	72.3935	71.1355	62.8931	66.0084	87.9633	89.1556	90.3093	87.9654	106.815	87.7781	107.423	103.938	108.903
EMLSAT00000001174	215.192	271.666	304.881	333.01	406.976	186.353	238.944	361.221	195.031	226.162	127.024	197.181	141.161	162.999	205.031	221.912	172.653	151.068	291.269	261.759	227.511	201.033	200.273	134.511	128.872	160.762	138.833	181.007	466.993	635.191	468.9	627.065	672.931	190.361	106.105	235.127	336.856	180.965
EMLSAT00000001176	0.487825	1.04594	0.635611	0.841467	0.442159	1.28431	1.2639	0.77289	0	0	0.200459	0.0793485	0	0	0	0	1.22822	1.12272	0.430023	0.454936	0.96872	0.0738008	0	0.416701	0	0.101108	0.071637	0	0.438594	0.299195	1.86149	0.615545	1.05876	3.20945	4.09953	1.47492	1.78878	1.9039
EMLSAT00000001177	0.182934	0.348647	0.494364	0.490856	0.189497	0.256861	0.665213	0.77289	0.0674849	0	0.13364	0.238045	0	0	0	0.20827	1.40368	0.623733	0.430023	0.625537	0.415166	0.147602	0.0552174	0	0	0.101108	0	0	0.109648	0.199463	1.17568	0.263805	0.17646	2.1062	2.73302	0.73746	1.31805	1.52312
EMLSAT00000001178	6.58564	5.57835	5.79112	5.46953	5.62173	6.16467	6.58561	5.76154	5.33131	5.0005	5.81332	4.36417	4.7663	4.08714	5.249	4.58194	4.12331	3.24341	4.30023	4.54936	4.35924	4.87085	5.08	5.25043	4.02726	3.94322	5.65932	3.24191	5.15348	4.58765	4.50677	3.86914	4.14682	4.61359	3.45646	3.56439	4.14245	3.14143
EMLSAT00000001179	8.11009	7.8097	8.05107	9.39638	10.296	8.15535	8.31516	8.43152	10.9326	8.16537	10.1566	11.1881	16.0618	8.7095	9.53782	9.58042	10.0012	9.23125	10.5356	9.72425	9.27203	11.6605	10.9883	12.5844	9.96216	8.99864	10.3874	11.887	8.22364	9.07558	9.40543	9.49699	8.2054	9.02659	11.6555	8.6037	8.28489	10.5666
EMLSAT00000001180	13.4152	12.7605	16.4553	33.5885	23.7502	18.4298	16.5638	15.5983	19.1657	17.9765	21.9169	28.1687	20.8281	25.6419	27.0132	21.1394	23.1607	22.3296	23.9379	39.75	63.1052	23.5425	23.633	21.7518	21.2667	64.406	22.4224	30.0417	43.4208	28.7227	37.3278	33.4153	47.6443	25.0739	25.6421	25.8111	26.7376	29.0344
EMLSAT00000001181	3.65869	4.39295	3.46055	4.4177	6.75871	3.3392	4.3904	4.84813	3.30676	7.21591	2.47233	5.95113	5.48451	5.79011	5.249	4.26954	3.07055	4.17901	4.22856	3.35515	3.11374	3.69004	5.96348	3.66697	5.15771	3.53879	4.36986	3.02579	8.88153	6.38282	5.87839	7.12274	6.97018	4.11211	4.09953	5.16222	5.93123	5.5213
EMLSAT00000001182	115.249	115.821	114.481	99.6437	116.035	102.231	100.58	115.301	102.982	95.7057	100.898	111.247	102.051	99.0644	95.8263	117.256	104.487	114.829	118.973	120.103	107.182	110.332	86.4704	97.9247	103.79	111.32	108.315	87.0994	72.5873	70.7097	58.8819	68.1497	58.7613	55.0622	47.1044	51.868	65.7143	45.8839
EMLSAT00000001183	17.3178	18.4783	17.5852	18.372	14.2122	18.0445	18.3599	17.1441	15.7915	15.318	19.645	16.0284	17.1064	18.3921	17.1553	16.6616	16.581	17.3398	15.9108	21.0977	19.9279	17.6384	19.4365	18.3348	18.3699	20.9294	18.554	23.3418	16.5569	16.6552	17.4392	18.4664	15.7932	19.2567	20.0957	23.5987	19.8649	22.3708
EMLSAT00000001184	27.5011	26.7064	29.8031	33.2379	26.0242	33.5204	24.7459	28.2456	35.0921	31.8386	33.6104	36.5796	31.0136	34.1568	31.7501	30.7198	29.6528	32.247	26.9481	33.0966	34.5971	24.5019	36.7196	33.5861	32.7833	31.6469	31.7352	33.824	20.3946	27.4262	25.9629	25.1494	26.822	31.1919	34.3235	34.2919	27.3025	29.9864
EMLSAT00000001185	46.9531	48.2528	43.9278	37.4453	43.5842	38.9787	43.9706	46.0923	41.9081	41.6497	40.6933	32.5329	38.718	46.6128	41.608	39.9878	39.1276	40.9169	44.6507	35.1438	38.0568	40.9595	48.4809	41.6701	40.0606	36.0956	41.9793	34.3643	33.3331	35.6042	28.7061	34.1188	26.1161	33.599	34.8862	32.2024	32.8571	30.8431
EMLSAT00000001186	0.0609781	0.0697294	0	0.210367	0.378993	0.256861	0.199564	0	0.337425	0.126595	0.13364	0.555439	0.0652917	0.243282	0.256049	0	0.26319	0.18712	0	0.056867	0.138389	0.0738008	0.276087	0.16668	0.282614	0.202217	0.071637	0.108064	0.219297	0.199463	0.0979732	0.263805	0.17646	0	0.643063	0	0.376586	0
EMLSAT00000001187	2.19521	1.88269	1.34184	1.75306	1.6423	2.05489	1.59651	1.6863	2.227	2.02552	1.73731	2.22176	1.567	1.60566	2.24043	1.56203	2.19325	1.18509	1.64842	0.682404	1.31469	1.77122	2.42957	1.41678	2.47288	1.71884	1.28947	1.08064	0.328945	0.498658	0.391893	0.70348	0.26469	1.00295	1.12536	0.61455	0.376586	0.19039
EMLSAT00000001188	1.52445	2.23134	1.05935	0.841467	1.32648	2.31175	1.13086	1.61604	1.21473	1.13935	1.93777	2.06306	0.652917	1.50835	1.66432	1.56203	2.36871	2.5573	1.72009	1.13734	2.14502	2.58303	2.31913	2.25019	0.847843	3.53879	1.50438	0.86451	1.31578	2.29383	2.35136	2.46218	2.02929	1.80532	3.61723	2.08947	2.25952	1.9039
EMLSAT00000001191	0	0	0	0	0.0631655	0.0642153	0	0	0.0674849	0	0	0.0793485	0.0652917	0	0.0640122	0	0	0	0	0	0.0691943	0	0.22087	0.0833402	0	0	0.071637	0	0.109648	0	0	0	0.17646	0	0	0	0	0
EMLSAT00000001192	5.42705	5.50862	6.21486	3.43599	4.10576	7.38476	5.38822	5.90207	3.17179	2.72179	4.20965	2.14241	2.3505	3.89251	3.45666	1.35376	3.33374	2.49493	3.94188	5.06116	6.36587	4.79705	3.69957	4.58371	3.53268	2.4266	3.43858	0.86451	9.75871	7.97853	10.4831	7.29861	7.85248	7.72275	7.15408	6.88296	8.37904	8.56753
EMLSAT00000001193	3.3538	4.7416	4.80239	5.0488	4.42159	4.68772	4.3904	4.91839	3.10431	4.30422	6.01378	5.3957	6.39859	5.40086	5.249	4.68608	5.35154	4.17901	5.5903	4.09442	4.42843	3.39484	6.0187	5.66713	5.86425	4.34766	3.94003	5.18706	5.81137	5.88416	7.64191	6.50719	7.49956	6.11802	5.30527	5.16222	7.81416	5.5213
EMLSAT00000001194	75.186	73.0067	79.6632	69.9118	74.5353	80.7829	68.916	83.4721	68.5647	64.1203	69.0248	60.6222	65.1612	70.1139	67.1488	70.2911	65.5344	65.9286	72.6739	74.9507	77.1516	72.9152	71.5617	71.9226	68.8873	69.7647	75.0039	60.948	79.8241	67.4186	65.2501	64.8961	63.6139	71.2098	65.9943	74.3606	69.9509	69.873
EMLSAT00000001195	8.41498	5.78754	9.60478	5.11892	5.74806	7.9627	9.17993	8.08021	6.88346	3.73455	6.94926	5.79244	5.15805	6.42265	8.06554	6.66464	6.75522	6.61157	5.94865	7.27897	6.43507	4.87085	5.90826	6.33385	6.57079	6.97647	5.65932	4.21449	4.71488	5.88416	5.19258	5.18817	5.38204	4.91448	4.66221	6.76005	4.80147	5.14052
EMLSAT00000001196	0.243912	0.348647	0.42374	0.420733	0.694821	0.513723	0.598691	0.421576	0.877304	0.632974	1.0023	0.634788	1.04467	0.924472	1.0242	0.62481	0.526381	0.810853	0.645034	0.341202	0.345971	0.811809	1.10435	1.00008	0.847843	1.01108	1.3611	1.51289	0.548242	0.299195	0	0.263805	0	0.200591	0.401914	0.24582	0.188293	0.475974
EMLSAT00000001197	0.243912	0.209188	0.0706234	0.0701222	0.0631655	0.385292	0.133043	0.281051	0.202455	0.0632974	0.13364	0.0793485	0.0652917	0.243282	0.256049	0.20827	0.17546	0.249493	0.143341	0.227468	0.276777	0.442805	0.165652	0.16668	0.211961	0.303325	0.286548	0.324191	0.986836	0.398926	0.29392	0.52761	0.441151	0.401182	0.0803829	0.98328	0.470733	0.0951948
EMLSAT00000001198	0.426847	0.278918	0.494364	0.350611	0.252662	0.321077	0.399128	0.421576	0.472394	0.25319	0.267279	0.476091	0.522334	0.243282	0.256049	0.312405	0.0877301	0.37424	0.501693	0.341202	0.207583	0.295203	0.22087	0	0.565229	0.303325	0.214911	0.540319	0.767539	0.698121	1.27365	0.879351	1.41168	0.802363	1.28613	1.10619	1.4122	1.8087
EMLSAT00000001199	0.548803	0.139459	0.353117	0.6311	0.315828	0.449507	0.399128	0.491839	0.13497	0.379784	0.467739	0.555439	0.652917	0.389251	0.320061	0.20827	0.26319	0.124747	0.143341	0.170601	0.207583	0.147602	0.331304	0.416701	0.282614	0.101108	0.214911	0.108064	0	0.398926	0	0.439675	0.529381	0	0	0	0.0941465	0.0951948
EMLSAT00000001202	1.03663	1.1854	0.847481	1.82318	1.70547	1.22009	1.2639	0.77289	1.48467	1.13935	0.801838	2.69785	1.30583	0.827159	0.896171	0.83308	0.789571	0.686106	1.07506	0.909872	1.31469	1.54982	1.21478	0.833402	0.353268	0.909974	1.07456	0.540319	0.438594	0.199463	0.489866	0.879351	0.794071	0.200591	0.321531	0.12291	0.470733	0.475974
EMLSAT00000001203	57.6853	48.6014	49.0126	57.0795	49.3954	49.9595	55.8779	43.9844	65.7303	64.8798	61.4074	78.555	99.374	93.469	68.237	50.5055	61.4111	67.8621	49.166	53.7962	49.9583	54.0222	99.3361	80.0899	75.1754	66.5292	83.1706	71.106	45.2848	52.1596	47.321	48.804	49.2324	53.6581	54.3388	46.2142	49.4269	53.5947
EMLSAT00000001204	0.121956	0.767024	0.635611	0.6311	0.378993	0.0642153	0.199564	0.351313	0.337425	0.632974	0.13364	0.0793485	0.326459	0.0486564	0.320061	0.20827	0.17546	0.0623733	0.430023	0.682404	0.553554	0.590407	0.331304	0.500041	0.282614	0.707758	0.358185	0.648383	1.20613	0.199463	0.881759	0.17587	0.882301	0.300886	0.321531	0	0.659026	0.475974
EMLSAT00000001205	188.788	173.975	189.553	213.031	183.37	195.793	186.127	193.433	204.547	212.046	186.962	224.556	146.319	221.289	207.784	183.486	203.095	208.763	220.888	197.385	197.896	194.17	247.926	229.019	215.14	205.654	226.803	203.268	299.231	237.66	262.47	261.343	247.486	307.807	268.881	292.403	245.346	272.543
EMLSAT00000001206	41.2212	63.384	54.8744	53.5033	39.9838	49.1889	53.6827	43.2818	38.9388	39.371	41.4283	26.7404	26.9002	46.9534	28.3574	23.5345	31.1442	32.746	35.1902	47.5408	50.581	22.3616	35.3391	44.0036	23.9516	31.0402	42.4091	26.9079	47.4778	70.0116	53.1015	48.6281	79.6718	84.3485	68.0039	99.3113	65.3377	103.096
EMLSAT00000001207	8.71987	6.48484	8.33356	8.13418	7.45353	8.99015	8.31516	6.25338	10.4602	9.24142	12.4285	9.60116	9.40201	9.43934	8.8977	8.3308	8.77301	11.2272	5.66197	9.21245	8.51089	8.56089	10.657	10.6675	12.0818	11.7286	8.73971	11.0225	22.149	14.1619	20.1825	13.4541	16.1461	11.7346	11.977	8.72661	13.9337	11.4234
EMLSAT00000001208	0.731737	0.627565	0.353117	0.420733	0.378993	0.706369	0.731734	1.05394	1.28221	0.696272	0.467739	0.872833	0.914084	0.68119	1.0242	0	0.526381	0.686106	1.07506	0.284335	0.345971	0.516606	0.496957	0.583381	0.635882	0.505541	0.71637	1.40483	0.328945	0.299195	0.29392	0.0879351	0	0.200591	0.56268	0	0.564879	0.285584
EMLSAT00000001209	38.5382	42.5349	38.3485	33.869	44.658	44.9507	39.1145	38.504	38.8713	37.029	46.3729	36.5003	39.5668	46.5642	57.2909	34.5728	46.4092	47.0295	44.7941	29.0022	40.7554	45.9041	44.2844	46.5038	42.7454	49.7453	50.5757	39.2272	41.7761	45.6771	49.2805	53.5524	50.8206	42.8261	45.0948	48.5495	47.6381	50.5485
EMLSAT00000001210	0.548803	0.697294	0.635611	0.701222	0.56849	1.09166	0.53217	0.351313	0.809819	0.949461	0.467739	0.872833	0.783501	0.729846	0.256049	0.20827	0.43865	0.124747	0.645034	0.398069	1.2455	0.442805	0.552174	0.0833402	0.98915	0.505541	0.573096	0.972574	0.438594	0.698121	0.587839	0.70348	0.441151	0	0.401914	0.12291	0.659026	0.475974
EMLSAT00000001211	3.17086	4.67187	2.75431	3.92684	3.34777	4.10978	3.39258	3.16182	3.23928	4.17763	3.74191	5.31635	3.06871	3.89251	2.56049	3.74886	4.29877	3.80477	3.79854	3.29829	5.39715	4.72325	2.59522	4.25035	3.03811	3.74101	4.22658	4.32255	1.31578	1.69544	1.07771	1.4949	1.85283	1.90561	1.92919	1.2291	1.50634	1.99909
EMLSAT00000001212	144.274	146.99	136.586	134.424	155.45	125.477	129.916	145.163	142.191	132.925	124.753	112.992	113.085	130.886	128.985	132.98	134.841	137.595	157.173	118.397	113.617	147.454	132.246	130.927	119.899	97.7717	129.878	86.451	91.1179	92.6507	83.6691	81.6917	73.1428	65.7938	73.8719	66.6172	77.2001	65.3036
EMLSAT00000001213	22.6839	22.4529	23.6588	21.4574	26.719	21.8974	22.1516	25.7864	24.9694	23.7998	25.5252	26.9785	32.2541	23.5497	26.117	23.2221	24.389	26.5086	25.5147	20.8133	24.1488	27.9705	20.9826	24.8354	24.4461	26.5915	23.5686	30.9062	26.9735	24.534	23.3176	24.358	26.1161	18.0532	18.2469	19.0511	21.7478	20.2765
EMLSAT00000001214	2.80499	3.76539	4.09616	7.50308	6.12706	1.34852	3.79171	3.86445	2.63191	7.08931	2.33869	26.423	10.2508	5.49817	2.17642	3.12405	2.54417	3.30578	5.37529	6.25537	7.74976	7.82289	5.19043	4.08367	3.67399	4.95431	3.15203	8.75317	8.33328	3.69007	5.87839	4.30882	8.38186	2.30679	3.53685	2.94984	5.36635	4.09338
EMLSAT00000001215	1.21956	1.1854	0.988728	1.61281	1.38964	1.15588	0.798255	1.75657	1.75461	1.01276	1.20276	0.793485	2.21992	0.875815	1.72833	1.04135	0.789571	0.935599	1.36174	1.59228	1.03791	1.32841	0.662609	0.833402	1.27176	1.2133	0.788007	1.62096	0.438594	0.498658	1.86149	0.791416	1.05876	1.50443	1.52727	1.72074	1.03561	0.475974
EMLSAT00000001216	33.5989	32.6334	30.2268	31.4148	27.1612	34.6763	32.9945	32.4614	25.5093	32.0918	28.1311	22.4556	26.0514	28.5613	28.6135	25.3048	19.2129	24.388	23.2929	23.8273	28.9232	18.3026	27.6639	28.2523	30.0278	29.4225	30.8039	26.0434	29.6051	38.7956	36.544	32.9756	36.9684	41.1211	39.6288	54.3262	45.6611	53.4043
EMLSAT00000001217	12.0737	9.34374	9.32229	10.7287	13.3279	10.7882	10.5104	9.90704	13.9019	12.0898	13.4976	14.7588	16.9106	16.2512	15.1069	11.3507	12.7209	11.0401	12.614	13.25	11.2095	10.6273	12.9209	12.751	13.2829	11.223	11.3186	11.2386	20.0657	18.1512	20.4764	24.7097	20.2047	16.2479	21.7838	19.7885	19.8649	17.0399
EMLSAT00000001219	0	0.0697294	0.0706234	0	0	0.128431	0	0	0	0	0	0	0	0	0.128024	0.104135	0	0.0623733	0	0.056867	0	0	0	0	0	0.101108	0.214911	0	0.548242	0.797853	1.27365	0.615545	0.352921	0.902659	1.44689	1.47492	0.941465	0.856753
EMLSAT00000001220	0.0609781	0.139459	0.0706234	0	0.189497	0.0642153	0.0665213	0.0702627	0.0674849	0.126595	0	0	0.326459	0	0.192037	0.104135	0	0	0	0.056867	0	0.0738008	0.0552174	0.0833402	0	0	0	0.108064	0	0.0997316	0.0979732	0.0879351	0.0882301	0	0	0	0.188293	0
EMLSAT00000001221	48.1117	44.4874	42.8684	35.6221	39.289	36.089	38.7154	41.8766	41.5707	33.7375	31.7394	23.8839	35.127	35.2272	33.4144	35.1976	33.3374	33.3073	39.9921	36.5655	35.0815	41.4761	33.7378	31.1692	34.1963	30.7369	28.5832	34.6885	33.0042	31.6149	32.5271	29.722	28.5866	27.7818	28.6163	26.7944	32.104	28.9392
EMLSAT00000001222	331.477	352.622	321.76	350.19	378.298	314.141	341.188	351.454	317.449	321.171	319.065	340.326	389.596	316.899	305.402	345.624	317.144	314.486	350.97	363.664	356.766	335.13	290.775	302.442	309.18	347.812	315.561	344.615	300.108	291.017	293.136	290.801	319.834	259.464	238.576	267.206	294.02	271.876
EMLSAT00000001223	0.670759	0.697294	0.776857	0.560978	0.631655	0.577938	0.133043	0.491839	0.742334	0.759569	0.601378	0.634788	0.457042	0.486564	0.192037	0.62481	0.43865	0.311866	0.645034	0.227468	0.622748	0.442805	0.496957	0.750062	0.423922	0.707758	0.788007	0.648383	2.19297	1.39624	0.685812	0.615545	0.882301	0.802363	0.964594	0.36873	0.470733	0.951948
EMLSAT00000001224	6.34172	2.3708	1.90683	3.29574	3.09511	3.7887	4.92257	2.24841	6.00616	5.06379	6.34788	4.60221	10.1855	9.05009	4.86493	1.7703	5.00062	4.05426	2.79515	1.81974	2.35261	4.72325	6.07391	7.75064	8.33713	2.93214	6.94879	3.78223	2.85086	1.29651	2.5473	1.93457	2.47044	5.51625	13.6651	3.31857	2.91854	2.18948
EMLSAT00000001225	326.416	316.641	333.342	274.599	289.172	312.472	325.688	295.455	316.909	285.535	313.051	311.205	387.245	309.406	298.425	292.619	316.355	335.818	279.73	293.206	288.886	300.369	319.985	357.696	359.203	320.715	332.682	300.742	279.823	271.868	234.744	269.785	230.016	280.326	329.731	264.748	286.582	245.698
EMLSAT00000001226	24.0254	25.521	26.06	26.4361	23.6239	26.0072	26.0763	23.3272	25.7792	21.1413	26.1265	23.7252	23.8968	28.4153	23.1724	24.68	24.038	28.8165	26.8764	27.1824	24.9099	24.1329	27.3878	25.3354	26.7777	27.9059	30.3025	26.9079	25.3288	25.631	22.5338	28.0513	22.4105	27.8821	29.5809	30.113	24.6664	29.9864
EMLSAT00000001227	11.8298	9.41347	8.33356	9.60674	10.0433	8.54064	8.04907	9.4152	6.95094	6.26644	8.95385	8.01419	9.07555	8.17428	11.2662	8.3308	8.86074	9.04413	10.3206	9.43992	9.34123	9.88931	10.16	9.7508	7.7719	10.5153	8.02334	7.34834	10.4166	8.47719	7.54393	8.5297	8.82301	7.22127	7.55599	6.88296	6.40196	8.09156
EMLSAT00000001228	15.6714	17.6415	17.3027	16.9696	15.1597	17.2097	17.4951	17.0738	18.9633	18.4195	22.3178	17.3773	19.0652	18.3921	21.06	14.7872	18.3356	18.9615	18.061	16.8326	17.8521	19.7048	18.8291	18.0848	16.6036	17.1884	20.7031	22.6934	17.9823	18.6498	18.9088	20.2251	18.5283	20.9617	21.7838	19.174	18.7352	18.9438
EMLSAT00000001229	12.0737	13.8762	11.3704	13.0427	14.3386	12.2651	11.3751	11.3123	12.4172	11.3935	11.2925	9.04572	9.79376	9.68263	12.4184	14.3706	13.6859	10.0421	11.6106	10.9185	13.2161	14.3912	13.5835	10.0842	9.67954	9.90861	11.6768	7.88866	27.9604	25.9302	25.1791	29.4582	26.3808	25.2744	30.3043	24.582	22.0303	25.893
EMLSAT00000001230	0	0	0.0706234	0	0	0.128431	0.133043	0	0	0	0.0668198	0	0	0	0	0	0.0877301	0	0	0	0	0	0.0552174	0	0	0	0.071637	0	1.53508	0.897584	0.979732	0.439675	0.882301	1.20355	1.12536	2.58111	1.60049	1.14234
EMLSAT00000001231	0.243912	0	0.0706234	0.420733	0.189497	0.128431	0.399128	0.0702627	0.404909	0.0632974	0.0668198	0.238045	0.130583	0	0.0640122	0.104135	0.0877301	0.124747	0.143341	0	0.138389	0	0.0552174	0.0833402	0.0706536	0.101108	0.071637	0	0	0.0997316	0	0.52761	0.0882301	0	0	0	0	0
EMLSAT00000001232	5.42705	6.97294	7.41546	8.76528	5.62173	9.82495	8.4482	7.51811	6.95094	9.6845	8.55293	12.4577	6.52917	8.56353	7.80949	7.49772	6.05338	5.42648	8.60046	9.61052	5.81232	9.2989	7.01261	8.25068	5.22837	6.57204	9.16954	6.37576	9.21047	11.0702	10.1892	9.76079	11.9111	7.02068	7.31484	8.84952	6.96684	7.23481
EMLSAT00000001236	0.0609781	0.278918	0	0	0	0.256861	0.199564	0	0	0.443082	0	0.0793485	0	0	0.384073	0	0.35092	0.0623733	0.645034	0	0	0.0738008	0	0.0833402	0.282614	0.101108	0	0	0.109648	0.0997316	0	0.0879351	0	0.100295	0.0803829	0	0.0941465	0.0951948
EMLSAT00000001237	7.86618	13.8064	18.7152	21.7379	41.6261	11.9441	13.8364	18.5494	8.77304	19.1158	12.228	22.8524	15.4088	20.533	36.9991	20.9311	11.7558	11.3519	43.1456	36.1674	30.2379	18.6716	20.9826	11.0009	12.3644	20.2217	11.9634	25.0708	158.552	101.228	142.747	108.16	148.315	50.6492	31.9924	85.1766	113.823	91.9582
EMLSAT00000001238	139.457	145.037	123.308	123.836	131.953	155.658	148.941	137.293	114.589	112.226	121.746	96.8051	93.7589	127.82	110.485	100.907	104.311	89.9423	110.086	112.597	106.905	83.7639	115.128	110.426	109.16	104.546	110.536	85.8027	93.6398	151.393	136.575	125.395	145.756	171.004	146.056	197.885	156.66	207.525
EMLSAT00000001239	24.8181	25.521	27.2606	27.0672	26.34	27.9337	28.072	26.6998	31.2455	29.0535	31.6058	30.5492	33.2988	30.9455	30.9819	33.1149	29.0387	32.9955	30.0299	31.2768	29.3384	33.2842	30.2591	36.1696	34.3377	28.007	33.0963	34.2562	23.9034	19.7469	17.9291	23.2149	21.3517	20.5606	23.0699	17.5761	17.8878	18.8486
EMLSAT00000001240	6.15879	6.69402	10.5229	5.96039	7.64303	8.28378	6.98473	8.00995	7.22088	5.44358	7.28336	6.82397	5.22334	8.17428	7.29739	6.45637	6.31657	6.23733	9.81886	9.61052	9.20284	7.89669	5.46652	7.2506	8.76105	8.5942	9.16954	6.69995	5.48242	4.18873	5.68244	5.10023	5.82319	4.3127	4.26029	5.40804	5.93123	5.33091
EMLSAT00000001242	16.1592	15.0616	15.4665	14.0946	13.7069	13.421	13.1712	12.7878	14.5767	14.8749	15.7695	11.8229	18.9999	11.7749	17.4113	13.6417	15.5282	14.1587	14.6925	14.4442	13.3545	15.4982	15.5713	13.0011	14.7666	13.9529	15.4736	12.9677	14.1447	16.8546	16.7534	14.3334	15.8814	13.0384	12.8613	13.643	16.5698	12.9465
EMLSAT00000001243	8.96378	8.78591	12.0766	11.0092	8.65368	12.522	11.2421	9.9773	11.6074	9.11483	9.82251	9.75986	8.87968	10.6071	10.0499	10.83	10.8785	11.9757	9.24549	9.89485	11.6938	9.74171	11.0987	14.5845	11.0926	10.7175	11.1037	10.3741	8.77188	10.771	10.875	13.1903	9.70531	11.9352	12.1378	10.4474	10.7327	11.5186
EMLSAT00000001244	1.21956	0.348647	0.21187	1.75306	0.56849	0.256861	0.399128	0.0702627	1.41718	1.39254	0.534558	1.26958	1.69759	4.62236	2.68851	0	0.789571	0.56136	0.716705	0.056867	0.345971	0.147602	5.85304	1.08342	1.41307	0.404433	1.07456	0.432255	0.438594	0.59839	0.391893	0.967286	0.882301	0.100295	0.56268	0	0.470733	0.475974
EMLSAT00000001245	5.36607	4.95079	6.6386	4.83843	4.61108	5.0088	5.45474	5.33996	5.87119	6.01325	5.14512	4.04677	4.701	4.47639	5.69709	4.58194	5.43927	5.73834	6.23533	5.1749	4.15166	5.53506	5.63217	7.00058	6.00556	2.83103	6.66224	4.53868	4.27629	3.88953	3.03717	4.30882	3.08805	3.91152	4.74259	2.4582	3.10683	3.33182
EMLSAT00000001246	282.634	267.691	255.021	253.071	281.213	264.76	267.815	252.735	273.381	262.368	265.141	268.833	262.212	286.975	256.113	269.293	263.19	251.676	282.095	264.602	269.858	272.325	267.915	275.023	262.902	243.368	279.886	212.237	209.1	206.045	194.869	215.793	200.459	187.352	188.337	178.957	206.369	162.783
EMLSAT00000001247	10.3053	8.01888	7.62733	7.29271	6.37972	9.11858	8.4482	7.58837	9.78531	8.41856	10.0898	6.50657	5.61509	9.29337	10.242	6.76878	9.0362	8.73226	8.09877	8.75751	9.41042	8.48709	9.11087	12.251	8.19582	8.99864	9.95754	8.96929	5.92102	8.67665	5.97636	7.56241	7.49956	8.02363	8.35982	8.72661	6.02538	8.09156
EMLSAT00000001248	5.60999	5.29944	5.438	4.69819	5.17957	5.07301	4.3904	4.77786	3.91412	4.49412	5.01148	4.04677	3.9828	4.23311	6.33721	4.68608	4.47423	4.86512	7.5254	4.89056	5.95071	6.78968	4.30696	4.83373	4.59248	4.75209	5.15786	3.67417	4.16664	3.7898	4.0169	5.2761	3.26451	4.3127	3.13493	4.79349	3.95415	3.99818
EMLSAT00000001249	1550.55	1476.94	1681.54	1696.19	1640.6	1600.25	1490.48	1619.2	1486.56	1368.93	1548.55	1536.66	1265.94	1496.53	1329.34	1478.4	1773.73	1831.78	1687.91	1852.33	1712.07	1647.23	1363.54	1505.79	1445.36	1570.62	1514.98	1484.58	1305.26	1370.61	1135.22	1321.14	1002.74	1147.68	1171.18	1015.36	1074.78	1095.98
EMLSAT00000001250	0.121956	0.209188	0.21187	0	0.126331	0.192646	0.0665213	0.210788	0.13497	0.25319	0.334099	0	0	0.145969	0.128024	0	0.17546	0.249493	0.143341	0.113734	0.207583	0.295203	0.276087	0.0833402	0.353268	0.202217	0.071637	0.324191	0	0.0997316	0	0.0879351	0.0882301	0.100295	0.0803829	0.24582	0	0.0951948
EMLSAT00000001251	4.57336	4.67187	6.35611	5.18904	4.86375	5.07301	4.3904	4.84813	4.72394	6.26644	4.41011	5.47504	5.5498	4.23311	7.29739	5.9357	5.87792	6.61157	5.73364	4.20816	5.88151	4.42805	4.03087	5.25043	4.66314	6.26871	4.94295	5.29513	6.24996	5.9839	5.87839	5.80371	7.67602	4.01182	3.13493	3.93312	5.55464	3.33182
EMLSAT00000001252	673.93	670.867	615.059	736.634	646.689	771.612	641.93	660.75	935.881	967.881	997.018	1165.71	1134.31	896.105	901.868	940.756	738.512	723.53	559.962	652.435	640.67	635.204	895.902	927.16	832.088	837.581	937.084	1009.75	1250.65	1513.83	1570.71	1228.19	1415.03	1690.18	1920.35	1751.34	1443.27	1863.25
EMLSAT00000001253	11.6468	11.9237	13.8422	15.2866	10.5486	12.7146	12.1069	13.1391	8.63807	8.29196	11.8271	10.9501	10.9037	11.5802	11.0101	9.16388	9.12393	9.60549	14.8358	17.5719	29.0616	13.4317	10.2152	9.91748	6.99471	15.6718	9.95754	11.1306	18.8595	17.7522	24.2973	16.5318	25.675	15.947	16.4785	17.4532	16.0991	17.3255
EMLSAT00000001254	177.324	169.303	178.889	175.796	192.908	169.207	169.031	170.457	192.467	184.765	169.856	177.264	183.796	178.91	173.921	191.192	196.077	210.073	193.295	183.225	170.495	195.646	182.493	192.349	206.238	169.66	194.781	150.101	130.591	108.109	97.9732	104.819	85.9361	98.1892	98.7905	85.6683	97.1592	81.2964
EMLSAT00000001255	3.78064	4.53241	13.7009	30.0123	14.7176	10.3387	12.9051	9.4152	4.454	7.15261	15.1013	33.0883	13.646	18.8787	16.9632	16.2451	16.2301	25.1364	28.0948	61.132	59.2303	29.2251	9.49739	14.3345	10.1035	42.1621	11.3903	35.0127	80.9206	30.9168	73.7738	53.0248	111.435	27.0798	17.4431	36.5043	35.8698	30.3671
EMLSAT00000001256	85.8572	85.6277	100.85	98.2412	84.1365	93.1122	89.7372	93.5899	74.5033	75.0707	82.9902	80.4593	71.8209	75.6607	75.4704	84.1411	83.87	81.3348	90.3048	109.128	113.34	88.93	70.8991	71.6726	68.3927	90.4919	70.1326	76.5092	82.5653	81.6802	86.4123	88.9903	99.8765	81.2393	78.4537	92.0596	80.5894	84.6282
EMLSAT00000001258	105.004	105.849	124.933	117.034	129.931	124.77	104.571	125.84	252.798	349.528	249.973	380.476	534.217	246.396	296.633	356.142	168.793	157.181	158.822	150.015	113.548	111.956	390.994	337.861	308.686	362.17	306.105	526.595	1011.07	959.219	1171.66	919.889	1163.05	1039.66	1003.02	830.995	1154.52	1221.35
EMLSAT00000001259	3.17086	2.64972	3.81366	2.24391	1.20015	4.36664	4.0578	2.45919	1.55215	1.45584	2.07141	1.50762	1.63229	1.60566	1.66432	1.7703	1.66687	2.49493	2.29346	2.61588	1.45308	1.77122	1.32522	1.50012	1.76634	1.2133	2.36402	1.94515	10.6359	8.27772	8.22975	6.33132	7.41133	6.82009	6.51101	6.51423	7.53172	11.5186
EMLSAT00000001260	1734.03	1709.56	1861.35	1982.14	1885.11	1818.64	1781.24	1746.17	2379.18	2498.29	2254.5	2797.59	2712.35	2237.51	2326.78	2428.22	2251.86	2498.49	1880.06	2167.77	1873.16	2079.49	2032.99	2499.21	2709.64	2381.4	2395.76	3077.98	1721.92	1409.31	1301.67	1459.02	1311.89	1722.67	1779.68	1353.12	1532.8	1564.72
EMLSAT00000001261	89.211	91.5547	94.3529	86.6009	89.9477	89.9657	94.3272	89.6552	84.4911	79.8813	84.1929	74.1115	75.869	89.8684	83.3439	83.8287	77.8166	80.1497	95.6084	84.1063	80.8189	91.513	86.1944	93.0077	85.2789	85.942	86.3942	68.4044	83.5521	80.6829	72.5002	74.3931	68.9077	70.8086	77.1675	64.4049	71.4572	65.6844
EMLSAT00000001262	34.0868	30.0534	30.4387	27.1373	30.4458	29.8601	33.3937	26.3485	31.448	33.4843	33.4767	30.0731	52.6251	36.541	32.5822	28.3247	32.3724	33.0578	31.6067	24.9646	26.709	32.1772	42.5174	34.4195	35.3975	31.748	38.5407	27.5563	34.7586	34.7066	33.6048	41.8571	39.7036	31.4928	36.8154	27.5318	38.3176	34.0797
EMLSAT00000001263	1.82934	2.16161	2.4012	1.47257	1.70547	1.79803	2.12868	3.51313	1.41718	2.84838	2.20505	1.82501	1.95875	2.14088	2.24043	2.60338	1.22822	3.11866	1.64842	2.16095	1.86825	2.58303	1.6013	2.0835	1.9783	2.4266	1.3611	2.48547	3.72805	2.29383	2.44933	3.42947	3.26451	2.70798	2.41149	2.82693	2.91854	2.37987
EMLSAT00000001264	39.3919	49.229	54.1682	47.6831	34.5515	48.2257	43.3053	49.1839	43.6627	45.1944	51.3176	44.8319	33.7558	36.249	38.6634	51.3386	46.5847	42.3515	41.3539	58.6299	62.8284	43.0997	37.6583	36.003	45.2183	57.4295	36.6781	62.4609	98.245	91.3541	82.2975	84.9453	76.4073	139.11	119.047	130.653	101.772	155.739
EMLSAT00000001265	10.4882	12.5513	14.4072	11.0092	9.72749	9.82495	10.843	11.242	7.1534	8.54515	10.0898	6.34788	5.28863	8.02831	6.91332	8.64321	7.10614	10.2292	10.2489	11.6009	10.2408	10.3321	9.2213	9.16742	8.47843	8.29088	9.59936	9.61768	48.4646	36.5018	40.365	42.6485	38.4683	44.9324	37.2976	36.7501	37.3762	53.2139
EMLSAT00000001266	2.13423	2.09188	0.847481	2.73477	1.95813	2.37597	3.19302	1.75657	1.82209	1.96222	2.47233	2.85654	3.00342	1.65432	1.60031	1.97857	1.57914	1.24747	1.2184	1.08047	1.86825	2.06642	2.42957	1.6668	2.68484	0.808866	1.86256	0.972574	0.109648	0.498658	0.29392	1.23109	1.05876	0.100295	0.723446	0.24582	0.376586	0.475974
EMLSAT00000001267	101.59	123.351	93.1523	81.6223	81.294	122.459	108.363	99.492	86.5831	73.8681	93.6145	90.7746	85.5975	75.5147	68.8772	88.6189	100.1	94.6827	82.4927	89.338	99.5705	69.9632	67.31	80.5066	74.3276	89.4808	74.001	82.0204	99.7801	116.487	126.483	126.978	121.052	161.877	150.879	163.225	137.454	155.739
EMLSAT00000001268	18.8422	21.4767	21.8933	19.8446	17.3705	25.3651	21.2203	22.4841	24.5645	19.1791	26.7947	24.1219	19.1305	13.4778	21.8922	23.118	29.1264	28.8788	19.4227	29.6846	33.6976	16.3838	15.6265	20.6684	18.2993	31.5458	20.4882	25.9353	19.4078	20.1458	28.7061	21.4562	15.705	28.7848	24.7579	28.1464	24.1957	28.7488
EMLSAT00000001269	37.5015	40.722	40.7497	34.8507	34.741	41.4831	42.7732	39.4174	40.2885	37.7886	39.4237	40.2297	46.9448	36.6383	38.9194	40.4044	38.8644	42.601	38.9887	36.6223	38.7488	34.3174	36.2226	40.17	42.4628	41.2522	38.3258	44.5223	36.2936	39.9924	43.3041	42.4726	37.1449	42.6256	38.5838	46.7058	39.1649	47.883
EMLSAT00000001270	24.7571	29.635	27.4019	21.1769	22.9923	34.9974	30.4002	23.1867	28.2762	27.5977	37.1518	41.1819	32.3194	24.4255	30.4058	31.0322	32.0215	28.4422	26.4464	34.5183	30.3071	26.4207	25.6761	33.5861	33.6311	40.2411	32.7381	54.0319	38.8156	36.9007	53.1015	43.8796	46.9384	65.4929	66.7178	59.2426	56.0172	67.9691
EMLSAT00000001271	11.4029	7.73997	5.57925	5.6799	6.63238	10.146	7.11778	6.39391	12.4172	10.7606	11.6266	8.96638	12.4707	14.0617	10.0499	4.79021	9.65031	10.4163	6.59369	3.69635	6.71184	6.86348	12.203	11.6676	11.5872	5.25763	11.6052	5.61932	3.8377	5.08631	5.09461	6.771	5.20558	7.92334	9.56556	4.17894	5.4605	6.28286
EMLSAT00000001272	1.34152	1.11567	0.918104	2.24391	1.89497	1.28431	1.19738	1.75657	1.41718	1.70903	1.13594	1.50762	0.718209	1.07044	1.47228	1.56203	0.965031	1.18509	0.931716	1.36481	2.14502	0.959411	1.6013	0.916742	0.706536	0.909974	1.3611	0.86451	1.42543	1.99463	1.56757	3.42947	1.94106	2.60768	1.44689	2.21238	1.78878	3.23662
EMLSAT00000001275	0.304891	0.209188	0.353117	0.140244	0.189497	0.321077	0.332606	0.421576	0.337425	0	0.200459	0.238045	0.522334	0.145969	0.384073	0.104135	0.43865	0.249493	0.358352	0.113734	0.276777	0	0.331304	0.333361	0.353268	0.202217	0.214911	0.108064	0.219297	0.698121	0.29392	0.439675	0.441151	0.100295	0.160766	0.12291	0.659026	0.571169
EMLSAT00000001276	313.428	271.457	249.866	311.974	250.072	267.457	307.661	349.346	332.903	279.142	221.574	297.239	177.463	342.492	290.68	346.041	238.099	279.744	335.776	296.448	321.684	240.517	349.305	365.53	281.696	315.559	365.779	345.156	126.754	110.203	93.3684	166.901	147.785	98.4901	103.694	120.698	80.307	115.852
EMLSAT00000001277	10.7321	11.854	10.5229	8.90552	8.59051	11.045	12.1069	10.5394	7.42334	7.2792	9.62205	6.66527	11.0343	7.83368	8.12955	8.43494	8.24663	7.36005	8.45712	8.24571	7.54218	9.88931	8.72435	7.08392	7.13601	8.89753	8.30989	8.10478	7.0175	6.48255	8.13177	7.38654	9.17593	5.21536	5.86795	7.49751	7.34343	5.80688
EMLSAT00000001278	13.842	9.4832	9.32229	11.5702	7.07454	13.1641	13.7034	11.1015	14.8467	15.1281	14.2326	12.061	9.14084	19.2193	12.8665	12.9127	14.6509	12.1628	8.45712	11.8283	12.6626	12.3985	17.5591	12.9177	12.5057	13.043	15.5452	15.8854	3.28945	5.38551	4.60474	3.95708	3.70567	5.61654	7.23446	6.76005	4.23659	8.09156
EMLSAT00000001279	12.9274	18.7572	17.7971	11.8507	13.0753	20.6131	14.3021	11.9447	17.681	24.8759	19.3777	14.2827	21.1545	26.2258	20.4199	19.8898	16.3178	22.3296	21.9312	17.6288	15.6379	26.7897	21.8109	14.1678	18.5112	28.8159	15.4736	34.5804	31.1402	16.0568	17.0473	22.1596	18.0872	29.4869	44.291	28.7609	23.2542	21.1332
EMLSAT00000001280	31.2208	27.6826	27.755	27.4879	27.7928	27.2273	30.5998	31.4777	23.3498	19.369	22.9192	16.3458	17.0411	18.1488	18.0514	20.7229	20.7043	19.2733	23.7946	21.4389	26.6398	23.9115	21.8661	17.2514	15.6851	14.054	18.0525	15.8854	47.6971	45.1784	48.9866	55.3111	53.291	71.2098	50.0785	76.45	53.4752	69.7778
EMLSAT00000001281	28.3548	25.521	23.3763	31.8355	29.1825	23.4386	25.3446	24.3812	25.9817	24.1796	26.327	30.9459	33.8211	21.944	24.0046	28.2206	28.2491	22.9534	24.368	21.8369	24.7024	23.7639	30.48	24.9187	26.4244	21.1316	25.0013	23.4498	24.1227	26.1297	27.9224	29.0186	29.2924	25.3747	30.6259	23.5987	24.4781	23.4179
EMLSAT00000001282	0.548803	0.836753	0.494364	0.560978	0.631655	0.513723	0.53217	0.562102	0.877304	0.443082	0.267279	0.872833	0.652917	0.68119	0.256049	0.937215	0.877301	0.686106	0.501693	0.625537	0.761137	0.664207	0.496957	0.666722	0.494575	0.909974	0.429822	0.972574	0.767539	0.398926	1.17568	0.439675	0.529381	0.501477	0.884212	0.86037	0.564879	0.951948
EMLSAT00000001283	3.65869	4.88106	4.30803	3.50611	2.33712	3.27498	4.19084	3.44287	2.15952	1.45584	2.73961	2.06306	2.48109	3.11401	3.77672	2.70751	4.12331	2.8068	4.30023	4.32189	4.22085	4.57565	2.48478	2.66689	2.82614	4.04433	2.29238	2.05321	4.38594	2.69275	4.21285	3.42947	3.17628	3.10916	3.05455	4.54767	3.10683	3.33182
EMLSAT00000001284	3.9026	3.76539	2.75431	3.57623	4.48475	3.66027	2.86041	2.52946	3.5767	2.08881	2.73961	4.52286	3.1993	1.75163	3.00857	3.43646	1.57914	1.55933	1.14673	1.70601	2.14502	2.87823	2.8713	3.91699	2.04895	1.51662	3.22366	1.40483	0.548242	1.39624	1.17568	1.23109	2.20575	0.300886	0.964594	0.98328	1.03561	0.666364
EMLSAT00000001285	36.343	35.8409	31.9924	37.7959	39.7311	37.1807	39.7797	31.8993	45.5523	46.0805	40.8937	49.9102	39.3709	48.6078	43.2723	39.0506	38.4258	38.2348	34.1868	37.0204	31.2066	32.8414	46.3274	41.6701	42.6748	37.8145	42.9822	51.5464	30.4823	35.2053	35.1724	36.6689	36.1744	35.7052	40.8345	39.2083	39.9181	33.1278
EMLSAT00000001286	106.468	90.2299	93.0817	95.226	87.6106	96.1946	98.7841	89.2336	123.43	115.075	114.73	118.943	111.91	136.579	114.198	91.4305	119.225	111.024	96.5402	95.9346	95.6957	99.8525	131.693	124.01	121.877	99.2883	127.012	102.877	68.0917	74.699	70.1488	68.8531	59.3789	81.8411	90.4307	72.0253	80.5894	72.3481
EMLSAT00000001287	1.64641	0.0697294	0.776857	0	1.07381	0.192646	0.133043	1.6863	0.877304	0.25319	0.735018	0	0	0.194626	0	0.62481	0	0.0623733	0.286682	0.909872	0.138389	1.25461	0.938696	0.416701	0.0706536	0.909974	0.358185	0.108064	0	3.09168	2.25338	1.14316	0	0	0.321531	0.24582	3.01269	1.9039
EMLSAT00000001288	15.5494	18.9664	19.1389	19.2836	21.3499	22.668	19.3577	17.4251	25.4418	26.4583	24.5229	27.6926	27.749	28.2207	25.2208	26.242	25.0908	26.8205	18.2043	18.5955	18.6825	19.1882	28.3817	24.5854	26.6364	23.356	24.7148	30.7982	24.013	15.8573	22.2399	20.4889	21.2635	18.8555	16.0766	20.526	21.2771	21.7044
EMLSAT00000001289	66.4052	69.8689	64.8323	67.8783	67.5871	69.4168	71.9095	67.5927	73.4236	72.6021	79.1815	87.5213	80.3741	68.9461	67.5969	73.7276	67.9908	72.5401	68.087	64.7715	72.654	70.6274	71.2857	74.3395	81.0397	83.111	71.1355	80.0753	90.3503	89.8582	87.686	78.7019	91.0535	83.0446	65.6728	84.8079	74.8465	92.6246
EMLSAT00000001290	2.5001	1.60378	2.18933	3.1555	2.96878	1.79803	3.1265	2.81051	3.44173	2.02552	3.20735	3.72938	2.21992	2.28685	1.98438	1.56203	2.36871	2.18307	2.00677	2.10408	1.79905	2.21402	2.42957	2.75023	2.04895	2.83103	2.65057	3.67417	1.97367	2.39356	3.72298	3.5174	2.47044	3.10916	1.84881	2.94984	1.78878	4.75974
EMLSAT00000001291	140.311	140.156	135.95	133.653	146.986	129.908	129.45	144.53	127.816	120.075	121.345	127.751	137.7	116.775	123.608	127.878	127.384	125.246	146.566	135.287	144.962	141.771	115.46	118.426	116.155	123.554	121.855	108.496	106.469	108.109	115.804	113.084	104.994	94.378	93.8068	107.546	97.7241	103.001
EMLSAT00000001292	45.3067	44.5571	47.2471	38.0764	44.5949	48.6752	48.4275	43.7737	41.9756	36.5226	38.0873	33.6437	32.5153	42.915	39.4955	34.3646	37.1976	36.7379	45.2241	38.8401	39.3715	40.8857	38.2104	39.3366	33.2778	33.4668	40.0451	30.7982	38.2673	35.9034	33.3109	31.5687	33.7039	33.0975	34.4842	33.0628	34.1752	31.1287
EMLSAT00000001293	33.8429	31.2388	29.5912	27.4178	24.6977	30.3096	33.9258	32.0398	27.2639	23.7998	25.3915	23.5665	22.5909	28.9019	27.9733	23.2221	25.4417	26.072	29.7433	21.4957	28.854	25.4613	29.2652	26.5855	31.0876	22.3449	24.2849	22.1531	36.9515	30.6176	30.3717	36.4051	30.4394	35.6049	33.3589	31.9566	33.5162	35.1269
EMLSAT00000001294	110.248	116.169	120.484	128.113	112.561	111.67	112.022	116.636	113.847	124.063	112.658	89.9811	67.3811	115.705	111.829	115.902	111.329	112.646	113.813	119.876	115.97	127.085	114.742	114.176	92.6975	101.513	110.679	95.6365	226.643	196.97	139.024	158.195	209.635	109.121	114.626	117.871	146.869	136.033
EMLSAT00000001295	21.2204	22.2437	24.6476	16.4787	15.9177	20.0994	19.8899	17.5657	18.2209	15.6345	17.44	15.0762	17.8899	16.1053	18.2435	18.0154	15.1773	19.3357	18.3476	17.5719	16.8142	18.893	19.2157	21.3351	17.5927	17.9973	20.7747	19.0192	21.0525	18.3506	18.6149	19.6095	14.8227	22.6668	20.578	20.2802	21.842	17.8966
EMLSAT00000001296	18.7203	16.1075	17.8677	15.7775	19.3287	19.7783	15.9651	18.8304	21.6627	19.4323	21.5828	21.5034	25.072	20.2897	19.5237	16.0368	17.1951	21.3317	17.9893	15.809	15.7071	18.893	23.4674	21.8351	21.1961	18.4017	20.8464	18.4789	14.8025	16.5554	16.0676	14.6852	14.1168	13.239	17.7646	11.3077	16.4756	12.4705
EMLSAT00000001297	43.2335	43.6506	42.374	42.8447	46.4267	38.7218	38.3828	42.5089	47.5094	41.3965	35.9491	39.7536	41.395	41.1147	39.8156	34.7811	43.7773	41.3535	45.0807	39.4088	37.5725	40.2952	41.5235	38.5032	44.1585	33.1635	43.4837	31.2304	25.1095	25.2321	25.7669	25.5891	22.8516	18.0532	18.8096	19.6656	22.9717	19.6101
EMLSAT00000001298	103.602	51.53	44.7046	57.0795	41.4366	100.433	90.735	34.9908	162.706	99.6301	159.031	141.637	149.192	234.864	147.1	50.2972	135.368	149.634	57.9098	57.3788	76.8748	95.2769	194.807	202.267	177.835	148.427	197.718	188.355	71.2715	80.0845	95.5238	92.2439	54.1733	350.833	397.091	232.054	178.502	319.283
EMLSAT00000001299	124.822	110.103	125.851	129.235	123.931	107.368	106.833	122.468	136.657	136.659	127.225	152.587	165.515	162.707	136.602	122.463	129.753	126.244	144.416	129.77	121.782	134.686	145.94	139.011	137.209	130.329	136.254	141.347	104.714	94.3461	91.8988	85.3849	90.7006	80.5372	74.5953	73.5002	79.1772	77.0126
EMLSAT00000001300	4.32945	4.46268	4.44928	5.32929	3.4741	5.52252	4.52345	5.41023	4.18406	5.50688	4.94466	3.96742	5.74567	5.49817	4.92894	5.41502	5.08835	5.6136	3.58352	4.60623	4.98199	5.16606	5.08	4.33369	4.23922	5.76317	5.15786	6.80802	2.85086	5.28578	5.4865	5.0123	4.6762	4.21241	6.02872	6.1455	3.10683	6.28286
EMLSAT00000001301	4.26847	5.36917	4.44928	3.92684	2.65295	3.59606	5.3217	4.42655	4.72394	3.73455	5.21194	4.20547	4.701	4.47639	2.75253	2.91578	3.07055	2.30781	2.50847	3.12768	2.35261	2.65683	4.41739	4.00033	1.34242	3.84211	3.72512	3.67417	3.50875	4.38819	4.11487	1.14316	1.49991	3.91152	3.85838	2.70402	3.86001	3.99818
EMLSAT00000001302	17.1348	12.6908	12.3591	10.3781	12.3804	13.8063	15.1003	15.8091	16.6688	15.6978	13.9653	10.5533	15.6047	14.6456	15.0429	14.683	10.4399	10.1668	12.829	11.544	13.4929	13.4317	15.7922	14.0012	18.8645	12.4363	16.6914	12.9677	10.8552	11.5689	11.1689	10.6401	11.4699	14.6431	14.6297	13.3972	12.239	11.5186
EMLSAT00000001306	5.00021	5.29944	6.56798	7.08234	5.36907	3.66027	4.12432	4.63734	5.26382	4.8739	4.54375	6.50657	7.83501	5.25489	5.69709	6.03983	4.73742	5.92546	5.16028	5.80043	3.73649	5.68266	5.35609	4.00033	3.81529	5.05541	4.72804	3.78223	3.17981	3.29114	3.42906	2.63805	3.7939	4.21241	2.65263	2.58111	2.8244	4.28377
EMLSAT00000001307	1.70739	1.95242	2.04808	2.10367	1.76863	1.34852	2.26172	1.6863	1.3497	1.45584	1.53686	1.90436	0.979376	1.80029	1.40827	2.81165	1.31595	1.68408	1.64842	1.87661	1.1763	1.32841	1.76696	1.75014	1.55438	1.71884	1.57601	1.08064	0.657891	1.39624	0.685812	1.40696	1.32345	0.601773	1.12536	1.47492	0.753172	1.14234
EMLSAT00000001308	2.86597	4.32322	6.21486	4.27746	4.35842	4.04557	2.39477	2.88077	6.81598	5.63347	5.61286	7.5381	4.43984	5.3522	5.88913	10.4135	4.47423	1.18509	5.23195	1.93348	3.11374	1.91882	5.19043	6.25051	5.65229	3.94322	5.58769	6.48383	290.24	354.346	429.808	379.792	355.744	250.237	161.971	207.226	254.196	229.515
EMLSAT00000001309	1.15858	1.46432	1.48309	1.12196	1.32648	1.60538	1.52999	0.562102	1.75461	0.759569	0.935477	2.69785	2.15463	0.973128	1.28024	1.56203	0.614111	0.748479	0.143341	0.853005	0.899525	1.25461	1.49087	1.33344	1.27176	0.404433	1.71929	1.62096	0.548242	0.398926	0.783785	0.439675	1.05876	0.200591	0.160766	0.61455	0.470733	0.19039
EMLSAT00000001310	0	0.209188	0.0706234	0	0.126331	0.385292	0.199564	0.0702627	0.0674849	0	0.0668198	0	0	0	0	0	0.0877301	0	0.215011	0.056867	0.415166	0	0	0	0	0.202217	0	0.108064	272.476	342.478	242.092	285.437	272.013	209.918	145.573	130.776	253.254	247.697
EMLSAT00000001311	0.487825	0.348647	0.282494	0.701222	0.694821	0.385292	0.665213	0.421576	0.13497	0.25319	0.467739	0.476091	0.718209	0.291938	0.320061	0.937215	0.43865	0.623733	0.143341	0.398069	0.622748	0.664207	0.496957	0.500041	0.141307	0.60665	0.501459	0	0.109648	0.199463	0.489866	0.17587	0.26469	0.100295	0.241149	0.49164	0.470733	0.380779
EMLSAT00000001312	0.365869	0.278918	0	0.140244	0.189497	0	0.199564	0.140525	0.26994	0.126595	0.400919	0.396742	0.326459	0.0486564	0.128024	0.104135	0.26319	0.124747	0.143341	0	0.207583	0.295203	0.0552174	0.0833402	0	0.101108	0.071637	0.324191	0.548242	0	0.29392	0.615545	0.352921	0.100295	0.0803829	0.12291	0	0.0951948
EMLSAT00000001313	0.914672	1.53405	0.776857	0.841467	0.884317	1.02745	0.997819	1.05394	0.674849	0.506379	0.601378	0.158697	1.04467	0.729846	0.384073	0.83308	0.526381	0.436613	0.143341	0.511803	0.622748	0.664207	0.662609	0.0833402	0.494575	0.303325	0.214911	0.432255	0.986836	0.698121	1.07771	0.615545	1.49991	0.702068	0.321531	0.49164	0.564879	0.666364
EMLSAT00000001315	12.7444	14.1551	16.1021	16.7592	15.7282	18.5582	16.1647	16.7928	13.6994	16.2041	17.9745	19.5197	18.5429	18.2462	16.7712	21.2435	19.827	19.8971	17.4159	30.0826	26.363	18.8192	15.7922	21.5851	21.4787	31.3436	19.9867	36.4175	19.7367	20.2455	20.1825	20.7527	29.3806	17.8526	14.1474	22.9842	17.8878	23.0371
EMLSAT00000001317	158.238	158.216	134.114	145.504	158.23	137.228	142.489	160.902	160.007	168.878	158.964	137.59	175.961	167.767	144.732	157.244	141.421	145.08	147.785	131.022	131.192	131.07	165.818	131.177	159.395	128.913	129.663	126.651	335.524	349.559	442.937	326.591	345.95	355.146	361.482	334.192	368.489	335.943
EMLSAT00000001318	0.121956	0.0697294	0.0706234	0.280489	0.126331	0.256861	0.266085	0.210788	0.202455	0.0632974	0	0.396742	0.0652917	0.145969	0	0.104135	0.26319	0.0623733	0.0716705	0	0.0691943	0.0738008	0.165652	0.416701	0.141307	0.101108	0.071637	0.216128	0	0.0997316	0	0.17587	0.0882301	0	0	0	0	0.0951948
EMLSAT00000001319	11.098	13.2486	12.2178	10.4482	8.21152	10.5313	12.9051	12.6473	11.5399	11.077	11.4262	10.712	9.01026	8.90412	8.70566	15.3078	13.2472	10.1668	12.1123	10.4635	9.89478	5.53506	12.3135	9.83414	8.12516	7.58312	10.1725	5.51125	8.88153	9.87343	9.5034	12.135	10.4994	7.92334	8.35982	9.46407	11.4859	10.281
EMLSAT00000001320	6.76857	6.55457	5.15551	6.03051	3.15828	6.74261	7.71647	5.97233	3.64418	4.05103	3.34099	4.28482	4.63571	3.84386	4.1608	4.37367	6.84295	4.36613	4.87359	4.15129	4.08246	2.50923	5.4113	4.25035	3.9566	3.43768	4.87132	2.48547	3.6184	5.08631	4.50677	5.0123	4.58797	6.21832	4.26029	6.02259	6.6844	4.56935
EMLSAT00000001321	7.86618	9.69239	11.6529	9.04577	6.37972	11.3661	11.3086	9.83678	8.09819	6.07655	9.88933	6.50657	5.68038	4.67102	5.31302	8.0184	11.2295	8.98175	5.73364	11.7715	11.2787	3.91144	6.12913	5.33377	6.21752	7.07758	6.44733	5.83544	3.72805	6.48255	7.83785	8.79351	9.26416	6.11802	5.38565	8.23497	6.6844	8.66273
EMLSAT00000001322	3.04891	2.92864	2.33057	2.80489	3.72677	1.99068	2.39477	3.86445	2.76688	2.27871	2.80643	2.4598	3.00342	1.84894	3.52067	2.18684	2.98282	2.99392	3.08183	3.01395	2.97535	2.87823	2.59522	3.16693	2.54353	2.52771	3.43858	2.48547	3.17981	2.1941	3.42906	2.63805	3.17628	4.3127	4.26029	3.07275	3.57757	3.90299
EMLSAT00000001323	180.8	152.707	134.82	147.537	146.734	162.593	175.749	143.828	197.191	190.335	176.404	204.005	206.714	224.452	180.643	159.535	185.374	186.184	149.146	145.579	124.896	143.912	212.863	200.6	188.786	146.101	204.524	178.089	100.986	104.319	92.9765	90.1334	82.6716	91.9709	98.0671	84.0705	92.4519	78.9165
EMLSAT00000001324	3.65869	1.74324	1.05935	3.43599	1.57914	1.86224	2.39477	1.61604	2.83437	3.86114	2.80643	5.3957	5.41921	5.98474	3.52067	0.520675	3.15828	2.74442	1.72009	1.64914	1.93744	1.91882	8.22739	4.25035	5.51098	2.32549	5.15786	3.34998	0.657891	1.69544	1.17568	1.05522	1.14699	1.60473	2.41149	1.2291	0.941465	0.761559
EMLSAT00000001325	29.5134	25.1723	26.4132	24.122	31.3933	24.145	23.0829	27.543	30.5707	28.4838	29.0666	27.2959	34.0823	32.4538	32.3262	29.5743	29.8282	28.6917	30.3166	26.1019	26.5014	32.3248	30.7561	29.8358	28.0495	25.8837	29.8726	23.666	22.6972	21.941	18.5169	20.5768	20.2929	18.0532	17.7646	18.5594	23.7249	18.4678
EMLSAT00000001326	54.2095	54.3192	54.2388	51.1892	48.448	57.9222	57.7405	57.8965	52.0309	54.4358	60.0042	55.782	49.0341	52.5976	46.1528	57.1701	60.3583	61.0634	51.3161	58.1749	56.3241	50.1108	47.1557	55.1712	52.2837	53.8907	56.0918	52.1948	79.3855	70.5102	63.2907	67.3583	60.8788	70.4074	70.7369	68.9525	62.325	76.5366
EMLSAT00000001327	1.28054	0.209188	0.42374	2.66464	0.252662	0.321077	0.731734	1.40525	0.877304	6.07655	0.0668198	7.6968	3.65634	1.80029	21.9562	1.14549	2.28098	2.68205	0.430023	4.54936	6.22748	0.664207	7.73043	0.333361	1.0598	4.75209	0.071637	44.4142	2.41227	0.59839	0.685812	0.52761	36.792	0.702068	0.482297	0.49164	0.376586	10.757
EMLSAT00000001328	29.2695	28.5891	29.9443	29.8019	31.5196	30.6307	29.4689	33.8666	31.1105	29.3067	29.4007	31.1046	24.3538	35.1786	36.423	35.6142	27.7227	29.1907	34.1152	33.0966	34.6663	33.8008	34.6765	33.9195	30.5224	32.4558	30.5174	40.1997	30.7016	31.9141	31.2534	28.403	28.2336	30.1889	30.1436	35.3981	29.0913	29.32
EMLSAT00000001329	6.21977	5.09025	5.93237	4.20733	5.87439	5.20144	4.65649	4.84813	5.53376	3.73455	4.67739	2.4598	2.87284	3.69789	4.09678	4.37367	3.15828	2.86917	4.30023	4.03756	4.8436	4.64945	3.97565	4.00033	2.8968	3.03325	3.00875	2.05321	4.49559	6.38282	4.21285	5.53991	3.88213	3.81123	4.09953	5.16222	4.33074	2.95104
EMLSAT00000001330	55.3681	60.9435	51.9082	51.1892	59.4388	54.3262	56.3435	59.0207	51.0186	51.0177	50.1148	36.8177	38.3915	56.0035	51.1458	46.6525	52.989	55.138	61.7083	46.8584	46.4294	54.9078	52.6222	46.9205	46.8433	41.2522	49.5012	33.2836	49.7804	40.1918	39.9731	42.1209	37.4096	32.9972	34.645	34.0461	42.8367	32.1758
EMLSAT00000001331	44.575	46.9976	49.7189	46.7715	48.7638	43.0243	41.9749	47.4273	47.9818	44.5614	46.9743	43.0862	50.0135	53.1328	44.2325	49.9848	44.4792	51.2085	53.6095	46.7447	49.6123	53.727	51.1313	47.0872	48.9629	47.0153	51.2921	55.5448	42.2147	42.6851	43.5981	42.9123	43.8504	45.6344	41.0756	42.5269	42.0835	39.4107
EMLSAT00000001332	108.846	123.142	116.882	112.476	129.868	111.285	114.483	110.664	112.362	117.353	115.064	136.638	144.752	126.604	123.8	130.065	115.277	125.308	123.775	127.098	119.498	126.568	122.859	132.844	129.013	131.239	135.394	134.107	109.977	93.3488	94.3482	109.743	103.759	97.788	103.372	94.1491	110.34	97.2891
EMLSAT00000001333	64.3319	53.2733	51.0607	45.2288	43.1421	61.3256	58.5387	54.8049	73.1536	62.8543	62.276	55.3059	76.326	72.8386	61.5158	57.3784	74.5706	69.9828	45.5108	47.7114	45.5298	55.8672	78.243	81.09	70.4416	52.9807	75.0756	43.2255	47.4778	47.7714	42.4224	48.5401	39.7036	62.5844	82.2317	59.7343	58.2767	57.1169
EMLSAT00000001334	2.68304	1.67351	0.918104	3.22562	2.21079	2.05489	1.52999	0.913415	2.29449	3.22817	1.93777	5.237	3.52575	5.54683	3.58469	1.24962	0.789571	1.74645	1.79176	1.02361	1.45308	0.811809	7.73043	1.75014	3.32072	1.31441	2.22075	3.45804	1.31578	0.797853	2.15541	2.28631	2.38221	1.40414	2.8134	1.2291	1.50634	2.09429
EMLSAT00000001335	2.13423	1.53405	1.55371	2.5244	1.8318	2.05489	1.79607	1.6863	1.95706	1.32925	1.73731	2.7772	2.41579	1.65432	2.1124	2.70751	1.66687	1.68408	1.79176	1.02361	2.35261	2.06642	3.09217	2.33353	2.26092	1.2133	1.64765	1.1887	0.877188	0.698121	0.489866	0.70348	0.794071	0.601773	0.803829	0.24582	0.564879	0.380779
EMLSAT00000001336	0.670759	0.418377	0.706234	1.05183	0.505324	0.449507	0.598691	0.632364	0.472394	0.822866	0.801838	1.03153	0.652917	1.16775	1.15222	1.35376	1.05276	0.748479	0.573364	0.739271	0.415166	0.516606	0.993913	1.00008	0.706536	0.808866	1.21783	1.40483	0.109648	0.199463	0.29392	0.17587	0.0882301	0.401182	0.482297	0	0	0
EMLSAT00000001338	53.1729	50.2749	45.5521	49.927	51.2904	54.0051	51.554	42.79	47.5094	47.9161	42.2969	30.5492	19.7181	48.8997	47.6251	42.6954	48.1638	49.961	52.9645	38.6695	40.7554	52.251	49.8613	54.9212	44.5118	29.5236	47.0655	28.5288	38.5963	32.8117	33.7028	33.5033	36.1744	41.422	37.1369	30.3588	37.4703	38.9347
EMLSAT00000001339	0.670759	0.627565	0.564987	0.210367	0.505324	0.385292	0.465649	0.562102	0.944789	0.569677	0.467739	0.793485	0.718209	0.291938	0.512098	0.62481	0.701841	0.748479	0.645034	0.398069	0.48436	0.590407	0.276087	0.916742	0.211961	0.202217	0.501459	0.540319	7.2368	9.4745	7.15204	8.79351	7.23487	6.31861	6.35025	4.9164	5.64879	3.90299
EMLSAT00000001340	19.8789	21.128	18.8565	18.7226	19.5813	16.9528	17.3621	20.2357	18.5583	17.5967	18.9768	16.5838	21.0892	17.6623	17.8594	17.8071	16.581	17.0903	17.2726	16.3208	16.2607	19.0406	19.4917	16.168	18.5819	13.7507	20.7747	17.5063	21.9297	36.402	26.5507	26.2926	29.4689	21.7641	24.9187	19.6656	26.6435	18.9438
EMLSAT00000001342	12.0737	10.32	10.5229	12.061	7.39037	15.2832	9.97819	10.3286	13.1596	11.0138	19.9791	14.3621	17.4329	13.9157	14.5308	10.7259	12.3699	8.29565	8.81547	14.4442	16.1915	6.78968	14.6326	12.1677	15.6851	15.7729	15.2587	14.4805	16.8859	13.6632	15.0879	13.0144	14.6462	12.3363	11.5751	14.2576	11.2976	16.0879
EMLSAT00000001343	27.3792	29.1469	29.5206	20.8263	25.961	31.9792	24.2137	29.8616	32.1903	31.5221	29.8016	28.4067	27.8143	22.236	30.2138	29.5743	29.3019	33.9311	38.7021	24.0547	19.3744	29.0775	26.8357	38.7532	28.1201	20.7272	33.2396	25.7192	49.1225	43.0841	19.3007	35.7896	43.9386	26.8792	31.1886	16.1012	36.5288	29.9864
EMLSAT00000001344	0	0	0.0706234	0	0.378993	0.0642153	0	0	0	0	0.0668198	0.158697	0	0	0.384073	0.104135	0.17546	0	0	0.056867	0	0	0.276087	0	0.0706536	0	0	0	92.324	41.7875	45.6555	64.3685	44.6444	41.6226	25.8833	35.6439	56.6762	21.2284
EMLSAT00000001345	37.7455	46.2306	44.3515	49.366	48.7006	43.4738	41.1767	45.8815	47.1719	52.79	50.5826	58.8766	75.2161	57.9984	47.177	58.4197	47.7252	52.1441	48.3059	56.4689	50.4426	54.465	52.567	52.7543	63.023	62.0805	54.8023	77.4817	52.5216	47.0733	47.1251	53.6404	50.3794	46.7377	52.49	49.4098	48.203	46.7407
EMLSAT00000001347	198.728	215.673	202.619	200.62	231.249	200.673	202.956	201.162	201.847	214.198	190.837	215.034	238.184	200.464	207.016	210.353	202.569	207.391	207.414	192.893	190.769	202.657	210.765	201.767	212.385	213.541	208.034	187.058	188.815	185.401	174.588	190.819	179.725	172.007	167.196	181.046	188.952	168.495
EMLSAT00000001348	0.487825	0.278918	0.282494	0.350611	0.442159	0.513723	0.266085	0.351313	0.404909	0.632974	0.801838	0.555439	0.39175	0.437908	0.512098	0.728945	0.526381	0.18712	0.501693	1.13734	1.1763	0.590407	0.773044	0.500041	1.20111	0.505541	0.501459	1.40483	0.109648	0.299195	0.195946	0.0879351	0.0882301	0.100295	0	0.12291	0.0941465	0
EMLSAT00000001350	0.0609781	0.139459	0	0.0701222	0.0631655	0	0.0665213	0.0702627	0.0674849	0	0.13364	0.0793485	0.261167	0	0	0	0.17546	0.0623733	0	0.113734	0	0.0738008	0.0552174	0	0.0706536	0	0.143274	0.108064	0	0.199463	0.0979732	0.263805	0.0882301	0.200591	0.241149	0	0.188293	0.0951948
EMLSAT00000001351	135.31	130.673	95.2004	85.3387	71.1244	152.511	131.845	115.652	136.792	101.466	155.156	106.486	160.03	91.766	93.0738	121.421	154.844	138.843	78.8375	90.5891	103.03	90.406	79.6235	131.177	149.927	118.499	142.987	97.9058	78.1794	75.3971	69.561	99.5425	66.5255	209.116	241.309	170.353	126.062	166.401
EMLSAT00000001353	1.89032	0.976212	0.918104	0.841467	0.821152	1.34852	1.19738	0.843152	1.28221	0.822866	1.26958	0.872833	1.24054	0.389251	1.08821	0.937215	0.701841	0.311866	0.716705	0.341202	1.03791	0.811809	0.828261	0.416701	0.77719	0.505541	0.644733	0.756447	0.657891	0.59839	0.685812	0.439675	1.58814	0.501477	0.723446	0.61455	0.659026	0.571169
EMLSAT00000001354	0.853694	0.976212	0.494364	1.05183	0.505324	0.706369	0.798255	0.843152	0.674849	0.822866	0.868657	0.793485	0.39175	0.437908	0.57611	0.520675	0.43865	0.436613	0.215011	0.625537	0.761137	1.10701	0.607391	0.500041	0.635882	0.202217	0.143274	0.432255	0.657891	0.59839	1.07771	0.615545	0.970531	0.300886	0.241149	0.12291	0.28244	0.0951948
EMLSAT00000001355	35.8551	36.7474	37.4304	38.2867	37.5203	33.1351	32.5954	39.9795	45.7548	46.0172	37.0182	41.4992	67.4464	44.18	43.1442	42.2788	39.3031	42.0396	38.4871	39.9775	34.8047	41.0333	45.3887	45.6704	44.3705	38.1178	44.3433	54.8964	33.0042	31.6149	27.3345	32.0963	28.0572	29.9883	34.645	29.8671	35.1166	29.1296
EMLSAT00000001356	9.93943	10.7383	11.2291	7.50308	8.65368	9.56808	10.3773	9.55573	8.97549	8.10207	6.7488	5.63374	7.50855	7.5904	8.44961	8.95561	8.68528	6.11258	8.88714	8.75751	11.4171	7.15868	8.89	9.3341	6.57079	8.79642	7.88007	6.05157	8.55258	8.27772	7.54393	7.47448	6.70549	8.12393	7.9579	7.62042	5.4605	7.71078
EMLSAT00000001357	14.8177	12.3421	17.2321	13.1129	14.5281	13.7421	13.1047	13.912	14.4418	14.8749	11.6935	12.6958	17.3676	13.8671	12.7384	15.0996	12.2822	13.7221	15.6958	13.5343	15.2227	14.7602	11.8717	15.7513	13.8481	14.2563	15.9751	17.1821	15.4604	13.0648	13.7162	14.3334	13.8521	15.5458	14.7904	14.2576	15.6283	15.9927
EMLSAT00000001358	12.0127	12.5513	14.9722	11.8507	12.3804	12.522	11.7077	12.3662	11.2025	13.8621	11.9607	9.91856	11.6872	14.6942	13.3145	13.0169	12.8086	12.4747	14.9791	11.7146	13.5621	14.9816	15.4057	12.6677	12.7176	10.1108	12.8947	9.40155	11.7324	11.9678	14.2061	11.9592	12.3522	13.1387	12.379	13.1514	11.8625	10.281
EMLSAT00000001359	8.354	8.71618	6.35611	8.48479	8.08519	8.66907	7.05125	7.44785	6.47855	6.64623	7.61746	9.99791	7.50855	5.15758	8.19357	7.49772	6.66749	6.42445	6.95204	6.76717	8.4417	8.04429	7.50957	8.58404	6.99471	7.3809	7.09206	9.18542	6.24996	5.6847	8.13177	6.33132	6.79372	7.02068	6.02872	5.53095	4.23659	5.61649
EMLSAT00000001360	21.2814	19.8729	21.6814	16.6891	20.7815	19.393	20.5551	19.3925	14.8467	15.3813	13.1635	13.3305	15.3436	16.5918	14.3387	14.0582	15.5282	14.2835	18.6343	13.4775	14.3232	17.5646	14.6878	15.4179	13.2829	12.7396	15.5452	9.07736	14.3639	12.267	13.0304	10.7281	11.4699	10.0295	9.08326	10.939	11.3917	8.85312
EMLSAT00000001362	0.97565	0.767024	0.42374	0.210367	0.442159	0.642153	0.399128	0.421576	0.337425	0.316487	0.334099	0.317394	0.587626	0.291938	0.896171	0.20827	0.35092	0.623733	0.716705	0.625537	0.830331	0.664207	0.331304	0.16668	0.353268	0.505541	0.286548	0.540319	1.20613	1.29651	1.27365	1.23109	1.49991	1.30384	0.723446	0.36873	0.753172	0.856753
EMLSAT00000001363	38.7821	35.9804	36.5123	41.4422	43.6474	38.9787	39.1145	41.3145	39.2087	34.9402	37.1518	37.3731	44.529	32.1619	40.8398	38.7382	33.7761	34.9914	34.1152	30.9356	35.981	38.4502	40.0878	39.3366	35.3268	30.838	39.2571	33.1756	21.1622	26.0299	25.2771	25.3253	26.822	27.4809	29.9828	22.8613	25.8903	25.7978
EMLSAT00000001364	9.57356	9.83185	9.88728	9.74699	9.91699	9.6323	8.98037	8.291	9.78531	10.001	10.758	8.25224	8.87968	11.0937	8.76968	10.9342	9.38712	10.6658	9.9622	6.25537	7.88815	10.1107	9.33174	10.5842	10.8807	8.39199	9.67099	9.94187	8.44293	8.07826	8.42569	8.17796	8.47009	7.52216	8.35982	8.48079	9.97953	7.4252
EMLSAT00000001365	12.2566	14.3643	14.5484	12.4818	10.8013	13.4852	11.7077	11.3123	12.6872	10.6973	11.8939	12.299	8.61851	10.4611	11.6502	8.43494	12.5454	10.1045	13.6891	17.5719	14.1156	14.3912	13.197	10.6675	8.54909	11.3241	10.9605	12.2112	12.4999	11.9678	12.8345	9.84873	10.5876	10.7316	8.84212	10.939	11.58	11.5186
EMLSAT00000001366	8.65889	9.41347	8.61606	9.25613	9.60116	7.57741	9.04689	9.06389	10.3927	9.8744	9.22113	7.45876	7.76972	9.63397	9.02572	9.37215	9.73804	11.3519	10.1772	10.2361	8.85687	10.1845	8.83478	11.2509	9.82085	10.5153	9.16954	8.10478	10.7456	9.07558	9.69934	10.4643	7.49956	9.12688	10.4498	9.34116	9.13221	9.04351
EMLSAT00000001367	108.907	106.407	136.091	129.936	122.667	114.945	112.554	118.463	120.798	124.886	124.619	126.005	113.02	133.319	130.841	115.694	137.912	129.487	138.396	133.069	135.482	134.096	128.877	125.844	117.85	135.687	119.562	136.701	134.648	143.514	151.369	125.835	131.992	128.98	129.658	122.541	117.118	130.131
EMLSAT00000001368	30.0012	27.4734	31.7099	28.7501	30.4458	27.8695	24.6129	29.159	34.5523	33.6109	33.9445	37.2144	43.7455	34.7893	31.238	33.1149	33.4252	32.746	33.6851	34.8026	31.8986	33.5056	29.707	38.4198	34.8322	39.8367	31.2337	43.0094	27.9604	21.542	24.2973	23.3028	24.2633	28.3836	25.3206	26.6715	24.2898	26.5594
EMLSAT00000001369	29.3305	27.1247	30.2974	26.0855	27.856	28.9611	30.3337	29.0888	30.4357	26.3317	27.8639	25.7089	24.3538	27.6855	27.5253	28.6371	27.4595	26.3215	30.46	27.1824	30.7223	25.0185	27.167	28.8357	24.6581	26.0859	28.2966	22.1531	46.3813	41.2889	38.2095	38.0759	42.0858	38.714	39.9503	40.3145	37.0937	42.1713
EMLSAT00000001370	30.611	32.3545	35.0998	30.2928	30.6984	35.19	32.2628	29.2995	37.7915	39.6875	40.9605	51.9732	57.9791	37.0275	43.2723	46.3401	38.6012	38.6091	35.5486	41.1148	36.4654	40.4428	33.3513	43.1702	51.1532	46.712	45.7044	70.0253	65.4601	55.0518	54.963	57.5095	65.9079	65.5932	64.0651	57.6448	61.7601	68.3499
EMLSAT00000001371	3.23184	2.78918	2.89556	3.22562	3.60044	4.30243	3.59215	3.72392	3.23928	2.342	3.27417	3.09459	4.63571	3.94117	3.32864	3.22819	3.33374	2.99392	2.22179	1.81974	3.39052	3.39484	2.92652	3.00025	4.02726	2.93214	2.72221	3.45804	2.19297	2.09436	1.86149	1.93457	2.55867	1.80532	2.17034	1.2291	1.31805	2.28468
EMLSAT00000001373	48.5996	50.2749	43.1509	43.7563	38.0257	48.7394	49.4253	44.7573	40.1535	36.7758	37.8868	36.5796	31.34	40.3362	35.6548	33.5315	36.8466	37.0497	36.0503	39.1245	42.4161	34.1698	39.867	37.0864	34.6203	32.658	39.0422	37.9304	40.5699	50.9628	48.9866	47.5729	48.3501	48.2421	51.3647	50.8848	46.1318	49.5965
EMLSAT00000001374	1.82934	1.53405	1.55371	2.94513	2.21079	1.73381	1.99564	1.6863	1.3497	2.27871	1.40322	2.53915	1.567	1.1191	1.21623	0.937215	1.66687	0.935599	0.860046	0.966739	2.49099	1.32841	1.04913	1.41678	1.27176	0.909974	1.64765	1.08064	1.31578	2.29383	1.86149	1.67077	2.02929	1.40414	2.17034	1.2291	1.60049	0.761559
EMLSAT00000001375	0.426847	0.557835	0.494364	1.2622	0.252662	0.834799	0.332606	0.351313	0.472394	0.759569	1.0023	0.952182	0.39175	0.68119	0.256049	0.937215	0.701841	0.498986	0.358352	0.284335	0.691943	0.295203	0.331304	0.833402	0.706536	0.909974	0.71637	1.62096	0.986836	0.897584	0.195946	0.791416	0.617611	0.601773	1.12536	0.73746	1.03561	0.666364
EMLSAT00000001376	45.7336	47.8344	42.4447	44.3874	48.069	40.0704	41.7754	47.9192	44.4051	43.8651	44.3015	42.2927	44.7248	43.1096	45.3847	43.5284	44.9178	44.9088	43.6473	43.1052	44.0076	48.6347	48.2048	39.7533	45.289	44.3865	42.1942	39.7675	36.184	38.4964	39.0913	40.1863	40.9388	39.6167	37.7799	38.4708	41.801	38.3635
EMLSAT00000001377	53.9047	53.9706	55.7925	55.6069	54.575	54.1335	59.5365	58.1073	59.3867	53.4863	55.0595	52.9254	57.9791	64.8103	55.6906	53.3171	57.0246	52.3312	51.7461	59.8241	60.6834	51.513	63.5	53.7544	49.6695	58.0361	58.5991	61.8125	59.4295	62.2325	61.6251	64.2805	70.6723	66.3956	60.5283	70.7962	62.6074	66.3508
EMLSAT00000001378	0.121956	0.278918	0.141247	0	0	0.321077	0.266085	0	0.0674849	0	0.13364	0.158697	0.195875	0.0973128	0.256049	0.41654	0.17546	0.436613	0.215011	0.227468	0.0691943	0.147602	0.110435	0.250021	0.141307	0.202217	0.214911	0.216128	0	0.0997316	0.0979732	0	0.17646	0	0	0.12291	0.188293	0
EMLSAT00000001379	10.1224	11.5751	11.8647	10.4482	11.1803	10.724	11.7743	10.7502	11.3375	8.67175	8.28565	6.82397	6.07213	11.4829	11.3302	8.74734	10.089	10.7906	12.7573	11.2028	11.5554	10.7011	10.933	9.83414	8.19582	8.18977	9.95754	8.10478	7.89469	9.87343	10.0912	8.96938	9.70531	8.62541	7.71676	12.1681	8.66148	8.94831
EMLSAT00000001381	5.00021	4.60214	4.16678	3.50611	2.90561	3.53184	3.79171	4.7076	4.72394	4.36752	5.7465	5.0783	6.79034	5.83877	4.60888	5.51916	5.70246	5.17698	4.73025	4.37876	4.15166	4.13285	5.4113	5.41711	5.36967	7.07758	5.73096	7.13221	2.41227	2.29383	3.33109	3.5174	2.91159	4.81418	4.09953	4.79349	3.10683	4.56935
EMLSAT00000001382	51.9534	46.5095	40.891	53.0124	37.2045	58.1149	51.0883	43.2116	60.8714	56.5879	59.2692	59.3526	46.1613	67.1945	57.1629	46.9649	62.727	57.4458	43.2173	54.5923	53.2104	48.7085	64.1074	60.505	53.3435	58.6428	57.0231	64.5141	36.6226	42.0867	43.3041	37.3724	46.4973	52.3542	56.268	58.3823	50.2742	55.8794
EMLSAT00000001383	43.4774	43.8598	46.5408	44.8782	43.0157	43.4738	47.9618	45.9518	37.0492	36.9657	41.3615	32.2948	24.4844	38.098	36.679	35.1976	39.3031	38.2348	46.3708	39.8638	38.8872	42.5831	41.6891	37.7531	33.0659	31.4447	39.9018	28.2046	37.0612	38.5961	34.9764	30.7773	32.1158	29.888	35.8508	35.1523	30.5976	25.7978
EMLSAT00000001384	0.365869	0.418377	0.141247	0.350611	0.252662	0.192646	0.332606	0.140525	0.202455	0.379784	0.13364	0.0793485	0.261167	0.778503	0.128024	0.520675	0.17546	0.124747	0.215011	0.170601	0.276777	0.221402	0.386522	0	0.423922	0.808866	0.214911	0.216128	0	0.199463	0.0979732	0.0879351	0.17646	0	0	0.12291	0.28244	0.0951948
EMLSAT00000001385	50.246	54.389	47.1764	46.491	40.4891	54.7757	58.8713	46.7247	42.7179	43.9284	47.4421	41.4992	31.993	49.4836	43.2083	41.3416	47.9884	43.9108	44.579	43.1052	42.6929	42.2141	47.6526	47.7539	39.3541	41.7577	45.776	36.8498	55.2628	58.8416	59.3717	51.3541	56.5555	56.9678	49.2747	57.2761	55.6406	57.4025
EMLSAT00000001387	0.426847	0.348647	1.12997	1.12196	0.56849	0.577938	0.598691	0.351313	0.202455	0.316487	0.267279	0.238045	0.130583	0.340595	0.896171	0.20827	0.43865	0.873226	0.645034	0.625537	0.691943	0.295203	0.662609	0.16668	0.918497	0.505541	0.429822	1.08064	1.64473	0.997316	1.56757	2.55012	1.41168	0.902659	0.56268	0.73746	0.847319	0.475974
[truncated: 10,752 more rows]
