# Supplementary material for: Host gill attachment causes blood-feeding by the salmon louse (Lepeophtheirus salmonis) chalimus larvae and alters parasite development and transcriptome
Source: Parasit Vectors. 2020 May 6;13:225. doi: 10.1186/s13071-020-04096-0 (PMC7201535; doi:10.1186/s13071-020-04096-0)
Supplement: Supplementary file 3 — Additional file 3: Table S3. Genes, at least in one of the samplings differentially expressed (DESeq2, Padj < 0.05). [file 13071_2020_4096_MOESM3_ESM.xlsx]

## Sheet: suppl tab S3
Additional Table S3
Genes, at least in one of the samplings differentially expressed (DESeq2, padj<0.05)
A significant FDR adjusted p-value (<0.05) for the repective sampling is marked in bold.
EMLSAT	best NR blast hit	best Swissprot hit	Pfam-domain	baseMean 10dpi Exp1	log2FC 10dpi Exp1	pvalue 10dpi Exp1	padj 10dpi Exp1	baseMean 10dpi Exp2	log2FC 10dpi Exp2	pvalue 10dpi Exp2	padj 10dpi Exp2	baseMean 18dpi Exp2	log2FC 18dpi Exp2	pvalue 18dpi Exp2	padj 18dpi Exp2
EMLSAT00000002497	AOT99606|score:213|FNII1 [Lepeophtheirus salmonis]	xx	PF00040: Fibronectin type II domain; 285-322, PF00040: Fibronectin type II domain; 217-247,	1058.02	-3.73186	5.18606e-81	6.0957e-77	928.07	-4.8659	1.21314e-41	4.5618e-38	2519.86	-2.14875	3.061e-07	9.41299e-06
EMLSAT00000003874	xx	xx	xx	775.196	-2.49104	7.09691e-60	4.17086e-56	545.176	-2.72208	3.51603e-22	3.30536e-19	825.691	-1.51124	6.2223e-05	0.000832124
EMLSAT00000010149	AOT99606|score:344|FNII1 [Lepeophtheirus salmonis]	P33434|score:202|RecName: Full=72 kDa type IV collagenase; AltName: Full=72 kDa gelatinase; AltName: Full=Gelatinase A; AltName: Full=Matrix metalloproteinase-2; Short=MMP-2; Contains: RecName: Full=PEX; Flags: Precursor	PF00040: Fibronectin type II domain; 683-724, PF00040: Fibronectin type II domain; 555-596, PF00040: Fibronectin type II domain; 619-660	4244.08	-2.45758	1.39928e-45	5.48239e-42	3108.72	-2.61028	1.49454e-29	2.10749e-26	4759.26	-1.41698	1.26186e-07	4.35816e-06
EMLSAT00000010457	ABU41053|score:1282|metalloproteinase [Lepeophtheirus salmonis]	P55115|score:364|RecName: Full=Zinc metalloproteinase nas-15; AltName: Full=Nematode astacin 15; Flags: Precursor	PF01549: ShK domain-like; 351-383, PF01549: ShK domain-like; 317-349, PF01400: Astacin (Peptidase family M12A); 54-179, PF01400: Astacin (Peptidase family M12A); 208-267	3026.07	3.17942	1.59656e-44	4.6915e-41	4163.52	4.12739	1.14738e-32	3.23589e-29	716.866	2.22979	7.80083e-15	2.18823e-12
EMLSAT00000006956	xx	xx	xx	1066.07	1.60009	2.63932e-29	6.20452e-26	1168.05	1.84794	3.13741e-30	5.05616e-27	447.27	0.75343	4.43968e-07	1.316e-05
EMLSAT00000006696	xx	xx	xx	146.011	2.22221	6.42839e-27	1.17223e-23	167.424	2.01622	5.69825e-21	4.01763e-18	1176.6	-0.0239813	0.88127	0.948362
EMLSAT00000001258	xx	xx	xx	3303.69	1.5003	6.98115e-27	1.17223e-23	3432.73	1.35934	7.80246e-18	4.25941e-15	10751.4	0.0435163	0.714701	0.860529
EMLSAT00000003726	KDR23766|score:1300|Basement membrane-specific heparan sulfate proteoglycan core protein [Zootermopsis nevadensis]	Q05793|score:711|RecName: Full=Basement membrane-specific heparan sulfate proteoglycan core protein; Short=HSPG; Contains: RecName: Full=Endorepellin; Contains: RecName: Full=LG3 peptide; Flags: Precursor	PF07679: Immunoglobulin I-set domain; 734-820, PF07679: Immunoglobulin I-set domain; 1189-1282, PF07679: Immunoglobulin I-set domain; 1593-1672, PF07679: Immunoglobulin I-set domain; 1499-1565, PF13895: Immunoglobulin domain; 523-601, PF13895: Immunoglobulin domain; 1856-1921, PF13895: Immunoglobulin domain; 1304-1375, PF13895: Immunoglobulin domain; 307-387, PF13895: Immunoglobulin domain; 1401-…	6809.9	-0.927192	1.04722e-25	1.53863e-22	5068.96	-0.865471	1.09743e-16	5.38263e-14	9514.57	-0.294662	0.00319567	0.02004
EMLSAT00000011131	ABU41053|score:1095|metalloproteinase [Lepeophtheirus salmonis]	P31579|score:353|RecName: Full=Low choriolytic enzyme; AltName: Full=Choriolysin L; AltName: Full=Hatching enzyme zinc-protease subunit LCE; Flags: Precursor	PF01400: Astacin (Peptidase family M12A); 222-281, PF01400: Astacin (Peptidase family M12A); 67-190,	1420.91	-2.23494	6.023e-25	7.86604e-22	1145.83	-2.41587	2.26894e-16	1.0665e-13	1426.1	-0.853969	0.00371407	0.022721
EMLSAT00000003373	AOT99606|score:266|FNII1 [Lepeophtheirus salmonis]	P41245|score:135|RecName: Full=Matrix metalloproteinase-9; Short=MMP-9; AltName: Full=92 kDa gelatinase; AltName: Full=92 kDa type IV collagenase; AltName: Full=Gelatinase B; Short=GELB; Flags: Precursor	PF00040: Fibronectin type II domain; 2-43, PF00040: Fibronectin type II domain; 58-88,	35.4052	-2.91768	1.85492e-24	2.18027e-21	30.7887	-3.51473	2.93797e-18	1.74438e-15	236.114	-1.43503	1.52037e-08	6.88416e-07
EMLSAT00000001147	KTF90637|score:1000|hypothetical protein cypCar_00018020, partial [Cyprinus carpio]	P41233|score:624|RecName: Full=ATP-binding cassette sub-family A member 1; AltName: Full=ATP-binding cassette transporter 1; Short=ABC-1; Short=ATP-binding cassette 1	xx	281.637	-0.870168	2.26297e-24	2.41808e-21	196.774	-0.967674	1.62253e-06	7.35089e-05	248.246	-0.557194	0.000511072	0.00465756
EMLSAT00000003470	xx	xx	xx	357.384	-0.855725	4.7625e-24	4.42694e-21	280.538	-0.390824	0.00910286	0.04749	331.932	-0.0466274	0.801344	0.908112
EMLSAT00000011671	ACO11852|score:1246|Proteasome subunit alpha type-2 [Lepeophtheirus salmonis]	P25787|score:940|RecName: Full=Proteasome subunit alpha type-2; AltName: Full=Macropain subunit C3; AltName: Full=Multicatalytic endopeptidase complex subunit C3; AltName: Full=Proteasome component C3	PF10584: Proteasome subunit A N-terminal signature; 6-28, PF00227: Proteasome subunit; 32-214,	3449.91	0.376186	4.89623e-24	4.42694e-21	3455.31	0.207626	0.0163147	0.0712803	1611.59	0.157893	0.135435	0.323806
EMLSAT00000010686	xx	xx	xx	161.585	1.80066	1.17243e-23	9.84335e-21	222.066	1.97766	8.8385e-17	4.53214e-14	62.7472	1.38957	8.96621e-07	2.39258e-05
EMLSAT00000004828	AAP55756|score:1400|trypsin 1a [Lepeophtheirus salmonis]	P00765|score:541|RecName: Full=Trypsin-1; AltName: Full=Trypsin I	PF00089: Trypsin; 42-260	87618.9	0.62193	2.07104e-23	1.62286e-20	78096.2	0.751263	1.62354e-09	1.90783e-07	86764.5	0.40442	0.00015505	0.00173974
EMLSAT00000001389	XP_018335027|score:451|PREDICTED: aminopeptidase N [Agrilus planipennis]	P79098|score:382|RecName: Full=Aminopeptidase N; Short=AP-N; Short=bAPN; AltName: Full=Alanyl aminopeptidase; AltName: Full=Aminopeptidase M; Short=AP-M; AltName: Full=Microsomal aminopeptidase; AltName: CD_antigen=CD13	PF01433: Peptidase family M1; 6-226	568.373	-1.07588	5.48115e-23	4.02659e-20	374.276	-0.201645	0.366141	0.583227	352.757	0.429705	0.0109099	0.0524561
EMLSAT00000001100	OFY36401|score:304|hypothetical protein A2W91_02335 [Bacteroidetes bacterium GWF2_38_335]	xx	xx	1844.45	1.46663	6.83973e-23	4.72907e-20	1839.21	1.51937	1.56044e-13	4.29349e-11	843.382	0.748296	9.47126e-05	0.00116751
EMLSAT00000005887	BAM19000|score:299|sphingomyelin phosphodiesterase [Papilio polytes]	Q04519|score:222|RecName: Full=Sphingomyelin phosphodiesterase; AltName: Full=Acid sphingomyelinase; Short=aSMase; Flags: Precursor	xx	212.316	-1.23386	2.81082e-22	1.83547e-19	120.708	-0.78721	0.017796	0.0759004	144.576	-0.506637	0.0754287	0.214942
EMLSAT00000010991	ADD38004|score:1283|Triosephosphate isomerase B [Lepeophtheirus salmonis]	Q90XG0|score:918|RecName: Full=Triosephosphate isomerase B; Short=TIM-B; AltName: Full=Triose-phosphate isomerase B	PF00121: Triosephosphate isomerase; 8-245	4562.91	0.540013	8.98908e-22	5.48659e-19	4315.06	0.461323	3.66188e-10	5.3649e-08	5255.2	0.583156	1.27275e-09	8.22351e-08
EMLSAT00000006679	ACO12065|score:1377|Phosphoglycerate mutase 2 [Lepeophtheirus salmonis]	O70250|score:921|RecName: Full=Phosphoglycerate mutase 2; AltName: Full=BPG-dependent PGAM 2; AltName: Full=Muscle-specific phosphoglycerate mutase; AltName: Full=Phosphoglycerate mutase isozyme M; Short=PGAM-M	PF00300: Histidine phosphatase superfamily (branch 1); 6-193	4225.58	0.461991	9.3357e-22	5.48659e-19	4032.75	0.24628	0.00105085	0.0103465	5367.42	0.365127	2.88987e-07	9.00715e-06
EMLSAT00000006596	XP_018324095|score:1158|PREDICTED: potassium voltage-gated channel protein Shab-like [Agrilus planipennis]	P17970|score:1103|RecName: Full=Potassium voltage-gated channel protein Shab	PF00520: Ion transport protein; 247-426, PF02214: BTB/POZ domain; 46-146,	87.1466	-1.44987	1.06698e-21	5.97202e-19	66.5408	-0.935256	1.82587e-05	0.000516231	125.974	-0.28049	0.0373978	0.130495
EMLSAT00000002496	xx	xx	xx	167.543	-1.16661	1.54466e-21	8.25267e-19	116.156	-1.1744	6.13599e-05	0.00123387	164.577	-2.44322	6.53928e-06	0.000129002
EMLSAT00000002808	JAT30906|score:1252|hypothetical protein g.46716, partial [Graphocephala atropunctata]	Q9W596|score:1171|RecName: Full=Microtubule-associated protein futsch; AltName: Full=MAP1B homolog; Contains: RecName: Full=Futsch heavy chain; Contains: RecName: Full=Futsch light chain LC(f)	PF00406: Adenylate kinase; 22-171	1133.08	0.608438	2.25646e-21	1.15315e-18	1241.34	0.48932	1.10841e-14	3.9075e-12	1053.51	0.821492	1.88746e-10	1.46674e-08
EMLSAT00000000582	xx	xx	xx	177.624	-5.15082	3.06412e-21	1.50065e-18	122.819	-6.58694	2.66236e-23	2.73037e-20	10.4732	-1.86071	0.000328045	0.00321093
EMLSAT00000006134	xx	xx	xx	3679.5	0.594089	5.00521e-21	2.35325e-18	3782.3	0.357841	0.0115525	0.0563966	3020.9	-0.044613	0.64266	0.815449
EMLSAT00000008026	ACO10784|score:288|40S ribosomal protein S29 [Caligus rogercresseyi]	Q4LAY1|score:249|RecName: Full=40S ribosomal protein S29	PF00253: Ribosomal protein S14p/S29e; 6-55	9448.4	0.623638	1.42549e-20	6.44433e-18	10760.7	0.345834	0.00762636	0.0418256	4975.87	0.169168	0.164455	0.366949
EMLSAT00000005427	ADD38372|score:709|60S ribosomal protein L14 [Lepeophtheirus salmonis]	P55841|score:363|RecName: Full=60S ribosomal protein L14	PF01929: Ribosomal protein L14; 44-120	25159.6	0.599201	3.2821e-20	1.42881e-17	25813.5	0.285309	0.0495199	0.155577	12518.9	0.151944	0.125826	0.309082
EMLSAT00000011091	EFX65941|score:901|hypothetical protein DAPPUDRAFT_332703 [Daphnia pulex]	Q9U943|score:396|RecName: Full=Apolipophorins; Contains: RecName: Full=Apolipophorin-2; AltName: Full=Apolipophorin II; AltName: Full=apoLp-2; Contains: RecName: Full=Apolipophorin-1; AltName: Full=Apolipophorin I; AltName: Full=apoLp-1; Flags: Precursor	PF00094: von Willebrand factor type D domain; 1597-1740, PF08742: C8 domain; 1781-1846,	11074.7	-0.800322	3.747e-20	1.57294e-17	8881.27	-0.632553	2.80529e-11	5.75391e-09	12951.5	0.149502	0.154073	0.351617
EMLSAT00000011079	KDR13939|score:4782|Laminin subunit alpha, partial [Zootermopsis nevadensis]	Q00174|score:3832|RecName: Full=Laminin subunit alpha; AltName: Full=Laminin A chain; Flags: Precursor	PF00053: Laminin EGF-like (Domains III and V); 49-91, PF00053: Laminin EGF-like (Domains III and V); 1390-1445, PF00053: Laminin EGF-like (Domains III and V); 869-917, PF00053: Laminin EGF-like (Domains III and V); 198-249, PF00053: Laminin EGF-like (Domains III and V); 252-295, PF00053: Laminin EGF-like (Domains III and V); 1550-1597, PF00053: Laminin EGF-like (Domains III and V); 1274-1297, PF0…	4429.32	-0.568275	7.34142e-20	2.97555e-17	3640.72	-0.701452	1.11695e-13	3.2859e-11	4259.56	-0.349201	0.000887789	0.00734566
EMLSAT00000008514	ACO12072|score:963|Extracellular superoxide dismutase precursor [Lepeophtheirus salmonis]	P51547|score:375|RecName: Full=Extracellular superoxide dismutase [Cu-Zn]; Short=EC-SOD; Flags: Precursor	PF00001: 7 transmembrane receptor (rhodopsin family); 236-301, PF00080: Copper/zinc superoxide dismutase (SODC); 44-183,	384.815	0.943814	1.21632e-19	4.76554e-17	373.812	1.22713	7.93171e-11	1.42028e-08	51.5634	-1.12278	0.000733385	0.00629452
EMLSAT00000005590	XP_013790041|score:400|PREDICTED: A disintegrin and metalloproteinase with thrombospondin motifs 7-like isoform X2 [Limulus polyphemus]	Q9H324|score:376|RecName: Full=A disintegrin and metalloproteinase with thrombospondin motifs 10; Short=ADAM-TS 10; Short=ADAM-TS10; Short=ADAMTS-10; Flags: Precursor	PF01421: Reprolysin (M12B) family zinc metalloprotease; 30-148	260.006	-0.739767	2.05404e-19	7.78811e-17	240.867	-0.729879	4.01362e-10	5.80482e-08	281.188	-0.513721	2.29548e-07	7.31311e-06
EMLSAT00000010089	ACO12871|score:509|60S acidic ribosomal protein P2 [Lepeophtheirus salmonis]	P90703|score:210|RecName: Full=60S acidic ribosomal protein P2	PF00428: 60s Acidic ribosomal protein; 56-148	32360.7	0.494576	2.21955e-19	8.15269e-17	33754.8	0.277612	0.00529683	0.0321948	17973.2	0.121679	0.330869	0.566358
EMLSAT00000001122	AHK05629|score:1454|ATP-binding cassette transporter sub-family A member 1 [Tigriopus japonicus]	P41233|score:1100|RecName: Full=ATP-binding cassette sub-family A member 1; AltName: Full=ATP-binding cassette transporter 1; Short=ABC-1; Short=ATP-binding cassette 1	PF00005: ABC transporter; 445-539, PF12698: ABC-2 family transporter protein; 86-383,	388.99	-0.766573	3.99538e-19	1.42308e-16	314.252	-0.81678	3.15183e-12	7.11116e-10	400.092	-0.353199	0.016787	0.0722758
EMLSAT00000007327	ABU41106|score:229|hypothetical protein [Lepeophtheirus salmonis]	xx	xx	32587.9	0.518605	7.4292e-19	2.56832e-16	29703.7	0.566954	3.71946e-05	0.000853863	26009.8	0.367279	0.0027795	0.0179388
EMLSAT00000011958	AOT99606|score:441|FNII1 [Lepeophtheirus salmonis]	P52176|score:199|RecName: Full=Matrix metalloproteinase-9; Short=MMP-9; AltName: Full=92 kDa gelatinase; AltName: Full=92 kDa type IV collagenase; AltName: Full=Gelatinase B; Short=GELB; Flags: Precursor	PF00040: Fibronectin type II domain; 256-295, PF00040: Fibronectin type II domain; 72-112, PF00040: Fibronectin type II domain; 214-242, PF00040: Fibronectin type II domain; 8-49, PF00040: Fibronectin type II domain; 135-168, PF00040: Fibronectin type II domain; 318-359	134.767	1.57073	1.27696e-18	4.28841e-16	151.134	2.12417	8.09468e-24	9.13161e-21	6.14758	1.95885	0.00198747	0.0138432
EMLSAT00000009113	ACO13080|score:788|40S ribosomal protein S18 [Lepeophtheirus salmonis]	Q8ISP0|score:695|RecName: Full=40S ribosomal protein S18	PF00416: Ribosomal protein S13/S18; 14-142	30373.3	0.48294	1.92449e-18	6.28347e-16	30389.1	0.250973	0.0280503	0.103817	16205.2	0.108982	0.187601	0.398658
EMLSAT00000012235	ADD38532|score:889|Translationally-controlled tumor protein homolog [Lepeophtheirus salmonis]	Q7QCK2|score:621|RecName: Full=Translationally-controlled tumor protein homolog; Short=TCTP	PF00838: Translationally controlled tumour protein; 1-169	17463.1	0.377944	2.14185e-18	6.80412e-16	17492.2	0.213532	0.00875082	0.0462813	9287.64	0.198021	0.0478275	0.155473
EMLSAT00000005407	JAS24071|score:1914|hypothetical protein g.42067 [Clastoptera arizonana]	P32870|score:1544|RecName: Full=Ca(2+)/calmodulin-responsive adenylate cyclase; AltName: Full=ATP pyrophosphate-lyase; AltName: Full=Protein rutabaga	PF00211: Adenylate and Guanylate cyclase catalytic domain; 692-892, PF00211: Adenylate and Guanylate cyclase catalytic domain; 267-362, PF06327: Domain of Unknown Function (DUF1053); 363-447	1041.75	-0.689689	9.14245e-18	2.8279e-15	808.587	-0.45398	2.8448e-05	0.000714749	1070.37	-0.114783	0.157787	0.35701
EMLSAT00000001502	XP_009173485|score:345|hypothetical protein T265_09208 [Opisthorchis viverrini]	A2ARV4|score:261|RecName: Full=Low-density lipoprotein receptor-related protein 2; Short=LRP-2; AltName: Full=Glycoprotein 330; Short=gp330; AltName: Full=Megalin; Flags: Precursor	PF13895: Immunoglobulin domain; 259-324, PF13895: Immunoglobulin domain; 539-609, PF00050: Kazal-type serine protease inhibitor domain; 616-663, PF07648: Kazal-type serine protease inhibitor domain; 345-383, PF00057: Low-density lipoprotein receptor domain class A; 164-200, PF00057: Low-density lipoprotein receptor domain class A; 204-240, PF00057: Low-density lipoprotein receptor domain class A;…	512.779	-0.510336	9.77371e-18	2.94565e-15	429.118	-0.62456	3.91479e-11	7.74784e-09	420.519	-0.443269	3.582e-07	1.08698e-05
EMLSAT00000006152	ABM55397|score:515|putative secreted salivary protein [Xenopsylla cheopis]	Q4R5V2|score:450|RecName: Full=ER membrane protein complex subunit 7; Flags: Precursor	PF09430: Protein of unknown function (DUF2012); 68-177	851.441	0.519356	1.11206e-17	3.26779e-15	860.992	0.219003	0.0138728	0.0642709	486.965	0.28121	0.00392989	0.0237632
EMLSAT00000009873	XP_013383226|score:4040|PREDICTED: sushi, von Willebrand factor type A, EGF and pentraxin domain-containing protein 1-like [Lingula anatina]	P0C6B8|score:3469|RecName: Full=Sushi, von Willebrand factor type A, EGF and pentraxin domain-containing protein 1; Flags: Precursor	PF00084: Sushi domain (SCR repeat); 3356-3399, PF00084: Sushi domain (SCR repeat); 2716-2770, PF00084: Sushi domain (SCR repeat); 1886-1931, PF00084: Sushi domain (SCR repeat); 2073-2116, PF00084: Sushi domain (SCR repeat); 3056-3113, PF00084: Sushi domain (SCR repeat); 3228-3281, PF00084: Sushi domain (SCR repeat); 295-351, PF00084: Sushi domain (SCR repeat); 2302-2356, PF00084: Sushi domain (SC…	489.122	-1.00327	1.19068e-17	3.41347e-15	344.602	-1.07484	2.31735e-18	1.45233e-15	992.976	-0.839059	1.27702e-06	3.28567e-05
EMLSAT00000001505	ADD38408|score:1853|Synapse-associated protein 1 [Lepeophtheirus salmonis]	Q9D5V6|score:337|RecName: Full=Synapse-associated protein 1	PF03909: BSD domain; 199-256	747.679	0.389737	1.22386e-17	3.42506e-15	780.387	0.375706	0.000246953	0.00354438	616.481	0.257718	0.01671	0.0720545
EMLSAT00000000759	XP_013779532|score:2422|PREDICTED: adenylate cyclase type 9-like [Limulus polyphemus]	P51830|score:1842|RecName: Full=Adenylate cyclase type 9; AltName: Full=ATP pyrophosphate-lyase 9; AltName: Full=Adenylate cyclase type IX; AltName: Full=Adenylyl cyclase 9; Short=AC9; AltName: Full=Adenylyl cyclase type 10; Short=ACTP10	PF00211: Adenylate and Guanylate cyclase catalytic domain; 1089-1280, PF00211: Adenylate and Guanylate cyclase catalytic domain; 359-531,	1671.19	-0.321973	1.30569e-17	3.56908e-15	1370.96	-0.296067	1.15415e-05	0.000363687	1489.12	-0.0852344	0.123239	0.304353
EMLSAT00000003171	ADD24178|score:791|60S ribosomal protein L24 [Lepeophtheirus salmonis]	Q9DFQ7|score:491|RecName: Full=60S ribosomal protein L24	PF01246: Ribosomal protein L24e; 1-71	24650.8	0.437557	1.67517e-17	4.47499e-15	25534.6	0.237755	0.020513	0.0836007	13413.7	0.153839	0.0831312	0.230773
EMLSAT00000009920	xx	xx	xx	43.8221	-6.47739	1.77931e-17	4.64755e-15	24.803	-7.50789	3.68874e-14	1.2239e-11	1681.28	-1.66439	1.48344e-10	1.20148e-08
EMLSAT00000007119	ADD38778|score:646|40S ribosomal protein S30 [Lepeophtheirus salmonis]	P62866|score:213|RecName: Full=40S ribosomal protein S30	PF04758: Ribosomal protein S30; 68-126	15710.5	0.434728	1.91033e-17	4.8813e-15	16232.5	0.240593	0.0199303	0.0818522	8558.06	0.157012	0.210463	0.427656
EMLSAT00000004770	xx	xx	xx	2600.04	0.616529	2.04928e-17	5.12495e-15	2555.71	0.702456	1.11149e-05	0.000352212	992.322	0.240195	0.0350851	0.124258
EMLSAT00000008537	KDR22182|score:3623|Dosage compensation regulator [Zootermopsis nevadensis]	P24785|score:3150|RecName: Full=Dosage compensation regulator; AltName: Full=ATP-dependent RNA helicase mle; AltName: Full=Protein male-less; AltName: Full=Protein maleless; AltName: Full=Protein no action potential	PF00035: Double-stranded RNA binding motif; 129-191, PF00035: Double-stranded RNA binding motif; 292-361, PF00270: DEAD/DEAH box helicase; 513-666, PF00163: Ribosomal protein S4/S9 N-terminal domain; 1-51, PF07717: Oligonucleotide/oligosaccharide-binding (OB)-fold; 1080-1182, PF00271: Helicase conserved C-terminal domain; 798-887, PF01479: S4 domain; 52-95, PF04408: Helicase associated domain (HA…	25650.9	0.448301	2.95929e-17	7.24655e-15	24937.9	0.144799	0.205538	0.408577	13202.7	0.182794	0.0934538	0.251183
EMLSAT00000002211	ADD38905|score:1085|Collagenase [Lepeophtheirus salmonis]	P19540|score:254|RecName: Full=Coagulation factor IX; AltName: Full=Christmas factor; Contains: RecName: Full=Coagulation factor IXa light chain; Contains: RecName: Full=Coagulation factor IXa heavy chain; Flags: Precursor	PF00089: Trypsin; 35-248	5400.5	1.38209	4.59857e-17	1.10309e-14	6294.32	1.44963	7.92905e-18	4.25941e-15	17139.6	0.615808	6.76118e-06	0.000132924
EMLSAT00000000747	ACO12519|score:814|Nucleoside diphosphate kinase A 1 [Lepeophtheirus salmonis]	P52174|score:647|RecName: Full=Nucleoside diphosphate kinase A 1; Short=NDK A 1; Short=NDP kinase A 1; AltName: Full=Nucleoside diphosphate kinase NBR-A; Short=NDK NBR-A	PF00334: Nucleoside diphosphate kinase; 280-413	21308.4	0.540582	5.87576e-17	1.38127e-14	21132.4	0.2447	0.0171237	0.073909	10966.2	0.256776	0.0191107	0.0792042
EMLSAT00000012882	KZC05817|score:2269|CLIP-associating protein 1-A [Dufourea novaeangliae]	A1A5G0|score:1697|RecName: Full=CLIP-associating protein 1; AltName: Full=Cytoplasmic linker-associated protein 1	PF12348: CLASP N terminal; 406-621, PF12348: CLASP N terminal; 43-199,	1562.86	-0.264482	8.09178e-17	1.86492e-14	1274.83	-0.171479	0.005648	0.033676	1296.03	0.0481238	0.468467	0.684344
EMLSAT00000001252	ALS04689|score:1914|enolase [Pseudodiaptomus poplesia]	Q27527|score:1735|RecName: Full=Enolase; AltName: Full=2-phospho-D-glycerate hydro-lyase; AltName: Full=2-phosphoglycerate dehydratase	PF03952: Enolase, N-terminal domain; 3-133, PF00113: Enolase, C-terminal TIM barrel domain; 142-430,	12255.3	0.545715	1.20439e-16	2.68044e-14	10434.7	0.446815	1.59353e-08	1.47555e-06	16094.1	0.351193	0.00143089	0.0106447
EMLSAT00000009356	ACO13052|score:1548|SEC13 homolog [Lepeophtheirus salmonis]	P55735|score:956|RecName: Full=Protein SEC13 homolog; AltName: Full=SEC13-like protein 1; AltName: Full=SEC13-related protein	PF00400: WD domain, G-beta repeat; 195-232, PF00400: WD domain, G-beta repeat; 51-88, PF00400: WD domain, G-beta repeat; 145-183, PF00400: WD domain, G-beta repeat; 95-133, PF00400: WD domain, G-beta repeat; 251-279, PF00400: WD domain, G-beta repeat; 7-40	1362.14	0.299086	1.20864e-16	2.68044e-14	1345.11	0.183041	0.00469558	0.0295102	696.467	0.115815	0.234317	0.456973
EMLSAT00000000908	ACO13101|score:885|NADH dehydrogenase 1 beta subcomplex subunit 10 [Lepeophtheirus salmonis]	Q1HPL8|score:360|RecName: Full=NADH dehydrogenase [ubiquinone] 1 beta subcomplex subunit 10	PF10249: NADH-ubiquinone oxidoreductase subunit 10; 20-150	987.764	0.379968	1.44517e-16	3.14565e-14	924.674	0.296792	0.00239479	0.0187219	859.548	-0.0168248	0.847861	0.930489
EMLSAT00000009709	XP_008194752|score:1639|PREDICTED: calsyntenin-1 [Tribolium castaneum]	Q9V498|score:1046|RecName: Full=Calsyntenin-1; AltName: Full=Cadherin-102F; Flags: Precursor	PF13385: Concanavalin A-like lectin/glucanases superfamily; 344-498	108.933	-1.02149	1.58725e-16	3.39209e-14	61.3596	-0.621623	0.0167348	0.0728337	126.648	-0.135629	0.484884	0.697692
EMLSAT00000012839	ADD38385|score:556|ATP synthase-coupling factor 6, mitochondrial [Lepeophtheirus salmonis]	P21571|score:203|RecName: Full=ATP synthase-coupling factor 6, mitochondrial; Short=ATPase subunit F6; Flags: Precursor	PF05511: Mitochondrial ATP synthase coupling factor 6; 5-98	3217.53	0.477473	1.73702e-16	3.64587e-14	3314.87	0.230237	0.0358715	0.124781	2625.11	-0.0478492	0.608179	0.793857
EMLSAT00000003671	ACO13057|score:740|40S ribosomal protein S19 [Lepeophtheirus salmonis]	Q8ITC3|score:458|RecName: Full=40S ribosomal protein S19	PF01090: Ribosomal protein S19e; 4-139	20197.1	0.446533	2.339e-16	4.82327e-14	20914.7	0.247425	0.0155597	0.0691185	11135.2	0.180106	0.042887	0.144097
EMLSAT00000006693	xx	xx	xx	1079.86	0.885293	2.848e-16	5.67379e-14	1063.08	1.04303	4.93493e-08	3.83938e-06	1428.05	0.710761	0.000201564	0.00215846
EMLSAT00000007947	xx	xx	xx	1709.4	0.676664	2.81615e-16	5.67379e-14	1787.29	0.553184	5.26734e-07	2.89858e-05	4663.39	0.261104	0.00910582	0.0457236
EMLSAT00000001260	ACO12086|score:914|60S ribosomal protein L11 [Lepeophtheirus salmonis]	P46222|score:770|RecName: Full=60S ribosomal protein L11	PF00673: ribosomal L5P family C-terminus; 64-163, PF00281: Ribosomal protein L5; 7-60,	31342.6	0.429637	3.17e-16	6.21004e-14	30967.4	0.228773	0.0374759	0.128336	15560.3	0.182112	0.0725423	0.20931
EMLSAT00000000154	ABU41117|score:399|putative metalloproteinase [Lepeophtheirus salmonis]	P41246|score:207|RecName: Full=Matrix metalloproteinase-9; Short=MMP-9; AltName: Full=92 kDa gelatinase; AltName: Full=92 kDa type IV collagenase; AltName: Full=Gelatinase B; Short=GELB; Flags: Precursor	PF00040: Fibronectin type II domain; 93-125, PF00040: Fibronectin type II domain; 157-185, PF00040: Fibronectin type II domain; 29-69	512.013	-1.90804	3.85302e-16	7.42433e-14	566.309	-2.1258	1.17284e-11	2.49637e-09	1756.62	1.25545	6.4904e-07	1.7987e-05
EMLSAT00000004857	ACO12872|score:1945|Ubiquitin-conjugating enzyme E2-17 kDa [Lepeophtheirus salmonis]	P18203|score:368|RecName: Full=Peptidyl-prolyl cis-trans isomerase FKBP1A; Short=PPIase FKBP1A; AltName: Full=12 kDa FK506-binding protein; Short=12 kDa FKBP; Short=FKBP-12; AltName: Full=Calstabin-1; AltName: Full=FK506-binding protein 1A; Short=FKBP-1A; AltName: Full=Immunophilin FKBP12; AltName: Full=Rotamase	PF12937: F-box-like; 134-168, PF00179: Ubiquitin-conjugating enzyme; 232-364, PF00254: FKBP-type peptidyl-prolyl cis-trans isomerase; 397-487	3843.57	0.445805	4.5176e-16	8.56449e-14	3817.01	0.338117	3.02468e-05	0.00074664	2693.12	0.00625345	0.929035	0.970978
EMLSAT00000010805	ACO13073|score:1337|Proteasome subunit beta type-4 precursor [Lepeophtheirus salmonis]	P99026|score:457|RecName: Full=Proteasome subunit beta type-4; AltName: Full=Low molecular mass protein 3; AltName: Full=Macropain beta chain; AltName: Full=Multicatalytic endopeptidase complex beta chain; AltName: Full=Proteasome beta chain; AltName: Full=Proteasome chain 3; Flags: Precursor	PF00227: Proteasome subunit; 36-224	2820.6	0.385638	5.09703e-16	9.37415e-14	2779.12	0.24162	7.71226e-05	0.00146518	1372.14	0.0112078	0.898039	0.956063
EMLSAT00000010828	ADD38690|score:797|NADH dehydrogenase 1 alpha subcomplex subunit 13 [Lepeophtheirus salmonis]	Q95KV7|score:227|RecName: Full=NADH dehydrogenase [ubiquinone] 1 alpha subcomplex subunit 13; AltName: Full=Cell death regulatory protein GRIM-19; AltName: Full=Complex I-B16.6; Short=CI-B16.6; AltName: Full=Gene associated with retinoic-interferon-induced mortality 19 protein; Short=GRIM-19; AltName: Full=NADH-ubiquinone oxidoreductase B16.6 subunit	PF06212: GRIM-19 protein; 3-131	1932.1	0.502773	5.10418e-16	9.37415e-14	1959.41	0.333944	0.00135039	0.0124025	1682.53	-0.0440947	0.633612	0.810226
EMLSAT00000001115	xx	xx	xx	96305	0.661232	6.35937e-16	1.14997e-13	93151.7	0.721693	1.40327e-06	6.56857e-05	58141.4	0.458125	0.000593964	0.00528729
EMLSAT00000003009	ADD38705|score:1195|Tissue factor pathway inhibitor [Lepeophtheirus salmonis]	P10646|score:277|RecName: Full=Tissue factor pathway inhibitor; Short=TFPI; AltName: Full=Extrinsic pathway inhibitor; Short=EPI; AltName: Full=Lipoprotein-associated coagulation inhibitor; Short=LACI; Flags: Precursor	PF00014: Kunitz/Bovine pancreatic trypsin inhibitor domain; 137-187, PF00014: Kunitz/Bovine pancreatic trypsin inhibitor domain; 202-254,	532.677	0.498518	7.65762e-16	1.36375e-13	538.631	0.525047	0.000872703	0.00905196	457.336	0.214469	0.00412353	0.0246747
EMLSAT00000002349	ACO12066|score:423|40S ribosomal protein S21 [Lepeophtheirus salmonis]	Q4PM64|score:328|RecName: Full=40S ribosomal protein S21	PF01249: Ribosomal protein S21e; 1-81	13197	0.558417	8.06035e-16	1.41405e-13	14618.7	0.289397	0.000852137	0.00889265	7965.24	0.162435	0.136147	0.324591
EMLSAT00000010099	XP_008200837|score:644|PREDICTED: aminopeptidase N isoform X2 [Tribolium castaneum]	Q9UIQ6|score:509|RecName: Full=Leucyl-cystinyl aminopeptidase; Short=Cystinyl aminopeptidase; AltName: Full=Insulin-regulated membrane aminopeptidase; AltName: Full=Insulin-responsive aminopeptidase; Short=IRAP; AltName: Full=Oxytocinase; Short=OTase; AltName: Full=Placental leucine aminopeptidase; Short=P-LAP; Contains: RecName: Full=Leucyl-cystinyl aminopeptidase, pregnancy serum form	PF01433: Peptidase family M1; 20-398	468.486	-2.08858	8.21316e-16	1.41967e-13	318.258	-2.13342	3.84098e-14	1.22413e-11	460.498	0.0741144	0.613049	0.797587
EMLSAT00000008419	ABU41053|score:1406|metalloproteinase [Lepeophtheirus salmonis]	P55115|score:326|RecName: Full=Zinc metalloproteinase nas-15; AltName: Full=Nematode astacin 15; Flags: Precursor	PF01400: Astacin (Peptidase family M12A); 221-281, PF01400: Astacin (Peptidase family M12A); 54-166, PF01549: ShK domain-like; 302-334, PF01549: ShK domain-like; 336-368	1144.6	1.83688	8.61346e-16	1.46728e-13	1097.09	1.67154	3.72076e-11	7.49534e-09	1348.79	0.736664	0.066929	0.198491
EMLSAT00000008889	ACO12959|score:1208|Proteasome subunit alpha type-4 [Lepeophtheirus salmonis]	P25789|score:843|RecName: Full=Proteasome subunit alpha type-4; AltName: Full=Macropain subunit C9; AltName: Full=Multicatalytic endopeptidase complex subunit C9; AltName: Full=Proteasome component C9; AltName: Full=Proteasome subunit L	PF00227: Proteasome subunit; 6-191	2655.94	0.443592	9.24704e-16	1.55271e-13	2678.28	0.229282	0.0051608	0.0316408	1259.53	0.0400581	0.722206	0.864947
EMLSAT00000007062	XP_012558205|score:997|PREDICTED: glycosyltransferase-like domain-containing protein 1 isoform X2 [Hydra vulgaris]	Q9VXN0|score:923|RecName: Full=Glycosyltransferase-like domain-containing protein 1-like	PF12038: Domain of unknown function (DUF3524); 6-170, PF00534: Glycosyl transferases group 1; 186-302,	548.391	0.419682	1.12165e-15	1.85689e-13	580.955	0.179102	0.0123796	0.0592508	225.592	-0.0321032	0.819132	0.917575
EMLSAT00000005196	ABU41117|score:285|putative metalloproteinase [Lepeophtheirus salmonis]	P14780|score:171|RecName: Full=Matrix metalloproteinase-9; Short=MMP-9; AltName: Full=92 kDa gelatinase; AltName: Full=92 kDa type IV collagenase; AltName: Full=Gelatinase B; Short=GELB; Contains: RecName: Full=67 kDa matrix metalloproteinase-9; Contains: RecName: Full=82 kDa matrix metalloproteinase-9; Flags: Precursor	PF00040: Fibronectin type II domain; 30-70, PF00040: Fibronectin type II domain; 94-127,	82.7946	-1.83772	1.17018e-15	1.91032e-13	80.5947	-2.61205	7.66833e-13	1.88057e-10	368.839	1.421	1.29558e-05	0.000230071
EMLSAT00000012197	ADD37877|score:641|Transcription elongation factor B polypeptide 1 [Lepeophtheirus salmonis]	Q15369|score:555|RecName: Full=Transcription elongation factor B polypeptide 1; AltName: Full=Elongin 15 kDa subunit; AltName: Full=Elongin-C; Short=EloC; AltName: Full=RNA polymerase II transcription factor SIII subunit C; AltName: Full=SIII p15	PF03931: Skp1 family, tetramerisation domain; 25-87	1101.37	0.421033	1.21549e-15	1.95711e-13	1057.95	0.156791	0.0493588	0.155319	677.368	0.0736852	0.424368	0.649715
EMLSAT00000005411	JAT00127|score:705|hypothetical protein g.7776, partial [Homalodisca liturata]	Q0KHT7|score:435|RecName: Full=Death-associated protein kinase related	PF00069: Protein kinase domain; 191-244, PF00069: Protein kinase domain; 27-187,	147.272	-0.881439	1.2716e-15	2.01979e-13	93.4698	-0.770189	0.000571018	0.00663404	245.217	-0.598369	0.00578245	0.0322209
EMLSAT00000009497	ADD38165|score:530|Transmembrane protein 14C [Lepeophtheirus salmonis]	Q9P0S9|score:241|RecName: Full=Transmembrane protein 14C	PF03647: Transmembrane proteins 14C; 3-96	494.051	0.687602	1.46338e-15	2.29341e-13	487.961	0.392048	0.00533952	0.0323845	242.882	0.62462	1.96083e-07	6.37047e-06
EMLSAT00000000741	AHK05652|score:2049|ATP-binding cassette transporter sub-family C member 4 [Tigriopus japonicus]	O15439|score:1653|RecName: Full=Multidrug resistance-associated protein 4; AltName: Full=ATP-binding cassette sub-family C member 4; AltName: Full=MRP/cMOAT-related ABC transporter; AltName: Full=Multi-specific organic anion transporter B; Short=MOAT-B	PF00664: ABC transporter transmembrane region; 742-894, PF00664: ABC transporter transmembrane region; 1579-1806, PF00664: ABC transporter transmembrane region; 1042-1149, PF00664: ABC transporter transmembrane region; 111-369, PF00005: ABC transporter; 1219-1353, PF00005: ABC transporter; 440-574	459.821	-0.670103	1.53798e-15	2.37861e-13	294.623	-0.482852	2.82945e-05	0.000714749	632.463	-0.941264	8.59415e-12	1.00858e-09
EMLSAT00000003255	xx	xx	xx	872.623	-1.07744	1.58001e-15	2.41187e-13	555.399	-0.81937	2.04313e-07	1.34003e-05	1232.43	0.0129134	0.927632	0.970146
EMLSAT00000007729	AOT99606|score:468|FNII1 [Lepeophtheirus salmonis]	P14780|score:208|RecName: Full=Matrix metalloproteinase-9; Short=MMP-9; AltName: Full=92 kDa gelatinase; AltName: Full=92 kDa type IV collagenase; AltName: Full=Gelatinase B; Short=GELB; Contains: RecName: Full=67 kDa matrix metalloproteinase-9; Contains: RecName: Full=82 kDa matrix metalloproteinase-9; Flags: Precursor	PF00040: Fibronectin type II domain; 242-275, PF00040: Fibronectin type II domain; 338-370, PF00040: Fibronectin type II domain; 184-225, PF00040: Fibronectin type II domain; 55-97, PF00040: Fibronectin type II domain; 120-161,	1788.38	0.670827	1.63002e-15	2.45631e-13	1696.26	0.909873	1.31991e-06	6.3632e-05	497.191	0.883118	8.95925e-08	3.1901e-06
EMLSAT00000004634	xx	xx	xx	27704	0.432175	1.99511e-15	2.96843e-13	29194.7	0.225366	0.00974376	0.0500145	15115.6	0.176327	0.135822	0.324108
EMLSAT00000011842	xx	xx	xx	249.773	0.715115	2.03916e-15	2.99604e-13	241.693	0.245494	0.129738	0.301022	548.332	0.41554	0.000179865	0.00196078
EMLSAT00000012383	ADD24065|score:791|40S ribosomal protein S14 [Lepeophtheirus salmonis]	P14130|score:639|RecName: Full=40S ribosomal protein S14	PF00411: Ribosomal protein S11; 30-148	5272.75	0.371242	2.22489e-15	3.22856e-13	5430.27	0.207764	0.0545719	0.166026	2666.51	0.161331	0.173564	0.380217
EMLSAT00000012689	ADD24082|score:536|60S ribosomal protein L22 [Lepeophtheirus salmonis]	P67985|score:227|RecName: Full=60S ribosomal protein L22; AltName: Full=Heparin-binding protein HBp15	PF01776: Ribosomal L22e protein family; 33-107	18652.9	0.475206	2.44501e-15	3.50471e-13	19549.7	0.277605	0.0142213	0.0653218	10073.3	0.0714842	0.475263	0.688933
EMLSAT00000006697	xx	xx	xx	100.043	1.9823	2.89013e-15	4.09285e-13	131.139	1.92284	1.24335e-42	7.01309e-39	11.3093	1.15157	0.00339414	0.0211363
EMLSAT00000002439	ABU41039|score:1175|putative QM protein [Lepeophtheirus salmonis]	O96647|score:967|RecName: Full=60S ribosomal protein L10; AltName: Full=QM protein homolog	PF00252: Ribosomal protein L16p/L10e; 5-166	48756.1	0.464362	3.01717e-15	4.22189e-13	49042.9	0.232439	0.0297109	0.108469	25072.2	0.172635	0.0614749	0.187142
EMLSAT00000012856	NP_001165790|score:141|NADH dehydrogenase (ubiquinone) 1 beta subcomplex, 6, 17kDa [Nasonia vitripennis]	xx	xx	1301.62	0.467402	3.60115e-15	4.97976e-13	1348.72	0.260391	0.0173752	0.074585	1064.03	-0.0430617	0.65252	0.822876
EMLSAT00000007308	ANQ45201|score:4841|chitin synthase 1 [Lepeophtheirus salmonis salmonis]	Q4P9K9|score:228|RecName: Full=Chitin synthase 8; AltName: Full=Chitin-UDP acetyl-glucosaminyl transferase 8; AltName: Full=Myosin chitin synthase 1	PF03142: Chitin synthase; 639-868	599.63	-0.681024	3.98839e-15	5.45111e-13	450.164	-0.327604	0.00537224	0.0325305	579.213	0.113772	0.478721	0.692724
EMLSAT00000002864	ELR60884|score:279|Coiled-coil domain-containing protein 40, partial [Bos mutus]	Q4G0X9|score:203|RecName: Full=Coiled-coil domain-containing protein 40	xx	1593.07	0.761194	4.23596e-15	5.65789e-13	1594.26	0.440188	0.000234689	0.00342375	868.887	0.133356	0.13578	0.324108
EMLSAT00000010370	xx	xx	xx	71.9696	-0.889742	4.19772e-15	5.65789e-13	49.5006	-0.608618	0.00957713	0.049446	42.2177	-0.382904	0.131167	0.317925
EMLSAT00000002880	ACO12483|score:828|Probable adenylate kinase isoenzyme F38B2.4 [Lepeophtheirus salmonis]	Q20140|score:459|RecName: Full=Adenylate kinase isoenzyme 1; Short=AK 1; AltName: Full=ATP-AMP transphosphorylase 1; AltName: Full=ATP:AMP phosphotransferase; AltName: Full=Adenylate monophosphate kinase	PF00406: Adenylate kinase; 60-140	881.581	0.585866	5.53483e-15	7.30971e-13	892.872	0.448202	3.26334e-07	1.97923e-05	6264.16	0.324684	0.0031785	0.0199432
EMLSAT00000001543	CBY15999|score:584|unnamed protein product, partial [Oikopleura dioica]	Q9HC07|score:517|RecName: Full=Transmembrane protein 165; AltName: Full=Transmembrane protein PT27; AltName: Full=Transmembrane protein TPARL; Flags: Precursor	PF01169: Uncharacterized protein family UPF0016; 44-118, PF01169: Uncharacterized protein family UPF0016; 168-242,	907.423	0.377219	6.40927e-15	8.3705e-13	863.911	0.201875	0.0967251	0.248329	551.386	0.206173	0.0360325	0.126653
EMLSAT00000005925	ACO13055|score:785|ATP synthase subunit delta, mitochondrial precursor [Lepeophtheirus salmonis]	Q9D3D9|score:343|RecName: Full=ATP synthase subunit delta, mitochondrial; AltName: Full=F-ATPase delta subunit; Flags: Precursor	PF02823: ATP synthase, Delta/Epsilon chain, beta-sandwich domain; 26-107	4822.02	0.559847	6.83328e-15	8.8262e-13	4754.47	0.259332	0.0216021	0.0867132	3401.66	-0.0295463	0.75714	0.886116
EMLSAT00000002119	ACO12138|score:1330|WW domain-binding protein 2 [Lepeophtheirus salmonis]	Q969T9|score:297|RecName: Full=WW domain-binding protein 2; Short=WBP-2	PF02893: GRAM domain; 40-81, PF10349: WW-domain ligand protein; 98-196,	1084.13	0.357674	8.39127e-15	1.07208e-12	1019.26	0.227275	0.00892836	0.046944	722.236	0.253213	0.00135438	0.0101742
EMLSAT00000007450	xx	xx	xx	761.564	0.549203	1.04248e-14	1.31756e-12	813.435	0.319582	0.00166483	0.0143987	668.224	-0.0397409	0.746331	0.880247
EMLSAT00000002275	ADM53739|score:2038|cathepsin L2 precursor [Lepeophtheirus salmonis]	Q9LXW3|score:479|RecName: Full=Probable cysteine protease RDL3; AltName: Full=Probable cysteine proteinase At3g43960; AltName: Full=RD21A-like protease 3; Flags: Precursor	PF08246: Cathepsin propeptide inhibitor domain (I29); 416-473, PF08246: Cathepsin propeptide inhibitor domain (I29); 31-88, PF08246: Cathepsin propeptide inhibitor domain (I29); 772-829, PF08246: Cathepsin propeptide inhibitor domain (I29); 1077-1134, PF00112: Papain family cysteine protease; 870-1029, PF00112: Papain family cysteine protease; 119-342, PF00112: Papain family cysteine protease; 11…	21194.1	0.576465	1.05794e-14	1.32288e-12	17167	0.62946	5.84468e-07	3.20067e-05	21715.7	0.397395	0.00616591	0.0338816
EMLSAT00000003218	XP_014258217|score:1225|PREDICTED: AT-rich interactive domain-containing protein 2 isoform X2 [Cimex lectularius]	Q68CP9|score:901|RecName: Full=AT-rich interactive domain-containing protein 2; Short=ARID domain-containing protein 2; AltName: Full=BRG1-associated factor 200; Short=BAF200; AltName: Full=Zinc finger protein with activation potential; AltName: Full=Zipzap/p200	PF01388: ARID/BRIGHT DNA binding domain; 13-101	1132.9	-0.325438	1.07129e-14	1.32546e-12	961.235	-0.307029	0.000161939	0.00256939	664.225	-0.114691	0.245138	0.469419
EMLSAT00000008049	ACO12842|score:1100|Proteasome subunit beta type-3 [Lepeophtheirus salmonis]	O73817|score:654|RecName: Full=Proteasome subunit beta type-3; AltName: Full=Proteasome chain 13; AltName: Full=Proteasome component C10-II; AltName: Full=Proteasome theta chain	PF00227: Proteasome subunit; 7-190	3531.38	0.412475	1.13183e-14	1.38578e-12	3592.09	0.205333	0.0197758	0.081675	1792.98	0.096664	0.391456	0.622996
EMLSAT00000006936	ACO10279|score:534|60S ribosomal protein L44 [Caligus rogercresseyi]	Q9NB33|score:407|RecName: Full=60S ribosomal protein L44	PF00935: Ribosomal protein L44; 18-92	21258	0.540555	1.20575e-14	1.46107e-12	22479.3	0.305087	0.00491393	0.0305086	12177.6	0.124186	0.214192	0.432574
EMLSAT00000004443	XP_005511359|score:995|PREDICTED: origin recognition complex subunit 2 [Columba livia]	Q91628|score:941|RecName: Full=Origin recognition complex subunit 2; Short=xORC2	PF04084: Origin recognition complex subunit 2; 205-515	528.536	0.361337	1.51723e-14	1.81975e-12	545.218	0.117497	0.208033	0.411435	391.163	0.367345	0.000355797	0.00344156
EMLSAT00000003878	xx	xx	xx	1319.93	-1.32466	1.7527e-14	2.08094e-12	811.806	-0.759813	1.26341e-06	6.14332e-05	1621.34	-0.234828	0.0868722	0.238168
EMLSAT00000010937	ACO10196|score:646|Chymotrypsin-C precursor [Caligus rogercresseyi]	Q05319|score:299|RecName: Full=Serine proteinase stubble; AltName: Full=Protein stubble-stubbloid; Contains: RecName: Full=Serine proteinase stubble non-catalytic chain; Contains: RecName: Full=Serine proteinase stubble catalytic chain	PF00089: Trypsin; 39-236	17084.7	0.405502	1.81941e-14	2.11736e-12	14272.9	0.596992	1.59584e-08	1.47555e-06	19929.1	0.535461	0.000114195	0.00137094
EMLSAT00000011581	ACO15277|score:1049|Ras-related protein Rab-7a [Caligus clemensi]	P09527|score:876|RecName: Full=Ras-related protein Rab-7a; AltName: Full=Ras-related protein BRL-RAS; AltName: Full=Ras-related protein p23	PF00071: Ras family; 10-173	1405.66	0.352631	1.81567e-14	2.11736e-12	1455.71	0.343292	0.00141195	0.0127641	1158.54	0.145452	0.0169281	0.0726725
EMLSAT00000005856	ACO14668|score:511|Solute carrier family 2, facilitated glucose transporter member 8 [Caligus clemensi]	B4HNS1|score:317|RecName: Full=Facilitated trehalose transporter Tret1-2 homolog	PF00083: Sugar (and other) transporter; 24-436	109.056	-1.0048	2.03332e-14	2.3431e-12	102.337	-0.697177	6.67742e-05	0.00132154	346.814	-0.177731	0.10755	0.276347
EMLSAT00000009326	xx	xx	xx	1414.4	0.794522	2.28348e-14	2.60583e-12	1513.25	0.81195	3.09693e-06	0.000127042	1008.86	0.895339	0.000451126	0.00420454
EMLSAT00000001434	XP_015377757|score:393|PREDICTED: N-acylneuraminate cytidylyltransferase, partial [Diuraphis noxia]	P69060|score:375|RecName: Full=N-acylneuraminate cytidylyltransferase; AltName: Full=CMP-N-acetylneuraminic acid synthase; Short=CMP-NeuNAc synthase	PF02348: Cytidylyltransferase; 13-136	462.981	0.598416	2.60754e-14	2.94703e-12	489.37	0.697939	5.05709e-08	3.90747e-06	229.504	0.151253	0.167023	0.371195
EMLSAT00000002917	AOT99606|score:328|FNII1 [Lepeophtheirus salmonis]	P33434|score:144|RecName: Full=72 kDa type IV collagenase; AltName: Full=72 kDa gelatinase; AltName: Full=Gelatinase A; AltName: Full=Matrix metalloproteinase-2; Short=MMP-2; Contains: RecName: Full=PEX; Flags: Precursor	PF00040: Fibronectin type II domain; 179-220, PF00040: Fibronectin type II domain; 243-284,	3679.02	-1.04266	2.9747e-14	3.30858e-12	2974.31	-1.25613	1.0012e-09	1.22767e-07	2616.77	-1.89917	2.0505e-12	3.04152e-10
EMLSAT00000006542	JAV04380|score:239|hypothetical protein [Nyssomyia neivai]	Q0MQA6|score:121|RecName: Full=NADH dehydrogenase [ubiquinone] 1 alpha subcomplex subunit 7; AltName: Full=Complex I-B14.5a; Short=CI-B14.5a; AltName: Full=NADH-ubiquinone oxidoreductase subunit B14.5a	PF07347: NADH:ubiquinone oxidoreductase subunit B14.5a (Complex I-B14.5a); 25-114	2174.11	0.666564	2.98375e-14	3.30858e-12	2266.35	0.443517	0.00512792	0.0315076	1442.84	0.0179616	0.80074	0.908112
EMLSAT00000005685	ADD24505|score:1210|Dihydropteridine reductase [Lepeophtheirus salmonis]	Q3T0Z7|score:707|RecName: Full=Dihydropteridine reductase; AltName: Full=HDHPR; AltName: Full=Quinoid dihydropteridine reductase	PF00106: short chain dehydrogenase; 6-158	3030.85	0.321304	4.4181e-14	4.8533e-12	3128.63	0.112021	0.32871	0.542052	1363.21	0.414865	0.00617584	0.0339199
EMLSAT00000004105	XP_019869643|score:322|PREDICTED: 60S ribosomal protein L38 [Aethina tumida]	Q4GX87|score:321|RecName: Full=60S ribosomal protein L38 [Julodis onopordi]	PF01781: Ribosomal L38e protein family; 2-69	14552.3	0.567225	4.51881e-14	4.91797e-12	16524.5	0.343219	0.00634394	0.0366298	8078.69	0.172229	0.167411	0.371773
EMLSAT00000011199	ACO11015|score:570|60S ribosomal protein L30 [Caligus rogercresseyi]	P58375|score:483|RecName: Full=60S ribosomal protein L30	PF01248: Ribosomal protein L7Ae/L30e/S12e/Gadd45 family; 13-105	12397.4	0.48193	5.88292e-14	6.34383e-12	13627	0.258623	0.00628324	0.0364428	6166.52	0.091924	0.348483	0.583817
EMLSAT00000006516	CRL05193|score:834|CLUMA_CG018052, isoform A [Clunio marinus]	P17244|score:567|RecName: Full=Glyceraldehyde-3-phosphate dehydrogenase; Short=GAPDH; AltName: Full=Peptidyl-cysteine S-nitrosylase GAPDH	PF00044: Glyceraldehyde 3-phosphate dehydrogenase, NAD binding domain; 2-91, PF02800: Glyceraldehyde 3-phosphate dehydrogenase, C-terminal domain; 91-211,	16570.4	0.438077	6.12247e-14	6.54214e-12	15550	0.306032	0.000507234	0.00601694	19980.4	0.436467	3.6068e-08	1.50296e-06
EMLSAT00000008239	ALS04816|score:240|ATP synthase E chain [Pseudodiaptomus poplesia]	xx	PF05680: ATP synthase E chain; 13-78	3456.41	0.430003	7.20537e-14	7.6299e-12	3692.24	0.268045	0.0139674	0.0645676	2579.11	-0.0377271	0.709747	0.857915
EMLSAT00000008881	ADD24160|score:1771|Cathepsin L [Lepeophtheirus salmonis]	Q26636|score:1046|RecName: Full=Cathepsin L; Contains: RecName: Full=Cathepsin L heavy chain; Contains: RecName: Full=Cathepsin L light chain; Flags: Precursor	PF00112: Papain family cysteine protease; 116-333, PF08246: Cathepsin propeptide inhibitor domain (I29); 29-89,	6650.89	0.416352	7.63756e-14	8.01534e-12	6577.69	0.290617	0.00435373	0.0279801	5870.38	0.0485485	0.460105	0.679115
EMLSAT00000008297	JAS11176|score:1114|hypothetical protein g.39209, partial [Clastoptera arizonana]	Q8WYB5|score:948|RecName: Full=Histone acetyltransferase KAT6B; AltName: Full=Histone acetyltransferase MOZ2; AltName: Full=MOZ, YBF2/SAS3, SAS2 and TIP60 protein 4; Short=MYST-4; AltName: Full=Monocytic leukemia zinc finger protein-related factor	PF01853: MOZ/SAS family; 848-1038, PF00628: PHD-finger; 253-296,	846.25	-0.441361	7.84515e-14	8.08877e-12	637.155	-0.375683	0.00139733	0.0126613	841.136	-0.0566912	0.627041	0.805225
EMLSAT00000002376	ADD24237|score:889|Chromobox protein homolog 1 [Lepeophtheirus salmonis]	P23198|score:442|RecName: Full=Chromobox protein homolog 3; AltName: Full=Heterochromatin protein 1 homolog gamma; Short=HP1 gamma; AltName: Full=M32; AltName: Full=Modifier 2 protein	PF00385: Chromo (CHRromatin Organisation MOdifier) domain; 6-55, PF01393: Chromo shadow domain; 105-162,	922.843	0.612372	7.79792e-14	8.08877e-12	911.243	0.271916	0.00632856	0.0365928	341.485	-0.0178618	0.866064	0.939591
EMLSAT00000007163	ACO11152|score:1911|Arginine kinase [Caligus rogercresseyi]	Q9XY07|score:780|RecName: Full=Arginine kinase; Short=AK	PF02807: ATP:guanido phosphotransferase, N-terminal domain; 53-123, PF14960: ATP synthase regulation; 3-40, PF00217: ATP:guanido phosphotransferase, C-terminal catalytic domain; 149-389	22416.7	0.418555	8.87309e-14	9.06907e-12	21796	0.234463	0.00456865	0.0289871	19127.1	0.0238545	0.788392	0.90267
EMLSAT00000003812	ACO12752|score:792|GTP-binding ADP-ribosylation factor homolog 1 protein [Lepeophtheirus salmonis]	P25160|score:607|RecName: Full=ADP-ribosylation factor-like protein 1	PF00025: ADP-ribosylation factor family; 6-143	836.22	0.634401	9.37969e-14	9.50422e-12	843.065	0.29253	0.001942	0.015991	440.4	0.500615	1.61073e-09	1.00135e-07
EMLSAT00000001934	JAN35755|score:368|Centromere protein e [Daphnia magna]	xx	xx	520.383	-0.68847	9.67851e-14	9.72318e-12	436.136	-0.169921	0.119277	0.285562	318.429	-0.034194	0.757005	0.886067
EMLSAT00000004006	EFX89778|score:358|hypothetical protein DAPPUDRAFT_310174 [Daphnia pulex]	P52821|score:295|RecName: Full=40S ribosomal protein S25	PF03297: S25 ribosomal protein; 12-111	29800.6	0.458595	9.95234e-14	9.91354e-12	32314.1	0.30842	0.00677477	0.038477	18723.9	0.177515	0.0575665	0.178072
EMLSAT00000000248	XP_011331983|score:5287|PREDICTED: E3 ubiquitin-protein ligase UBR5 [Cerapachys biroi]	P51592|score:4190|RecName: Full=E3 ubiquitin-protein ligase hyd; AltName: Full=HECT-type E3 ubiquitin transferase hyd; AltName: Full=Protein hyperplastic discs	PF00658: Poly-adenylate binding protein, unique domain; 2511-2568, PF11547: E3 ubiquitin ligase EDD; 194-243, PF02207: Putative zinc finger in N-recognin (UBR box); 1228-1289, PF00632: HECT-domain (ubiquitin-transferase); 2702-2998	2055.13	-0.297424	1.32844e-13	1.31214e-11	1744.26	-0.318286	8.72159e-06	0.00029546	1272.73	-0.139708	0.0422518	0.142587
EMLSAT00000010091	ACO12290|score:1657|60S acidic ribosomal protein P0 [Lepeophtheirus salmonis]	Q9U3U0|score:1128|RecName: Full=60S acidic ribosomal protein P0; Short=CcP0	PF00466: Ribosomal protein L10; 6-101, PF00428: 60s Acidic ribosomal protein; 231-313,	45037.1	0.43757	1.37722e-13	1.34899e-11	44256.3	0.232147	0.0218195	0.0873167	24504.2	0.122826	0.196526	0.409672
EMLSAT00000003088	xx	xx	xx	741.982	0.478744	1.5387e-13	1.4947e-11	768.35	0.463775	3.07542e-05	0.000754192	1163.7	0.389582	4.47932e-05	0.000643154
EMLSAT00000010230	ACO12723|score:1400|40S ribosomal protein S3a [Lepeophtheirus salmonis]	Q1HRR3|score:976|RecName: Full=40S ribosomal protein S3a	PF01015: Ribosomal S3Ae family; 12-223	47373.7	0.346434	1.56417e-13	1.50699e-11	47084.4	0.217711	0.0240047	0.0929295	25755.8	0.138967	0.0353966	0.124914
EMLSAT00000004911	XP_017280547|score:335|PREDICTED: protein transport protein Sec61 subunit beta [Kryptolebias marmoratus]	Q9CQS8|score:301|RecName: Full=Protein transport protein Sec61 subunit beta	PF03911: Sec61beta family; 54-94	4401.42	0.470043	1.88758e-13	1.80379e-11	4589.36	0.385929	0.0187573	0.0787791	1933.88	0.513543	0.000910899	0.00748304
EMLSAT00000002214	ACO12534|score:682|40S ribosomal protein S24 [Lepeophtheirus salmonis]	Q90YQ0|score:504|RecName: Full=40S ribosomal protein S24	PF01282: Ribosomal protein S24e; 23-106	23533.2	0.561102	1.95218e-13	1.83567e-11	25547.9	0.254592	0.00407393	0.0266115	12820.6	0.142226	0.266222	0.494639
EMLSAT00000005005	ACO12907|score:681|60S ribosomal protein L27 [Lepeophtheirus salmonis]	Q7ZV82|score:458|RecName: Full=60S ribosomal protein L27	PF00467: KOW motif; 4-27, PF01777: Ribosomal L27e protein family; 48-132,	28117	0.597201	1.93888e-13	1.83567e-11	28617.8	0.276153	0.0260434	0.0982264	14315.9	0.125474	0.251692	0.477518
EMLSAT00000000828	xx	xx	xx	354.248	1.07065	2.12336e-13	1.98079e-11	358.04	0.935901	9.85359e-12	2.13766e-09	164.841	0.663552	4.07593e-06	8.60133e-05
EMLSAT00000002749	ACO12248|score:1189|C1orf55 homolog [Lepeophtheirus salmonis]	Q07G43|score:315|RecName: Full=Protein SDE2 homolog	PF13019: Telomere stability and silencing; 61-138	614.378	0.527312	2.20828e-13	2.04379e-11	614.067	0.190395	0.00642699	0.037029	297.873	0.0854018	0.425012	0.650198
EMLSAT00000008319	xx	xx	xx	2706.5	3.35492	2.46128e-13	2.26015e-11	4821.99	3.56714	3.90646e-14	1.22413e-11	2977.31	3.06747	4.935e-06	0.000100813
EMLSAT00000000511	xx	xx	xx	268.665	2.1252	2.79643e-13	2.548e-11	365.843	2.82879	9.84678e-32	2.22163e-28	3371.61	0.941426	9.95136e-09	4.76877e-07
EMLSAT00000005311	xx	xx	xx	23826.5	-0.729666	4.06544e-13	3.67578e-11	20087.4	-0.473285	5.14171e-09	5.32144e-07	30702.4	0.142555	0.191747	0.403234
EMLSAT00000007420	xx	xx	xx	10049.8	0.941918	4.17579e-13	3.74673e-11	11934.4	0.992546	6.82553e-09	6.93683e-07	7292.48	0.498394	0.00213133	0.0145913
EMLSAT00000009910	ACO12045|score:1339|Dehydrodolichyl diphosphate synthase [Lepeophtheirus salmonis]	Q86SQ9|score:637|RecName: Full=Dehydrodolichyl diphosphate synthase complex subunit DHDDS; AltName: Full=Cis-isoprenyltransferase; Short=CIT; Short=Cis-IPTase; AltName: Full=Epididymis tissue protein Li 189m	PF01255: Putative undecaprenyl diphosphate synthase; 36-244	299.903	0.529423	4.44938e-13	3.96197e-11	292.521	0.386491	0.00206175	0.016677	150.716	0.0186888	0.881377	0.948362
EMLSAT00000006461	ADD24170|score:670|40S ribosomal protein S7 [Lepeophtheirus salmonis]	Q90YR7|score:475|RecName: Full=40S ribosomal protein S7	PF01251: Ribosomal protein S7e; 8-133	42210.1	0.414935	4.55763e-13	4.02785e-11	43535.3	0.235962	0.00400297	0.0262696	24530.2	0.14196	0.0604997	0.184613
EMLSAT00000010799	xx	xx	xx	26.7387	1.75704	5.40675e-13	4.74261e-11	33.2574	1.87146	4.39495e-07	2.53506e-05	6.17902	0.831077	0.0781544	0.22074
EMLSAT00000002564	xx	xx	xx	5792.83	3.34069	6.13309e-13	5.29066e-11	10126.7	3.63324	3.28118e-15	1.27638e-12	6222.02	3.11007	1.69941e-07	5.65e-06
EMLSAT00000005297	XP_010713315|score:202|PREDICTED: centromere protein I [Meleagris gallopavo]	Q8AYS7|score:194|RecName: Full=Centromere protein I; Short=CENP-I	PF07778: Mis6; 174-398	283.103	-0.738789	6.11969e-13	5.29066e-11	212.082	-0.49746	0.00183248	0.0153468	150.881	-0.17756	0.158092	0.357353
EMLSAT00000012381	ADD38614|score:691|U6 snRNA-associated Sm-like protein LSm1 [Lepeophtheirus salmonis]	Q8VC85|score:407|RecName: Full=U6 snRNA-associated Sm-like protein LSm1	PF01423: LSM domain; 12-76	517.542	0.504385	6.16659e-13	5.29066e-11	493.214	0.272937	0.00706591	0.0396534	306.205	0.116021	0.298533	0.531407
EMLSAT00000002682	ACO11894|score:541|Cytochrome c [Lepeophtheirus salmonis]	P00020|score:443|RecName: Full=Cytochrome c	PF00034: Cytochrome c; 5-100	4135.61	0.459674	7.6773e-13	6.53906e-11	4215.52	0.289964	0.000135244	0.00225588	3702.82	-0.101156	0.217911	0.437633
EMLSAT00000000752	ENN78464|score:3101|hypothetical protein YQE_05102, partial [Dendroctonus ponderosae]	O15439|score:2381|RecName: Full=Multidrug resistance-associated protein 4; AltName: Full=ATP-binding cassette sub-family C member 4; AltName: Full=MRP/cMOAT-related ABC transporter; AltName: Full=Multi-specific organic anion transporter B; Short=MOAT-B	PF00005: ABC transporter; 67-214, PF00005: ABC transporter; 734-868, PF00005: ABC transporter; 1390-1508, PF00664: ABC transporter transmembrane region; 429-630, PF00664: ABC transporter transmembrane region; 1095-1327,	808.785	-0.57156	8.1663e-13	6.90551e-11	632.763	-0.361318	0.000396641	0.00507889	1759.62	-0.116676	0.388058	0.619718
EMLSAT00000002316	ACO13027|score:624|Vacuolar proton pump subunit F [Lepeophtheirus salmonis]	Q1HQK8|score:517|RecName: Full=V-type proton ATPase subunit F; Short=V-ATPase subunit F; AltName: Full=V-ATPase 14 kDa subunit; AltName: Full=Vacuolar proton pump subunit F	PF01990: ATP synthase (F/14-kDa) subunit; 11-110	404.84	0.483211	8.80629e-13	7.39351e-11	423.362	0.370306	0.000195873	0.00297796	241.641	0.33325	0.00395715	0.0238904
EMLSAT00000008099	ALS05066|score:664|40S ribosomal protein S16 [Centropages tenuiremis]	P62249|score:632|RecName: Full=40S ribosomal protein S16	PF00380: Ribosomal protein S9/S16; 15-147	23650.4	0.403128	9.79862e-13	8.1683e-11	24386.3	0.247944	0.00483944	0.0300958	13420.6	0.113399	0.24527	0.469489
EMLSAT00000011952	ADD24199|score:1523|Eukaryotic translation initiation factor 3 subunit F-1 [Lepeophtheirus salmonis]	Q1HR47|score:767|RecName: Full=Eukaryotic translation initiation factor 3 subunit F; Short=eIF3f; AltName: Full=Eukaryotic translation initiation factor 3 subunit 5	PF13012: Maintenance of mitochondrial structure and function; 161-273, PF01398: JAB1/Mov34/MPN/PAD-1 ubiquitin protease; 5-105,	4971.99	0.313423	1.16067e-12	9.60742e-11	4841.77	0.186404	0.00790803	0.043049	2583.06	0.209097	0.0152317	0.0674026
EMLSAT00000009989	xx	xx	xx	6511.14	-1.22349	1.25152e-12	1.02155e-10	4855.57	-1.41898	4.36914e-10	6.23902e-08	4923.93	-0.396248	0.0113618	0.0541509
EMLSAT00000011990	XP_012522381|score:413|PREDICTED: venom carboxylesterase-6 isoform X2 [Monomorium pharaonis]	B2D0J5|score:287|RecName: Full=Venom carboxylesterase-6; AltName: Allergen=Api m 8; Flags: Precursor	PF00135: Carboxylesterase family; 30-343	1416.52	-0.54873	1.2461e-12	1.02155e-10	1092.92	-0.35783	0.00306044	0.0220044	1418.4	-0.509206	9.84734e-08	3.47406e-06
EMLSAT00000010418	ACO12495|score:1190|Malate dehydrogenase, mitochondrial precursor [Lepeophtheirus salmonis]	K0J107|score:797|RecName: Full=Malate dehydrogenase, mitochondrial; Flags: Precursor	PF02866: lactate/malate dehydrogenase, alpha/beta C-terminal domain; 63-226, PF00056: lactate/malate dehydrogenase, NAD binding domain; 1-61,	4856.89	0.427228	1.32226e-12	1.07185e-10	4790.56	0.250772	0.00299995	0.0216384	4414.21	0.0854512	0.34862	0.583961
EMLSAT00000008119	EFX79732|score:1228|hypothetical protein DAPPUDRAFT_304328 [Daphnia pulex]	P12080|score:917|RecName: Full=Integrin alpha-PS2; AltName: Full=Position-specific antigen subunit alpha-2; AltName: Full=Protein inflated; Contains: RecName: Full=Integrin alpha-PS2 heavy chain; Contains: RecName: Full=Integrin alpha-PS2 light chain; Flags: Precursor	PF01839: FG-GAP repeat; 33-73, PF08441: Integrin alpha; 201-616,	2010.69	-0.695139	1.37893e-12	1.11013e-10	1535.19	-0.515936	1.90589e-05	0.000530871	2793.74	0.121507	0.261238	0.488747
EMLSAT00000000914	ADD38692|score:1260|Proteasome subunit beta type-1 [Lepeophtheirus salmonis]	P40304|score:609|RecName: Full=Proteasome subunit beta type-1; AltName: Full=Proteasome 26 kDa subunit; Flags: Precursor	PF00227: Proteasome subunit; 32-222	3284.24	0.367513	1.41079e-12	1.12805e-10	3336.52	0.131334	0.0496873	0.155917	1769.89	0.153443	0.213454	0.431599
EMLSAT00000011724	XP_018016345|score:428|PREDICTED: aminopeptidase N-like [Hyalella azteca]	O57579|score:375|RecName: Full=Aminopeptidase Ey	PF11838: ERAP1-like C-terminal domain; 174-345	42.5288	-2.4194	1.4804e-12	1.17572e-10	27.3456	-2.27119	1.76861e-05	0.000501299	8.36637	-0.452321	0.566294	0.761497
EMLSAT00000009598	KDR14054|score:1134|Protein ELYS [Zootermopsis nevadensis]	Q5U249|score:750|RecName: Full=Protein ELYS; AltName: Full=Protein MEL-28; AltName: Full=xELYS	PF13934: Nuclear pore complex assembly; 364-598	826.638	-0.378969	1.51937e-12	1.19857e-10	708.227	-0.407224	3.09299e-06	0.000127042	411.974	-0.201066	0.0129702	0.0600766
EMLSAT00000005878	ACO11848|score:1275|Proteasome subunit alpha type-5 [Lepeophtheirus salmonis]	Q9Z2U1|score:908|RecName: Full=Proteasome subunit alpha type-5; AltName: Full=Macropain zeta chain; AltName: Full=Multicatalytic endopeptidase complex zeta chain; AltName: Full=Proteasome zeta chain	PF10584: Proteasome subunit A N-terminal signature; 8-30, PF00227: Proteasome subunit; 31-220,	3226.76	0.426179	1.62762e-12	1.27541e-10	3229.99	0.20605	0.0372394	0.127751	1430.94	0.142006	0.277223	0.508203
EMLSAT00000009097	xx	xx	xx	186.346	-0.8537	1.64858e-12	1.28327e-10	138.144	-0.640078	0.000277655	0.00390065	78.9613	-0.237577	0.163171	0.365102
EMLSAT00000006376	JAS27070|score:286|hypothetical protein g.25931 [Clastoptera arizonana]	O95359|score:217|RecName: Full=Transforming acidic coiled-coil-containing protein 2; AltName: Full=Anti-Zuai-1; Short=AZU-1	PF05010: Transforming acidic coiled-coil-containing protein (TACC); 1538-1655, PF05010: Transforming acidic coiled-coil-containing protein (TACC); 1656-1713,	672.456	-0.888769	1.84394e-12	1.40803e-10	505.27	-0.620058	1.67593e-05	0.000488531	857.753	-0.0707182	0.579086	0.772447
EMLSAT00000001280	XP_016872366|score:3441|PREDICTED: TATA-binding protein-associated factor 172 isoform X2 [Homo sapiens]	O14981|score:3310|RecName: Full=TATA-binding protein-associated factor 172; AltName: Full=ATP-dependent helicase BTAF1; AltName: Full=B-TFIID transcription factor-associated 170 kDa subunit; AltName: Full=TAF(II)170; AltName: Full=TBP-associated factor 172; Short=TAF-172	PF00176: SNF2 family N-terminal domain; 1133-1431, PF12054: Domain of unknown function (DUF3535); 573-920, PF00271: Helicase conserved C-terminal domain; 1503-1576	355.677	-0.574471	1.84479e-12	1.40803e-10	265.38	-0.407101	0.000650184	0.00727652	587.892	0.395373	0.00362125	0.0222241
EMLSAT00000010192	ADD24054|score:461|Probable 60S ribosomal protein L37-A [Lepeophtheirus salmonis]	Q9VXX8|score:385|RecName: Full=Probable 60S ribosomal protein L37-A	PF01907: Ribosomal protein L37e; 2-55	19900.7	0.670078	1.83239e-12	1.40803e-10	21223.1	0.321512	0.00974762	0.0500145	9992.52	0.173508	0.141716	0.332967
EMLSAT00000005879	ACO12630|score:764|Troponin C, isoform 1 [Lepeophtheirus salmonis]	P21797|score:471|RecName: Full=Troponin C, isoform 1	PF13499: EF-hand domain pair; 98-152, PF13833: EF-hand domain pair; 45-84,	2062.02	0.539678	1.96834e-12	1.49263e-10	1885.69	0.275786	0.00243699	0.0189111	1663.75	-0.241808	0.00796876	0.0413018
EMLSAT00000010442	ACO12212|score:516|60S ribosomal protein L36 [Lepeophtheirus salmonis]	Q4PM12|score:338|RecName: Full=60S ribosomal protein L36	PF01158: Ribosomal protein L36e; 3-100	15448.3	0.448291	2.85125e-12	2.14831e-10	16436.6	0.27492	0.0213065	0.0859037	8437.69	0.0915456	0.375459	0.609048
EMLSAT00000007657	XP_004536121|score:203|PREDICTED: protein split ends isoform X4 [Ceratitis capitata]	xx	xx	1320.76	-0.350153	3.08301e-12	2.30813e-10	1050.82	-0.149417	0.0698945	0.197981	1046.51	0.0750942	0.359521	0.594943
EMLSAT00000005129	XP_006821637|score:1356|PREDICTED: N-alpha-acetyltransferase 25, NatB auxiliary subunit-like [Saccoglossus kowalevskii]	Q14CX7|score:1182|RecName: Full=N-alpha-acetyltransferase 25, NatB auxiliary subunit; AltName: Full=Mitochondrial distribution and morphology protein 20; AltName: Full=N-terminal acetyltransferase B complex subunit MDM20; Short=NatB complex subunit MDM20; AltName: Full=N-terminal acetyltransferase B complex subunit NAA25; AltName: Full=p120	PF09797: N-acetyltransferase B complex (NatB) non catalytic subunit; 274-659	1319.87	-0.496086	3.28891e-12	2.4467e-10	1032.27	-0.372236	5.02564e-05	0.00106368	861.607	0.181706	0.0342686	0.122285
EMLSAT00000010792_corr	ACO12581|score:1275|Peroxiredoxin-4 [Lepeophtheirus salmonis]	Q13162|score:887|RecName: Full=Peroxiredoxin-4; AltName: Full=Antioxidant enzyme AOE372; Short=AOE37-2; AltName: Full=Peroxiredoxin IV; Short=Prx-IV; AltName: Full=Thioredoxin peroxidase AO372; AltName: Full=Thioredoxin-dependent peroxide reductase A0372; Flags: Precursor	PF00578: AhpC/TSA family; 46-176, PF10417: C-terminal domain of 1-Cys peroxiredoxin; 197-225,	2124.24	0.19249	2.43527e-05	0.00022241	1944.43	0.533085	2.04872e-07	1.33593e-05	1848.35	0.321561	0.00510725	0.0290497
EMLSAT00000012319	CAA72658|score:305|acidic ribosomal protein [Ceratitis capitata]	P08570|score:269|RecName: Full=60S acidic ribosomal protein P1; AltName: Full=Acidic ribosomal protein RPA2; AltName: Full=RP21C	PF00428: 60s Acidic ribosomal protein; 20-107	28619.2	0.635769	3.65387e-12	2.68423e-10	28941.1	0.270829	0.0398934	0.134139	14679.5	0.11333	0.303046	0.537011
EMLSAT00000003568	ADD38070|score:1026|NADH dehydrogenase 1 beta subcomplex subunit 5, mitochondrial [Lepeophtheirus salmonis]	Q4R4E0|score:160|RecName: Full=NADH dehydrogenase [ubiquinone] 1 beta subcomplex subunit 5, mitochondrial; AltName: Full=Complex I-SGDH; Short=CI-SGDH; AltName: Full=NADH-ubiquinone oxidoreductase SGDH subunit; Flags: Precursor [Macaca fascicularis]	PF09781: NADH:ubiquinone oxidoreductase, NDUFB5/SGDH subunit; 56-181	1635.46	0.307533	3.71383e-12	2.71133e-10	1653.88	0.252606	0.00302407	0.0217845	1346.03	-0.0468332	0.673844	0.835356
EMLSAT00000002662	XP_018895775|score:2701|PREDICTED: protein-methionine sulfoxide oxidase Mical isoform X5 [Bemisia tabaci]	G3MWR8|score:1951|RecName: Full=[F-actin]-methionine sulfoxide oxidase MICAL3; AltName: Full=Molecule interacting with CasL protein 3; Short=MICAL-3	PF00307: Calponin homology (CH) domain; 575-678, PF00412: LIM domain; 981-1040, PF00890: FAD binding domain; 142-173	697.217	-0.396204	3.78606e-12	2.747e-10	505.005	-0.364764	0.00215231	0.0172444	792.453	-0.429694	0.00316223	0.0198737
EMLSAT00000012539	ACO12227|score:759|60S ribosomal protein L27a [Lepeophtheirus salmonis]	Q7TQK4|score:568|RecName: Full=Exosome complex component RRP40; AltName: Full=Exosome component 3; AltName: Full=Ribosomal RNA-processing protein 40	PF00828: Ribosomal protein L18e/L15; 20-142	34473.8	0.459704	3.8959e-12	2.80935e-10	34926.2	0.242685	0.0221035	0.0880162	18016.9	0.14898	0.134745	0.323057
EMLSAT00000010225	ACO12881|score:1432|NADH dehydrogenase iron-sulfur protein 3, mitochondrial precursor [Lepeophtheirus salmonis]	O75489|score:862|RecName: Full=NADH dehydrogenase [ubiquinone] iron-sulfur protein 3, mitochondrial; AltName: Full=Complex I-30kD; Short=CI-30kD; AltName: Full=NADH-ubiquinone oxidoreductase 30 kDa subunit; Flags: Precursor	PF00329: Respiratory-chain NADH dehydrogenase, 30 Kd subunit; 99-203	1784.99	0.316425	4.03923e-12	2.89495e-10	1806.46	0.17013	0.0437713	0.14296	1434.54	-0.0693892	0.326237	0.561853
EMLSAT00000001818	ACO12205|score:799|Myosin-2 essential light chain [Lepeophtheirus salmonis]	P54357|score:551|RecName: Full=Myosin-2 essential light chain; AltName: Full=Myosin II essential light chain; AltName: Full=Non-muscle myosin essential light chain	PF13499: EF-hand domain pair; 96-147	1463.23	0.422267	4.06417e-12	2.89517e-10	1411.99	0.337427	0.000282606	0.00394564	750.034	0.237265	0.00258211	0.0169358
EMLSAT00000000895	xx	xx	xx	218.493	-0.69461	4.30937e-12	3.05134e-10	129.224	-0.314793	0.0561804	0.169684	493.851	-0.311949	0.0700289	0.204417
EMLSAT00000008878	ADD24388|score:1165|Autophagy-related protein 101 [Lepeophtheirus salmonis]	A4IH75|score:621|RecName: Full=Autophagy-related protein 101	PF07855: Protein of unknown function (DUF1649); 11-184	734.243	0.381608	4.57226e-12	3.2181e-10	715.034	0.253412	0.000233205	0.00342375	472.996	0.0576689	0.457208	0.676402
EMLSAT00000001163	ELT89885|score:1102|hypothetical protein CAPTEDRAFT_174975 [Capitella teleta]	Q5BLE8|score:904|RecName: Full=Putative all-trans-retinol 13,14-reductase; AltName: Full=All-trans-13,14-dihydroretinol saturase; Short=RetSat; Flags: Precursor	PF13450: NAD(P)-binding Rossmann-like domain; 77-141	3206.07	0.276566	4.61777e-12	3.23079e-10	3254.67	0.198556	0.0162832	0.0711978	2434.27	0.0330747	0.555443	0.752609
EMLSAT00000007940	ABU41021|score:766|40S ribosomal protein S13 [Lepeophtheirus salmonis]	P62277|score:692|RecName: Full=40S ribosomal protein S13	PF08069: Ribosomal S13/S15 N-terminal domain; 10-68, PF00312: Ribosomal protein S15; 74-155, PF00338: Ribosomal protein S10p/S20e; 179-270	45200.1	0.537556	5.03761e-12	3.50367e-10	45995.8	0.29896	0.0169168	0.073343	23083	0.131457	0.127797	0.312059
EMLSAT00000002024	XP_015516848|score:5704|PREDICTED: protein bark beetle [Neodiprion lecontei]	M9NDE3|score:4899|RecName: Full=Protein bark beetle; AltName: Full=Protein anakonda; Flags: Precursor	PF00530: Scavenger receptor cysteine-rich domain; 1887-1973, PF00530: Scavenger receptor cysteine-rich domain; 114-192, PF00530: Scavenger receptor cysteine-rich domain; 1018-1120, PF13229: Right handed beta helix region; 256-332	271.168	-0.502049	5.27214e-12	3.6239e-10	227.701	-0.429957	0.00103436	0.0102177	225.052	-0.0599894	0.655569	0.824372
EMLSAT00000010419	ACO12495|score:434|Malate dehydrogenase, mitochondrial precursor [Lepeophtheirus salmonis]	Q32LG3|score:272|RecName: Full=Malate dehydrogenase, mitochondrial; Flags: Precursor	PF00056: lactate/malate dehydrogenase, NAD binding domain; 60-132	1940.91	0.468122	5.26402e-12	3.6239e-10	1873.46	0.225892	0.0172427	0.0742795	1511.34	-0.0276614	0.734204	0.871835
EMLSAT00000010720	XP_011870942|score:5774|PREDICTED: uncharacterized protein KIAA1109 isoform X9 [Vollenhovia emeryi]	Q2LD37|score:1855|RecName: Full=Uncharacterized protein KIAA1109; AltName: Full=Fragile site-associated protein	PF10479: Fragile site-associated protein C-terminus; 3004-3344, PF10479: Fragile site-associated protein C-terminus; 3340-3515,	535.33	-0.412088	5.49396e-12	3.75442e-10	443.906	-0.205526	0.0698462	0.197943	468.759	-0.505461	7.99323e-06	0.000153217
EMLSAT00000011629	JAS10298|score:3149|hypothetical protein g.5041 [Clastoptera arizonana]	O18964|score:2683|RecName: Full=Synaptojanin-1; AltName: Full=Synaptic inositol 1,4,5-trisphosphate 5-phosphatase 1; AltName: Full=p150	PF02383: SacI homology domain; 59-355, PF08952: Domain of unknown function (DUF1866); 844-969, PF03372: Endonuclease/Exonuclease/phosphatase family; 529-836	439.907	-0.460798	5.52876e-12	3.75636e-10	351.826	-0.301439	0.000205378	0.00308916	348.543	0.0758598	0.507036	0.715425
EMLSAT00000011388	ADD38128|score:2043|Lysosomal aspartic protease [Lepeophtheirus salmonis]	Q03168|score:1364|RecName: Full=Lysosomal aspartic protease; Flags: Precursor	PF00026: Eukaryotic aspartyl protease; 64-382	3976.04	0.424816	5.76182e-12	3.89221e-10	3887.92	0.372214	4.72621e-06	0.000181967	4635.18	0.0601019	0.264358	0.492394
EMLSAT00000010118	ADD38610|score:903|60S ribosomal protein L7 [Lepeophtheirus salmonis]	Q5ZJ56|score:544|RecName: Full=60S ribosomal protein L7	PF00327: Ribosomal protein L30p/L7e; 84-135, PF08079: Ribosomal L30 N-terminal domain; 12-82, PF09815: XK-related protein; 191-350	33072.6	0.417917	6.02749e-12	4.04841e-10	33102.8	0.226356	0.0229717	0.0901349	16628.4	0.159791	0.0388552	0.134317
EMLSAT00000007457	AOT99606|score:430|FNII1 [Lepeophtheirus salmonis]	Q90611|score:180|RecName: Full=72 kDa type IV collagenase; AltName: Full=72 kDa gelatinase; AltName: Full=Gelatinase A; AltName: Full=Matrix metalloproteinase-2; Short=MMP-2; Flags: Precursor	PF00040: Fibronectin type II domain; 155-196, PF00040: Fibronectin type II domain; 26-55, PF00040: Fibronectin type II domain; 258-290, PF00040: Fibronectin type II domain; 91-132	1088.41	0.810579	6.11056e-12	4.08088e-10	1094.06	0.924722	0.000545653	0.00638539	460.817	1.17845	1.22427e-12	2.10155e-10
EMLSAT00000002616	ACO12365|score:901|60S ribosomal protein L15 [Lepeophtheirus salmonis]	O17445|score:696|RecName: Full=60S ribosomal protein L15	PF00827: Ribosomal L15; 2-174	14477.2	0.409695	6.24263e-12	4.14553e-10	14747.7	0.167982	0.0596232	0.177282	7451.33	0.16048	0.181956	0.391519
EMLSAT00000000857	ADD38616|score:593|C-factor [Lepeophtheirus salmonis]	P21158|score:200|RecName: Full=C-factor; AltName: Full=C signal	PF00106: short chain dehydrogenase; 9-111	739.286	0.59543	6.71237e-12	4.43243e-10	721.102	0.424993	0.00254176	0.0194926	326.431	0.386411	0.000132293	0.00152972
EMLSAT00000003012	ACO12749|score:704|60S ribosomal protein L32 [Lepeophtheirus salmonis]	Q962T1|score:555|RecName: Full=60S ribosomal protein L32	PF01655: Ribosomal protein L32; 15-124	23846.5	0.349867	6.90953e-12	4.53713e-10	25517.9	0.262125	0.00310425	0.0222343	13074.8	0.172867	0.0646834	0.193529
EMLSAT00000007341	xx	xx	xx	1638.13	-1.45069	7.13971e-12	4.66223e-10	1839.82	-1.52999	8.15434e-12	1.80371e-09	650.189	0.525769	0.0783768	0.22126
EMLSAT00000007956	ACO12952|score:1000|Elongation factor 1-beta [Lepeophtheirus salmonis]	P12262|score:532|RecName: Full=Elongation factor 1-beta; Short=EF-1-beta	PF10587: Eukaryotic elongation factor 1 beta central acidic region; 91-119, PF00736: EF-1 guanine nucleotide exchange domain; 131-198,	11783.6	0.45514	7.72613e-12	5.01729e-10	11108.1	0.229132	0.0354114	0.123562	5872.47	0.219023	0.0358316	0.126024
EMLSAT00000007694	XP_006855799|score:338|PREDICTED: putative uncharacterized protein At4g01020, chloroplastic [Amborella trichopoda]	F4KGU4|score:312|RecName: Full=ATP-dependent RNA helicase DEAH12, chloroplastic; Flags: Precursor	PF00271: Helicase conserved C-terminal domain; 2-94, PF04408: Helicase associated domain (HA2); 107-206,	193.242	-0.872888	7.87794e-12	5.08776e-10	129.421	-0.543254	0.00176831	0.0149202	176.585	-0.0304687	0.839861	0.926306
EMLSAT00000000442	ADD38772|score:815|Translocon-associated protein subunit beta [Lepeophtheirus salmonis]	P43308|score:301|RecName: Full=Translocon-associated protein subunit beta; Short=TRAP-beta; AltName: Full=Signal sequence receptor subunit beta; Short=SSR-beta; Flags: Precursor	PF05753: Translocon-associated protein beta (TRAPB); 20-160	5808.15	0.701516	8.41684e-12	5.3771e-10	5777.82	0.377997	0.0149399	0.067334	2394.47	0.674196	3.74043e-06	8.01093e-05
EMLSAT00000000931	ACO12823|score:861|Peptidyl-prolyl cis-trans isomerase [Lepeophtheirus salmonis]	P25007|score:727|RecName: Full=Peptidyl-prolyl cis-trans isomerase; Short=PPIase; AltName: Full=Cyclophilin; AltName: Full=Cyclosporin A-binding protein; AltName: Full=Rotamase	PF00160: Cyclophilin type peptidyl-prolyl cis-trans isomerase/CLD; 14-162	26277.1	0.39961	8.41745e-12	5.3771e-10	25595	0.201785	0.0340095	0.119745	14335.9	0.027162	0.80949	0.912356
EMLSAT00000009463	ADD38764|score:933|60S ribosomal protein L18a [Lepeophtheirus salmonis]	Q8WQI7|score:682|RecName: Full=60S ribosomal protein L18a	PF01775: Ribosomal L18ae/LX protein domain; 7-130	31257	0.375198	9.12116e-12	5.79514e-10	32106.9	0.216858	0.0301852	0.109668	16222	0.169596	0.0558955	0.174499
EMLSAT00000009434	xx	xx	xx	1491.21	0.545955	9.91585e-12	6.26618e-10	1491.8	0.522128	9.84364e-11	1.7351e-08	1451.26	0.160063	0.0943325	0.252826
EMLSAT00000007350	ACO14839|score:1894|Probable phosphoglycerate kinase [Caligus clemensi]	P91427|score:1530|RecName: Full=Probable phosphoglycerate kinase	PF00162: Phosphoglycerate kinase; 8-404	3899.18	0.355497	1.05229e-11	6.61424e-10	3411.18	0.152355	0.0306942	0.111124	3955.2	0.0862609	0.159494	0.359673
EMLSAT00000009594	ACO12340|score:1952|Fructose-bisphosphate aldolase [Lepeophtheirus salmonis]	P14540|score:1227|RecName: Full=Fructose-bisphosphate aldolase; Short=FBP aldolase; Short=FBPA; AltName: Full=Fructose-1,6-bisphosphate aldolase	PF01116: Fructose-bisphosphate aldolase class-II; 14-356	7937.4	0.489326	1.1309e-11	7.07051e-10	6985.01	0.465111	6.47975e-08	4.8732e-06	8423.02	0.584917	1.69977e-07	5.65e-06
EMLSAT00000012502	XP_012259563|score:1876|PREDICTED: serine/threonine-protein kinase SMG1 [Athalia rosae]	Q96Q15|score:1452|RecName: Full=Serine/threonine-protein kinase SMG1; Short=SMG-1; Short=hSMG-1; AltName: Full=61E3.4; AltName: Full=Lambda/iota protein kinase C-interacting protein; Short=Lambda-interacting protein	PF00454: Phosphatidylinositol 3- and 4-kinase; 1759-2020, PF02260: FATC domain; 2852-2882,	708.421	-0.700324	1.1939e-11	7.42492e-10	522.849	-0.367982	0.000501612	0.00597538	437.931	0.0553911	0.559964	0.756401
EMLSAT00000003718	XP_012216116|score:3292|PREDICTED: fat-like cadherin-related tumor suppressor homolog isoform X2 [Linepithema humile]	Q9VW71|score:2801|RecName: Full=Fat-like cadherin-related tumor suppressor homolog; AltName: Full=Protein kugelei; Flags: Precursor	PF00028: Cadherin domain; 1123-1194, PF00028: Cadherin domain; 127-217, PF00028: Cadherin domain; 1708-1781, PF00028: Cadherin domain; 910-1002, PF00028: Cadherin domain; 335-424, PF00028: Cadherin domain; 231-321, PF00028: Cadherin domain; 441-532, PF00028: Cadherin domain; 1020-1107, PF00028: Cadherin domain; 1606-1680, PF00028: Cadherin domain; 1241-1320, PF00028: Cadherin domain; 1509-1591, P…	591.179	-0.979923	1.24045e-11	7.67382e-10	408.192	-0.485678	0.00204619	0.0166015	692.774	-0.00479226	0.965423	0.983815
EMLSAT00000011712	XP_014275126|score:1192|PREDICTED: high affinity cationic amino acid transporter 1-like [Halyomorpha halys]	B5D5N9|score:1065|RecName: Full=Cationic amino acid transporter 2; Short=CAT-2; Short=CAT2; AltName: Full=Low affinity cationic amino acid transporter 2; AltName: Full=Solute carrier family 7 member 2	PF13520: Amino acid permease; 30-371, PF13906: C-terminus of AA_permease; 491-541,	1449.73	-0.865206	1.40006e-11	8.61586e-10	919.903	-0.238103	0.0237593	0.0923282	1466.81	0.34036	0.0344207	0.122713
EMLSAT00000007563	ACO11042|score:406|Acyl-CoA-binding protein homolog [Caligus rogercresseyi]	Q8N6N7|score:237|RecName: Full=Acyl-CoA-binding domain-containing protein 7	PF00887: Acyl CoA binding protein; 3-87	1711.69	0.572146	1.53216e-11	9.3797e-10	1735.07	0.348012	2.08624e-06	9.08681e-05	1105.78	0.260036	0.000819408	0.0068714
EMLSAT00000006800	ACO10418|score:792|Ubiquitin-conjugating enzyme E2 N [Caligus rogercresseyi]	P35128|score:724|RecName: Full=Ubiquitin-conjugating enzyme E2 N; AltName: Full=E2 ubiquitin-conjugating enzyme N; AltName: Full=Protein bendless; AltName: Full=Ubiquitin carrier protein N; AltName: Full=Ubiquitin-conjugating enzyme E2-17 kDa; AltName: Full=Ubiquitin-protein ligase D3; AltName: Full=Ubiquitin-protein ligase N	PF00179: Ubiquitin-conjugating enzyme; 7-142	1887.73	0.532532	1.58116e-11	9.58409e-10	1885.09	0.223994	0.00562453	0.033625	1076.79	0.0572621	0.560146	0.756401
EMLSAT00000004019	ADD24065|score:792|40S ribosomal protein S14 [Lepeophtheirus salmonis]	P14130|score:640|RecName: Full=40S ribosomal protein S14	PF00411: Ribosomal protein S11; 30-148	20518.5	0.434638	1.58186e-11	9.58409e-10	20308.5	0.246219	0.0466174	0.149231	10510.7	0.0954314	0.349347	0.584653
EMLSAT00000008914	AOT99606|score:489|FNII1 [Lepeophtheirus salmonis]	P14780|score:183|RecName: Full=Matrix metalloproteinase-9; Short=MMP-9; AltName: Full=92 kDa gelatinase; AltName: Full=92 kDa type IV collagenase; AltName: Full=Gelatinase B; Short=GELB; Contains: RecName: Full=67 kDa matrix metalloproteinase-9; Contains: RecName: Full=82 kDa matrix metalloproteinase-9; Flags: Precursor	PF00040: Fibronectin type II domain; 132-162, PF00040: Fibronectin type II domain; 188-221, PF00040: Fibronectin type II domain; 315-346	1925.24	-0.9537	1.59465e-11	9.61208e-10	1685.51	-0.817222	0.000137991	0.00229261	700.108	-1.51399	5.63739e-15	1.66245e-12
EMLSAT00000007699	XP_018333860|score:504|PREDICTED: uncharacterized protein LOC108742981 [Agrilus planipennis]	Q6C5V7|score:189|RecName: Full=Chromatin modification-related protein YNG2; AltName: Full=ING1 homolog 2	xx	999.156	-0.455022	1.63656e-11	9.81435e-10	810.033	-0.286781	0.000192614	0.00294421	628.72	-0.174776	0.0188161	0.0783504
EMLSAT00000002192	ACO11607|score:521|40S ribosomal protein S15Aa [Caligus rogercresseyi]	P48149|score:487|RecName: Full=40S ribosomal protein S15Aa	PF00410: Ribosomal protein S8; 6-66, PF00410: Ribosomal protein S8; 74-106,	20139.4	0.416945	1.71021e-11	1.0204e-09	21001.4	0.262457	0.00401871	0.026327	10539.6	0.101366	0.229449	0.45112
EMLSAT00000004938	JAV32471|score:465|putative dynein light chain type 1, partial [Culex tarsalis]	Q24117|score:454|RecName: Full=Dynein light chain 1, cytoplasmic; AltName: Full=8 kDa dynein light chain; AltName: Full=Cut up protein	PF01221: Dynein light chain type 1; 1-88	1763.7	0.648836	1.86741e-11	1.10856e-09	1906.99	0.398948	3.2552e-05	0.000786337	1076.67	-9.61759e-05	0.99925	0.999568
EMLSAT00000003550	ACO12800|score:493|C1orf31 [Lepeophtheirus salmonis]	Q8BGD8|score:156|RecName: Full=Cytochrome c oxidase assembly factor 6 homolog	PF02297: Cytochrome oxidase c subunit VIb; 10-72	224.656	0.633951	1.90834e-11	1.12717e-09	251.718	0.201298	0.0797697	0.217101	116.654	0.221492	0.238133	0.461001
EMLSAT00000009055	ACO12343|score:565|ATP synthase subunit f, mitochondrial [Lepeophtheirus salmonis]	Q9W141|score:321|RecName: Full=Putative ATP synthase subunit f, mitochondrial	PF10206: Mitochondrial F1F0-ATP synthase, subunit f; 4-104	4140.82	0.339	1.94542e-11	1.13763e-09	4311.2	0.243494	0.000567354	0.00660207	3765.8	-0.0198871	0.852091	0.932948
EMLSAT00000006068	XP_018564418|score:7871|PREDICTED: nesprin-1 isoform X8 [Anoplophora glabripennis]	Q8NF91|score:553|RecName: Full=Nesprin-1; AltName: Full=Enaptin; AltName: Full=KASH domain-containing protein 1; Short=KASH1; AltName: Full=Myocyte nuclear envelope protein 1; Short=Myne-1; AltName: Full=Nuclear envelope spectrin repeat protein 1; AltName: Full=Synaptic nuclear envelope protein 1; Short=Syne-1	PF00435: Spectrin repeat; 743-844, PF00435: Spectrin repeat; 1277-1376, PF00435: Spectrin repeat; 3759-3857, PF00435: Spectrin repeat; 210-303	2310.46	-0.522324	1.93889e-11	1.13763e-09	1871.35	-0.350107	0.00883707	0.0466063	3466.08	-0.0113495	0.912708	0.96463
EMLSAT00000000404	ADD24334|score:715|40S ribosomal protein S17 [Lepeophtheirus salmonis]	Q962R2|score:514|RecName: Full=40S ribosomal protein S17 [Spodoptera frugiperda]	PF00833: Ribosomal S17; 1-120	22167	0.56802	1.97642e-11	1.15004e-09	22586.5	0.300273	0.00309785	0.022209	12490.3	0.171348	0.0522122	0.166618
EMLSAT00000010434	ACO12256|score:904|Obg-like ATPase 1 [Lepeophtheirus salmonis]	Q8SWU7|score:681|RecName: Full=Obg-like ATPase 1	PF06071: Protein of unknown function (DUF933); 80-163	4109.79	0.219466	2.21013e-11	1.2797e-09	3959.92	0.07584	0.246696	0.456681	2464.4	0.201921	0.00151513	0.0111274
EMLSAT00000004431	ACO13108|score:706|Small nuclear ribonucleoprotein Sm D3 [Lepeophtheirus salmonis]	O44437|score:443|RecName: Full=Small nuclear ribonucleoprotein Sm D3; Short=Sm-D3; AltName: Full=snRNP core protein D3	PF01423: LSM domain; 10-73	1436.47	0.407706	2.26806e-11	1.30681e-09	1449.2	0.209031	0.0131615	0.0618648	557.874	0.0838226	0.514932	0.720904
EMLSAT00000011955	ABU41053|score:141|metalloproteinase [Lepeophtheirus salmonis]	C9D7R3|score:110|RecName: Full=Astacin-like metalloprotease toxin 3; AltName: Full=Loxosceles astacin-like protease 3; Short=LALP3; Flags: Precursor	PF01400: Astacin (Peptidase family M12A); 1-38	132.151	0.854058	2.39966e-11	1.37588e-09	106.185	0.662098	0.0127005	0.0603401	22.9579	0.0818778	0.857057	0.934958
EMLSAT00000006826	ACO12942|score:704|60S ribosomal protein L23a [Lepeophtheirus salmonis]	P62752|score:398|RecName: Full=60S ribosomal protein L23a	PF00276: Ribosomal protein L23; 75-122, PF03939: Ribosomal protein L23, N-terminal domain; 16-67,	20064.6	0.335566	2.43591e-11	1.38989e-09	21041.8	0.258035	0.00548473	0.0329703	10717.8	0.130373	0.266983	0.495414
EMLSAT00000010576	ACO11785|score:1047|Arginine kinase [Lepeophtheirus salmonis]	Q9XY07|score:387|RecName: Full=Arginine kinase; Short=AK	PF02807: ATP:guanido phosphotransferase, N-terminal domain; 5-79, PF00217: ATP:guanido phosphotransferase, C-terminal catalytic domain; 105-194,	7663.13	0.36433	2.50741e-11	1.42377e-09	6982.6	0.291101	0.00163837	0.0142326	67484.8	-0.317548	9.89622e-05	0.0012121
EMLSAT00000006052	ACO11989|score:483|Signal peptidase complex subunit 1 [Lepeophtheirus salmonis]	Q9VAL0|score:269|RecName: Full=Signal peptidase complex subunit 1; AltName: Full=Microsomal signal peptidase 12 kDa subunit; Short=SPase 12 kDa subunit	PF06645: Microsomal signal peptidase 12 kDa subunit (SPC12); 11-83	2817.98	0.473363	2.72928e-11	1.54231e-09	2782.09	0.282548	0.00583561	0.0344307	1588.18	0.219933	0.0296196	0.109747
EMLSAT00000012974	ACO12970|score:586|60S ribosomal protein L35a [Lepeophtheirus salmonis]	Q90YT3|score:387|RecName: Full=60S ribosomal protein L35a	PF01247: Ribosomal protein L35Ae; 8-108	23666.2	0.477653	2.77465e-11	1.55518e-09	24134.8	0.285223	0.0024441	0.0189498	13224.3	0.134731	0.106366	0.274348
EMLSAT00000007210	ACO12968|score:1261|Proteasome subunit alpha type-3 [Lepeophtheirus salmonis]	O70435|score:867|RecName: Full=Proteasome subunit alpha type-3; AltName: Full=Macropain subunit C8; AltName: Full=Multicatalytic endopeptidase complex subunit C8; AltName: Full=Proteasome component C8; AltName: Full=Proteasome subunit K	PF10584: Proteasome subunit A N-terminal signature; 223-245, PF00227: Proteasome subunit; 247-431, PF08718: Glycolipid transfer protein (GLTP); 27-178	3722.72	0.459059	2.77853e-11	1.55518e-09	3599.1	0.211676	0.00271602	0.0203978	1847.83	0.0937316	0.445933	0.668006
EMLSAT00000003256	xx	xx	xx	31.8644	-1.50508	3.06381e-11	1.70673e-09	22.7543	-1.08855	3.6528e-05	0.000849699	51.662	0.183099	0.360441	0.59595
EMLSAT00000004516	XP_012225145|score:970|PREDICTED: GPI mannosyltransferase 4 isoform X1 [Linepithema humile]	Q8MT80|score:800|RecName: Full=GPI mannosyltransferase 4; AltName: Full=GPI mannosyltransferase IV; Short=GPI-MT-IV	PF03901: Alg9-like mannosyltransferase family; 89-539	215.512	-0.699989	3.17735e-11	1.76163e-09	158.633	-0.50256	0.00016606	0.00262738	181.133	-0.464466	0.000375602	0.00360584
EMLSAT00000000340	ACO13007|score:1680|Ribose-phosphate pyrophosphokinase 1 [Lepeophtheirus salmonis]	P60892|score:1467|RecName: Full=Ribose-phosphate pyrophosphokinase 1; AltName: Full=Phosphoribosyl pyrophosphate synthase I; Short=PRS-I	PF13793: N-terminal domain of ribose phosphate pyrophosphokinase; 4-120, PF14572: Phosphoribosyl synthetase-associated domain; 200-313,	3704.47	0.442265	3.56455e-11	1.96703e-09	3570.77	0.259946	0.0248258	0.0952426	1093.02	-0.004142	0.954997	0.980619
EMLSAT00000001532	EFX85736|score:487|hypothetical protein DAPPUDRAFT_208600 [Daphnia pulex]	Q13093|score:375|RecName: Full=Platelet-activating factor acetylhydrolase; Short=PAF acetylhydrolase; AltName: Full=1-alkyl-2-acetylglycerophosphocholine esterase; AltName: Full=2-acetyl-1-alkylglycerophosphocholine esterase; AltName: Full=Group-VIIA phospholipase A2; Short=gVIIA-PLA2; AltName: Full=LDL-associated phospholipase A2; Short=LDL-PLA(2); AltName: Full=PAF 2-acylhydrolase; Flags: Precu…	PF03403: Platelet-activating factor acetylhydrolase, isoform II; 15-120, PF03403: Platelet-activating factor acetylhydrolase, isoform II; 138-374,	252.793	-0.985894	3.83518e-11	2.10648e-09	191.485	-0.942804	5.45884e-05	0.00113409	334.962	-0.445867	0.0315941	0.115317
EMLSAT00000003810	ACO12715|score:901|Ras-related protein Ral-A precursor [Lepeophtheirus salmonis]	P48555|score:643|RecName: Full=Ras-related protein Ral-a; Flags: Precursor	PF00071: Ras family; 2-143	650.923	0.304443	3.94132e-11	2.15471e-09	640.342	0.249589	0.00396521	0.0260673	451.389	0.160782	0.0881183	0.240496
EMLSAT00000011943	XP_016836851|score:531|PREDICTED: voltage-gated potassium channel subunit beta-2 isoform X2 [Nasonia vitripennis]	Q9PWR1|score:364|RecName: Full=Voltage-gated potassium channel subunit beta-1; AltName: Full=K(+) channel subunit beta-1; AltName: Full=Kv-beta-1	PF00248: Aldo/keto reductase family; 187-302, PF00248: Aldo/keto reductase family; 74-186,	176.37	-0.677038	3.97229e-11	2.16159e-09	129.764	-0.213676	0.0431695	0.141651	659.158	-0.081999	0.413132	0.64101
EMLSAT00000007346	XP_018327333|score:2171|PREDICTED: potassium voltage-gated channel protein Shaker isoform X6 [Agrilus planipennis]	P08510|score:2081|RecName: Full=Potassium voltage-gated channel protein Shaker; AltName: Full=Protein minisleep	PF00520: Ion transport protein; 827-1022, PF02214: BTB/POZ domain; 645-735,	238.723	-0.62679	4.30841e-11	2.33369e-09	171.759	-0.133223	0.338523	0.554023	573.491	-0.301563	9.42614e-06	0.000174855
EMLSAT00000008594	ACO10375|score:1338|ADP,ATP carrier protein 3 [Caligus rogercresseyi]	P18238|score:929|RecName: Full=ADP,ATP carrier protein 3; AltName: Full=ADP/ATP translocase 3; AltName: Full=Adenine nucleotide translocator 3; Short=ANT 3	PF00153: Mitochondrial carrier protein; 109-202, PF00153: Mitochondrial carrier protein; 206-275, PF00153: Mitochondrial carrier protein; 5-102	28570.4	0.351941	4.42023e-11	2.38327e-09	27848.9	0.140047	0.122684	0.291114	11141.9	0.174032	0.0643838	0.192873
EMLSAT00000006486	XP_019871572|score:656|PREDICTED: microtubule-associated protein futsch-like [Aethina tumida]	Q9W596|score:602|RecName: Full=Microtubule-associated protein futsch; AltName: Full=MAP1B homolog; Contains: RecName: Full=Futsch heavy chain; Contains: RecName: Full=Futsch light chain LC(f)	xx	604.413	-0.57613	4.72346e-11	2.53514e-09	434.333	-0.218129	0.109829	0.270165	494.466	-0.462164	6.65888e-05	0.000881287
EMLSAT00000007359	XP_002431946|score:729|Bestrophin-2, putative [Pediculus humanus corporis]	Q6H1V1|score:670|RecName: Full=Bestrophin-3; AltName: Full=Vitelliform macular dystrophy 2-like protein 3	PF01062: Bestrophin, RFP-TM, chloride channel; 7-346	443.396	-0.467847	4.84847e-11	2.59041e-09	332.012	-0.407506	0.00148412	0.0132088	381.512	-0.212229	0.213147	0.431129
EMLSAT00000009255	AGC24778|score:400|superoxide dismutase 1 [Pelodiscus sinensis]	P41973|score:380|RecName: Full=Superoxide dismutase [Cu-Zn]	PF00080: Copper/zinc superoxide dismutase (SODC); 884-1026, PF00014: Kunitz/Bovine pancreatic trypsin inhibitor domain; 347-397, PF00014: Kunitz/Bovine pancreatic trypsin inhibitor domain; 703-758	996.865	-0.450416	5.75644e-11	3.06159e-09	821.636	-0.468638	0.000413812	0.00522756	524.356	-0.677005	1.05841e-09	6.91638e-08
EMLSAT00000005153	ACO12474|score:1252|YIPF6 [Lepeophtheirus salmonis]	Q28CH8|score:479|RecName: Full=Protein YIPF6; AltName: Full=YIP1 family member 6	PF04893: Yip1 domain; 90-219	860.219	0.401918	5.856e-11	3.10051e-09	857.162	0.315483	6.48044e-05	0.00128708	598.356	0.264199	0.00549192	0.0309014
EMLSAT00000000666	ADD38782|score:1294|NADH dehydrogenase flavoprotein 2, mitochondrial [Lepeophtheirus salmonis]	Q0MQI9|score:797|RecName: Full=NADH dehydrogenase [ubiquinone] flavoprotein 2, mitochondrial; AltName: Full=NADH-ubiquinone oxidoreductase 24 kDa subunit; Flags: Precursor	PF01257: Thioredoxin-like [2Fe-2S] ferredoxin; 55-200	2203.35	0.405327	6.09006e-11	3.20998e-09	2108.99	0.140883	0.109354	0.269467	1811.09	-0.0757068	0.309693	0.543053
EMLSAT00000004965	JAT92868|score:276|hypothetical protein, partial [Amblyomma aureolatum]	Q7TNS2|score:224|RecName: Full=MICOS complex subunit Mic10; AltName: Full=Mitochondrial inner membrane organizing system protein 1	PF04418: Domain of unknown function (DUF543); 5-68	1062.24	0.520823	6.31494e-11	3.31365e-09	1057.62	0.251606	0.0507551	0.157887	755.935	-0.0112882	0.921112	0.966693
EMLSAT00000007788	XP_014785331|score:150|PREDICTED: transcription elongation factor, mitochondrial-like [Octopus bimaculoides]	xx	xx	66.0798	-1.21453	6.55157e-11	3.42254e-09	48.9436	-0.391566	0.106671	0.265051	70.3312	0.437758	0.0130744	0.0605351
EMLSAT00000012086	AAM48244|score:2628|pyrroline-5-carboxylase synthase [Tigriopus californicus]	Q9Z110|score:1902|RecName: Full=Delta-1-pyrroline-5-carboxylate synthase; Short=P5CS; AltName: Full=Aldehyde dehydrogenase family 18 member A1; Includes: RecName: Full=Glutamate 5-kinase; Short=GK; AltName: Full=Gamma-glutamyl kinase; Includes: RecName: Full=Gamma-glutamyl phosphate reductase; Short=GPR; AltName: Full=Glutamate-5-semialdehyde dehydrogenase; AltName: Full=Glutamyl-gamma-semialdehy…	PF00696: Amino acid kinase family; 132-392, PF00171: Aldehyde dehydrogenase family; 401-693,	6837.17	-0.608112	6.83957e-11	3.54151e-09	6636.94	-0.730326	1.23053e-09	1.46122e-07	4577.33	-0.492911	0.000647923	0.00568403
EMLSAT00000010233	ACO12031|score:689|Transcription initiation factor TFIID subunit 13 [Lepeophtheirus salmonis]	Q15543|score:381|RecName: Full=Transcription initiation factor TFIID subunit 13; AltName: Full=Transcription initiation factor TFIID 18 kDa subunit; Short=TAF(II)18; Short=TAFII-18; Short=TAFII18	PF02269: Transcription initiation factor IID, 18kD subunit; 37-125	405.608	0.482151	6.80992e-11	3.54151e-09	438.085	0.292998	0.0337774	0.119262	228.759	0.188486	0.0756155	0.215314
EMLSAT00000008796	KFB50831|score:573|AGAP005188-PA-like protein [Anopheles sinensis]	Q8CBH5|score:185|RecName: Full=Major facilitator superfamily domain-containing protein 6; AltName: Full=Macrophage MHC class I receptor 2	PF12832: MFS_1 like family; 9-77, PF01306: LacY proton/sugar symporter; 247-517,	93.4387	-0.714017	6.89449e-11	3.55429e-09	67.9006	-0.457372	0.0321704	0.115211	85.7591	-0.566758	2.97721e-05	0.000463969
EMLSAT00000006923	ADD38586|score:1597|Growth hormone-inducible transmembrane protein [Lepeophtheirus salmonis]	Q91VC9|score:756|RecName: Full=Growth hormone-inducible transmembrane protein; AltName: Full=Mitochondrial morphology and cristae structure 1; Short=MICS1; Flags: Precursor	PF01027: Inhibitor of apoptosis-promoting Bax1; 95-308	1610.49	0.298429	6.94148e-11	3.56289e-09	1574.51	0.207615	0.00858978	0.0457298	989.604	0.0583154	0.490636	0.702351
EMLSAT00000010570	KYO44285|score:378|60S ribosomal protein L23 isoform B [Alligator mississippiensis]	Q9GNE2|score:364|RecName: Full=60S ribosomal protein L23; AltName: Full=AeRpL17A; AltName: Full=L17A	xx	20761.4	0.497086	7.02496e-11	3.59006e-09	22014.6	0.338267	0.00168779	0.0145011	11543.3	0.0827205	0.425945	0.650569
EMLSAT00000000702	ADD24347|score:683|Proteasome maturation protein [Lepeophtheirus salmonis]	Q9Y244|score:181|RecName: Full=Proteasome maturation protein; AltName: Full=Proteassemblin; AltName: Full=Protein UMP1 homolog; Short=hUMP1; AltName: Full=Voltage-gated K channel beta subunit 4.1	PF05348: Proteasome maturation factor UMP1; 14-127	2466.85	0.718891	7.27678e-11	3.70265e-09	2544.04	0.359455	0.000620643	0.00704374	1184.91	0.0746446	0.560192	0.756401
EMLSAT00000007469	AOT99606|score:257|FNII1 [Lepeophtheirus salmonis]	P50282|score:139|RecName: Full=Matrix metalloproteinase-9; Short=MMP-9; AltName: Full=92 kDa gelatinase; AltName: Full=92 kDa type IV collagenase; AltName: Full=Gelatinase B; Short=GELB; Flags: Precursor	PF00040: Fibronectin type II domain; 48-77, PF00040: Fibronectin type II domain; 85-117,	9.75661	2.7929	7.51461e-11	3.79085e-09	12.4343	3.38785	4.24054e-13	1.06306e-10	0.0994807	0.63461	0.840872	NA
EMLSAT00000000753	ACO12624|score:778|40S ribosomal protein S15 [Lepeophtheirus salmonis]	P31674|score:562|RecName: Full=40S ribosomal protein S15	PF00203: Ribosomal protein S19; 50-131	23459.3	0.397919	7.48635e-11	3.79085e-09	24207.8	0.297374	0.02056	0.0836753	12655	0.0909998	0.307983	0.541856
EMLSAT00000004586	ACO12214|score:1174|Proteasome subunit beta type-6 precursor [Lepeophtheirus salmonis]	Q3MHN0|score:582|RecName: Full=Proteasome subunit beta type-6; Flags: Precursor	PF00227: Proteasome subunit; 25-201	2992.11	0.375993	7.81722e-11	3.92665e-09	2787.98	0.186283	0.0124345	0.0594703	1414.63	0.0532443	0.621496	0.801832
EMLSAT00000001802	xx	xx	xx	780.331	-0.458938	8.01782e-11	4.01027e-09	594.361	-0.433466	0.00316543	0.0225379	435.635	-0.395652	0.00908886	0.0456866
EMLSAT00000008655	xx	xx	xx	1418.36	-0.359127	8.0714e-11	4.01997e-09	1249.03	-0.381198	0.000341787	0.00456836	861.835	-0.240118	0.000944697	0.00772208
EMLSAT00000006137	ACO12365|score:1065|60S ribosomal protein L15 [Lepeophtheirus salmonis]	O17445|score:830|RecName: Full=60S ribosomal protein L15	PF00827: Ribosomal L15; 2-193	29145.3	0.44417	8.33884e-11	4.13564e-09	29389.9	0.195915	0.0342126	0.120309	14825.2	0.132565	0.216725	0.436296
EMLSAT00000003799	ADD38111|score:1208|Beta-crystallin A1 [Lepeophtheirus salmonis]	xx	PF00030: Beta/Gamma crystallin; 116-200, PF00030: Beta/Gamma crystallin; 22-76,	2603.15	0.484612	8.54176e-11	4.21848e-09	2495.75	0.556168	1.0702e-07	7.64113e-06	3074.2	0.49056	4.28034e-10	3.11571e-08
EMLSAT00000003905	xx	xx	xx	4093.18	0.731045	8.8318e-11	4.34347e-09	4844.39	1.18146	2.56459e-13	6.72817e-11	2416.11	0.710283	0.0145342	0.0652703
EMLSAT00000011310	XP_018577951|score:662|PREDICTED: polyadenylate-binding protein 2 isoform X3 [Anoplophora glabripennis]	Q28ZX3|score:579|RecName: Full=Polyadenylate-binding protein 2; Short=PABP-2; Short=Poly(A)-binding protein 2; AltName: Full=Nuclear poly(A)-binding protein 1; AltName: Full=Poly(A)-binding protein II; Short=PABII; AltName: Full=Polyadenylate-binding nuclear protein 1	PF00076: RNA recognition motif. (a.k.a. RRM, RBD, or RNP domain); 84-153	1858.14	0.330508	9.19325e-11	4.50239e-09	1722.79	0.0685871	0.450123	0.660294	869.577	0.134958	0.183621	0.3936
EMLSAT00000002822	xx	xx	xx	16.8551	-3.40156	9.32143e-11	4.54623e-09	14.4827	-4.2604	1.96848e-09	2.23138e-07	32.536	1.97791	3.60934e-07	1.0924e-05
EMLSAT00000008645	ACO12412|score:1005|60S ribosomal protein L9 [Lepeophtheirus salmonis]	P50882|score:738|RecName: Full=60S ribosomal protein L9	PF00347: Ribosomal protein L6; 554-633, PF00347: Ribosomal protein L6; 469-542,	27137.5	0.31357	9.67924e-11	4.70123e-09	28388.3	0.261816	0.000277146	0.00389836	15751.2	0.157644	0.0434103	0.14505
EMLSAT00000005408	XP_018006565|score:160|PREDICTED: uncharacterized protein LOC108664483 [Hyalella azteca]	xx	xx	506.344	-0.650746	9.83256e-11	4.75605e-09	402.98	-0.33328	0.00251815	0.0193642	421.138	0.0627866	0.466772	0.683343
EMLSAT00000002912	ACO12368|score:1205|Acyl-protein thioesterase 1 [Lepeophtheirus salmonis]	P70470|score:579|RecName: Full=Acyl-protein thioesterase 1; Short=APT-1; AltName: Full=Lysophospholipase 1; AltName: Full=Lysophospholipase I; Short=LPL-I; Short=LysoPLA I	PF02230: Phospholipase/Carboxylesterase; 20-229	37368	0.406741	1.0343e-10	4.98245e-09	38782.9	0.239921	0.00706879	0.0396534	20936.7	0.184121	0.0225213	0.0890706
EMLSAT00000000607	XP_006825327|score:950|PREDICTED: E3 ubiquitin-protein ligase listerin-like [Saccoglossus kowalevskii]	E1C231|score:880|RecName: Full=E3 ubiquitin-protein ligase listerin; AltName: Full=RING finger protein 160; Short=Zfp-294; AltName: Full=RING-type E3 ubiquitin transferase listerin	PF13639: Ring finger domain; 1540-1589	664.674	-0.775066	1.07578e-10	5.16113e-09	482.423	-0.428444	0.000213742	0.00318523	517.951	-0.0749719	0.44949	0.671064
EMLSAT00000011295	XP_019766605|score:860|PREDICTED: tetratricopeptide repeat protein 37 [Dendroctonus ponderosae]	Q6DFB8|score:604|RecName: Full=Tetratricopeptide repeat protein 37; Short=TPR repeat protein 37; Short=Thespin homolog	PF13181: Tetratricopeptide repeat; 461-489, PF13371: Tetratricopeptide repeat; 14-68,	1805.92	-0.827481	1.11809e-10	5.34231e-09	1263.93	-0.438564	7.42804e-05	0.00143227	1759.87	-0.131223	0.178556	0.386301
EMLSAT00000009511	ADD38895|score:1124|Ras-related protein Rab-8A [Lepeophtheirus salmonis]	P61007|score:898|RecName: Full=Ras-related protein Rab-8A; AltName: Full=Oncogene c-mel; Flags: Precursor	PF00071: Ras family; 51-211, PF00265: Thymidine kinase; 277-441,	2679.6	0.328503	1.21152e-10	5.76525e-09	2616.34	0.206052	0.00323066	0.0228639	1688.49	-0.0481813	0.362923	0.597716
EMLSAT00000001801	XP_013386890|score:742|PREDICTED: SUN domain-containing protein 2-like isoform X2 [Lingula anatina]	Q8BJS4|score:661|RecName: Full=SUN domain-containing protein 2; AltName: Full=Protein unc-84 homolog B; AltName: Full=Sad1/unc-84 protein-like 2	PF07738: Sad1 / UNC-like C-terminal; 349-481	505.481	-0.378445	1.22826e-10	5.82137e-09	468.903	-0.300011	0.00800013	0.0433683	350.581	-0.240391	0.0168178	0.0723614
EMLSAT00000008834	xx	xx	xx	6779.23	0.406634	1.3512e-10	6.3783e-09	6382.48	0.591412	1.68094e-07	1.13222e-05	6695.35	0.392779	1.1391e-05	0.000205195
EMLSAT00000000446	ADD38324|score:445|Cytochrome b-c1 complex subunit 8 [Lepeophtheirus salmonis]	Q9CQ69|score:213|RecName: Full=Cytochrome b-c1 complex subunit 8; AltName: Full=Complex III subunit 8; AltName: Full=Complex III subunit VIII; AltName: Full=Ubiquinol-cytochrome c reductase complex 9.5 kDa protein; AltName: Full=Ubiquinol-cytochrome c reductase complex ubiquinone-binding protein QP-C	PF02939: UcrQ family; 5-79	2136.51	0.57122	1.38357e-10	6.505e-09	2154.41	0.318398	0.00425802	0.0275113	1954.75	-0.0832607	0.269398	0.498688
EMLSAT00000011153	ACO12557|score:1074|Ras-related protein Rab-5C [Lepeophtheirus salmonis]	Q98932|score:826|RecName: Full=Ras-related protein Rab-5C; AltName: Full=Rab5C-like protein	PF00071: Ras family; 23-182	1925.61	0.335528	1.43772e-10	6.73263e-09	1873.66	0.165146	0.0205537	0.0836753	1294.59	0.165618	0.0232331	0.0912269
EMLSAT00000003302	ADD38936|score:740|Histidine triad nucleotide-binding protein 1 [Lepeophtheirus salmonis]	P53795|score:346|RecName: Full=Histidine triad nucleotide-binding protein 1	PF01230: HIT domain; 42-135	1430.19	0.367773	1.70919e-10	7.97213e-09	1511.03	0.222712	0.00295158	0.0214496	898.054	0.191874	0.0512774	0.164319
EMLSAT00000002084	BAF63671|score:779|protein disulfide isomerase-2 [Haemaphysalis longicornis]	P54399|score:710|RecName: Full=Protein disulfide-isomerase; Short=PDI; Short=dPDI; Flags: Precursor	PF00085: Thioredoxin; 36-138, PF00085: Thioredoxin; 394-494, PF13848: Thioredoxin-like domain; 168-367	2373.48	0.530699	1.74926e-10	8.1268e-09	2149.72	0.728582	5.17185e-06	0.000194307	2040.62	-0.0131626	0.890954	0.952399
EMLSAT00000002788	ADD38932|score:1023|NADH dehydrogenase 1 beta subcomplex subunit 8, mitochondrial [Lepeophtheirus salmonis]	Q94545|score:960|RecName: Full=Set1/Ash2 histone methyltransferase complex subunit ASH2; AltName: Full=Absent, small, or homeotic discs protein 2	PF05821: NADH-ubiquinone oxidoreductase ASHI subunit (CI-ASHI or NDUFB8); 367-497, PF00622: SPRY domain; 135-206,	1863.25	0.394808	1.80511e-10	8.35327e-09	1891.54	0.194117	0.0214041	0.0861826	1489.84	-0.0247396	0.753485	0.884417
EMLSAT00000012177	KXJ22034|score:1031|putative uncharacterized protein, chloroplastic [Exaiptasia pallida]	F4KGU4|score:817|RecName: Full=ATP-dependent RNA helicase DEAH12, chloroplastic; Flags: Precursor	PF00271: Helicase conserved C-terminal domain; 349-443, PF00270: DEAD/DEAH box helicase; 115-263, PF07717: Oligonucleotide/oligosaccharide-binding (OB)-fold; 661-743, PF04408: Helicase associated domain (HA2); 506-599	122.699	-0.643726	1.87628e-10	8.64855e-09	98.8818	-0.169392	0.407251	0.622267	250.344	0.0566654	0.642391	0.815198
EMLSAT00000011704	XP_013190261|score:1555|PREDICTED: S-adenosylmethionine synthase isoform X1 [Amyelois transitella]	P40320|score:1480|RecName: Full=S-adenosylmethionine synthase; Short=AdoMet synthase; AltName: Full=Methionine adenosyltransferase; Short=MAT	PF00438: S-adenosylmethionine synthetase, N-terminal domain; 18-115, PF02772: S-adenosylmethionine synthetase, central domain; 129-251, PF02773: S-adenosylmethionine synthetase, C-terminal domain; 253-390	9881.97	-0.402887	1.91427e-10	8.78917e-09	8766.96	-0.277483	6.25006e-11	1.17511e-08	10205.4	-0.172916	0.00813408	0.0419849
EMLSAT00000002291	ADD38735|score:1939|DnaJ homolog subfamily B member 11 [Lepeophtheirus salmonis]	Q9VPQ2|score:1229|RecName: Full=DnaJ homolog shv; AltName: Full=Protein shriveled; Flags: Precursor	PF01556: DnaJ C terminal domain; 257-337, PF00226: DnaJ domain; 23-85,	2811.24	0.328731	1.94565e-10	8.89849e-09	2718.54	0.223779	0.00854882	0.0455978	1625.7	0.091886	0.210964	0.428312
EMLSAT00000006408	ADD38050|score:1069|Peroxiredoxin-2 [Lepeophtheirus salmonis]	P32119|score:717|RecName: Full=Peroxiredoxin-2; AltName: Full=Natural killer cell-enhancing factor B; Short=NKEF-B; AltName: Full=PRP; AltName: Full=Thiol-specific antioxidant protein; Short=TSA; AltName: Full=Thioredoxin peroxidase 1; AltName: Full=Thioredoxin-dependent peroxide reductase 1	PF10417: C-terminal domain of 1-Cys peroxiredoxin; 158-191, PF00578: AhpC/TSA family; 7-137,	5252.56	0.632033	1.99215e-10	9.07588e-09	5355.78	0.447724	1.78256e-06	7.97978e-05	2563.19	0.195781	0.0804116	0.22529
EMLSAT00000008729	ADD24475|score:901|Centromere protein C 1 [Lepeophtheirus salmonis]	P13864|score:141|RecName: Full=DNA (cytosine-5)-methyltransferase 1; Short=Dnmt1; Short=Met-1; AltName: Full=DNA methyltransferase MmuI; Short=DNA MTase MmuI; Short=M.MmuI; AltName: Full=MCMT	PF11699: Mif2/CENP-C like; 712-756, PF02008: CXXC zinc finger domain; 322-365, PF00642: Zinc finger C-x8-C-x5-C-x3-H type (and similar); 37-60	3058.41	-0.246149	2.0613e-10	9.31111e-09	2650.13	-0.215626	0.000736042	0.00791543	2640.02	-0.0463917	0.428577	0.652346
EMLSAT00000002905	XP_012255565|score:2156|PREDICTED: DENN domain-containing protein 5B isoform X4 [Athalia rosae]	A2RSQ0|score:1898|RecName: Full=DENN domain-containing protein 5B; AltName: Full=Rab6IP1-like protein	PF01477: PLAT/LH2 domain; 922-1017, PF03456: uDENN domain; 39-106, PF02759: RUN domain; 1197-1273, PF02759: RUN domain; 755-910, PF02141: DENN (AEX-3) domain; 188-372, PF03455: dDENN domain; 481-554	738.089	-0.351154	2.06717e-10	9.31111e-09	608.875	-0.263115	0.020686	0.0839662	957.381	-0.0501713	0.698266	0.851798
EMLSAT00000004007	ACO13051|score:968|Translocon-associated protein subunit gamma [Lepeophtheirus salmonis]	Q9UNL2|score:583|RecName: Full=Translocon-associated protein subunit gamma; Short=TRAP-gamma; AltName: Full=Signal sequence receptor subunit gamma; Short=SSR-gamma	PF07074: Translocon-associated protein, gamma subunit (TRAP-gamma); 13-185	6813.54	0.467834	2.06755e-10	9.31111e-09	6971.4	0.248177	0.0421789	0.139455	3422.74	0.70677	1.78482e-07	5.88172e-06
EMLSAT00000008356	XP_018009697|score:197|PREDICTED: DNA translocase FtsK-like [Hyalella azteca]	Q9V7U0|score:168|RecName: Full=Pro-resilin; Flags: Precursor	PF00379: Insect cuticle protein; 96-146	16225.7	-1.03796	2.17034e-10	9.73671e-09	14591	-0.997206	1.87403e-05	0.000525894	10981.4	0.324071	0.0780572	0.220574
EMLSAT00000006278	ACO11819|score:2208|Aspartate aminotransferase, cytoplasmic [Lepeophtheirus salmonis]	P05201|score:1362|RecName: Full=Aspartate aminotransferase, cytoplasmic; Short=cAspAT; AltName: Full=Cysteine aminotransferase, cytoplasmic; AltName: Full=Cysteine transaminase, cytoplasmic; Short=cCAT; AltName: Full=Glutamate oxaloacetate transaminase 1; AltName: Full=Transaminase A	PF00155: Aminotransferase class I and II; 373-744	2528.92	0.400527	2.34359e-10	1.0474e-08	2359.43	0.370209	8.42061e-08	6.19573e-06	2942.7	0.256147	0.0057767	0.0322201
EMLSAT00000007222	ACO11927|score:768|Cytochrome c oxidase subunit VIb isoform 2 [Lepeophtheirus salmonis]	O94581|score:236|RecName: Full=Cytochrome c oxidase subunit 6B; AltName: Full=Cytochrome c oxidase polypeptide VIb	PF02297: Cytochrome oxidase c subunit VIb; 81-139	3830.4	0.439216	2.39011e-10	1.06414e-08	3841.69	0.213655	0.0200176	0.0820859	3403.16	-0.0880812	0.220031	0.440254
EMLSAT00000010652	ACO11992|score:1104|Vacuolar proton pump subunit D [Lepeophtheirus salmonis]	Q9V7D2|score:877|RecName: Full=V-type proton ATPase subunit D 1; Short=V-ATPase subunit D 1; AltName: Full=Vacuolar H+ ATPase subunit 36-1; AltName: Full=Vacuolar proton pump subunit D 1; AltName: Full=dV-ATPase D	PF01813: ATP synthase subunit D; 17-211	705.839	0.416658	2.46483e-10	1.09327e-08	679.778	0.322412	0.000348176	0.00464276	501.391	0.212532	0.00637256	0.034834
EMLSAT00000012394	XP_018564952|score:1806|PREDICTED: cactin [Anoplophora glabripennis]	Q9VR99|score:1590|RecName: Full=Cactin; AltName: Full=Cactus-interacting protein	PF09732: Cactus-binding C-terminus of cactin protein; 670-794, PF10312: Conserved mid region of cactin; 348-533, PF01965: DJ-1/PfpI family; 43-159	3114.76	0.420671	2.54122e-10	1.12291e-08	3088.4	0.196205	0.0505789	0.157488	2327.51	0.0335365	0.636368	0.811871
EMLSAT00000001167	XP_968281|score:1912|PREDICTED: rab GDP dissociation inhibitor alpha [Tribolium castaneum]	P21856|score:1609|RecName: Full=Rab GDP dissociation inhibitor alpha; Short=Rab GDI alpha; AltName: Full=Guanosine diphosphate dissociation inhibitor 1; Short=GDI-1; AltName: Full=SMG p25A GDI	PF00996: GDP dissociation inhibitor; 1-436	7908.87	0.246286	2.62296e-10	1.15469e-08	6967.15	0.110645	0.0883055	0.232914	4669.73	0.129325	0.0346788	0.123366
EMLSAT00000008527	ADD24094|score:174|protein ZK643.6 [Lepeophtheirus salmonis]	xx	xx	589.842	-1.70697	2.72869e-10	1.19675e-08	597.504	-1.70585	2.95042e-08	2.50253e-06	298.106	-0.102994	0.629202	0.807006
EMLSAT00000000760	ELU18320|score:1102|hypothetical protein CAPTEDRAFT_224663 [Capitella teleta]	Q9WUU9|score:824|RecName: Full=Germinal-center associated nuclear protein; Short=GANP; AltName: Full=GC-associated DNA primase	PF03399: SAC3/GANP/Nin1/mts3/eIF-3 p25 family; 335-586	443.073	-0.634741	2.80445e-10	1.22541e-08	334.77	-0.39134	0.00193167	0.0159185	266.117	-0.118113	0.285644	0.518169
EMLSAT00000008603	xx	xx	xx	674.025	-1.00477	2.87074e-10	1.24512e-08	526.463	-1.06205	0.000118519	0.00202578	361.496	-1.99039	1.04149e-09	6.87747e-08
EMLSAT00000013075	ACO12786|score:1877|Nucleolysin TIAR [Lepeophtheirus salmonis]	Q01085|score:842|RecName: Full=Nucleolysin TIAR; AltName: Full=TIA-1-related protein	PF00076: RNA recognition motif. (a.k.a. RRM, RBD, or RNP domain); 13-79, PF00076: RNA recognition motif. (a.k.a. RRM, RBD, or RNP domain); 110-180, PF00076: RNA recognition motif. (a.k.a. RRM, RBD, or RNP domain); 227-280	1054.3	0.240909	2.86306e-10	1.24512e-08	972.454	0.172051	0.0131	0.06173	539.274	0.0925843	0.215002	0.433662
EMLSAT00000006717	XP_016657124|score:1319|PREDICTED: bromodomain-containing protein 3 isoform X4 [Acyrthosiphon pisum]	Q7JJ13|score:1192|RecName: Full=Bromodomain-containing protein 2; AltName: Full=Female sterile homeotic-related protein 1; AltName: Full=Fsrg-1; AltName: Full=Protein RING3	PF00439: Bromodomain; 81-162, PF00439: Bromodomain; 302-390,	2530.91	-0.257043	3.01784e-10	1.30411e-08	2061.94	-0.294685	0.00285665	0.0209287	1605.84	-0.10328	0.239851	0.463067
EMLSAT00000006337	ACO12347|score:778|Probable signal peptidase complex subunit 2 [Lepeophtheirus salmonis]	Q5BJI9|score:420|RecName: Full=Probable signal peptidase complex subunit 2; AltName: Full=Microsomal signal peptidase 25 kDa subunit; Short=SPase 25 kDa subunit	PF06703: Microsomal signal peptidase 25 kDa subunit (SPC25); 18-153	2274.95	0.345532	3.07344e-10	1.32327e-08	2283.13	0.217678	0.0172648	0.0743171	1050.94	0.272993	0.0153098	0.0676704
EMLSAT00000001288	xx	xx	xx	335.263	0.456365	3.17887e-10	1.36367e-08	316.887	0.310105	0.0135096	0.0630685	207.566	-0.0409371	0.76055	0.887578
EMLSAT00000006530	ABU41053|score:323|metalloproteinase [Lepeophtheirus salmonis]	xx	xx	1623.94	1.32908	3.19505e-10	1.36562e-08	1478.81	1.20524	2.83711e-05	0.000714749	643.917	1.7566	7.71797e-05	0.000996234
EMLSAT00000001950	XP_017095810|score:2274|PREDICTED: Niemann-Pick C1 protein isoform X1 [Drosophila bipectinata]	Q9VRC9|score:1131|RecName: Full=Niemann-Pick type protein homolog 1B; Flags: Precursor	PF12349: Sterol-sensing domain of SREBP cleavage-activation; 620-773, PF02460: Patched family; 1139-1257,	1885.78	-0.42691	3.32631e-10	1.41657e-08	1453.13	-0.208531	0.0199455	0.0818522	1696.68	0.171373	0.0879635	0.240301
EMLSAT00000012188	XP_008309137|score:635|PREDICTED: retinol dehydrogenase 13-like [Cynoglossus semilaevis]	Q9QYF1|score:499|RecName: Full=Retinol dehydrogenase 11; AltName: Full=Androgen-regulated short-chain dehydrogenase/reductase 1; AltName: Full=Cell line MC/9.IL4-derived protein 1; AltName: Full=M42C60; AltName: Full=Prostate short-chain dehydrogenase/reductase 1; AltName: Full=Retinal reductase 1; Short=RalR1; AltName: Full=Short-chain aldehyde dehydrogenase; Short=SCALD	PF00106: short chain dehydrogenase; 67-202, PF01290: Thymosin beta-4 family; 638-670, PF01290: Thymosin beta-4 family; 688-722, PF01290: Thymosin beta-4 family; 766-795, PF01290: Thymosin beta-4 family; 803-835,	2636.73	-0.352529	3.43125e-10	1.45599e-08	2244.4	-0.277475	0.0100544	0.0510459	2388.53	-0.0914876	0.273901	0.503827
EMLSAT00000010925	AAP55755|score:1239|trypsin 1c, partial [Lepeophtheirus salmonis]	P00765|score:527|RecName: Full=Trypsin-1; AltName: Full=Trypsin I	PF00089: Trypsin; 14-232	69238.3	0.440716	3.45042e-10	1.45886e-08	58427.6	0.564512	1.39483e-05	0.000426426	62665.6	0.36363	0.00311263	0.0196263
EMLSAT00000008659	JAS06994|score:1659|hypothetical protein g.17724 [Clastoptera arizonana]	Q9WV60|score:1567|RecName: Full=Glycogen synthase kinase-3 beta; Short=GSK-3 beta; AltName: Full=Serine/threonine-protein kinase GSK3B	PF00069: Protein kinase domain; 73-357	2120.42	0.216253	3.5259e-10	1.48543e-08	1971.51	0.0672898	0.303715	0.516696	1358.47	0.145327	0.0141684	0.0641036
EMLSAT00000007403	xx	xx	xx	557.091	-0.431557	3.56443e-10	1.49629e-08	505.364	-0.213061	0.0381626	0.129986	541.445	0.0917082	0.493498	0.704649
EMLSAT00000004432	XP_019875241|score:422|PREDICTED: 28S ribosomal protein S31, mitochondrial-like [Aethina tumida]	P82925|score:361|RecName: Full=28S ribosomal protein S31, mitochondrial; Short=MRP-S31; Short=S31mt; Flags: Precursor	PF15433: Mitochondrial 28S ribosomal protein S31; 65-305	868.761	0.275529	3.59182e-10	1.50243e-08	891.303	0.159732	0.0505407	0.157456	463.893	0.0988377	0.225991	0.447122
EMLSAT00000002785	JAS17248|score:513|hypothetical protein g.40382, partial [Clastoptera arizonana]	Q05793|score:193|RecName: Full=Basement membrane-specific heparan sulfate proteoglycan core protein; Short=HSPG; Contains: RecName: Full=Endorepellin; Contains: RecName: Full=LG3 peptide; Flags: Precursor	PF00057: Low-density lipoprotein receptor domain class A; 16-53, PF00089: Trypsin; 303-416,	841.041	-0.768045	3.75644e-10	1.56571e-08	673.537	-0.726162	1.99506e-08	1.78621e-06	1196.34	-0.0131465	0.917519	0.966025
EMLSAT00000010108	XP_003747765|score:225|PREDICTED: trypsin-1 [Galendromus occidentalis]	Q27081|score:190|RecName: Full=Clotting factor B; AltName: Full=Coagulation factor B; Contains: RecName: Full=Clotting factor B light chain; Contains: RecName: Full=Clotting factor B heavy chain; Flags: Precursor	PF00089: Trypsin; 45-298	2384.97	1.61727	4.17512e-10	1.73408e-08	3305.72	2.00694	3.94826e-26	4.94893e-23	3610.48	1.04108	0.0079023	0.0410313
EMLSAT00000007653	ETN58921|score:972|hypothetical protein AND_009470 [Anopheles darlingi]	xx	xx	326.799	-0.781017	4.4912e-10	1.85879e-08	248.87	-0.495286	0.00450868	0.028671	1407.55	-0.206778	0.0124566	0.058135
EMLSAT00000005040	ACO11823|score:1361|Actin, muscle [Lepeophtheirus salmonis]	P07836|score:1324|RecName: Full=Actin, muscle-type A1; Flags: Precursor	PF00022: Actin; 1-257	7220.21	0.450102	4.59243e-10	1.89402e-08	7132.33	0.490255	2.1503e-10	3.46537e-08	10314.7	-0.133827	0.196569	0.409672
EMLSAT00000001057	KDR21547|score:1023|Solute carrier organic anion transporter family member 4A1 [Zootermopsis nevadensis]	Q8K078|score:912|RecName: Full=Solute carrier organic anion transporter family member 4A1; AltName: Full=Organic anion-transporting polypeptide E; Short=OATP-E; AltName: Full=Sodium-independent organic anion transporter E; AltName: Full=Solute carrier family 21 member 12	PF07648: Kazal-type serine protease inhibitor domain; 413-451, PF03137: Organic Anion Transporter Polypeptide (OATP) family; 34-563,	239.16	-0.553492	4.7543e-10	1.95392e-08	164.999	-0.210224	0.0945447	0.244567	317.663	-0.447114	0.00176238	0.0125583
EMLSAT00000004682	ABU41069|score:1004|ribosomal protein L19e [Lepeophtheirus salmonis]	P36241|score:745|RecName: Full=60S ribosomal protein L19	PF01280: Ribosomal protein L19e; 3-149	37959	0.378452	5.40019e-10	2.20434e-08	38672.7	0.241005	0.00634272	0.0366298	21173.4	0.129069	0.121424	0.301099
EMLSAT00000012939	ACO12735|score:1083|Transmembrane emp24 domain-containing protein 2 precursor [Lepeophtheirus salmonis]	A7SXK3|score:761|RecName: Full=Transmembrane emp24 domain-containing protein; Flags: Precursor	PF01105: emp24/gp25L/p24 family/GOLD; 19-198	2212.91	0.579436	5.40114e-10	2.20434e-08	2056.16	0.229801	0.046228	0.14849	1011.07	0.245421	0.0123884	0.0579271
EMLSAT00000001925	JAN35331|score:313|Leucine-rich repeat-containing protein [Daphnia magna]	xx	xx	508.986	-1.04275	5.59365e-10	2.26884e-08	341.163	-0.590605	6.7818e-05	0.00133517	784.629	0.0864362	0.50311	0.712507
EMLSAT00000007220	XP_013784968|score:1190|PREDICTED: tumor suppressor candidate 3-like isoform X1 [Limulus polyphemus]	Q8BTV1|score:995|RecName: Full=Tumor suppressor candidate 3; AltName: Full=Magnesium uptake/transporter TUSC3; AltName: Full=Protein N33; Flags: Precursor	PF00085: Thioredoxin; 46-145, PF04756: OST3 / OST6 family; 159-309,	4312.67	0.522111	5.59778e-10	2.26884e-08	4111.07	0.329604	0.00359723	0.0244608	1770.06	0.166933	0.0678139	0.200187
EMLSAT00000008681	ACO11814|score:457|Ubiquitin-fold modifier 1 precursor [Lepeophtheirus salmonis]	Q176V0|score:412|RecName: Full=Ubiquitin-fold modifier 1; Flags: Precursor	PF03671: Ubiquitin fold modifier 1 protein; 2-77	1591.96	0.37208	5.83654e-10	2.34941e-08	1538.13	0.268928	0.0234063	0.0914607	990.809	0.519653	5.91436e-09	3.09187e-07
EMLSAT00000000961	XP_017468280|score:323|PREDICTED: trifunctional enzyme subunit beta, mitochondrial isoform X2 [Rhagoletis zephyria]	O46629|score:273|RecName: Full=Trifunctional enzyme subunit beta, mitochondrial; AltName: Full=TP-beta; Includes: RecName: Full=3-ketoacyl-CoA thiolase; AltName: Full=Acetyl-CoA acyltransferase; AltName: Full=Beta-ketothiolase; Flags: Precursor	PF02803: Thiolase, C-terminal domain; 17-79	1384.24	0.34655	5.82553e-10	2.34941e-08	1388.66	0.118222	0.237863	0.44685	1225.01	0.0960208	0.445962	0.668006
EMLSAT00000010565	ADD38905|score:973|Collagenase [Lepeophtheirus salmonis]	P08897|score:194|RecName: Full=Collagenase; AltName: Full=Hypodermin C; Short=HC; Flags: Precursor	PF00089: Trypsin; 14-78, PF00089: Trypsin; 80-196,	822.294	0.633443	6.09148e-10	2.44366e-08	741.38	0.781463	2.15978e-06	9.33507e-05	1698.81	0.543149	8.82544e-08	3.15502e-06
EMLSAT00000008486	xx	xx	xx	156.223	-1.18528	6.13004e-10	2.45076e-08	107.785	-1.04864	1.44143e-06	6.66425e-05	174.305	-1.04033	0.00022582	0.0023488
EMLSAT00000000427	XP_012252750|score:1283|PREDICTED: probable JmjC domain-containing histone demethylation protein 2C isoform X1 [Athalia rosae]	Q7LBC6|score:1000|RecName: Full=Lysine-specific demethylase 3B; AltName: Full=JmjC domain-containing histone demethylation protein 2B; AltName: Full=Jumonji domain-containing protein 1B; AltName: Full=Nuclear protein 5qNCA	xx	1204.62	-0.279592	6.27592e-10	2.50058e-08	995.989	-0.362908	0.000141174	0.00233859	871.349	-0.254601	0.0164216	0.0711623
EMLSAT00000007831	ADD24058|score:1423|Malate dehydrogenase, cytoplasmic [Lepeophtheirus salmonis]	P40925|score:921|RecName: Full=Malate dehydrogenase, cytoplasmic; AltName: Full=Cytosolic malate dehydrogenase; AltName: Full=Diiodophenylpyruvate reductase	PF02866: lactate/malate dehydrogenase, alpha/beta C-terminal domain; 137-285, PF00056: lactate/malate dehydrogenase, NAD binding domain; 7-131,	5545	0.28343	6.30407e-10	2.50331e-08	5324.37	0.172849	0.0458156	0.147839	5001.09	0.240019	0.00107084	0.0084528
EMLSAT00000010503	ADD38238|score:552|Cytochrome c oxidase subunit 6A1, mitochondrial [Lepeophtheirus salmonis]	P12074|score:222|RecName: Full=Cytochrome c oxidase subunit 6A1, mitochondrial; AltName: Full=Cytochrome c oxidase polypeptide VIa-liver; AltName: Full=Cytochrome c oxidase subunit VIA-liver; Short=COX VIa-L; Flags: Precursor	PF02046: Cytochrome c oxidase subunit VIa; 20-92	3484.18	0.367295	6.48788e-10	2.56763e-08	3642.7	0.214148	0.0195949	0.0812088	3279.33	-0.0363013	0.594453	0.783139
EMLSAT00000008893	XP_014905937|score:525|PREDICTED: transcriptional regulatory protein AlgP-like [Poecilia latipinna]	P84040|score:501|RecName: Full=Histone H4	PF00125: Core histone H2A/H2B/H3/H4; 28-94	3357.89	0.430318	6.70273e-10	2.64376e-08	3525.75	0.281369	0.0180631	0.0767366	1931.98	0.329878	1.36039e-05	0.000238811
EMLSAT00000010264	ACO12257|score:1279|Vesicle transport protein SEC20 [Lepeophtheirus salmonis]	Q12981|score:275|RecName: Full=Vesicle transport protein SEC20; AltName: Full=BCL2/adenovirus E1B 19 kDa protein-interacting protein 1; AltName: Full=Transformation-related gene 8 protein; Short=TRG-8	PF03908: Sec20; 160-250	450.224	0.442428	6.84614e-10	2.69129e-08	474.805	0.317123	0.00858283	0.0457143	247.129	0.256012	0.02292	0.0903057
EMLSAT00000010949	XP_014294182|score:329|PREDICTED: trypsin-1-like [Halyomorpha halys]	P05981|score:264|RecName: Full=Serine protease hepsin; AltName: Full=Transmembrane protease serine 1; Contains: RecName: Full=Serine protease hepsin non-catalytic chain; Contains: RecName: Full=Serine protease hepsin catalytic chain	PF00089: Trypsin; 108-337	1321.56	0.50765	6.90952e-10	2.70715e-08	1303.97	0.555348	0.00251384	0.0193442	491.365	0.243473	0.0441403	0.147019
EMLSAT00000008337	XP_018012222|score:899|PREDICTED: uncharacterized protein LOC108669409 [Hyalella azteca]	Q96DR7|score:631|RecName: Full=Rho guanine nucleotide exchange factor 26; AltName: Full=SH3 domain-containing guanine exchange factor	PF00621: RhoGEF domain; 223-416	196.6	-1.17315	7.00387e-10	2.735e-08	134.369	-0.542387	0.00322294	0.0228523	277.827	0.499005	0.0176322	0.0746919
EMLSAT00000012841	xx	xx	xx	227.946	-0.636332	7.03657e-10	2.73867e-08	176.386	-0.360856	0.00400011	0.0262661	280.851	0.184189	0.117481	0.294431
EMLSAT00000000302	ABU41079|score:1240|tyrosine 3/tryptophan 5-monooxygenase activation protein [Lepeophtheirus salmonis]	Q2F637|score:1044|RecName: Full=14-3-3 protein zeta	PF00244: 14-3-3 protein; 4-235	30338.5	0.3626	7.56323e-10	2.93393e-08	29663.3	0.135788	0.0245378	0.0944103	22631.9	0.0959968	0.201449	0.415954
EMLSAT00000012430	XP_006032787|score:336|PREDICTED: upstream stimulatory factor 1 isoform X5 [Alligator sinensis]	Q6XBT4|score:308|RecName: Full=Upstream stimulatory factor 1	PF00010: Helix-loop-helix DNA-binding domain; 120-173	461.086	0.434422	7.72952e-10	2.98858e-08	431.959	0.0958025	0.320763	0.534316	278.962	0.10057	0.451247	0.67258
EMLSAT00000009604	ADD24503|score:416|UPF0197 transmembrane protein C11orf10 homolog [Lepeophtheirus salmonis]	Q6DDB3|score:315|RecName: Full=Transmembrane protein 258	PF05251: Uncharacterised protein family (UPF0197); 272-348, PF00057: Low-density lipoprotein receptor domain class A; 12-43,	2414.21	0.493221	7.83604e-10	3.01983e-08	2372.46	0.312235	0.00910302	0.04749	1048.41	0.136022	0.134571	0.322774
EMLSAT00000003076	ADD38047|score:1289|40S ribosomal protein S6 [Lepeophtheirus salmonis]	Q2PQM1|score:935|RecName: Full=40S ribosomal protein S6	PF02463: RecF/RecN/SMC N terminal domain; 48-171, PF01092: Ribosomal protein S6e; 933-1058,	44463.6	0.557097	8.11095e-10	3.11556e-08	43175	0.263397	0.0262172	0.0986184	22146	0.130024	0.147098	0.341313
EMLSAT00000011294	ANA91284|score:155|LysM and putative peptidoglycan-binding domain containing protein [Marsupenaeus japonicus]	xx	xx	1444.28	0.361386	8.22668e-10	3.14972e-08	1400.22	0.288076	0.00101773	0.0100888	943.623	0.0691413	0.372676	0.606714
EMLSAT00000005163	AIL94135|score:983|cytochrome P450 CYP3031A1 [Tigriopus japonicus]	P51590|score:690|RecName: Full=Cytochrome P450 2J3; AltName: Full=CYPIIJ3	PF00067: Cytochrome P450; 30-516	506.856	0.527516	8.34947e-10	3.17604e-08	408.167	0.816124	8.18824e-16	3.29898e-13	424.953	0.809651	2.8428e-09	1.66382e-07
EMLSAT00000000478	XP_014362640|score:856|PREDICTED: lipase 3-like [Papilio machaon]	O46108|score:705|RecName: Full=Lipase 3; Short=DmLip3; Flags: Precursor	PF00561: alpha/beta hydrolase fold; 105-232, PF04083: Partial alpha/beta-hydrolase lipase region; 33-89,	248.623	-1.4604	8.33057e-10	3.17604e-08	135.78	-1.37279	0.0131844	0.061882	110.153	0.0332522	0.933728	0.971662
EMLSAT00000006583	XP_017011246|score:301|PREDICTED: uncharacterized protein LOC108066947 isoform X1 [Drosophila takahashii]	xx	PF02958: Ecdysteroid kinase; 44-337	252.911	-0.446465	8.6466e-10	3.27846e-08	189.102	0.185518	0.159381	0.345166	250.575	0.31199	0.00889946	0.0449704
EMLSAT00000011053	XP_013402881|score:2910|PREDICTED: 5'-3' exoribonuclease 1-like [Lingula anatina]	P97789|score:2691|RecName: Full=5'-3' exoribonuclease 1; Short=mXRN1; AltName: Full=Protein Dhm2; AltName: Full=Strand-exchange protein 1 homolog	PF03159: XRN 5'-3' exonuclease N-terminus; 1-236	791.91	-0.507184	8.71769e-10	3.29478e-08	588.074	-0.458745	0.00106258	0.0104144	505.218	-0.23601	0.00768893	0.0401956
EMLSAT00000007779	XP_012266986|score:1970|PREDICTED: transcriptional repressor CTCFL isoform X2 [Athalia rosae]	Q08705|score:932|RecName: Full=Transcriptional repressor CTCF; AltName: Full=11-zinc finger protein; AltName: Full=CCCTC-binding factor; AltName: Full=CTCFL paralog	PF13465: Zinc-finger double domain; 374-397, PF13465: Zinc-finger double domain; 346-367, PF13465: Zinc-finger double domain; 317-340, PF13465: Zinc-finger double domain; 261-285, PF13465: Zinc-finger double domain; 487-511, PF13465: Zinc-finger double domain; 288-313, PF00096: Zinc finger, C2H2 type; 446-467, PF00096: Zinc finger, C2H2 type; 538-560, PF13894: C2H2-type zinc finger; 416-439,	1674.51	-0.322605	8.77767e-10	3.30682e-08	1460.22	-0.24571	3.89201e-05	0.000883416	1424.1	-0.0602968	0.458499	0.677625
EMLSAT00000007463	ABU41053|score:1741|metalloproteinase [Lepeophtheirus salmonis]	P31579|score:365|RecName: Full=Low choriolytic enzyme; AltName: Full=Choriolysin L; AltName: Full=Hatching enzyme zinc-protease subunit LCE; Flags: Precursor	PF01400: Astacin (Peptidase family M12A); 54-179, PF01400: Astacin (Peptidase family M12A); 207-267,	2999.76	1.24625	9.1065e-10	3.41974e-08	2821.55	1.26012	1.67592e-09	1.94908e-07	27384.1	0.163957	0.358199	0.593677
EMLSAT00000009786	ADD37976|score:801|Glycine cleavage system H protein, mitochondrial [Lepeophtheirus salmonis]	Q9U616|score:377|RecName: Full=Glycine cleavage system H protein, mitochondrial; AltName: Full=Protein pumpless; Flags: Precursor	PF01597: Glycine cleavage H-protein; 26-148	924.624	0.369863	9.32302e-10	3.4899e-08	907.304	0.328215	0.00249337	0.019226	548.982	0.0151237	0.880432	0.948024
EMLSAT00000004748	JAN87308|score:916|Ubiquitin carboxyl-terminal hydrolase [Daphnia magna]	Q6RT24|score:620|RecName: Full=Centromere-associated protein E; AltName: Full=Centromere protein E; Short=CENP-E; AltName: Full=Kinesin superfamily protein 10; Short=KIF10; AltName: Full=Motor domain of KIF10; Flags: Precursor	PF00685: Sulfotransferase domain; 1399-1642, PF02148: Zn-finger in ubiquitin-hydrolases and other protein; 400-461, PF08235: LNS2 (Lipin/Ned1/Smp2); 154-305, PF00443: Ubiquitin carboxyl-terminal hydrolase; 509-1218, PF00225: Kinesin motor domain; 1687-1912, PF04571: lipin, N-terminal conserved region; 38-111	1659.15	-0.301538	9.5288e-10	3.5556e-08	1447.08	-0.192689	0.0212743	0.0858351	1298.38	-0.0795049	0.189947	0.401244
EMLSAT00000006840	XP_015524044|score:2395|PREDICTED: exportin-4-like [Neodiprion lecontei]	Q802D3|score:1927|RecName: Full=Exportin-4	xx	921.946	-0.375609	9.9866e-10	3.71464e-08	714.394	-0.25763	0.00783042	0.0427152	498.772	0.0933664	0.301401	0.535023
EMLSAT00000006849	ACO14840|score:1020|Carboxypeptidase B [Caligus clemensi]	P04069|score:485|RecName: Full=Carboxypeptidase B	PF00246: Zinc carboxypeptidase; 43-287	540.271	0.590744	1.00465e-09	3.7156e-08	449.165	0.879305	2.21895e-06	9.51787e-05	498.454	0.906921	4.45679e-08	1.80484e-06
EMLSAT00000008721	KPJ02307|score:17303|Twitchin [Papilio xuthus]	Q23551|score:9194|RecName: Full=Twitchin; AltName: Full=Uncoordinated protein 22	PF07679: Immunoglobulin I-set domain; 9021-9108, PF07679: Immunoglobulin I-set domain; 2232-2324, PF07679: Immunoglobulin I-set domain; 2386-2452, PF07679: Immunoglobulin I-set domain; 9233-9320, PF07679: Immunoglobulin I-set domain; 5862-5945, PF07679: Immunoglobulin I-set domain; 5565-5647, PF07679: Immunoglobulin I-set domain; 6444-6530, PF07679: Immunoglobulin I-set domain; 4428-4511, PF07679…	4139.55	-0.398657	1.00524e-09	3.7156e-08	3230.58	-0.39807	1.30299e-05	0.000401614	15569.6	-0.484421	5.54577e-14	1.27564e-11
EMLSAT00000008444	xx	xx	xx	46.6298	-1.23536	1.03202e-09	3.80262e-08	29.412	-0.269208	0.262534	0.473806	35.0633	0.274701	0.310825	0.544274
EMLSAT00000006315	ADD38840|score:1084|15-hydroxyprostaglandin dehydrogenase [Lepeophtheirus salmonis]	Q8VCC1|score:282|RecName: Full=15-hydroxyprostaglandin dehydrogenase [NAD(+)]; Short=15-PGDH; AltName: Full=Prostaglandin dehydrogenase 1	PF00106: short chain dehydrogenase; 5-161	647.626	0.376206	1.13697e-09	4.17624e-08	583.604	0.463284	1.74703e-05	0.00049643	462.307	0.237821	0.122123	0.302441
EMLSAT00000000250	XP_015589369|score:1783|PREDICTED: lysosomal alpha-mannosidase isoform X2 [Cephus cinctus]	O09159|score:1527|RecName: Full=Lysosomal alpha-mannosidase; Short=Laman; AltName: Full=Lysosomal acid alpha-mannosidase; AltName: Full=Mannosidase alpha class 2B member 1; AltName: Full=Mannosidase alpha-B; Flags: Precursor	PF07679: Immunoglobulin I-set domain; 97-176, PF07679: Immunoglobulin I-set domain; 8-85, PF09261: Alpha mannosidase, middle domain; 664-735, PF01074: Glycosyl hydrolases family 38 N-terminal domain; 368-658, PF00041: Fibronectin type III domain; 188-282, PF07748: Glycosyl hydrolases family 38 C-terminal domain; 783-1238	320.479	-0.642165	1.14808e-09	4.2039e-08	259.039	-0.381792	0.00282596	0.0208525	330.898	-0.25483	0.072647	0.209559
EMLSAT00000004332	ADD37971|score:534|NADH dehydrogenase 1 beta subcomplex subunit 3 [Lepeophtheirus salmonis]	O43676|score:122|RecName: Full=NADH dehydrogenase [ubiquinone] 1 beta subcomplex subunit 3; AltName: Full=Complex I-B12; Short=CI-B12; AltName: Full=NADH-ubiquinone oxidoreductase B12 subunit	PF08122: NADH-ubiquinone oxidoreductase B12 subunit family; 38-101	1457.38	0.493854	1.15987e-09	4.23388e-08	1519.67	0.2883	0.000782646	0.00832142	1187.78	0.0397844	0.673428	0.83496
EMLSAT00000012582	ACO14857|score:704|glycosyltransferase C17G8.11c [Caligus clemensi]	Q5ZU30|score:130|RecName: Full=Subversion of eukaryotic traffic protein A; AltName: Full=Effector protein SetA; AltName: Full=Subversion of eukaryotic vesicle trafficking A; Includes: RecName: Full=Glucosyltransferase; Includes: RecName: Full=Phosphatidylinositol-3-phosphate-binding domain; AltName: Full=PtdIns(3)P-binding domain	PF04488: Glycosyltransferase sugar-binding region containing DXD motif; 121-207	73.9202	-1.51824	1.27979e-09	4.65716e-08	41.157	-0.295661	0.209705	0.413726	73.3668	0.154231	0.484555	0.697393
EMLSAT00000012731	xx	xx	xx	2721.1	0.423526	1.28696e-09	4.66881e-08	2783.95	0.262116	0.00974033	0.0500145	2544.52	-0.0726603	0.416749	0.643705
EMLSAT00000000933	XP_017083430|score:989|PREDICTED: serine-rich adhesin for platelets isoform X2 [Drosophila eugracilis]	P55197|score:872|RecName: Full=Protein AF-10; AltName: Full=ALL1-fused gene from chromosome 10 protein	PF13831: PHD-finger; 17-52, PF13832: PHD-zinc-finger like domain; 61-177,	1864.66	-0.426445	1.31164e-09	4.74369e-08	1553.49	-0.445726	3.81092e-07	2.26064e-05	1466.22	0.0449566	0.532707	0.734669
EMLSAT00000000527	XP_013390593|score:152|PREDICTED: sequestosome-1-like [Lingula anatina]	xx	xx	232.789	0.575081	1.33213e-09	4.80304e-08	238.466	0.484906	6.29061e-05	0.00125823	460.422	0.228591	0.0238288	0.0930894
EMLSAT00000011732	XP_015239591|score:300|PREDICTED: thyrotropin-releasing hormone-degrading ectoenzyme [Cyprinodon variegatus]	Q10836|score:253|RecName: Full=Thyrotropin-releasing hormone-degrading ectoenzyme; Short=TRH-DE; Short=TRH-degrading ectoenzyme; AltName: Full=Pyroglutamyl-peptidase II; Short=PAP-II; AltName: Full=TRH-specific aminopeptidase; AltName: Full=Thyroliberinase	PF11838: ERAP1-like C-terminal domain; 118-174	27.0394	-2.76654	1.338e-09	4.80943e-08	15.0801	-2.50717	3.44743e-05	0.000817026	4.81954	0.535845	0.575139	0.769148
EMLSAT00000001176	AOT99606|score:290|FNII1 [Lepeophtheirus salmonis]	P14780|score:154|RecName: Full=Matrix metalloproteinase-9; Short=MMP-9; AltName: Full=92 kDa gelatinase; AltName: Full=92 kDa type IV collagenase; AltName: Full=Gelatinase B; Short=GELB; Contains: RecName: Full=67 kDa matrix metalloproteinase-9; Contains: RecName: Full=82 kDa matrix metalloproteinase-9; Flags: Precursor	PF00040: Fibronectin type II domain; 104-133, PF00040: Fibronectin type II domain; 32-73,	6.48244	-4.63586	1.39168e-09	4.98714e-08	5.42878	-2.92319	0.000700123	0.00764577	17.3266	1.58207	0.000689439	0.00598885
EMLSAT00000010075	JAS43641|score:924|hypothetical protein g.34060 [Cuerna arida]	Q9W0T5|score:324|RecName: Full=Transient receptor potential channel pyrexia	PF12796: Ankyrin repeats (3 copies); 113-200, PF12796: Ankyrin repeats (3 copies); 343-453,	415.338	-0.381391	1.3975e-09	4.99276e-08	352.284	-0.413563	3.68578e-05	0.000853784	398.213	-0.000868284	0.991848	0.996957
EMLSAT00000002692	JAN60445|score:2307|Mucin 5AC, oligomeric mucus/gel-forming [Daphnia magna]	Q2PC93|score:1322|RecName: Full=SCO-spondin; Flags: Precursor	PF00754: F5/8 type C domain; 2139-2249, PF00754: F5/8 type C domain; 1965-2076, PF01826: Trypsin Inhibitor like cysteine rich domain; 779-836, PF01826: Trypsin Inhibitor like cysteine rich domain; 896-955, PF00094: von Willebrand factor type D domain; 2532-2679, PF00094: von Willebrand factor type D domain; 995-1142, PF00094: von Willebrand factor type D domain; 555-658, PF00094: von Willebrand f…	4275.67	-0.65803	1.52232e-09	5.42224e-08	2801.28	-0.624619	0.00123789	0.0116761	6313.62	-0.554646	0.00170403	0.0122412
EMLSAT00000001360	KYN00892|score:907|Ribonucleases P/MRP protein subunit POP1 [Cyphomyrmex costatus]	Q99575|score:676|RecName: Full=Ribonucleases P/MRP protein subunit POP1; Short=hPOP1	PF08170: POPLD (NUC188) domain; 518-609, PF06978: Ribonucleases P/MRP protein subunit POP1; 16-168,	254.187	-0.447316	1.53973e-09	5.46766e-08	194.275	-0.221194	0.109599	0.269776	114.94	-0.261141	0.0490977	0.158616
EMLSAT00000006776	ADD38415|score:810|Cation transport regulator-like protein 1 [Lepeophtheirus salmonis]	Q5SPB6|score:234|RecName: Full=Glutathione-specific gamma-glutamylcyclotransferase 1; Short=Gamma-GCG 1; AltName: Full=Cation transport regulator-like protein 1	PF04752: ChaC-like protein; 2-93	73.3131	0.95126	1.554e-09	5.50172e-08	114.322	0.823274	0.0149877	0.067416	36.8716	0.611672	0.00272418	0.0176511
EMLSAT00000008973	ADD24361|score:733|Mitochondrial import receptor subunit TOM20 homolog [Lepeophtheirus salmonis]	Q6DH66|score:297|RecName: Full=Mitochondrial import receptor subunit TOM20 homolog B; AltName: Full=Mitochondrial 20 kDa outer membrane protein B; AltName: Full=Outer mitochondrial membrane receptor Tom20-B	PF02064: MAS20 protein import receptor; 11-131	2105.9	0.539877	1.56375e-09	5.5196e-08	2114.17	0.191057	0.112338	0.27466	766.436	-0.0358384	0.712649	0.859191
EMLSAT00000010994	ADD37932|score:444|Cytochrome b-c1 complex subunit 6, mitochondrial [Lepeophtheirus salmonis]	P99028|score:137|RecName: Full=Cytochrome b-c1 complex subunit 6, mitochondrial; AltName: Full=Complex III subunit 6; AltName: Full=Complex III subunit VIII; AltName: Full=Cytochrome c1 non-heme 11 kDa protein; AltName: Full=Mitochondrial hinge protein; AltName: Full=Ubiquinol-cytochrome c reductase complex 11 kDa protein; Flags: Precursor	PF02320: Ubiquinol-cytochrome C reductase hinge protein; 27-87	2055.13	0.346745	1.71466e-09	6.03417e-08	2069.3	0.165082	0.0427552	0.140783	1858.27	0.0373201	0.698592	0.852106
EMLSAT00000000140	xx	xx	xx	98.4509	-0.932947	1.7638e-09	6.18857e-08	83.1824	-0.303878	0.0593149	0.176879	57.2171	-0.272957	0.157375	0.356433
EMLSAT00000001572	JAS23429|score:546|hypothetical protein g.24308, partial [Clastoptera arizonana]	Q9VWE0|score:147|RecName: Full=Cytokine receptor; AltName: Full=Protein domeless; Flags: Precursor	PF09240: Interleukin-6 receptor alpha chain, binding; 167-216	335.987	-0.450807	1.84551e-09	6.43682e-08	255.66	-0.426862	3.72396e-05	0.000853863	288.534	-0.0408967	0.771829	0.893578
EMLSAT00000010456	XP_014210981|score:1037|PREDICTED: probable histone-lysine N-methyltransferase CG1716 isoform X2 [Copidosoma floridanum]	Q9VYD1|score:729|RecName: Full=Probable histone-lysine N-methyltransferase CG1716	PF00397: WW domain; 1635-1664, PF00856: SET domain; 757-862, PF08236: SRI (Set2 Rpb1 interacting) domain; 1872-1962	1088.14	-0.273985	1.84233e-09	6.43682e-08	926.503	-0.186982	0.014447	0.0658951	785.894	-0.0703223	0.450521	0.672007
EMLSAT00000009995	XP_014242046|score:3964|PREDICTED: E3 ubiquitin-protein ligase UBR3 isoform X3 [Cimex lectularius]	Q5U430|score:2658|RecName: Full=E3 ubiquitin-protein ligase UBR3; AltName: Full=N-recognin-3; AltName: Full=RING-type E3 ubiquitin transferase UBR3; AltName: Full=Ubiquitin-protein ligase E3-alpha-3; AltName: Full=Ubiquitin-protein ligase E3-alpha-III; AltName: Full=Zinc finger protein 650	PF02207: Putative zinc finger in N-recognin (UBR box); 80-149	3073.08	-0.438811	1.92846e-09	6.70626e-08	2402.73	-0.337342	0.000234888	0.00342375	2604.43	0.0270569	0.749953	0.882826
EMLSAT00000004072	ACO14866|score:1469|Succinyl-CoA ligase subunit alpha, mitochondrial precursor [Caligus clemensi]	Q94522|score:1001|RecName: Full=Succinate--CoA ligase [ADP/GDP-forming] subunit alpha, mitochondrial; AltName: Full=Succinyl-CoA synthetase subunit alpha; Short=SCS-alpha; Flags: Precursor	PF00549: CoA-ligase; 220-343, PF02629: CoA binding domain; 161-201, PF02629: CoA binding domain; 34-127	5317.27	0.301823	1.99019e-09	6.9005e-08	5039.66	0.175374	0.0188707	0.0790787	4068.9	-0.027921	0.640247	0.813835
EMLSAT00000007588	KDR22268|score:3829|putative phospholipid-transporting ATPase IIB [Zootermopsis nevadensis]	A1A4J6|score:3694|RecName: Full=Probable phospholipid-transporting ATPase IIB; AltName: Full=ATPase class II type 9B	PF00702: haloacid dehalogenase-like hydrolase; 399-816, PF00122: E1-E2 ATPase; 148-378,	1471.65	-0.339345	2.0832e-09	7.20173e-08	1165.4	-0.242148	0.0118146	0.0573013	1416.16	-0.153565	0.0185065	0.0773415
EMLSAT00000002557	ACO11756|score:330|RNA-binding protein 3 [Lepeophtheirus salmonis]	W8E7I1|score:149|RecName: Full=RNA-binding protein 3; AltName: Full=RNA-binding motif protein 3	PF00076: RNA recognition motif. (a.k.a. RRM, RBD, or RNP domain); 9-72	18603	0.40842	2.13841e-09	7.37092e-08	17705	0.184554	0.124555	0.293403	6276.34	-0.111745	0.460782	0.679591
EMLSAT00000004392	XP_015595742|score:11236|PREDICTED: pre-mRNA-processing-splicing factor 8 [Cephus cinctus]	Q99PV0|score:11174|RecName: Full=Pre-mRNA-processing-splicing factor 8; AltName: Full=Splicing factor Prp8	PF10596: U6-snRNA interacting domain of PrP8; 1474-1633, PF10598: RNA recognition motif of the spliceosomal PrP8; 1018-1110, PF10597: U5-snRNA binding site 2 of PrP8; 1241-1375, PF08083: PROCN (NUC071) domain; 425-833, PF08084: PROCT (NUC072) domain; 2304-2345, PF08084: PROCT (NUC072) domain; 2243-2302, PF01398: JAB1/Mov34/MPN/PAD-1 ubiquitin protease; 2132-2233, PF08082: PRO8NT (NUC069), PrP8 N-…	2519.37	-0.365431	2.15762e-09	7.41541e-08	2020.13	-0.361932	0.000235302	0.00342375	1218.09	-0.170609	0.00325994	0.0203875
EMLSAT00000003257	XP_014283677|score:354|PREDICTED: mucin-12-like [Halyomorpha halys]	xx	xx	429.371	-0.926855	2.24577e-09	7.69586e-08	290.337	-0.926111	1.19265e-08	1.14019e-06	555.146	-0.195458	0.283375	0.516199
EMLSAT00000010611	XP_001658334|score:1472|AAEL007409-PA, partial [Aedes aegypti]	Q7KVA1|score:1399|RecName: Full=Xylosyltransferase oxt; AltName: Full=Imaginal disk type I; AltName: Full=Peptide O-xylosyltransferase	PF12529: Xylosyltransferase C terminal; 567-701, PF02485: Core-2/I-Branching enzyme; 267-521, PF01822: WSC domain; 154-232	497.186	-0.559044	2.41639e-09	8.25648e-08	369.358	-0.388207	0.0100348	0.0509843	341.673	-0.207872	0.0184688	0.0772673
EMLSAT00000011863	ACO13119|score:933|Peptidyl-prolyl cis-trans isomerase 5 precursor [Lepeophtheirus salmonis]	P52013|score:666|RecName: Full=Peptidyl-prolyl cis-trans isomerase 5; Short=PPIase 5; AltName: Full=Cyclophilin-5; AltName: Full=Rotamase 5; Flags: Precursor	PF00160: Cyclophilin type peptidyl-prolyl cis-trans isomerase/CLD; 15-171	9821.32	0.731189	2.47528e-09	8.43319e-08	9485.62	0.536517	0.000995048	0.00992497	4275.83	0.0575596	0.691085	0.847534
EMLSAT00000002457	KZC11302|score:143|Ribonuclease H1 [Dufourea novaeangliae]	xx	PF00075: RNase H; 11-127	997.852	0.934596	2.55876e-09	8.6924e-08	1266.3	0.524454	0.00719993	0.0402493	679.492	0.308004	0.261302	0.488747
EMLSAT00000010620	XP_002429867|score:397|conserved hypothetical protein [Pediculus humanus corporis]	A8E7I5|score:358|RecName: Full=Tetratricopeptide repeat protein 36; Short=TPR repeat protein 36	PF00515: Tetratricopeptide repeat; 122-150, PF13414: TPR repeat; 49-113,	556.362	1.25306	2.57595e-09	8.72556e-08	733.867	0.864906	2.69861e-07	1.69128e-05	300.827	0.106339	0.585187	0.77719
EMLSAT00000000639	ACO12893|score:1054|40S ribosomal protein S3 [Lepeophtheirus salmonis]	Q90YS2|score:899|RecName: Full=40S ribosomal protein S3	PF00189: Ribosomal protein S3, C-terminal domain; 95-147, PF07650: KH domain; 10-82,	28983.3	0.334149	2.59839e-09	8.7763e-08	29812.2	0.198656	0.0155967	0.069166	15913.8	0.176036	0.0714227	0.20738
EMLSAT00000011524	XP_012273151|score:1247|PREDICTED: transcription initiation factor IIB [Orussus abietinus]	P29052|score:1208|RecName: Full=Transcription initiation factor IIB; AltName: Full=General transcription factor TFIIB	PF08271: TFIIB zinc-binding; 6-47, PF00382: Transcription factor TFIIB repeat; 113-183, PF00382: Transcription factor TFIIB repeat; 207-277	940.583	0.298345	2.61688e-09	8.81342e-08	871.128	0.125761	0.116445	0.280297	465.921	0.05608	0.455273	0.675023
EMLSAT00000001972	ADD38384|score:1750|ascorbate peroxidase [Lepeophtheirus salmonis]	Q539E5|score:270|RecName: Full=Putative ascorbate peroxidase; AltName: Full=HvAPX1; Flags: Precursor	PF00141: Peroxidase; 49-264	84.6401	1.96101	2.70914e-09	9.09806e-08	84.7926	1.18688	0.0114569	0.0561693	399.576	0.705401	0.103573	0.269562
EMLSAT00000007252	xx	xx	xx	206.005	2.31806	2.84929e-09	9.52901e-08	389.128	2.86305	8.45796e-08	6.19573e-06	101.284	2.49761	5.21667e-05	0.000729889
EMLSAT00000008050	ADN88903|score:353|abnormal spindle-like microcephaly-associated protein, partial [Hippopotamus amphibius]	P62292|score:344|RecName: Full=Abnormal spindle-like microcephaly-associated protein homolog	PF00612: IQ calmodulin-binding motif; 176-194, PF00612: IQ calmodulin-binding motif; 54-71, PF00612: IQ calmodulin-binding motif; 107-126, PF00612: IQ calmodulin-binding motif; 133-150, PF00612: IQ calmodulin-binding motif; 198-215,	82.7154	-0.82839	2.85731e-09	9.52901e-08	72.8592	-0.470015	0.00108619	0.0105872	49.9007	-0.0419527	0.828944	0.921087
EMLSAT00000009713	KDR19357|score:4503|Intron-binding protein aquarius, partial [Zootermopsis nevadensis]	O60306|score:4373|RecName: Full=Intron-binding protein aquarius; AltName: Full=Intron-binding protein of 160 kDa; Short=IBP160	PF05405: Mitochondrial ATP synthase B chain precursor (ATP-synt_B); 1699-1857, PF13086: AAA domain; 1014-1294, PF13087: AAA domain; 1303-1493	8942.83	0.314854	2.86178e-09	9.52901e-08	8536.2	0.149632	0.0527802	0.162017	7277.99	-0.000559573	0.993821	0.997638
EMLSAT00000011706	XP_011147746|score:187|PREDICTED: SWI5-dependent HO expression protein 3 [Harpegnathos saltator]	xx	xx	190.36	-1.03595	2.94375e-09	9.77425e-08	132.361	-0.331447	0.0268986	0.100411	201.262	0.124813	0.451314	0.67258
EMLSAT00000005948	xx	xx	xx	925.986	0.370267	3.03472e-09	1.00237e-07	949.01	0.298632	0.00280671	0.0207803	812.674	-0.0417746	0.639933	0.813835
EMLSAT00000006079	ACO11142|score:288|Mitochondrial 28S ribosomal protein S21 [Caligus rogercresseyi]	xx	PF01165: Ribosomal protein S21; 51-92	211.113	0.461075	3.03593e-09	1.00237e-07	231.784	0.186181	0.0512629	0.158873	138.496	0.0447056	0.7613	0.88782
EMLSAT00000007936	JAN91169|score:3541|Sortilin-related receptor [Daphnia magna]	Q95209|score:2330|RecName: Full=Sortilin-related receptor; AltName: Full=Low-density lipoprotein receptor relative with 11 ligand-binding repeats; Short=LDLR relative with 11 ligand-binding repeats; Short=LR11; AltName: Full=SorLA-1; AltName: Full=Sorting protein-related receptor containing LDLR class A repeats; Short=SorLA; Flags: Precursor	PF00057: Low-density lipoprotein receptor domain class A; 1140-1175, PF00057: Low-density lipoprotein receptor domain class A; 1101-1136, PF00057: Low-density lipoprotein receptor domain class A; 1180-1216, PF00057: Low-density lipoprotein receptor domain class A; 1334-1363, PF00057: Low-density lipoprotein receptor domain class A; 1061-1097, PF00057: Low-density lipoprotein receptor domain class…	985.348	-0.408181	3.16237e-09	1.04119e-07	1001.8	-0.430832	0.0461863	0.148463	977.647	-0.179149	0.0899007	0.244374
EMLSAT00000011458	XP_012533010|score:1536|PREDICTED: serine/threonine-protein kinase WNK1 isoform X4 [Monomorium pharaonis]	Q9H4A3|score:1293|RecName: Full=Serine/threonine-protein kinase WNK1; AltName: Full=Erythrocyte 65 kDa protein; Short=p65; AltName: Full=Kinase deficient protein; AltName: Full=Protein kinase lysine-deficient 1; AltName: Full=Protein kinase with no lysine 1; Short=hWNK1	PF12202: Oxidative-stress-responsive kinase 1 C terminal; 564-604, PF00069: Protein kinase domain; 284-533,	3101.67	-0.297044	3.38279e-09	1.11065e-07	2771.17	-0.352127	0.000557952	0.00652255	3242.75	-0.0315567	0.72659	0.867861
EMLSAT00000007173	EFX68016|score:191|hypothetical protein DAPPUDRAFT_260744 [Daphnia pulex]	xx	PF00379: Insect cuticle protein; 85-119	2948.04	0.849017	3.45532e-09	1.13131e-07	3097.82	0.996767	1.09125e-05	0.000348735	5.11131	0.364641	0.513336	0.719751
EMLSAT00000008648	ADD38142|score:836|40S ribosomal protein S10 [Lepeophtheirus salmonis]	Q962R9|score:506|RecName: Full=40S ribosomal protein S10 [Spodoptera frugiperda]	PF03501: Plectin/S10 domain; 3-96	29443.7	0.518267	3.62155e-09	1.17916e-07	30891	0.282759	0.000903637	0.00925039	18298.1	0.172266	0.0622966	0.188695
EMLSAT00000011399	xx	xx	xx	35.3757	1.0026	3.61461e-09	1.17916e-07	31.6432	0.0864733	0.670907	0.819238	13.3258	0.448582	0.219567	0.439785
EMLSAT00000012830	XP_012944685|score:1069|PREDICTED: maestro heat-like repeat-containing protein family member 1 isoform X3 [Aplysia californica]	Q8NDA8|score:919|RecName: Full=Maestro heat-like repeat-containing protein family member 1; AltName: Full=HEAT repeat-containing protein 7A	xx	444.959	-0.695599	3.72446e-09	1.20932e-07	368.005	-0.448136	0.0144609	0.0659127	525.959	0.264153	0.066459	0.197542
EMLSAT00000003644	JAT15030|score:187|hypothetical protein g.23187, partial [Graphocephala atropunctata]	Q9V7U0|score:160|RecName: Full=Pro-resilin; Flags: Precursor	PF00379: Insect cuticle protein; 50-100	9325.14	-0.897401	4.07792e-09	1.32044e-07	9127.39	-0.828922	0.000399027	0.0050921	6774.71	0.432249	0.032363	0.117648
EMLSAT00000010638	JAN70485|score:297|hypothetical protein [Daphnia magna]	Q921U8|score:264|RecName: Full=Smoothelin	PF00307: Calponin homology (CH) domain; 87-191	1732.14	0.47383	4.10193e-09	1.32456e-07	1619.22	0.217758	0.00112025	0.0108291	5939.61	-0.137239	0.117077	0.293804
EMLSAT00000012769	XP_015907551|score:3194|PREDICTED: laminin subunit beta-1-like isoform X1 [Parasteatoda tepidariorum]	P11046|score:2690|RecName: Full=Laminin subunit beta-1; AltName: Full=Laminin B1 chain; Flags: Precursor	PF00055: Laminin N-terminal (Domain VI); 38-284, PF00053: Laminin EGF-like (Domains III and V); 765-805, PF00053: Laminin EGF-like (Domains III and V); 873-922, PF00053: Laminin EGF-like (Domains III and V); 391-448, PF00053: Laminin EGF-like (Domains III and V); 504-544, PF00053: Laminin EGF-like (Domains III and V); 286-334, PF00053: Laminin EGF-like (Domains III and V); 1024-1066, PF00053: Lam…	3932.07	-0.288824	4.13974e-09	1.33311e-07	3327.21	-0.47582	7.08048e-09	7.0782e-07	3131.79	-0.273009	0.00287123	0.0183558
EMLSAT00000008013	ADD38630|score:1238|Ribulose-phosphate 3-epimerase [Lepeophtheirus salmonis]	Q96AT9|score:720|RecName: Full=Ribulose-phosphate 3-epimerase; AltName: Full=Ribulose-5-phosphate-3-epimerase	PF00834: Ribulose-phosphate 3 epimerase family; 8-204	259.345	0.479997	4.15149e-09	1.33324e-07	281.126	0.456303	0.000224109	0.00331347	209.729	1.10565	1.23122e-17	7.08012e-15
EMLSAT00000007923	XP_013779280|score:1445|PREDICTED: WASH complex subunit 7-like [Limulus polyphemus]	Q2M389|score:1296|RecName: Full=WASH complex subunit SWIP; AltName: Full=Strumpellin and WASH-interacting protein; Short=SWIP	PF14746: WASH complex subunit 7, C-terminal; 875-1016, PF14744: WASH complex subunit 7; 516-859, PF14745: WASH complex subunit 7, N-terminal; 93-514	1499.1	0.345886	4.18469e-09	1.34024e-07	1491.67	0.053934	0.478798	0.683451	1144.67	-0.0596147	0.39895	0.628969
EMLSAT00000003564	XP_565625|score:1106|AGAP002194-PA [Anopheles gambiae str. PEST]	P42335|score:844|RecName: Full=Inositol-trisphosphate 3-kinase B; AltName: Full=Inositol 1,4,5-trisphosphate 3-kinase B; Short=IP3 3-kinase B; Short=IP3K B; Short=InsP 3-kinase B	PF03770: Inositol polyphosphate kinase; 264-383, PF03770: Inositol polyphosphate kinase; 390-450,	489.817	0.564918	4.23438e-09	1.35247e-07	519.603	0.356879	0.010352	0.0521111	336.528	0.424884	9.49475e-05	0.00116833
EMLSAT00000011789	JAN45379|score:408|Sodium/chloride dependent transporter [Daphnia magna]	Q9VR07|score:257|RecName: Full=Sodium- and chloride-dependent GABA transporter ine; AltName: Full=Protein inebriated; AltName: Full=Protein receptor oscillation A	PF00209: Sodium:neurotransmitter symporter family; 149-563	433.955	-0.565455	4.26572e-09	1.35879e-07	354.195	-0.575206	7.4541e-05	0.00143227	773.937	-0.037907	0.83909	0.925873
EMLSAT00000009221	xx	xx	xx	215.622	-0.612487	4.30158e-09	1.36651e-07	148.439	-0.144763	0.156975	0.34185	178.001	-0.282271	0.081127	0.226576
EMLSAT00000008586	ACO15191|score:899|Probable adenylate kinase isoenzyme F38B2.4 [Caligus clemensi]	Q20140|score:395|RecName: Full=Adenylate kinase isoenzyme 1; Short=AK 1; AltName: Full=ATP-AMP transphosphorylase 1; AltName: Full=ATP:AMP phosphotransferase; AltName: Full=Adenylate monophosphate kinase	PF00406: Adenylate kinase; 23-172	1463.43	0.399978	4.3488e-09	1.37778e-07	1461.05	0.269661	0.0161599	0.0708509	12079.8	0.203296	0.0207344	0.0837406
EMLSAT00000009573	XP_013799333|score:667|PREDICTED: HEAT repeat-containing protein 1 [Apteryx australis mantelli]	Q7SY48|score:628|RecName: Full=HEAT repeat-containing protein 1; AltName: Full=Protein BAP28	PF08146: BP28CT (NUC211) domain; 1650-1762	1675.62	-0.691624	4.41183e-09	1.394e-07	1190.5	-0.554428	0.000359538	0.0047605	834.177	-0.143872	0.130236	0.316202
EMLSAT00000002453	ACO11649|score:1555|Zinc transporter 2 [Caligus rogercresseyi]	Q2HJ10|score:989|RecName: Full=Zinc transporter 2; Short=ZnT-2; AltName: Full=Solute carrier family 30 member 2	PF01545: Cation efflux family; 92-379	334.265	-0.594287	4.43368e-09	1.39714e-07	299.838	-0.453823	9.25331e-06	0.000306119	756.092	0.0658241	0.582539	0.774529
EMLSAT00000004096	ACO12186|score:492|Small ubiquitin-related modifier precursor [Lepeophtheirus salmonis]	P55853|score:342|RecName: Full=Small ubiquitin-related modifier; Short=SUMO; AltName: Full=Ubiquitin-like protein SMT3; Flags: Precursor	PF11976: Ubiquitin-2 like Rad60 SUMO-like; 11-80	2368.41	0.388634	4.54063e-09	1.42702e-07	2374.73	0.209668	0.00314787	0.0224754	749.16	-0.107862	0.445554	0.667838
EMLSAT00000011655	ACO10657|score:811|Zinc finger A20 and AN1 domain-containing stress-associated protein 6 [Caligus rogercresseyi]	O76080|score:355|RecName: Full=AN1-type zinc finger protein 5; AltName: Full=Zinc finger A20 domain-containing protein 2; AltName: Full=Zinc finger protein 216	PF01428: AN1-like Zinc finger; 179-217, PF01754: A20-like zinc finger; 12-36,	2491.56	0.348259	4.65347e-09	1.45858e-07	2297.65	0.244779	0.00164036	0.0142326	1982.89	0.210356	0.00232402	0.0155761
EMLSAT00000013042	XP_001989100|score:175|GH11536 [Drosophila grimshawi]	xx	PF10200: NADH:ubiquinone oxidoreductase, NDUFS5-15kDa; 95-152	1501.12	0.285293	4.77676e-09	1.49325e-07	1510.61	0.108864	0.141767	0.319199	1416.51	-0.0569417	0.459669	0.678647
EMLSAT00000006238	ADD38883|score:1259|carbonic anhydrase 5 [Lepeophtheirus salmonis]	Q10462|score:395|RecName: Full=Putative carbonic anhydrase 5; AltName: Full=Carbonate dehydratase 5; Flags: Precursor	PF00194: Eukaryotic-type carbonic anhydrase; 29-271	60.8025	1.4755	4.85556e-09	1.51385e-07	45.9012	1.45906	3.61633e-08	2.93495e-06	593.039	0.549908	0.00737892	0.0389646
EMLSAT00000009662	ACO11845|score:711|Fatty acid-binding protein [Lepeophtheirus salmonis]	Q8MUC1|score:181|RecName: Full=Fatty acid-binding protein	xx	959.606	0.721119	4.91806e-09	1.52928e-07	970.341	0.674514	8.27601e-09	8.07627e-07	604.003	0.468706	2.07472e-06	4.89966e-05
EMLSAT00000011033	XP_014205798|score:235|PREDICTED: bipolar kinesin KRP-130 isoform X1 [Copidosoma floridanum]	P28025|score:139|RecName: Full=Kinesin-like protein KIF11-B; AltName: Full=Kinesin-5; AltName: Full=Kinesin-related motor protein Eg5-1; Short=XLEg5K1; Short=XlEg5	xx	850.095	-0.372814	4.99031e-09	1.54765e-07	687.787	-0.363127	0.000216695	0.00321227	394.655	-0.299379	0.0173952	0.0740148
EMLSAT00000005883	XP_014667810|score:1526|PREDICTED: transcription termination factor 2-like [Priapulus caudatus]	P34739|score:1382|RecName: Full=Transcription termination factor 2; AltName: Full=Protein lodestar; AltName: Full=RNA polymerase II termination factor; AltName: Full=Transcription release factor 2	PF00271: Helicase conserved C-terminal domain; 1056-1134, PF00176: SNF2 family N-terminal domain; 581-952,	510.556	-0.346367	5.0063e-09	1.54853e-07	440.217	-0.177815	0.0221283	0.0880216	252.581	-0.0606971	0.588331	0.778662
EMLSAT00000007098	XP_012284304|score:1418|PREDICTED: protein arginine N-methyltransferase 7 [Orussus abietinus]	B3NP10|score:1302|RecName: Full=Protein arginine N-methyltransferase 7	PF06325: Ribosomal protein L11 methyltransferase (PrmA); 68-128	1111.53	-0.307655	5.0569e-09	1.56007e-07	911.827	-0.22852	0.00677555	0.038477	519.609	-0.0705578	0.439699	0.662516
EMLSAT00000004892	ACO14812|score:843|Adenylate kinase isoenzyme 1 [Caligus clemensi]	Q9R0Y5|score:440|RecName: Full=Adenylate kinase isoenzyme 1; Short=AK 1; AltName: Full=ATP-AMP transphosphorylase 1; AltName: Full=ATP:AMP phosphotransferase; AltName: Full=Adenylate monophosphate kinase; AltName: Full=Myokinase	PF00406: Adenylate kinase; 16-166	136.301	0.548334	5.16402e-09	1.58895e-07	132.052	0.632132	3.19115e-08	2.66176e-06	1540.54	-0.213048	0.0216233	0.0863804
EMLSAT00000005346	KZS06988|score:221|Major facilitator superfamily transporter 3 [Daphnia magna]	Q6INC8|score:128|RecName: Full=Vesicular glutamate transporter 1; Short=VGluT1; AltName: Full=Solute carrier family 17 member 7	xx	110.535	0.863214	5.2435e-09	1.60919e-07	111.218	0.656661	0.0015595	0.0137121	145.49	0.62452	3.79659e-06	8.10104e-05
EMLSAT00000008076	KFM60107|score:635|Transposable element P transposase, partial [Stegodyphus mimosarum]	Q0P5B4|score:162|RecName: Full=THAP domain-containing protein 3	PF05485: THAP domain; 4-99	97.5065	-1.41193	5.29703e-09	1.62139e-07	58.1522	-0.193471	0.353315	0.570565	54.6121	0.0928342	0.658701	0.826337
EMLSAT00000000143	KOX69806|score:1742|UDP-glucose 6-dehydrogenase [Melipona quadrifasciata]	O02373|score:1680|RecName: Full=UDP-glucose 6-dehydrogenase; Short=UDP-Glc dehydrogenase; Short=UDP-GlcDH; Short=UDPGDH; AltName: Full=Protein sugarless; AltName: Full=Protein suppenkasper	PF03721: UDP-glucose/GDP-mannose dehydrogenase family, NAD binding domain; 4-188, PF00984: UDP-glucose/GDP-mannose dehydrogenase family, central domain; 213-310, PF03720: UDP-glucose/GDP-mannose dehydrogenase family, UDP binding domain; 332-438	929.002	0.741697	5.51902e-09	1.68495e-07	928.697	0.595687	0.000142122	0.00233869	596.036	0.434355	8.84053e-05	0.00111486
EMLSAT00000002254	xx	xx	xx	328.978	-0.8038	5.61071e-09	1.7085e-07	244.734	-0.387214	0.0140061	0.0646492	265.208	0.0416143	0.739304	0.876084
EMLSAT00000001460	XP_002427011|score:1423|GPI ethanolamine phosphate transferase, putative [Pediculus humanus corporis]	Q8TEQ8|score:1073|RecName: Full=GPI ethanolamine phosphate transferase 3; AltName: Full=Phosphatidylinositol-glycan biosynthesis class O protein; Short=PIG-O	PF01663: Type I phosphodiesterase / nucleotide pyrophosphatase; 167-265	2105.66	-0.59549	5.72526e-09	1.73888e-07	1596.34	-0.345244	0.00385229	0.0256086	1317.79	-0.0658485	0.405979	0.634311
EMLSAT00000001998	XP_018910737|score:595|PREDICTED: breast cancer type 2 susceptibility protein homolog isoform X1 [Bemisia tabaci]	O35923|score:473|RecName: Full=Breast cancer type 2 susceptibility protein homolog; AltName: Full=Fanconi anemia group D1 protein homolog	PF09103: BRCA2, oligonucleotide/oligosaccharide-binding, domain 1; 633-732, PF09104: BRCA2, oligonucleotide/oligosaccharide-binding, domain 3; 986-1093, PF09169: BRCA2, helical; 556-628	317.387	-0.554139	5.81565e-09	1.76178e-07	243.878	-0.21807	0.12335	0.291891	181.644	-0.0419698	0.715714	0.861478
EMLSAT00000007948	XP_019764615|score:1825|PREDICTED: ADAMTS-like protein 1 isoform X2 [Dendroctonus ponderosae]	Q8N6G6|score:578|RecName: Full=ADAMTS-like protein 1; Short=ADAMTSL-1; AltName: Full=Punctin-1; Flags: Precursor	PF07679: Immunoglobulin I-set domain; 785-862, PF00090: Thrombospondin type 1 domain; 1193-1217, PF00090: Thrombospondin type 1 domain; 1057-1090, PF00090: Thrombospondin type 1 domain; 462-485, PF00090: Thrombospondin type 1 domain; 605-635, PF00090: Thrombospondin type 1 domain; 666-720, PF00090: Thrombospondin type 1 domain; 39-64, PF00090: Thrombospondin type 1 domain; 313-336	645.496	-0.575059	5.95191e-09	1.79842e-07	518.733	-0.573569	9.34681e-08	6.75906e-06	1118.44	0.00312108	0.973459	0.988151
EMLSAT00000012936	KDR10918|score:3636|Androgen-induced proliferation inhibitor [Zootermopsis nevadensis]	Q5F3U9|score:2042|RecName: Full=Sister chromatid cohesion protein PDS5 homolog B; AltName: Full=Androgen-induced proliferation inhibitor	xx	820.309	-0.303342	6.10149e-09	1.83889e-07	666.879	-0.229546	0.0261638	0.0985488	478.155	-0.205091	0.00673296	0.036389
EMLSAT00000011627	AII16542|score:828|alpha-2-macroglobulin, partial [Paracyclopina nana]	Q7SIH1|score:273|RecName: Full=Alpha-2-macroglobulin; Short=Alpha-2-M; Flags: Precursor	PF00431: CUB domain; 9-69, PF01835: MG2 domain; 199-282,	2540.08	-0.620401	6.16485e-09	1.85324e-07	1825.8	-0.617797	3.38468e-06	0.000135399	1542.58	-0.147092	0.327021	0.562532
EMLSAT00000009633	XP_013394471|score:1923|PREDICTED: nardilysin-like [Lingula anatina]	P47245|score:1839|RecName: Full=Nardilysin; AltName: Full=N-arginine dibasic convertase; Short=NRD convertase; Short=NRD-C; AltName: Full=Nardilysin convertase; Flags: Precursor	PF00675: Insulinase (Peptidase family M16); 59-167, PF05193: Peptidase M16 inactive domain; 695-873, PF05193: Peptidase M16 inactive domain; 217-397	1203.14	-0.66392	6.30667e-09	1.88144e-07	945.05	-0.413849	0.00173427	0.0147858	649.223	-0.0627806	0.535235	0.736317
EMLSAT00000009016	XP_017002260|score:165|PREDICTED: transcription factor grauzone [Drosophila takahashii]	Q2M1K9|score:144|RecName: Full=Zinc finger protein 423; AltName: Full=Olf1/EBF-associated zinc finger protein; Short=hOAZ; AltName: Full=Smad- and Olf-interacting zinc finger protein	xx	90.6717	-0.979961	6.29737e-09	1.88144e-07	62.5109	-0.586586	0.00261135	0.019891	84.4639	0.154421	0.410804	0.638991
EMLSAT00000012703	CDQ56256|score:813|unnamed protein product [Oncorhynchus mykiss]	Q15B89|score:769|RecName: Full=UDP-N-acetylglucosamine/UDP-glucose/GDP-mannose transporter; AltName: Full=Solute carrier family 35 member D2	PF03151: Triose-phosphate Transporter family; 177-319	380.552	-1.16395	6.30107e-09	1.88144e-07	234.64	-0.310896	0.0741449	0.206322	417.836	0.237629	0.106098	0.274024
EMLSAT00000004641	ABU41042|score:693|putative cellular retinoic acid/retinol binding protein [Lepeophtheirus salmonis]	Q5PXY7|score:228|RecName: Full=Cellular retinoic acid-binding protein 2; AltName: Full=Cellular retinoic acid-binding protein II; Short=CRABP-II	xx	16523.7	0.256867	6.56026e-09	1.95213e-07	17136.5	0.111961	0.185791	0.381283	11494.2	0.10262	0.369366	0.603787
EMLSAT00000004998	ACO15162|score:1472|Transaldolase [Caligus clemensi]	Q93092|score:1136|RecName: Full=Transaldolase	PF00923: Transaldolase; 28-331	2216.75	0.335381	6.67984e-09	1.9827e-07	2216.04	0.333601	0.000414518	0.00523063	2301.08	0.46794	0.000728633	0.00627246
EMLSAT00000007423	xx	xx	xx	73.8351	0.647818	6.71265e-09	1.98742e-07	75.0412	0.806506	0.000154283	0.00247226	79.3127	-0.128518	0.426973	0.651022
EMLSAT00000006711	KDQ84117|score:1309|Coiled-coil domain-containing protein 132 [Zootermopsis nevadensis]	F1LSG8|score:1203|RecName: Full=Syndetin; AltName: Full=Coiled-coil domain-containing protein 132; AltName: Full=EARP/GARPII complex subunit VPS50	PF10475: Protein of unknown function N-terminal domain (DUF2450); 168-407, PF10474: Protein of unknown function C-terminus (DUF2451); 706-936,	560.482	-0.537817	6.9e-09	2.03775e-07	436.262	-0.380796	5.62861e-05	0.00115869	509.032	-0.0295131	0.701731	0.853545
EMLSAT00000011933	ACO12486|score:559|Myophilin [Lepeophtheirus salmonis]	Q24799|score:279|RecName: Full=Myophilin	PF00402: Calponin family repeat; 83-105	825.09	0.442663	7.34869e-09	2.16483e-07	829.169	0.321504	1.57009e-05	0.000466111	628.054	0.109347	0.347209	0.582786
EMLSAT00000012404	KDR20163|score:2448|hypothetical protein L798_05658, partial [Zootermopsis nevadensis]	A5WUT8|score:1492|RecName: Full=Ectopic P granules protein 5 homolog	xx	253.162	-0.524601	7.38065e-09	2.16881e-07	204.436	-0.426596	0.0443022	0.144318	237.056	-0.0989824	0.533445	0.735188
EMLSAT00000012315	XP_002424403|score:6098|conserved hypothetical protein [Pediculus humanus corporis]	Q5THJ4|score:4990|RecName: Full=Vacuolar protein sorting-associated protein 13D	PF06650: Protein of unknown function (DUF1162); 3132-3427, PF12624: N-terminal region of Chorein, a TM vesicle-mediated sorter; 3-114,	409.86	-0.429948	7.70174e-09	2.2519e-07	329.492	-0.277047	0.0148983	0.067254	298.601	-0.0610092	0.513904	0.720001
EMLSAT00000006455	XP_016954217|score:342|PREDICTED: THO complex subunit 4 isoform X1 [Drosophila biarmipes]	Q9JJW6|score:295|RecName: Full=Aly/REF export factor 2; AltName: Full=Alyref; AltName: Full=RNA and export factor-binding protein 2	PF13865: C-terminal duplication domain of Friend of PRMT1; 155-202, PF00076: RNA recognition motif. (a.k.a. RRM, RBD, or RNP domain); 72-124,	6474.76	0.369995	7.69121e-09	2.2519e-07	6165.54	0.12096	0.255435	0.466683	2999.16	-0.0230477	0.802922	0.908631
EMLSAT00000002336	ACO11122|score:756|Proteasome subunit beta type-5 precursor [Caligus rogercresseyi]	P28075|score:554|RecName: Full=Proteasome subunit beta type-5; AltName: Full=Macropain epsilon chain; AltName: Full=Multicatalytic endopeptidase complex epsilon chain; AltName: Full=Proteasome chain 6; AltName: Full=Proteasome epsilon chain; AltName: Full=Proteasome subunit X; Flags: Precursor	PF00227: Proteasome subunit; 61-199	2978.56	0.445424	7.84894e-09	2.28924e-07	2832.52	0.197265	0.0140055	0.0646492	1305.75	0.0886115	0.418063	0.644657
EMLSAT00000007959	xx	xx	xx	20.2251	-1.4659	8.12738e-09	2.36458e-07	13.9941	-0.861936	0.00426506	0.0275253	15.8346	-0.174082	0.596464	0.784684
EMLSAT00000002670	xx	xx	PF00075: RNase H; 9-129	3856.48	0.813433	8.18571e-09	2.37568e-07	5130.48	0.614544	0.00208304	0.0167728	1819.28	-0.234699	0.31717	0.551512
EMLSAT00000004811	AAH88065|score:180|proz protein, partial [Xenopus tropicalis]	Q66TN7|score:155|RecName: Full=Ovochymase-2; AltName: Full=Oviductal protease; AltName: Full=Oviductin; Flags: Precursor	PF00089: Trypsin; 46-169	63.9215	2.0951	8.22761e-09	2.38196e-07	68.7517	2.50502	3.63763e-10	5.3649e-08	106.065	0.538519	0.0333329	0.120101
EMLSAT00000008983	xx	xx	xx	3124.94	-2.94027	8.56789e-09	2.47437e-07	3357.61	-4.92974	2.13508e-58	2.40858e-54	689.212	-3.31036	6.313e-08	2.42019e-06
EMLSAT00000009899	XP_019631581|score:234|PREDICTED: uncharacterized protein LOC109475420 [Branchiostoma belcheri]	P31579|score:222|RecName: Full=Low choriolytic enzyme; AltName: Full=Choriolysin L; AltName: Full=Hatching enzyme zinc-protease subunit LCE; Flags: Precursor	PF00040: Fibronectin type II domain; 256-297, PF01400: Astacin (Peptidase family M12A); 115-162, PF01400: Astacin (Peptidase family M12A); 180-245	78.7432	-1.2219	8.66067e-09	2.49504e-07	50.6809	-1.07223	0.0211037	0.0852994	17.5433	2.06161	9.46658e-08	3.35001e-06
EMLSAT00000004048	xx	xx	xx	49.9499	1.12035	8.71713e-09	2.49905e-07	48.4119	0.925554	1.85849e-08	1.67725e-06	27.0487	0.621007	0.0218198	0.0868338
EMLSAT00000006128	XP_015914378|score:213|PREDICTED: selenoprotein S-like [Parasteatoda tepidariorum]	Q8VHV8|score:145|RecName: Full=Selenoprotein S; Short=SelS; AltName: Full=Sg2; AltName: Full=VCP-interacting membrane protein	PF06936: Selenoprotein S (SelS); 43-150	1168.06	0.4354	8.70246e-09	2.49905e-07	1161.46	0.314214	0.00207728	0.0167624	773.611	0.224636	0.0168321	0.0723688
EMLSAT00000000742	ACO15167|score:1659|Isocitrate dehydrogenase subunit gamma, mitochondrial precursor [Caligus clemensi]	P70404|score:1010|RecName: Full=Isocitrate dehydrogenase [NAD] subunit gamma 1, mitochondrial; AltName: Full=Isocitric dehydrogenase subunit gamma; AltName: Full=NAD(+)-specific ICDH subunit gamma; Flags: Precursor	PF00180: Isocitrate/isopropylmalate dehydrogenase; 52-373	2625.54	0.251664	8.74157e-09	2.49996e-07	2588.18	0.0950883	0.0837615	0.224445	2174.48	-0.0353247	0.615112	0.798555
EMLSAT00000002856	AII16542|score:780|alpha-2-macroglobulin, partial [Paracyclopina nana]	Q5R4N8|score:532|RecName: Full=Alpha-2-macroglobulin; Short=Alpha-2-M; Flags: Precursor	PF00207: Alpha-2-macroglobulin family; 1-34, PF07678: A-macroglobulin complement component; 215-401, PF10569: Alpha-macro-globulin thiol-ester bond-forming region; 165-195	6499.1	-0.444785	8.81861e-09	2.51587e-07	5621.57	-0.35278	4.3368e-05	0.000953792	4705.86	-0.0323554	0.709212	0.857602
EMLSAT00000005469	XP_012275951|score:585|PREDICTED: monocarboxylate transporter 10 isoform X2 [Orussus abietinus]	Q8TF71|score:462|RecName: Full=Monocarboxylate transporter 10; Short=MCT 10; AltName: Full=Aromatic amino acid transporter 1; AltName: Full=Solute carrier family 16 member 10; AltName: Full=T-type amino acid transporter 1	PF07690: Major Facilitator Superfamily; 304-595	444.02	-0.930318	8.93769e-09	2.54367e-07	265.685	-0.424359	0.0636265	0.185088	449.17	0.0475118	0.781991	0.898874
EMLSAT00000002994	xx	xx	PF08806: Sep15/SelM redox domain; 111-144	916.672	0.446476	9.1056e-09	2.5852e-07	887.038	0.228621	0.00507863	0.03129	379.859	0.169944	0.0520345	0.166144
EMLSAT00000004642	ABU41053|score:1585|metalloproteinase [Lepeophtheirus salmonis]	P31579|score:354|RecName: Full=Low choriolytic enzyme; AltName: Full=Choriolysin L; AltName: Full=Hatching enzyme zinc-protease subunit LCE; Flags: Precursor	PF01400: Astacin (Peptidase family M12A); 54-184, PF01400: Astacin (Peptidase family M12A); 207-267, PF01549: ShK domain-like; 331-363, PF01549: ShK domain-like; 297-329	10214.5	1.21713	9.27104e-09	2.62583e-07	9006.38	1.16475	4.53069e-05	0.000988601	6203.71	1.11612	3.61618e-05	0.000542238
EMLSAT00000013441	xx	xx	xx	776.138	1.08675	9.38708e-09	2.6523e-07	984.685	1.01866	9.76689e-05	0.00175726	205.097	0.250694	0.47392	0.688028
EMLSAT00000011616	ACO12708|score:1350|40S ribosomal protein S4 [Lepeophtheirus salmonis]	Q5UAP0|score:1074|RecName: Full=40S ribosomal protein S4	PF00467: KOW motif; 178-211, PF00900: Ribosomal family S4e; 94-170, PF08071: RS4NT (NUC023) domain; 3-40, PF01479: S4 domain; 47-90	40944.5	0.395487	9.76968e-09	2.75379e-07	39261	0.203911	0.0490525	0.154527	19990.9	0.0977278	0.308157	0.541996
EMLSAT00000001567	XP_002432106|score:874|Choline O-acetyltransferase, putative [Pediculus humanus corporis]	P07668|score:704|RecName: Full=Choline O-acetyltransferase; Short=CHOACTase; Short=ChAT; Short=Choline acetylase; Contains: RecName: Full=Choline O-acetyltransferase 67 kDa chain; Contains: RecName: Full=Choline O-acetyltransferase 54 kDa chain; Contains: RecName: Full=Choline O-acetyltransferase 13 kDa chain	PF00755: Choline/Carnitine o-acyltransferase; 6-466	75.043	-0.912946	9.88919e-09	2.7808e-07	53.0993	-0.189593	0.351262	0.568095	33.2288	-0.173926	0.498522	0.709066
EMLSAT00000009265	xx	xx	xx	87.4852	-0.919794	9.98225e-09	2.80027e-07	69.7756	-0.586997	0.000654521	0.00731054	150.327	0.351783	0.0587374	0.180529
EMLSAT00000003429	ACO10414|score:1058|Exosome complex exonuclease RRP41 [Caligus rogercresseyi]	Q921I9|score:596|RecName: Full=Exosome complex component RRP41; AltName: Full=Exosome component 4; AltName: Full=Ribosomal RNA-processing protein 41	PF01138: 3' exoribonuclease family, domain 1; 18-131, PF03725: 3' exoribonuclease family, domain 2; 134-199,	902.018	0.422106	1.0213e-08	2.85819e-07	875.671	0.152737	0.106692	0.265051	379.187	-0.0755215	0.538836	0.738284
EMLSAT00000013327	xx	xx	xx	519.9	1.11616	1.03526e-08	2.89036e-07	679.621	1.05308	5.52303e-05	0.00114424	139.426	0.263491	0.582314	0.774394
EMLSAT00000003762	ABU41100|score:1185|serine proteinase [Lepeophtheirus salmonis]	Q7RTY7|score:230|RecName: Full=Ovochymase-1; Flags: Precursor	PF00089: Trypsin; 108-279	1527.77	0.586373	1.04984e-08	2.92414e-07	1331.07	0.624439	4.33734e-05	0.000953792	3520.59	0.537817	1.28717e-05	0.00022916
EMLSAT00000006421	ALS04659|score:363|paxillin-like isoform X4 [Pseudodiaptomus poplesia]	Q3MHZ4|score:207|RecName: Full=Transforming growth factor beta-1-induced transcript 1 protein; AltName: Full=Hydrogen peroxide-inducible clone 5 protein; Short=Hic-5	PF00412: LIM domain; 1-40, PF00412: LIM domain; 46-97,	806.787	0.496307	1.0799e-08	3.00074e-07	772.442	0.46	1.11905e-06	5.56126e-05	786.678	0.129828	0.0666009	0.197722
EMLSAT00000008975	ACO15303|score:1802|Fructose-bisphosphate aldolase [Caligus clemensi]	P07764|score:1254|RecName: Full=Fructose-bisphosphate aldolase	PF00274: Fructose-bisphosphate aldolase class-I; 42-397	9014.02	0.720458	1.12571e-08	3.12067e-07	10150	0.551321	1.93219e-05	0.000535553	4097.31	0.261711	0.034676	0.123366
EMLSAT00000010723	ACO11190|score:950|40S ribosomal protein S2 [Caligus rogercresseyi]	P27952|score:832|RecName: Full=40S ribosomal protein S2	PF00333: Ribosomal protein S5, N-terminal domain; 2-58, PF03719: Ribosomal protein S5, C-terminal domain; 75-147,	45486	0.274542	1.13285e-08	3.13306e-07	45058	0.223404	0.0143116	0.0654703	26171.9	0.128922	0.0708062	0.20611
EMLSAT00000010659	XP_018915649|score:648|PREDICTED: A disintegrin and metalloproteinase with thrombospondin motifs 9-like isoform X3 [Bemisia tabaci]	Q19791|score:427|RecName: Full=A disintegrin and metalloproteinase with thrombospondin motifs gon-1; Short=ADAMTS gon-1; AltName: Full=Abnormal gonad development protein 1; Flags: Precursor	PF00090: Thrombospondin type 1 domain; 17-40, PF00090: Thrombospondin type 1 domain; 274-322, PF00090: Thrombospondin type 1 domain; 327-378, PF00090: Thrombospondin type 1 domain; 390-423, PF00090: Thrombospondin type 1 domain; 195-218, PF08685: GON domain; 474-533	179.318	-0.581141	1.1504e-08	3.17412e-07	137.555	-0.545023	9.18929e-06	0.000304895	146.525	0.0576041	0.621597	0.801832
EMLSAT00000005462	ELV14122|score:382|Chromodomain-helicase-DNA-binding protein 8 [Tupaia chinensis]	P53994|score:367|RecName: Full=Ras-related protein Rab-2A	PF00071: Ras family; 2-75	568.515	0.600493	1.15696e-08	3.18474e-07	537.509	0.37681	3.38313e-05	0.00080914	424.195	0.130351	0.0926662	0.249668
EMLSAT00000001668	XP_013777424|score:10345|PREDICTED: E3 ubiquitin-protein ligase UBR4-like [Limulus polyphemus]	Q5T4S7|score:9648|RecName: Full=E3 ubiquitin-protein ligase UBR4; AltName: Full=600 kDa retinoblastoma protein-associated factor; AltName: Full=N-recognin-4; AltName: Full=RING-type E3 ubiquitin transferase UBR4; AltName: Full=Retinoblastoma-associated factor of 600 kDa; Short=RBAF600; Short=p600; AltName: Full=Zinc finger UBR1-type protein 1	PF13764: E3 ubiquitin-protein ligase UBR4; 4169-4962, PF02207: Putative zinc finger in N-recognin (UBR box); 1520-1584,	1759.84	-0.349299	1.16742e-08	3.20603e-07	1456.57	-0.25503	0.00727875	0.0404776	1295.44	-0.145623	0.0139238	0.0632955
EMLSAT00000007487	XP_014246403|score:211|PREDICTED: single-pass membrane and coiled-coil domain-containing protein 4 homolog [Cimex lectularius]	Q8SY72|score:153|RecName: Full=Single-pass membrane and coiled-coil domain-containing protein 4 homolog	PF15012: Domain of unknown function (DUF4519); 1-55	413.091	0.652971	1.19362e-08	3.27036e-07	437.323	0.438239	0.00503077	0.031046	219.435	0.416385	0.00186274	0.0131334
EMLSAT00000003924	XP_005177855|score:618|PREDICTED: scavenger receptor class B member 1 [Musca domestica]	O18824|score:451|RecName: Full=Scavenger receptor class B member 1; Short=SRB1; AltName: Full=SR-BI	PF01130: CD36 family; 55-583	2823.63	-0.428317	1.20183e-08	3.2852e-07	2425.69	-0.412544	0.000702458	0.00765053	2413.58	-0.130273	0.276239	0.506945
EMLSAT00000011108	JAT09582|score:1134|hypothetical protein g.105 [Graphocephala atropunctata]	Q12972|score:886|RecName: Full=Nuclear inhibitor of protein phosphatase 1; Short=NIPP-1; AltName: Full=Protein phosphatase 1 regulatory inhibitor subunit 8; Includes: RecName: Full=Activator of RNA decay; AltName: Full=ARD-1	PF00498: FHA domain; 40-109	549.874	0.359344	1.21644e-08	3.31742e-07	529.387	0.163185	0.0644297	0.186702	252.108	-0.0241306	0.826515	0.920208
EMLSAT00000012975	XP_019548849|score:737|PREDICTED: peritrophin-44-like isoform X1 [Aedes albopictus]	xx	PF01607: Chitin binding Peritrophin-A domain; 94-145, PF01607: Chitin binding Peritrophin-A domain; 23-79, PF01607: Chitin binding Peritrophin-A domain; 168-217	8061.32	-0.716281	1.22002e-08	3.31948e-07	7060.9	-0.844032	1.23552e-06	6.05994e-05	6796.91	-0.260835	0.0136707	0.0625407
EMLSAT00000008799	ACO14727|score:202|LITAF homolog [Caligus clemensi]	Q99732|score:145|RecName: Full=Lipopolysaccharide-induced tumor necrosis factor-alpha factor; Short=LPS-induced TNF-alpha factor; AltName: Full=Small integral membrane protein of lysosome/late endosome; AltName: Full=p53-induced gene 7 protein	PF10601: LITAF-like zinc ribbon domain; 94-163	431.203	0.437452	1.24025e-08	3.35897e-07	423.334	0.545679	5.77281e-06	0.000210754	409.805	0.534614	0.000301093	0.00299557
EMLSAT00000011049	ACO12518|score:804|Eukaryotic translation initiation factor 5A [Lepeophtheirus salmonis]	P10160|score:572|RecName: Full=Eukaryotic translation initiation factor 5A-1; Short=eIF-5A-1; Short=eIF-5A1; AltName: Full=Eukaryotic initiation factor 5A isoform 1; Short=eIF-5A; AltName: Full=eIF-4D	PF00467: KOW motif; 27-57, PF01287: Eukaryotic elongation factor 5A hypusine, DNA-binding OB fold; 83-150,	9503.81	0.466618	1.23876e-08	3.35897e-07	9084.45	0.218785	0.0464569	0.148931	3988.64	0.163013	0.211009	0.428312
EMLSAT00000005069	XP_011308941|score:2498|PREDICTED: LOW QUALITY PROTEIN: nucleosome-remodeling factor subunit NURF301 [Fopius arisanus]	Q9W0T1|score:910|RecName: Full=Nucleosome-remodeling factor subunit NURF301; AltName: Full=Enhancer of bithorax; AltName: Full=Nucleosome-remodeling factor 215 kDa subunit; Short=NURF-215	PF00628: PHD-finger; 2418-2466, PF00628: PHD-finger; 2372-2410, PF00628: PHD-finger; 344-388, PF02791: DDT domain; 191-246, PF00439: Bromodomain; 2487-2568,	1611.96	-0.21137	1.25702e-08	3.39656e-07	1361.59	-0.247153	0.000119274	0.00203252	1000.56	-0.046929	0.630613	0.808042
EMLSAT00000007076	ACO12249|score:786|Ubiquitin-conjugating enzyme E2-17 kDa [Lepeophtheirus salmonis]	P25867|score:750|RecName: Full=Ubiquitin-conjugating enzyme E2-17 kDa; AltName: Full=E2 ubiquitin-conjugating enzyme D1; AltName: Full=Protein effete; AltName: Full=Ubiquitin carrier protein; AltName: Full=Ubiquitin-protein ligase	PF00179: Ubiquitin-conjugating enzyme; 5-141	6130.62	0.366868	1.2633e-08	3.40569e-07	5888.07	0.182208	0.0172685	0.0743171	3962.37	0.0880294	0.342513	0.57847
EMLSAT00000007608	XP_015521943|score:195|PREDICTED: 39S ribosomal protein L12, mitochondrial [Neodiprion lecontei]	xx	xx	453.427	0.348205	1.29121e-08	3.47297e-07	438.487	0.188877	0.0963236	0.247579	184.111	0.0235365	0.843079	0.927723
EMLSAT00000002813	XP_018914579|score:159|PREDICTED: uncharacterized protein LOC109042346 [Bemisia tabaci]	xx	xx	41.2875	-0.990544	1.30126e-08	3.49202e-07	34.4486	0.100059	0.640685	0.798618	36.8037	0.177126	0.382122	0.614644
EMLSAT00000011942	XP_012342266|score:840|PREDICTED: carboxypeptidase D isoform X1 [Apis florea]	P42787|score:789|RecName: Full=Carboxypeptidase D; AltName: Full=Metallocarboxypeptidase D; AltName: Full=Protein silver; Flags: Precursor	PF00040: Fibronectin type II domain; 37-70, PF00246: Zinc carboxypeptidase; 101-383,	1107.32	-0.764169	1.42313e-08	3.81035e-07	875.945	-0.851592	1.3793e-06	6.56857e-05	1912.73	-0.2326	0.0880842	0.240484
EMLSAT00000009545	ABU41053|score:595|metalloproteinase [Lepeophtheirus salmonis]	P31579|score:320|RecName: Full=Low choriolytic enzyme; AltName: Full=Choriolysin L; AltName: Full=Hatching enzyme zinc-protease subunit LCE; Flags: Precursor	PF01400: Astacin (Peptidase family M12A); 219-286, PF01400: Astacin (Peptidase family M12A); 65-191, PF01549: ShK domain-like; 299-331, PF01549: ShK domain-like; 333-365	39006.9	0.59052	1.49645e-08	3.99757e-07	44075.8	0.760074	7.97367e-05	0.00150245	7831.83	0.234229	0.614531	0.798161
EMLSAT00000010394	xx	xx	xx	163.447	-0.556503	1.51807e-08	4.04613e-07	105.616	-0.0963098	0.553031	0.739793	776.611	-0.0184027	0.809026	0.912356
EMLSAT00000003271	xx	xx	xx	27.6754	-1.81132	1.52392e-08	4.05252e-07	13.4497	-0.982604	0.00281388	0.0208067	30.9962	0.454255	0.151106	0.347504
EMLSAT00000002013	XP_015111047|score:1134|PREDICTED: membrane metallo-endopeptidase-like 1 isoform X3 [Diachasma alloeum]	Q4PZA2|score:741|RecName: Full=Endothelin-converting enzyme 1; Short=ECE-1	PF01431: Peptidase family M13; 407-614, PF05649: Peptidase family M13; 49-146, PF05649: Peptidase family M13; 161-346	834.991	-1.17846	1.53624e-08	4.07605e-07	658.474	-1.11943	0.000406217	0.00515471	533.958	-1.17923	0.00267639	0.0174357
EMLSAT00000011611	ACO12409|score:1370|Sex-lethal homolog [Lepeophtheirus salmonis]	O97018|score:533|RecName: Full=Sex-lethal homolog	PF00076: RNA recognition motif. (a.k.a. RRM, RBD, or RNP domain); 118-185, PF00076: RNA recognition motif. (a.k.a. RRM, RBD, or RNP domain); 32-102,	1294.51	0.451978	1.56646e-08	4.14688e-07	1223.77	0.272876	0.00567608	0.0338256	687.318	0.0819747	0.454383	0.674406
EMLSAT00000010924	AAP55755|score:1237|trypsin 1c, partial [Lepeophtheirus salmonis]	P00765|score:486|RecName: Full=Trypsin-1; AltName: Full=Trypsin I	PF00089: Trypsin; 104-322	3173.53	0.597291	1.5958e-08	4.21507e-07	2694.09	0.75879	1.978e-09	2.23138e-07	2776.97	0.394054	0.0115075	0.054712
EMLSAT00000011013	ALS04665|score:126|ubiquinol-cytochrome C reductase [Pseudodiaptomus poplesia]	xx	PF08997: Ubiquinol-cytochrome C reductase complex, 6.4kD protein; 3-54	1461.51	0.518473	1.60707e-08	4.23532e-07	1569.33	0.396274	0.00323423	0.0228748	1201.5	-0.110737	0.337185	0.573324
EMLSAT00000000634	xx	xx	xx	461.932	0.442169	1.72007e-08	4.52298e-07	451.081	0.548023	6.5526e-07	3.53684e-05	321.8	0.38327	0.000650194	0.0056996
EMLSAT00000005986	EFX68016|score:238|hypothetical protein DAPPUDRAFT_260744 [Daphnia pulex]	Q9V7U0|score:128|RecName: Full=Pro-resilin; Flags: Precursor	PF00379: Insect cuticle protein; 46-98	5060.15	0.967185	1.72648e-08	4.5297e-07	5586.59	0.952574	0.00082474	0.00867092	14.0756	0.356972	0.272942	0.503099
EMLSAT00000008452	XP_002427318|score:3279|conserved hypothetical protein [Pediculus humanus corporis]	Q9VN14|score:2607|RecName: Full=Contactin; Flags: Precursor	PF00041: Fibronectin type III domain; 1146-1235, PF00041: Fibronectin type III domain; 1250-1335, PF00041: Fibronectin type III domain; 921-1019, PF13895: Immunoglobulin domain; 297-379, PF13895: Immunoglobulin domain; 777-902, PF00059: Lectin C-type domain; 124-247, PF07064: RIC1; 2089-2340, PF07679: Immunoglobulin I-set domain; 501-573, PF07679: Immunoglobulin I-set domain; 577-670, PF07679: Im…	1389.26	-0.235996	1.7603e-08	4.60814e-07	1131.17	-0.295843	0.00715954	0.04009	950.175	0.0556732	0.395289	0.626236
EMLSAT00000011320	xx	xx	xx	14374.5	0.393295	1.78225e-08	4.65524e-07	12798.9	0.608901	1.6195e-05	0.000474817	12104.6	0.411901	0.00148257	0.0109586
EMLSAT00000005612	ADD38609|score:488|Cystatin-A [Lepeophtheirus salmonis]	P01040|score:222|RecName: Full=Cystatin-A; AltName: Full=Cystatin-AS; AltName: Full=Stefin-A; Contains: RecName: Full=Cystatin-A, N-terminally processed	PF00031: Cystatin domain; 4-76	1091.25	0.447904	1.83025e-08	4.77002e-07	1124.96	0.259285	0.0138338	0.0641429	755.271	-0.103223	0.254389	0.480991
EMLSAT00000010950	EFX80346|score:386|hypothetical protein DAPPUDRAFT_318471 [Daphnia pulex]	Q6P7A9|score:275|RecName: Full=Lysosomal alpha-glucosidase; AltName: Full=Acid maltase; Flags: Precursor	PF01055: Glycosyl hydrolases family 31; 249-638	272.392	-0.547373	1.83618e-08	4.77489e-07	203.125	-0.117747	0.466072	0.673467	233.304	0.224642	0.120467	0.29963
EMLSAT00000005972	KDR09330|score:599|Nesprin-1 [Zootermopsis nevadensis]	Q8NF91|score:207|RecName: Full=Nesprin-1; AltName: Full=Enaptin; AltName: Full=KASH domain-containing protein 1; Short=KASH1; AltName: Full=Myocyte nuclear envelope protein 1; Short=Myne-1; AltName: Full=Nuclear envelope spectrin repeat protein 1; AltName: Full=Synaptic nuclear envelope protein 1; Short=Syne-1	xx	4652.41	-0.673261	1.89961e-08	4.92891e-07	3623.6	-0.586737	0.000208889	0.00313361	4163.98	-0.0816434	0.500131	0.710529
EMLSAT00000003611	XP_018907571|score:3149|PREDICTED: multidrug resistance-associated protein 1 isoform X1 [Bemisia tabaci]	Q6UR05|score:2912|RecName: Full=Multidrug resistance-associated protein 1; AltName: Full=ATP-binding cassette sub-family C member 1; AltName: Full=Leukotriene C(4) transporter; Short=LTC4 transporter	PF00005: ABC transporter; 1176-1324, PF00005: ABC transporter; 571-705, PF00664: ABC transporter transmembrane region; 839-1110, PF00664: ABC transporter transmembrane region; 234-500	623.437	-0.530628	1.94861e-08	5.04491e-07	456.959	-0.235171	0.0750555	0.207831	367.442	-0.00104261	0.993466	0.997523
EMLSAT00000000887	XP_019880664|score:560|PREDICTED: angiomotin-like protein 1 [Aethina tumida]	E1BEQ5|score:303|RecName: Full=Angiomotin-like protein 1	PF12240: Angiomotin C terminal; 148-286	284.009	-0.443611	1.96652e-08	5.0801e-07	220.266	-0.236767	0.0116958	0.0569589	273.443	-0.128614	0.177084	0.38478
EMLSAT00000007273	ACO12600|score:551|Transmembrane and coiled-coil domain-containing protein 1 [Lepeophtheirus salmonis]	Q9UM00|score:386|RecName: Full=Calcium load-activated calcium channel; Short=CLAC channel; AltName: Full=Transmembrane and coiled-coil domain-containing protein 1; AltName: Full=Transmembrane and coiled-coil domains protein 4; AltName: Full=Xenogeneic cross-immune protein PCIA3	PF01956: Integral membrane protein DUF106; 1-83	1426.23	0.292429	1.98471e-08	5.11586e-07	1389.05	0.080167	0.286944	0.498769	880.03	-0.097208	0.269573	0.498931
EMLSAT00000000786	KDR07206|score:255|Cuticlin-1, partial [Zootermopsis nevadensis]	xx	xx	580.929	-0.569966	2.02275e-08	5.2025e-07	473.053	-0.370729	0.00201479	0.0164226	899.747	0.0352345	0.743118	0.878042
EMLSAT00000002001	ABU41071|score:813|receptor for activated protein kinase C-like protein [Lepeophtheirus salmonis]	O18640|score:685|RecName: Full=Guanine nucleotide-binding protein subunit beta-like protein; AltName: Full=Receptor of activated protein kinase C homolog	PF00400: WD domain, G-beta repeat; 95-133, PF00400: WD domain, G-beta repeat; 55-91, PF00400: WD domain, G-beta repeat; 9-44	22904.8	0.319375	2.06604e-08	5.30224e-07	22063.4	0.171881	0.0296187	0.108202	11688.4	0.153401	0.00692591	0.0371871
EMLSAT00000010199	XP_014487966|score:355|PREDICTED: vacuolar protein sorting-associated protein 37B isoform X1 [Dinoponera quadriceps]	Q9H9H4|score:266|RecName: Full=Vacuolar protein sorting-associated protein 37B; Short=hVps37B; AltName: Full=ESCRT-I complex subunit VPS37B	PF07200: Modifier of rudimentary (Mod(r)) protein; 18-169	1256.32	0.272966	2.14042e-08	5.46924e-07	1273.36	0.14359	0.079301	0.216399	891.56	0.174809	0.00725212	0.0384539
EMLSAT00000000610	EFN70893|score:392|Myosin regulatory light chain 2 [Camponotus floridanus]	Q1HPS0|score:358|RecName: Full=Myosin regulatory light chain 2; Short=MLC-2	PF13405: EF-hand domain; 17-42, PF13833: EF-hand domain pair; 98-146,	8256.21	0.491711	2.13624e-08	5.46924e-07	7848.88	0.104961	0.203856	0.406667	46921.6	-0.397123	0.000260521	0.0026422
EMLSAT00000003618	ACO10430|score:807|Probable mitochondrial 28S ribosomal protein S25 [Caligus rogercresseyi]	Q9VY28|score:488|RecName: Full=Probable 28S ribosomal protein S25, mitochondrial; Short=MRP-S25; Short=S25mt	PF05047: Mitochondrial ribosomal protein L51 / S25 / CI-B8 domain; 45-92	582.588	0.505349	2.15918e-08	5.5052e-07	560.753	0.239152	0.0384865	0.130812	330.305	0.145573	0.247254	0.471978
EMLSAT00000004942	XP_013779732|score:991|PREDICTED: P2X purinoceptor 4-like [Limulus polyphemus]	Q99571|score:862|RecName: Full=P2X purinoceptor 4; Short=P2X4; AltName: Full=ATP receptor; AltName: Full=Purinergic receptor	PF00864: ATP P2X receptor; 15-390	183.183	-0.783648	2.20032e-08	5.59797e-07	133.234	-0.208941	0.135907	0.310586	136.952	0.163571	0.278043	0.509119
EMLSAT00000011088	XP_013777706|score:1749|PREDICTED: rapamycin-insensitive companion of mTOR-like isoform X1 [Limulus polyphemus]	Q6QI06|score:1393|RecName: Full=Rapamycin-insensitive companion of mTOR; AltName: Full=AVO3 homolog; Short=mAVO3; AltName: Full=Protein pianissimo	PF14664: Rapamycin-insensitive companion of mTOR, N-term; 73-453, PF14663: Rapamycin-insensitive companion of mTOR RasGEF_N domain; 772-892, PF14668: Rapamycin-insensitive companion of mTOR, domain 5; 959-1029, PF14666: Rapamycin-insensitive companion of mTOR, middle domain; 547-768	479.565	-0.351525	2.20667e-08	5.60198e-07	416.982	-0.564048	2.69244e-11	5.6247e-09	338.528	-0.129435	0.127705	0.312059
EMLSAT00000002029	XP_011330332|score:755|PREDICTED: plexin domain-containing protein 1 isoform X2 [Cerapachys biroi]	Q8IUK5|score:563|RecName: Full=Plexin domain-containing protein 1; AltName: Full=Tumor endothelial marker 3; AltName: Full=Tumor endothelial marker 7; Flags: Precursor	xx	1637.49	-0.418861	2.25817e-08	5.72037e-07	1251.2	-0.375624	1.08088e-05	0.00034722	1833.05	0.0633125	0.436745	0.660147
EMLSAT00000005802	ACO12033|score:1080|40S ribosomal protein S8 [Lepeophtheirus salmonis]	Q8WQI5|score:884|RecName: Full=40S ribosomal protein S8 [Spodoptera frugiperda]	PF01201: Ribosomal protein S8e; 1-190	32696.7	0.348381	2.27968e-08	5.76245e-07	32968.3	0.239102	0.00737346	0.0408546	17254.2	0.111144	0.275194	0.505591
EMLSAT00000003575	XP_002108690|score:172|hypothetical protein TRIADDRAFT_18350 [Trichoplax adhaerens]	A0PJZ3|score:139|RecName: Full=Glucoside xylosyltransferase 2; AltName: Full=Glycosyltransferase 8 domain-containing protein 4	PF01501: Glycosyl transferase family 8; 7-78	23.7314	-1.90342	2.36267e-08	5.9594e-07	14.9539	-0.111474	0.733394	0.858256	24.4212	0.479496	0.136381	0.324946
EMLSAT00000008730	XP_012214531|score:961|PREDICTED: uncharacterized protein LOC105667360 [Linepithema humile]	P61209|score:941|RecName: Full=ADP-ribosylation factor 1	PF00025: ADP-ribosylation factor family; 6-176	11729.8	0.289024	2.44026e-08	6.14193e-07	10717.7	0.106114	0.201707	0.403306	7912.06	0.129104	0.079225	0.222834
EMLSAT00000009282	XP_011305853|score:348|PREDICTED: ribosomal RNA processing protein 36 homolog [Fopius arisanus]	A6QNR1|score:180|RecName: Full=Ribosomal RNA processing protein 36 homolog	PF06102: Domain of unknown function (DUF947); 57-161	946.599	0.289572	2.44672e-08	6.14502e-07	913.703	0.0830601	0.211139	0.415151	630.66	0.0840046	0.187206	0.398279
EMLSAT00000012802	ACO12036|score:2366|Tubulin beta chain [Lepeophtheirus salmonis]	O17449|score:2137|RecName: Full=Tubulin beta-1 chain; AltName: Full=Beta-1-tubulin	PF00091: Tubulin/FtsZ family, GTPase domain; 2-216, PF03953: Tubulin C-terminal domain; 255-376,	13320.3	0.203239	2.45567e-08	6.15436e-07	12595.7	0.125354	0.137935	0.313339	15413.6	0.193634	0.000268458	0.00271074
EMLSAT00000000649	XP_011067144|score:3738|PREDICTED: dnaJ homolog subfamily C member 13 [Acromyrmex echinatior]	O75165|score:3336|RecName: Full=DnaJ homolog subfamily C member 13; AltName: Full=Required for receptor-mediated endocytosis 8; Short=RME-8	PF14237: Domain of unknown function (DUF4339); 903-947, PF00226: DnaJ domain; 1223-1277,	317.86	-0.940691	2.49075e-08	6.229e-07	216.374	-0.419093	0.00284813	0.0209202	252.115	-0.0503722	0.653729	0.82361
EMLSAT00000001663	XP_015188999|score:1987|PREDICTED: E3 ubiquitin-protein ligase UBR2 [Polistes dominula]	Q8IWV8|score:1655|RecName: Full=E3 ubiquitin-protein ligase UBR2; AltName: Full=N-recognin-2; AltName: Full=RING-type E3 ubiquitin transferase UBR2; AltName: Full=Ubiquitin-protein ligase E3-alpha-2; AltName: Full=Ubiquitin-protein ligase E3-alpha-II	PF02207: Putative zinc finger in N-recognin (UBR box); 125-193, PF02617: ATP-dependent Clp protease adaptor protein ClpS; 261-325,	776.803	-0.445179	2.5277e-08	6.30799e-07	597.924	-0.338974	0.000252115	0.0036047	577.548	-0.0500121	0.481868	0.695173
EMLSAT00000001881	XP_018571656|score:500|PREDICTED: transcription intermediary factor 1-alpha [Anoplophora glabripennis]	Q56R14|score:399|RecName: Full=E3 ubiquitin-protein ligase TRIM33; AltName: Full=Ectodermin; AltName: Full=Transcription intermediary factor 1-gamma; Short=TIF1-gamma; AltName: Full=Tripartite motif-containing protein 33	PF00643: B-box zinc finger; 434-469, PF00643: B-box zinc finger; 368-411, PF00439: Bromodomain; 1263-1349	1203.8	-0.288053	2.57845e-08	6.42101e-07	1000.48	-0.271437	1.85767e-06	8.18608e-05	915.229	-0.105744	0.193856	0.406155
EMLSAT00000007136	XP_016410518|score:177|PREDICTED: sonic hedgehog protein A isoform X1 [Sinocyclocheilus rhinocerous]	B4JTF5|score:163|RecName: Full=Protein hedgehog; Contains: RecName: Full=Protein hedgehog N-product; Contains: RecName: Full=Protein hedgehog C-product; Flags: Precursor	PF01079: Hint module; 295-478	103.83	-1.52529	2.68867e-08	6.68132e-07	63.1539	-0.126745	0.440642	0.652689	100.197	0.577888	0.000140617	0.00161079
EMLSAT00000004125	ADD24293|score:1310|3-hydroxyanthranilate 3,4-dioxygenase [Lepeophtheirus salmonis]	Q78JT3|score:559|RecName: Full=3-hydroxyanthranilate 3,4-dioxygenase; AltName: Full=3-hydroxyanthranilate oxygenase; Short=3-HAO; AltName: Full=3-hydroxyanthranilic acid dioxygenase; Short=HAD	PF06052: 3-hydroxyanthranilic acid dioxygenase; 15-147	1787.59	0.346024	2.7269e-08	6.76201e-07	1798.64	0.321613	0.00329778	0.0231934	1054.49	0.108234	0.244065	0.468299
EMLSAT00000007091	XP_011560772|score:403|PREDICTED: transient receptor potential cation channel protein painless [Plutella xylostella]	Q9W0Y6|score:188|RecName: Full=Transient receptor potential cation channel protein painless	PF00520: Ion transport protein; 541-630, PF12796: Ankyrin repeats (3 copies); 60-154, PF12796: Ankyrin repeats (3 copies); 294-439	538.689	-0.421313	2.75165e-08	6.80904e-07	425.519	-0.283701	0.0259473	0.0979708	367.497	0.0920716	0.493824	0.704649
EMLSAT00000006484	ACO13139|score:1007|60S ribosomal protein L17 [Lepeophtheirus salmonis]	Q09JW2|score:702|RecName: Full=60S ribosomal protein L17	PF00237: Ribosomal protein L22p/L17e; 17-152	25034.2	0.386636	2.77269e-08	6.84668e-07	26845.6	0.213471	0.0186667	0.0785451	13269.8	0.136725	0.230079	0.451714
EMLSAT00000011003	ADD24303|score:604|NADH dehydrogenase iron-sulfur protein 6, mitochondrial [Lepeophtheirus salmonis]	P52504|score:276|RecName: Full=NADH dehydrogenase [ubiquinone] iron-sulfur protein 6, mitochondrial; AltName: Full=Complex I-13kD-A; Short=CI-13kD-A; AltName: Full=NADH-ubiquinone oxidoreductase 13 kDa-A subunit; Flags: Precursor	PF10276: Zinc-finger domain; 73-111	1011.81	0.348175	2.80335e-08	6.8911e-07	1006.87	0.320855	0.00142881	0.0128456	862.693	0.0428746	0.55701	0.75373
EMLSAT00000005575	XP_011700913|score:1223|PREDICTED: sodium-independent sulfate anion transporter-like isoform X2 [Wasmannia auropunctata]	Q80ZD3|score:945|RecName: Full=Sodium-independent sulfate anion transporter; AltName: Full=Solute carrier family 26 member 11	PF01740: STAS domain; 481-571, PF00916: Sulfate transporter family; 167-428, PF13792: Sulfate transporter N-terminal domain with GLY motif; 45-125	406.173	-0.648042	2.80827e-08	6.8911e-07	290.531	-0.186124	0.136455	0.31123	513.358	0.256518	0.052473	0.16708
EMLSAT00000004508	xx	xx	xx	10.5707	-1.97977	2.79723e-08	6.8911e-07	7.60309	-0.235625	0.57079	0.751527	6.12363	0.585274	0.214598	0.432999
EMLSAT00000008723	JAV03302|score:159|putative membrane protein [Nyssomyia neivai]	xx	xx	995.913	-0.99112	2.91909e-08	7.14813e-07	662.328	-0.0635364	0.442718	0.654304	1396.19	0.400529	0.00436417	0.0257396
EMLSAT00000000710	ABU41053|score:556|metalloproteinase [Lepeophtheirus salmonis]	P31579|score:320|RecName: Full=Low choriolytic enzyme; AltName: Full=Choriolysin L; AltName: Full=Hatching enzyme zinc-protease subunit LCE; Flags: Precursor	PF01400: Astacin (Peptidase family M12A); 34-160, PF01400: Astacin (Peptidase family M12A); 188-255,	487.963	0.721454	2.93704e-08	7.17712e-07	442.238	0.632722	0.00828649	0.0446205	3743.16	-0.0518788	0.760034	0.887578
EMLSAT00000004858	ACO12468|score:799|ATP synthase subunit d, mitochondrial [Lepeophtheirus salmonis]	Q24251|score:301|RecName: Full=ATP synthase subunit d, mitochondrial; Short=ATPase subunit d	PF05873: ATP synthase D chain, mitochondrial (ATP5H); 2-156	5210.95	0.269838	2.98532e-08	7.27998e-07	5348.47	0.219033	0.00788486	0.0429498	4732.73	0.00758727	0.913228	0.964635
EMLSAT00000013557	xx	xx	xx	2409.22	1.82365	2.99601e-08	7.2909e-07	2709.6	0.681986	0.0142768	0.06547	891.906	-0.349293	0.23044	0.452269
EMLSAT00000005508	ACO12232|score:896|Myophilin [Lepeophtheirus salmonis]	Q24799|score:434|RecName: Full=Myophilin	PF00402: Calponin family repeat; 146-169, PF00307: Calponin homology (CH) domain; 9-109,	2011.51	0.665033	3.04341e-08	7.37573e-07	1923.02	0.437274	0.000540692	0.00634048	1727.96	-0.209815	0.0153271	0.0677125
EMLSAT00000012210	xx	xx	xx	71.9388	0.943526	3.04253e-08	7.37573e-07	73.8687	0.424236	0.0220032	0.0877581	96.567	0.121547	0.462314	0.680807
EMLSAT00000002707	xx	xx	xx	348.251	0.63408	3.20089e-08	7.74141e-07	340.682	0.321044	0.0136607	0.0635492	1348.88	-0.117363	0.226129	0.447315
EMLSAT00000005946	ACO12275|score:995|Probable ribosome biogenesis protein RLP24 [Lepeophtheirus salmonis]	Q99L28|score:550|RecName: Full=Probable ribosome biogenesis protein RLP24; AltName: Full=Ribosomal L24 domain-containing protein 1; AltName: Full=Ribosomal protein L24-like	PF01246: Ribosomal protein L24e; 1-62	3311.65	0.297621	3.21811e-08	7.76707e-07	3400.86	0.16904	0.0540694	0.164798	1515.37	0.15942	0.0352775	0.12469
EMLSAT00000009270	ACO13123|score:1387|Splicing factor, arginine/serine-rich 7 [Lepeophtheirus salmonis]	Q7ZWA3|score:149|RecName: Full=RNA-binding motif protein, X chromosome; AltName: Full=Heterogeneous nuclear ribonucleoprotein G; Short=hnRNP G	PF00076: RNA recognition motif. (a.k.a. RRM, RBD, or RNP domain); 5-67	2134.51	0.380989	3.25609e-08	7.84263e-07	2053.62	0.106374	0.12742	0.297974	866.281	0.0375188	0.67182	0.833956
EMLSAT00000006015	XP_015250899|score:867|PREDICTED: cytochrome c1, heme protein, mitochondrial [Cyprinodon variegatus]	P00125|score:763|RecName: Full=Cytochrome c1, heme protein, mitochondrial; AltName: Full=Complex III subunit 4; AltName: Full=Complex III subunit IV; AltName: Full=Cytochrome b-c1 complex subunit 4; AltName: Full=Ubiquinol-cytochrome-c reductase complex cytochrome c1 subunit; Short=Cytochrome c-1; Flags: Precursor	PF02167: Cytochrome C1 family; 46-242	4276.16	0.232623	3.28569e-08	7.88012e-07	4175.86	0.13355	0.0674814	0.193017	3484.55	-0.152164	0.0363782	0.127557
EMLSAT00000003324	ACO11909|score:2260|26S protease regulatory subunit 6A [Lepeophtheirus salmonis]	Q63569|score:1870|RecName: Full=26S protease regulatory subunit 6A; AltName: Full=26S proteasome AAA-ATPase subunit RPT5; AltName: Full=Proteasome 26S subunit ATPase 3; AltName: Full=Spermatogenic cell/sperm-associated Tat-binding protein homolog SATA; AltName: Full=Tat-binding protein 1; Short=TBP-1	PF00004: ATPase family associated with various cellular activities (AAA); 214-345	3358.38	0.249916	3.29176e-08	7.88012e-07	3100.08	0.138493	0.0782477	0.214407	1670.15	-0.0156351	0.862582	0.937759
EMLSAT00000005642	ACO11759|score:1416|Metaxin-2 [Lepeophtheirus salmonis]	Q2L969|score:686|RecName: Full=Metaxin-2; AltName: Full=Mitochondrial outer membrane import complex protein 2	PF14497: Glutathione S-transferase, C-terminal domain; 166-257	813.441	0.265646	3.28269e-08	7.88012e-07	799.363	0.12703	0.104959	0.26248	497.008	0.00209617	0.979466	0.990704
EMLSAT00000012522	XP_012692678|score:466|PREDICTED: transformer-2 protein homolog beta isoform X3 [Clupea harengus]	P62997|score:439|RecName: Full=Transformer-2 protein homolog beta; Short=TRA-2 beta; Short=TRA2-beta; AltName: Full=RA301; AltName: Full=Splicing factor, arginine/serine-rich 10; AltName: Full=Transformer-2 protein homolog B	PF00076: RNA recognition motif. (a.k.a. RRM, RBD, or RNP domain); 76-144	5217.5	0.383878	3.44697e-08	8.23488e-07	4655.33	0.113748	0.286398	0.498156	2738.84	0.0515586	0.521302	0.725953
EMLSAT00000009736	ACO12387|score:960|Signal peptidase complex subunit 3 [Lepeophtheirus salmonis]	Q9VCA9|score:658|RecName: Full=Signal peptidase complex subunit 3; AltName: Full=Microsomal signal peptidase 22 kDa subunit; Short=SPC22; Short=SPase 22 kDa subunit	PF04573: Signal peptidase subunit; 1-175	4050.08	0.267169	3.52557e-08	8.40559e-07	3941.4	0.281705	0.0093306	0.0483947	2014.72	0.340702	0.00206951	0.0143123
EMLSAT00000006239	ACO12207|score:559|ZK643.6 precursor [Lepeophtheirus salmonis]	xx	xx	109.085	0.99324	3.56785e-08	8.48918e-07	114.762	1.30882	3.01142e-10	4.59079e-08	2.20079	2.20564	0.0187267	0.0780347
EMLSAT00000000698	KDR15190|score:322|Protein unzipped [Zootermopsis nevadensis]	P10379|score:216|RecName: Full=Protein unzipped; AltName: Full=Protein zipper; Flags: Precursor	xx	195.091	0.861164	3.5782e-08	8.49659e-07	170.704	0.605429	0.000450312	0.00554582	61.2578	0.624282	9.21586e-05	0.00114834
EMLSAT00000001717	XP_004524243|score:191|PREDICTED: glucoside xylosyltransferase 1 [Ceratitis capitata]	Q5SP46|score:151|RecName: Full=Glucoside xylosyltransferase 1; AltName: Full=Glycosyltransferase 8 domain-containing protein 3	PF01501: Glycosyl transferase family 8; 79-206	60.5531	-1.10903	3.59867e-08	8.52797e-07	31.6342	-0.521248	0.0229792	0.0901349	54.613	-0.00903693	0.963084	0.983348
EMLSAT00000009441	ADD24283|score:1425|Voltage-dependent anion-selective channel protein 2 [Lepeophtheirus salmonis]	Q94920|score:771|RecName: Full=Voltage-dependent anion-selective channel; AltName: Full=DmVDAC; AltName: Full=Porin	PF01459: Eukaryotic porin; 3-265	9580.14	0.38538	3.68447e-08	8.71373e-07	9217.41	0.155018	0.0703328	0.198853	5369.1	0.0823235	0.373686	0.607921
EMLSAT00000000923	XP_013794396|score:3919|PREDICTED: kinesin-like protein KIF21A [Limulus polyphemus]	Q9QXL2|score:3293|RecName: Full=Kinesin-like protein KIF21A	PF00400: WD domain, G-beta repeat; 1260-1290, PF00400: WD domain, G-beta repeat; 1491-1526, PF00400: WD domain, G-beta repeat; 1455-1483, PF00400: WD domain, G-beta repeat; 1408-1437, PF00400: WD domain, G-beta repeat; 1534-1565, PF00225: Kinesin motor domain; 52-379	743.598	-0.563251	3.77303e-08	8.8966e-07	573.582	-0.569094	2.87807e-09	3.09214e-07	778.121	-0.0552657	0.607719	0.793617
EMLSAT00000008066	ACO12631|score:984|Transcription initiation factor TFIID subunit 9 [Lepeophtheirus salmonis]	Q16594|score:415|RecName: Full=Transcription initiation factor TFIID subunit 9; AltName: Full=RNA polymerase II TBP-associated factor subunit G; AltName: Full=STAF31/32; AltName: Full=Transcription initiation factor TFIID 31 kDa subunit; Short=TAFII-31; Short=TAFII31; AltName: Full=Transcription initiation factor TFIID 32 kDa subunit; Short=TAFII-32; Short=TAFII32	PF02291: Transcription initiation factor IID, 31kD subunit; 5-125	2922.52	0.313739	3.77693e-08	8.8966e-07	2824.54	0.241131	0.0140588	0.0647626	1347.25	0.408101	1.34e-05	0.000235647
EMLSAT00000005835	XP_014225050|score:1109|PREDICTED: uncharacterized protein LOC106651173 [Trichogramma pretiosum]	P26779|score:285|RecName: Full=Prosaposin; AltName: Full=Proactivator polypeptide; Contains: RecName: Full=Saposin-A; AltName: Full=Protein A; Contains: RecName: Full=Saposin-B; AltName: Full=Cerebroside sulfate activator; Short=CSAct; AltName: Full=Dispersin; AltName: Full=Sphingolipid activator protein 1; Short=SAP-1; AltName: Full=Sulfatide/GM1 activator; Contains: RecName: Full=Saposin-C; Alt…	PF05184: Saposin-like type B, region 1; 467-498, PF05184: Saposin-like type B, region 1; 638-674, PF05184: Saposin-like type B, region 1; 551-588, PF05184: Saposin-like type B, region 1; 68-105, PF05184: Saposin-like type B, region 1; 730-765, PF02199: Saposin A-type domain; 26-58, PF02199: Saposin A-type domain; 1021-1045, PF03489: Saposin-like type B, region 2; 592-626, PF03489: Saposin-like ty…	7029.59	-0.520645	3.80054e-08	8.93431e-07	5534.05	-0.425923	1.5588e-06	7.11938e-05	7853.72	-0.138898	0.230298	0.452066
EMLSAT00000004270	xx	xx	xx	469.232	-0.76979	3.85255e-08	9.0385e-07	327.722	-0.534548	0.000160159	0.00255458	291.059	-0.196105	0.0421901	0.142463
EMLSAT00000003663	ACO11319|score:882|Probable 28S ribosomal protein S26, mitochondrial precursor [Caligus rogercresseyi]	Q9VVN2|score:203|RecName: Full=Probable 28S ribosomal protein S26, mitochondrial; Short=MRP-S26; Short=S26mt; Flags: Precursor	PF14943: Mitochondrial ribosome subunit S26; 33-200	502.499	0.430806	3.86254e-08	9.04387e-07	497.126	0.097221	0.419255	0.633843	261.22	-0.0516605	0.674054	0.835377
EMLSAT00000000505	ADD38883|score:1447|carbonic anhydrase 5 [Lepeophtheirus salmonis]	Q10462|score:367|RecName: Full=Putative carbonic anhydrase 5; AltName: Full=Carbonate dehydratase 5; Flags: Precursor	PF00194: Eukaryotic-type carbonic anhydrase; 29-272, PF00194: Eukaryotic-type carbonic anhydrase; 320-453,	41.8812	1.13617	3.89226e-08	9.09534e-07	30.7292	0.510545	0.119001	0.285146	677.905	-0.360772	0.0811504	0.226587
EMLSAT00000003817	ACO15258|score:831|60S ribosomal protein L18 [Caligus clemensi]	Q56FG8|score:708|RecName: Full=60S ribosomal protein L18	PF00828: Ribosomal protein L18e/L15; 4-123	32573.9	0.401918	4.01271e-08	9.35535e-07	31893.3	0.243337	0.0146923	0.0666709	17814.6	0.14289	0.0975469	0.258618
EMLSAT00000005885	XP_018950027|score:851|PREDICTED: LOW QUALITY PROTEIN: elongator complex protein 1-like [Cyprinus carpio]	Q2TAQ1|score:740|RecName: Full=Putative elongator complex protein 1; Short=ELP1; AltName: Full=IkappaB kinase complex-associated protein; Short=IKK complex-associated protein	PF04762: IKI3 family; 88-879	667.825	-0.748741	4.01944e-08	9.35535e-07	416.506	-0.464092	0.0378543	0.129183	336.505	-0.21831	0.0577531	0.178505
EMLSAT00000006308	ACO15446|score:640|Superoxide dismutase [Caligus clemensi]	Q95086|score:477|RecName: Full=Superoxide dismutase [Cu-Zn]	PF00080: Copper/zinc superoxide dismutase (SODC); 4-150	1976.4	0.563345	4.13465e-08	9.60449e-07	1907.57	0.244055	0.0119049	0.0576142	1218.15	0.129544	0.26795	0.496727
EMLSAT00000001722	ADD38864|score:1168|Surfeit locus protein 4 homolog [Lepeophtheirus salmonis]	O18405|score:920|RecName: Full=Surfeit locus protein 4 homolog	PF02077: SURF4 family; 1-226	4108.09	0.603676	4.1951e-08	9.72569e-07	3904.8	0.35716	0.0107465	0.0536897	1839.99	0.515724	5.66519e-05	0.000770158
EMLSAT00000010650	ACO12616|score:1647|Ubiquitin carboxyl-terminal hydrolase isozyme L5 [Lepeophtheirus salmonis]	Q9Y5K5|score:1005|RecName: Full=Ubiquitin carboxyl-terminal hydrolase isozyme L5; Short=UCH-L5; AltName: Full=Ubiquitin C-terminal hydrolase UCH37; AltName: Full=Ubiquitin thioesterase L5	PF01088: Ubiquitin carboxyl-terminal hydrolase, family 1; 5-210	1958.76	0.356452	4.226e-08	9.77804e-07	1881.58	0.151091	0.0615281	0.180722	908.789	-0.0341931	0.692148	0.848472
EMLSAT00000010026	BAO20853|score:5244|RNA polymerase II second largest subunit [Cyclops vicinus]	P08266|score:4972|RecName: Full=DNA-directed RNA polymerase II subunit RPB2; Short=RNA polymerase II subunit 2; Short=RNA polymerase II subunit B2; AltName: Full=DNA-directed RNA polymerase II 140 kDa polypeptide	PF04563: RNA polymerase beta subunit; 136-436, PF04563: RNA polymerase beta subunit; 39-119, PF04566: RNA polymerase Rpb2, domain 4; 552-615, PF04561: RNA polymerase Rpb2, domain 2; 186-379, PF04567: RNA polymerase Rpb2, domain 5; 638-687, PF04565: RNA polymerase Rpb2, domain 3; 453-518, PF00562: RNA polymerase Rpb2, domain 6; 693-1066,	1141.94	-0.275648	4.25289e-08	9.82091e-07	951.444	-0.240155	0.000102376	0.00181874	505.035	-0.136595	0.0958283	0.255713
EMLSAT00000006500	KDR24111|score:1507|Pogo transposable element with ZNF domain [Zootermopsis nevadensis]	Q8BZH4|score:388|RecName: Full=Pogo transposable element with ZNF domain	xx	418.521	-0.32803	4.32688e-08	9.97219e-07	365.817	-0.270768	0.000452554	0.00556592	234.408	-0.220685	0.0411027	0.139693
EMLSAT00000003476	ACO10495|score:832|Troponin C, isoform 1 [Caligus rogercresseyi]	P21797|score:453|RecName: Full=Troponin C, isoform 1	PF13499: EF-hand domain pair; 38-98, PF13499: EF-hand domain pair; 115-175,	2604.55	0.470477	4.44531e-08	1.02251e-06	2500.05	0.192368	0.00827245	0.0445662	13793.4	-0.404566	0.000124348	0.0014683
EMLSAT00000007146	JAT38674|score:690|hypothetical protein g.24729 [Graphocephala atropunctata]	P26686|score:609|RecName: Full=Serine-arginine protein 55; Short=SRP55; AltName: Full=52 kDa bracketing protein; AltName: Full=B52 protein; AltName: Full=Protein enhancer of deformed	PF00076: RNA recognition motif. (a.k.a. RRM, RBD, or RNP domain); 17-78, PF00076: RNA recognition motif. (a.k.a. RRM, RBD, or RNP domain); 135-200,	20682.7	0.258058	4.47767e-08	1.02794e-06	18679.2	0.162528	0.00259506	0.0198071	15982	0.160655	0.000746531	0.00638353
EMLSAT00000001555	AKS48141|score:391|twitchin-like protein-2, partial [Mytilus coruscus]	Q9I7U4|score:227|RecName: Full=Titin; AltName: Full=D-Titin; AltName: Full=Kettin	PF07679: Immunoglobulin I-set domain; 131-217, PF07679: Immunoglobulin I-set domain; 29-110, PF07679: Immunoglobulin I-set domain; 248-323	2226.01	0.345319	4.57193e-08	1.04753e-06	2030.76	0.302333	2.36978e-07	1.51895e-05	2674.73	0.01593	0.817339	0.91629
EMLSAT00000007303	XP_002431023|score:278|limbic system-associated membrane protein precursor, putative [Pediculus humanus corporis]	D3YXG0|score:190|RecName: Full=Hemicentin-1; AltName: Full=Fibulin-6; Short=FIBL-6; Flags: Precursor	PF07679: Immunoglobulin I-set domain; 106-182, PF07679: Immunoglobulin I-set domain; 216-260, PF07679: Immunoglobulin I-set domain; 33-92	368.895	-0.763241	4.62884e-08	1.05833e-06	317.852	-0.95819	4.39344e-16	1.83564e-13	664.37	-0.148739	0.227714	0.449063
EMLSAT00000010476	KDR13366|score:528|hypothetical protein L798_12590 [Zootermopsis nevadensis]	A2AKG8|score:292|RecName: Full=Focadhesin	PF12530: Protein of unknown function (DUF3730); 420-618	475.042	-0.552832	4.63708e-08	1.05833e-06	367.714	-0.374133	0.0168707	0.0732631	271.571	0.0581369	0.535646	0.736317
EMLSAT00000010011	XP_015524757|score:145|PREDICTED: transport and Golgi organization protein 11 isoform X1 [Neodiprion lecontei]	xx	PF05644: Mitochondrial and peroxisomal fission factor Mff; 88-160	380.716	0.468667	4.77436e-08	1.08755e-06	357.802	0.201689	0.111105	0.272356	227.02	0.0656507	0.653727	0.82361
EMLSAT00000008798	ADD38163|score:741|Multiple coagulation factor deficiency protein 2 homolog [Lepeophtheirus salmonis]	Q8K5B3|score:146|RecName: Full=Multiple coagulation factor deficiency protein 2 homolog; AltName: Full=Neural stem cell-derived neuronal survival protein; Flags: Precursor	PF13499: EF-hand domain pair; 92-139, PF13405: EF-hand domain; 58-77,	437.805	0.376531	4.82076e-08	1.096e-06	439.09	0.462936	0.000431127	0.00536223	376.658	0.387992	4.86754e-06	9.99671e-05
EMLSAT00000006608	XP_014227131|score:1506|PREDICTED: dedicator of cytokinesis protein 3 isoform X1 [Trichogramma pretiosum]	Q8CIQ7|score:1219|RecName: Full=Dedicator of cytokinesis protein 3; AltName: Full=Modifier of cell adhesion; AltName: Full=Presenilin-binding protein; Short=PBP	PF06920: Dedicator of cytokinesis; 1387-1561, PF14429: C2 domain in Dock180 and Zizimin proteins; 367-439,	638.719	-0.443869	4.92518e-08	1.11758e-06	521.144	-0.438636	5.20053e-05	0.00109117	880.65	-0.708002	0.000770322	0.00654019
EMLSAT00000000402	OAD56398|score:460|Small nuclear ribonucleoprotein-associated protein B, partial [Eufriesea mexicana]	Q9N1Q0|score:424|RecName: Full=Small nuclear ribonucleoprotein-associated protein B'; Short=snRNP-B'; Short=snRPB'; AltName: Full=Sm protein B'; Short=Sm-B'; Short=SmB'	PF01423: LSM domain; 1-70	2402.34	0.399094	4.94569e-08	1.12007e-06	2240.89	0.0976434	0.286095	0.497908	937.539	0.00447988	0.967927	0.98497
EMLSAT00000002448	KDR07426|score:1912|Putative ATP-dependent RNA helicase TDRD9 [Zootermopsis nevadensis]	Q16JS8|score:1691|RecName: Full=Probable ATP-dependent RNA helicase spindle-E	PF04408: Helicase associated domain (HA2); 568-647, PF00270: DEAD/DEAH box helicase; 135-286, PF00567: Tudor domain; 918-1037, PF00271: Helicase conserved C-terminal domain; 411-503	299.076	-0.549459	5.06904e-08	1.1458e-06	243.363	-0.391398	0.00241641	0.0188256	205.101	0.025677	0.833154	0.923207
EMLSAT00000005778	XP_019872966|score:6411|PREDICTED: LOW QUALITY PROTEIN: neurofibromin [Aethina tumida]	P97526|score:3270|RecName: Full=Neurofibromin; AltName: Full=Neurofibromatosis-related protein NF-1	PF13716: Divergent CRAL/TRIO domain; 1548-1681, PF00616: GTPase-activator protein for Ras-like GTPase; 1222-1399,	996.951	-0.333616	5.12881e-08	1.15708e-06	813.965	-0.182189	0.0469533	0.150009	774.346	-0.113884	0.0800843	0.224612
EMLSAT00000001540	XP_015838156|score:726|PREDICTED: protein split ends isoform X3 [Tribolium castaneum]	Q8SX83|score:551|RecName: Full=Protein split ends	PF00076: RNA recognition motif. (a.k.a. RRM, RBD, or RNP domain); 330-386, PF00076: RNA recognition motif. (a.k.a. RRM, RBD, or RNP domain); 414-474, PF14259: RNA recognition motif (a.k.a. RRM, RBD, or RNP domain); 8-81, PF07744: SPOC domain; 2623-2750	3497.91	-0.393346	5.14719e-08	1.159e-06	3068.91	-0.371465	0.000816097	0.00858805	2396.3	-0.164	0.114726	0.289547
EMLSAT00000002163	ACO10962|score:466|Hydroxyacylglutathione hydrolase [Caligus rogercresseyi]	Q6P963|score:336|RecName: Full=Hydroxyacylglutathione hydrolase, mitochondrial; AltName: Full=Glyoxalase II; Short=Glx II; Flags: Precursor	xx	443.221	0.336392	5.18342e-08	1.16493e-06	447.477	0.150761	0.10904	0.268863	371.92	0.173355	0.0877654	0.239931
EMLSAT00000008211	XP_015839066|score:11218|PREDICTED: uncharacterized protein LOC658528 [Tribolium castaneum]	Q9UM47|score:190|RecName: Full=Neurogenic locus notch homolog protein 3; Short=Notch 3; Contains: RecName: Full=Notch 3 extracellular truncation; Contains: RecName: Full=Notch 3 intracellular domain; Flags: Precursor	xx	6529.63	-0.386961	5.3586e-08	1.20068e-06	5765.82	-0.317551	6.75724e-08	5.04824e-06	12178.1	0.0758272	0.387885	0.619592
EMLSAT00000007621	KZS16364|score:2014|Mitofusin-2 [Daphnia magna]	Q7YU24|score:1758|RecName: Full=Transmembrane GTPase Marf; AltName: Full=Mitochondrial assembly regulatory factor; AltName: Full=Mitofusin	PF00350: Dynamin family; 100-257, PF04799: fzo-like conserved region; 602-761,	837.474	-0.379928	5.36293e-08	1.20068e-06	725.655	-0.366933	0.000148031	0.00240625	582.753	-0.0406686	0.613486	0.797814
EMLSAT00000002221	AHK05649|score:4249|ATP-binding cassette transporter sub-family C member 1 isoform X9 [Tigriopus japonicus]	O35379|score:3533|RecName: Full=Multidrug resistance-associated protein 1; AltName: Full=ATP-binding cassette sub-family C member 1; AltName: Full=Leukotriene C(4) transporter; Short=LTC4 transporter	PF00005: ABC transporter; 1337-1485, PF00005: ABC transporter; 654-788, PF00664: ABC transporter transmembrane region; 322-589, PF00664: ABC transporter transmembrane region; 1027-1271	2113.54	-0.344374	5.42886e-08	1.21313e-06	1821.82	-0.279287	0.00435177	0.0279801	1382.48	-0.0659216	0.430589	0.65462
EMLSAT00000009555	xx	xx	xx	363.495	0.307009	5.45615e-08	1.21692e-06	335.456	0.327754	0.000607025	0.00692934	675.503	-0.117807	0.20424	0.419757
EMLSAT00000009984	XP_018018369|score:4436|PREDICTED: DNA topoisomerase 2-alpha-like isoform X3 [Hyalella azteca]	Q01320|score:4088|RecName: Full=DNA topoisomerase 2-alpha; AltName: Full=DNA topoisomerase II, alpha isozyme	PF01582: TIR domain; 830-958, PF01582: TIR domain; 1537-1625, PF00521: DNA gyrase/topoisomerase IV, subunit A; 2408-2866, PF13306: Leucine rich repeats (6 copies); 131-264, PF13306: Leucine rich repeats (6 copies); 1226-1308, PF13306: Leucine rich repeats (6 copies); 1327-1374, PF13306: Leucine rich repeats (6 copies); 312-432, PF02518: Histidine kinase-, DNA gyrase B-, and HSP90-like ATPase; 177…	1868.42	-0.31629	5.60088e-08	1.24683e-06	1650.63	-0.339473	1.63353e-05	0.000477406	1232.45	-0.199797	0.024626	0.0955868
EMLSAT00000001428	XP_003426647|score:217|PREDICTED: protein spaetzle-like [Nasonia vitripennis]	P48607|score:155|RecName: Full=Protein spaetzle; Contains: RecName: Full=Protein spaetzle C-106; Flags: Precursor	xx	1067.64	-0.407235	5.68084e-08	1.26224e-06	937.859	-0.398853	2.66141e-05	0.000683905	984.972	-0.442293	2.70424e-05	0.000430172
EMLSAT00000002556	ACO11756|score:396|RNA-binding protein 3 [Lepeophtheirus salmonis]	W8E7I1|score:166|RecName: Full=RNA-binding protein 3; AltName: Full=RNA-binding motif protein 3	PF00076: RNA recognition motif. (a.k.a. RRM, RBD, or RNP domain); 9-72	5406.91	0.294335	5.69707e-08	1.26346e-06	5172.39	0.0712451	0.265831	0.477148	2462.48	0.00902132	0.925667	0.969502
EMLSAT00000008309	ACO12899|score:1743|Cytosolic non-specific dipeptidase [Lepeophtheirus salmonis]	Q9D1A2|score:1189|RecName: Full=Cytosolic non-specific dipeptidase; AltName: Full=CNDP dipeptidase 2; AltName: Full=Glutamate carboxypeptidase-like protein 1	PF01546: Peptidase family M20/M25/M40; 4-329, PF07687: Peptidase dimerisation domain; 68-228,	4591.95	0.32465	5.74807e-08	1.26998e-06	4052	0.573323	1.08646e-12	2.5013e-10	3235.97	0.515064	9.69924e-11	8.3247e-09
EMLSAT00000001723	ACO12774|score:1126|60S ribosomal protein L10a [Lepeophtheirus salmonis]	P62907|score:771|RecName: Full=60S ribosomal protein L10a	PF00687: Ribosomal protein L1p/L10e family; 20-210	44093.2	0.274272	5.74532e-08	1.26998e-06	44966.9	0.207936	0.0153856	0.0686299	23402.8	0.0914997	0.167942	0.372518
EMLSAT00000006296	ACO12922|score:919|Eukaryotic translation initiation factor 3 subunit K [Lepeophtheirus salmonis]	Q6GNI4|score:437|RecName: Full=Eukaryotic translation initiation factor 3 subunit K; Short=eIF3k; AltName: Full=Eukaryotic translation initiation factor 3 subunit 12; AltName: Full=eIF-3 p25	PF10075: COP9 signalosome, subunit CSN8; 44-177	2984.97	0.211578	5.8505e-08	1.29018e-06	2939.65	0.050726	0.411472	0.626173	1475.31	0.154406	0.124636	0.307077
EMLSAT00000011985	ABU41084|score:1397|hypothetical protein [Lepeophtheirus salmonis]	xx	xx	5078.28	-1.68947	5.8837e-08	1.29507e-06	4259.91	-2.13884	4.40059e-21	3.30954e-18	12105.1	-1.20513	5.11783e-05	0.000717807
EMLSAT00000003172	xx	xx	xx	30.8551	-1.17071	5.91676e-08	1.29992e-06	24.9087	-0.439591	0.159129	0.344868	34.8037	0.654838	0.0109245	0.0524824
EMLSAT00000000880	ACO11903|score:847|Cdc42 homolog precursor [Lepeophtheirus salmonis]	Q29HY3|score:802|RecName: Full=Cdc42 homolog; Flags: Precursor	PF00071: Ras family; 5-163	2618.47	0.505514	7.29334e-08	1.59936e-06	2453.03	0.177904	0.144837	0.323673	1644.44	0.0700008	0.442758	0.665316
EMLSAT00000006649	ADD24547|score:528|protein C34C12.4 [Lepeophtheirus salmonis]	Q5RF07|score:154|RecName: Full=Small integral membrane protein 14	PF11027: Protein of unknown function (DUF2615); 1-99	245.717	0.833083	7.37589e-08	1.61209e-06	246.649	0.643104	0.000149092	0.00242001	150.426	0.0814549	0.464227	0.681834
EMLSAT00000004188	ADD24112|score:596|40S ribosomal protein S12 [Lepeophtheirus salmonis]	Q20065|score:482|RecName: Full=Prolyl 4-hydroxylase subunit alpha-2; Short=4-PH alpha-2; AltName: Full=Procollagen-proline,2-oxoglutarate-4-dioxygenase subunit alpha-2; Flags: Precursor	PF01248: Ribosomal protein L7Ae/L30e/S12e/Gadd45 family; 53-132, PF08336: Prolyl 4-Hydroxylase alpha-subunit, N-terminal region; 165-294,	23935.9	0.415252	7.37882e-08	1.61209e-06	24266.2	0.29313	0.00466121	0.0293432	13659.9	0.0946335	0.2504	0.475852
EMLSAT00000009810	ACO12790|score:827|Signal recognition particle 19 kDa protein [Lepeophtheirus salmonis]	P49963|score:288|RecName: Full=Signal recognition particle 19 kDa protein; Short=SRP19	PF14737: Domain of unknown function (DUF4470); 169-256, PF01922: SRP19 protein; 29-127,	1483.95	0.460195	7.44534e-08	1.62361e-06	1495.77	0.31773	7.6438e-06	0.000264508	810.618	0.206482	0.000910379	0.00748304
EMLSAT00000011243	EFX76381|score:2964|hypothetical protein DAPPUDRAFT_226070 [Daphnia pulex]	Q80TR8|score:2496|RecName: Full=Protein VPRBP; AltName: Full=DDB1- and CUL4-associated factor 1; AltName: Full=Serine/threonine-protein kinase VPRBP	xx	813.322	-0.355994	7.69505e-08	1.67496e-06	758.503	-0.298402	0.0264703	0.0993384	459.063	-0.227285	0.0168282	0.0723688
EMLSAT00000011832	XP_012237592|score:740|PREDICTED: kinetochore-associated protein 1 [Bombus impatiens]	P50748|score:419|RecName: Full=Kinetochore-associated protein 1; AltName: Full=Rough deal homolog; Short=HsROD; Short=Rod; Short=hRod	PF10493: Rough deal protein C-terminal region; 1056-1545	283.015	-0.724487	7.83037e-08	1.70126e-06	220.178	-0.496329	0.00256392	0.0196358	152.204	-0.183254	0.138344	0.327452
EMLSAT00000005105	AII01013|score:213|chemosensory protein [Dendrolimus houi]	xx	PF03392: Insect pheromone-binding family, A10/OS-D; 246-320	2204.04	1.2817	8.05447e-08	1.74672e-06	2225.62	1.36079	1.99166e-06	8.74239e-05	392.528	3.25985	4.8813e-27	2.80699e-23
EMLSAT00000012306	ACO11879|score:286|Nucleoredoxin-like protein 2 [Lepeophtheirus salmonis]	O80763|score:118|RecName: Full=Probable nucleoredoxin 1; Short=AtNrx1	PF13905: Thioredoxin-like; 28-63	1538.54	0.269856	8.16971e-08	1.76845e-06	1580.34	0.300278	0.00340398	0.023631	1168.82	0.262806	0.0247189	0.0958505
EMLSAT00000004719	ACO12288|score:1272|Tropomyosin-2 [Lepeophtheirus salmonis]	Q1HPQ0|score:609|RecName: Full=Tropomyosin-2	PF12718: Tropomyosin like; 1-146, PF00261: Tropomyosin; 160-253,	3690.9	0.421545	8.28476e-08	1.79006e-06	3527.58	0.29323	2.3946e-05	0.000635175	3858.76	-0.205198	0.051903	0.16577
EMLSAT00000013069	ACO15132|score:1512|26S proteasome non-ATPase regulatory subunit 14 [Caligus clemensi]	Q9V3H2|score:1328|RecName: Full=26S proteasome non-ATPase regulatory subunit 14; AltName: Full=26S proteasome regulatory complex subunit p37B; AltName: Full=26S proteasome regulatory subunit rpn11; AltName: Full=Yippee-interacting protein 5	PF13012: Maintenance of mitochondrial structure and function; 172-293, PF01398: JAB1/Mov34/MPN/PAD-1 ubiquitin protease; 27-137,	2669.43	0.383415	8.4209e-08	1.81613e-06	2503.78	0.127856	0.120796	0.287854	1210.41	0.0374806	0.746057	0.880131
EMLSAT00000001837	ABU41105|score:251|hypothetical protein [Lepeophtheirus salmonis]	xx	xx	1681.64	1.26558	8.47003e-08	1.82338e-06	1680.8	0.899138	0.000865986	0.00902049	323.681	0.47571	0.302113	0.535742
EMLSAT00000009346	ACO12239|score:696|Dehydrogenase/reductase SDR family member 4 [Lepeophtheirus salmonis]	Q9GKX2|score:364|RecName: Full=Dehydrogenase/reductase SDR family member 4; AltName: Full=NADPH-dependent carbonyl reductase/NADP-retinol dehydrogenase; Short=CR; Short=PHCR; AltName: Full=NADPH-dependent retinol dehydrogenase/reductase; Short=NDRD; AltName: Full=Peroxisomal short-chain alcohol dehydrogenase; Short=PSCD; AltName: Full=rabNRDR	PF13561: Enoyl-(Acyl carrier protein) reductase; 10-137	366.663	0.341277	8.53709e-08	1.83111e-06	367.43	0.220381	0.00975456	0.0500187	267.624	-0.0229763	0.85343	0.933627
EMLSAT00000003569	ADD38136|score:1305|tRNA -methyltransferase [Lepeophtheirus salmonis]	Q3MI03|score:982|RecName: Full=Prolyl 3-hydroxylase OGFOD1; AltName: Full=2-oxoglutarate and iron-dependent oxygenase domain-containing protein 1	PF05907: Eukaryotic protein of unknown function (DUF866); 257-299, PF13640: 2OG-Fe(II) oxygenase superfamily; 476-571, PF10637: Oxoglutarate and iron-dependent oxygenase degradation C-term; 596-828, PF02390: Putative methyltransferase; 31-232	1226.91	0.307665	8.53408e-08	1.83111e-06	1261.02	-0.0484344	0.707374	0.844096	505.45	0.11346	0.328455	0.564163
EMLSAT00000006127	XP_016843283|score:881|PREDICTED: PAX3- and PAX7-binding protein 1 isoform X1 [Nasonia vitripennis]	P58501|score:751|RecName: Full=PAX3- and PAX7-binding protein 1; Short=PAX3/7BP; AltName: Full=GC-rich sequence DNA-binding factor 1	PF07842: GC-rich sequence DNA-binding factor-like protein; 201-414	913.314	-0.240531	8.6484e-08	1.84824e-06	772.068	-0.209898	0.00138734	0.0126266	732.008	-0.083586	0.218696	0.438574
EMLSAT00000012524	KOC65360|score:3097|Mediator of RNA polymerase II transcription subunit 12-like protein [Habropoda laboriosa]	Q8BQM9|score:2584|RecName: Full=Mediator of RNA polymerase II transcription subunit 12-like protein; AltName: Full=Mediator complex subunit 12-like protein	PF09497: Transcription mediator complex subunit Med12; 84-138, PF12145: Eukaryotic Mediator 12 subunit domain; 247-617, PF12145: Eukaryotic Mediator 12 subunit domain; 616-674	1966.68	-0.397308	8.63589e-08	1.84824e-06	1563.95	-0.257272	0.00313376	0.0224172	1441.02	-0.00800893	0.918811	0.966193
EMLSAT00000005689	CBN78609|score:150|conserved unknown protein [Ectocarpus siliculosus]	Q9IAX6|score:139|RecName: Full=Zinc metalloproteinase/disintegrin; Contains: RecName: Full=Snake venom metalloproteinase MD2; Short=SVMP; AltName: Full=DaMD2; Contains: RecName: Full=Disintegrin; Flags: Precursor	PF13688: Metallo-peptidase family M12; 157-309, PF00066: LNR domain; 317-342,	630.877	0.485319	8.74573e-08	1.86227e-06	654.96	0.486652	3.08202e-05	0.000754192	381.268	0.660606	0.000152937	0.00171771
EMLSAT00000011709	XP_008543533|score:1436|PREDICTED: guanylate cyclase 32E [Microplitis demolitor]	Q7JQ32|score:1351|RecName: Full=Receptor-type guanylate cyclase Gyc76C; AltName: Full=DrGC-1; Flags: Precursor	PF00211: Adenylate and Guanylate cyclase catalytic domain; 232-415, PF07714: Protein tyrosine kinase; 1-160,	519.371	-0.372163	8.74176e-08	1.86227e-06	420.947	-0.175368	0.0533207	0.1631	450.111	0.0476285	0.663953	0.829382
EMLSAT00000009013	xx	xx	xx	139.612	-0.653296	8.77385e-08	1.86488e-06	94.6969	-0.207645	0.299853	0.513299	160.096	-0.104552	0.414039	0.641328
EMLSAT00000000041	ACO14786|score:396|At1g14870 [Caligus clemensi]	Q6PCW6|score:134|RecName: Full=Cornifelin	PF04749: PLAC8 family; 5-94	4110.4	0.511949	8.94713e-08	1.89828e-06	3922.09	0.158219	0.111661	0.273421	2955.82	0.13312	0.0580611	0.178976
EMLSAT00000007139	ACO11849|score:1312|Peptidyl-prolyl cis-trans isomerase A [Lepeophtheirus salmonis]	P10111|score:552|RecName: Full=Peptidyl-prolyl cis-trans isomerase A; Short=PPIase A; AltName: Full=Cyclophilin A; AltName: Full=Cyclosporin A-binding protein; AltName: Full=Rotamase A; AltName: Full=p1B15; AltName: Full=p31; Contains: RecName: Full=Peptidyl-prolyl cis-trans isomerase A, N-terminally processed	PF00160: Cyclophilin type peptidyl-prolyl cis-trans isomerase/CLD; 93-247	1093.81	0.73063	9.09842e-08	1.9269e-06	986.552	0.553527	0.00516564	0.0316532	557.766	0.0206349	0.916564	0.965731
EMLSAT00000012816	ADD24048|score:1369|Tropomyosin [Lepeophtheirus salmonis]	A1KYZ2|score:1137|RecName: Full=Tropomyosin; AltName: Full=Tropomyosin, fast isoform; Short=Tm-Penm-fast	PF00261: Tropomyosin; 48-284	1959.36	0.392679	9.11483e-08	1.9269e-06	1825.88	0.390209	0.00106673	0.010446	2515.77	-0.0596317	0.492578	0.704007
EMLSAT00000002827	xx	xx	xx	2549.04	0.458249	9.40302e-08	1.98426e-06	2359.58	0.446657	4.61479e-05	0.00100114	1916.08	0.269723	0.00105517	0.00836357
EMLSAT00000011262	ADD38261|score:2253|NADH dehydrogenase 1 alpha subcomplex subunit 9, mitochondrial [Lepeophtheirus salmonis]	P0CB81|score:602|RecName: Full=NADH dehydrogenase [ubiquinone] 1 alpha subcomplex subunit 9, mitochondrial; AltName: Full=Complex I-39kD; Short=CI-39kD; AltName: Full=NADH-ubiquinone oxidoreductase 39 kDa subunit; Flags: Precursor	PF01370: NAD dependent epimerase/dehydratase family; 57-269	2585.26	0.188559	9.55963e-08	2.01369e-06	2503.09	0.135099	0.0192709	0.0802923	2198.76	-0.047133	0.298425	0.531407
EMLSAT00000007908	XP_018562657|score:787|PREDICTED: paired box protein Pax-6 [Anoplophora glabripennis]	P63016|score:553|RecName: Full=Paired box protein Pax-6; AltName: Full=Oculorhombin	PF00046: Homeobox domain; 152-176, PF00292: 'Paired box' domain; 25-68,	183.84	0.749637	9.64274e-08	2.02756e-06	163.236	0.872344	0.000259594	0.00369758	54.787	-0.623601	0.00940064	0.0469404
EMLSAT00000012461	XP_015926163|score:545|PREDICTED: serine-rich adhesin for platelets-like [Parasteatoda tepidariorum]	Q18PE0|score:301|RecName: Full=Protein Dok-7; AltName: Full=Downstream of tyrosine kinase 7	PF02174: PTB domain (IRS-1 type); 172-239	251.052	-0.577135	9.66426e-08	2.02846e-06	177.439	-0.379479	0.00409098	0.0266611	206.028	-0.118096	0.331786	0.567247
EMLSAT00000002760	ACO13185|score:2221|Elongation factor 1-gamma [Lepeophtheirus salmonis]	P12261|score:1350|RecName: Full=Elongation factor 1-gamma; Short=EF-1-gamma; AltName: Full=eEF-1B gamma	PF02798: Glutathione S-transferase, N-terminal domain; 5-79, PF00647: Elongation factor 1 gamma, conserved domain; 257-362, PF00043: Glutathione S-transferase, C-terminal domain; 107-196	19626.5	0.291714	9.68581e-08	2.02936e-06	18994.3	0.122005	0.0835883	0.224087	10153.4	0.145486	0.153057	0.350291
EMLSAT00000005454	KZC14153|score:6236|Down syndrome cell adhesion molecule-like protein Dscam2 [Dufourea novaeangliae]	Q9VS29|score:1606|RecName: Full=Down syndrome cell adhesion molecule-like protein Dscam2; Flags: Precursor	PF00041: Fibronectin type III domain; 2806-2888, PF00041: Fibronectin type III domain; 2517-2601, PF00041: Fibronectin type III domain; 2617-2702, PF00041: Fibronectin type III domain; 2906-2982, PF00041: Fibronectin type III domain; 2410-2502, PF00041: Fibronectin type III domain; 2311-2395, PF13895: Immunoglobulin domain; 471-553, PF13895: Immunoglobulin domain; 663-734, PF07679: Immunoglobulin…	812.103	-0.295719	9.91592e-08	2.07247e-06	629.998	-0.339126	1.70077e-05	0.0004907	451.785	-0.0930928	0.294578	0.527672
EMLSAT00000010310	XP_019619912|score:2498|PREDICTED: DNA polymerase theta-like [Branchiostoma belcheri]	O75417|score:2195|RecName: Full=DNA polymerase theta; AltName: Full=DNA polymerase eta	PF00270: DEAD/DEAH box helicase; 75-236, PF00271: Helicase conserved C-terminal domain; 382-457,	151.792	-0.579738	9.92683e-08	2.07247e-06	112.614	-0.367468	0.00295778	0.0214577	82.4293	-0.20779	0.151649	0.348193
EMLSAT00000005798	ALS04493|score:271|putative stress-associated endoplasmic reticulum protein 2-like protein isoform X1 [Acartia pacifica]	Q8N6R1|score:174|RecName: Full=Stress-associated endoplasmic reticulum protein 2; AltName: Full=Ribosome-associated membrane protein RAMP4-2	PF06624: Ribosome associated membrane protein RAMP4; 24-84	3468.55	0.728547	1.00955e-07	2.10394e-06	3778.91	0.399301	0.0223915	0.0886995	1817.86	0.535767	5.23085e-05	0.000730984
EMLSAT00000005197	ABU41117|score:411|putative metalloproteinase [Lepeophtheirus salmonis]	P41245|score:198|RecName: Full=Matrix metalloproteinase-9; Short=MMP-9; AltName: Full=92 kDa gelatinase; AltName: Full=92 kDa type IV collagenase; AltName: Full=Gelatinase B; Short=GELB; Flags: Precursor	PF00040: Fibronectin type II domain; 29-69, PF00040: Fibronectin type II domain; 157-192, PF00040: Fibronectin type II domain; 93-125	505.908	-2.08606	1.04739e-07	2.17895e-06	559.654	-2.86494	7.34799e-10	9.75208e-08	3727.82	1.4268	0.000344074	0.00334222
EMLSAT00000007271	xx	xx	xx	394.803	-0.71695	1.04989e-07	2.1796e-06	296.367	-0.192839	0.0734047	0.205122	345.626	0.134105	0.282156	0.514519
EMLSAT00000002126	XP_013414367|score:715|PREDICTED: GTP:AMP phosphotransferase AK3, mitochondrial-like [Lingula anatina]	Q9UIJ7|score:614|RecName: Full=GTP:AMP phosphotransferase AK3, mitochondrial; AltName: Full=Adenylate kinase 3; Short=AK 3; AltName: Full=Adenylate kinase 3 alpha-like 1	PF05191: Adenylate kinase, active site lid; 150-185, PF00406: Adenylate kinase; 34-213,	2712.3	0.242263	1.05141e-07	2.1796e-06	2679.72	0.116589	0.232811	0.44081	1621.06	0.521874	2.61654e-06	5.90056e-05
EMLSAT00000003004	ACO10324|score:645|Ubiquitin-conjugating enzyme E2 T [Caligus rogercresseyi]	Q9NPD8|score:488|RecName: Full=Ubiquitin-conjugating enzyme E2 T; AltName: Full=Cell proliferation-inducing gene 50 protein; AltName: Full=E2 ubiquitin-conjugating enzyme T; AltName: Full=Ubiquitin carrier protein T; AltName: Full=Ubiquitin-protein ligase T	PF00179: Ubiquitin-conjugating enzyme; 6-147	87.9629	0.571725	1.10717e-07	2.29115e-06	90.4849	0.240454	0.0843139	0.225514	62.6805	0.338112	0.0538223	0.169834
EMLSAT00000011384	XP_009009695|score:198|hypothetical protein HELRODRAFT_159569 [Helobdella robusta]	O15155|score:142|RecName: Full=BET1 homolog; Short=hBET1; AltName: Full=Golgi vesicular membrane-trafficking protein p18	xx	486.274	0.320301	1.11498e-07	2.30325e-06	479.76	0.258172	0.0316532	0.113792	358.476	0.309815	0.00230592	0.0154942
EMLSAT00000003546	JAN66386|score:815|Ubiquitin carboxyl-terminal hydrolase, partial [Daphnia magna]	Q8NB14|score:641|RecName: Full=Ubiquitin carboxyl-terminal hydrolase 38; AltName: Full=Deubiquitinating enzyme 38; AltName: Full=HP43.8KD; AltName: Full=Ubiquitin thioesterase 38; AltName: Full=Ubiquitin-specific-processing protease 38	PF00443: Ubiquitin carboxyl-terminal hydrolase; 442-868	483.048	-0.458905	1.12714e-07	2.32429e-06	374.39	-0.277762	0.00757087	0.041624	410.354	0.0173483	0.856181	0.934465
EMLSAT00000008628	XP_003744313|score:875|PREDICTED: transducin beta-like protein 3 [Galendromus occidentalis]	Q2KJJ5|score:858|RecName: Full=Transducin beta-like protein 3	PF08625: Utp13 specific WD40 associated domain; 603-731, PF00400: WD domain, G-beta repeat; 427-459, PF00400: WD domain, G-beta repeat; 464-501, PF00400: WD domain, G-beta repeat; 379-413, PF00400: WD domain, G-beta repeat; 506-542, PF00400: WD domain, G-beta repeat; 340-369, PF00400: WD domain, G-beta repeat; 546-581,	726.953	-0.46801	1.13206e-07	2.33034e-06	558.354	-0.204914	0.0750741	0.207831	356.063	-0.175527	0.0357086	0.125784
EMLSAT00000009057	ACO14630|score:197|Zinc transporter SLC39A11 [Caligus clemensi]	Q8N1S5|score:175|RecName: Full=Zinc transporter ZIP11; AltName: Full=Solute carrier family 39 member 11; AltName: Full=Zrt- and Irt-like protein 11; Short=ZIP-11	PF06585: Haemolymph juvenile hormone binding protein (JHBP); 92-298	1467.76	-0.561135	1.14145e-07	2.34557e-06	1188.26	-0.324882	0.000361746	0.00477293	2161.92	-0.0037934	0.962507	0.98302
EMLSAT00000011442	xx	xx	PF09815: XK-related protein; 8-231	66.6675	-1.03141	1.14719e-07	2.35323e-06	49.6979	-0.803201	0.00973732	0.0500145	96.789	-1.28561	2.89393e-12	3.99973e-10
EMLSAT00000005077	XP_002432742|score:1008|tyrosine-protein kinase, putative [Pediculus humanus corporis]	P08922|score:753|RecName: Full=Proto-oncogene tyrosine-protein kinase ROS; AltName: Full=Proto-oncogene c-Ros; AltName: Full=Proto-oncogene c-Ros-1; AltName: Full=Receptor tyrosine kinase c-ros oncogene 1; AltName: Full=c-Ros receptor tyrosine kinase; Flags: Precursor	PF07714: Protein tyrosine kinase; 465-728	121.975	-0.625195	1.16327e-07	2.38206e-06	86.4715	-0.329974	0.0200961	0.0822286	143.926	-0.0559247	0.673965	0.835356
EMLSAT00000003411	xx	xx	xx	121.439	0.713456	1.18017e-07	2.41248e-06	113.611	0.428958	0.00265242	0.0201223	244.726	-0.176829	0.341551	0.577758
EMLSAT00000006900	xx	xx	xx	430.347	-0.497495	1.19618e-07	2.42831e-06	355.7	-0.508348	1.50912e-05	0.000455196	228.05	-0.37123	0.00425986	0.025267
EMLSAT00000002908	xx	xx	xx	590.94	-0.290633	1.19564e-07	2.42831e-06	564.877	-0.323092	0.000123886	0.00209216	705.24	0.0217331	0.832461	0.922808
EMLSAT00000006216	XP_005144080|score:1513|PREDICTED: polyribonucleotide nucleotidyltransferase 1, mitochondrial [Melopsittacus undulatus]	Q8K1R3|score:1429|RecName: Full=Polyribonucleotide nucleotidyltransferase 1, mitochondrial; AltName: Full=3'-5' RNA exonuclease OLD35; AltName: Full=PNPase old-35; AltName: Full=Polynucleotide phosphorylase 1; Short=PNPase 1; AltName: Full=Polynucleotide phosphorylase-like protein; Flags: Precursor	PF03725: 3' exoribonuclease family, domain 2; 424-497, PF00013: KH domain; 525-581, PF01138: 3' exoribonuclease family, domain 1; 37-134, PF01138: 3' exoribonuclease family, domain 1; 285-419	534.202	-0.695276	1.19225e-07	2.42831e-06	393.975	-0.382129	0.00142488	0.0128334	252.97	-0.0326505	0.762633	0.888503
EMLSAT00000005702	AEB54796|score:1418|dicer 2 [Litopenaeus vannamei]	B3DLA6|score:848|RecName: Full=Endoribonuclease Dicer	PF02170: PAZ domain; 910-1041, PF00270: DEAD/DEAH box helicase; 58-222, PF03368: Dicer dimerisation domain; 621-721, PF00271: Helicase conserved C-terminal domain; 485-541, PF00636: Ribonuclease III domain; 1398-1525, PF00636: Ribonuclease III domain; 1104-1292	751.424	-0.703774	1.19304e-07	2.42831e-06	546.473	-0.391285	0.00175818	0.0149141	596.671	-0.112856	0.385081	0.617171
EMLSAT00000009666	ACO12924|score:769|Myosin light chain alkali [Lepeophtheirus salmonis]	Q24756|score:230|RecName: Full=Myosin light chain alkali	xx	9613.21	0.320904	1.20836e-07	2.44881e-06	8721.29	0.143123	0.0511951	0.158706	51551.2	-0.374341	4.89003e-06	0.00010025
EMLSAT00000003809	ACO12848|score:909|Coatomer subunit zeta-1 [Lepeophtheirus salmonis]	P35604|score:615|RecName: Full=Coatomer subunit zeta-1; AltName: Full=Zeta-1-coat protein; Short=Zeta-1 COP	PF01217: Clathrin adaptor complex small chain; 13-147	1405.38	0.37466	1.22917e-07	2.48669e-06	1456.29	0.26625	0.0140623	0.0647626	889.936	0.326146	0.0020832	0.0143725
EMLSAT00000012310	ACO11408|score:1254|N-acetylglucosamine kinase [Caligus rogercresseyi]	P81799|score:542|RecName: Full=N-acetyl-D-glucosamine kinase; Short=N-acetylglucosamine kinase; AltName: Full=GlcNAc kinase	PF01869: BadF/BadG/BcrA/BcrD ATPase family; 5-269	379.697	0.79032	1.24418e-07	2.51273e-06	376.183	0.769185	5.90327e-05	0.00119775	190.696	0.602484	0.000306335	0.00303198
EMLSAT00000005929	XP_015925355|score:1235|PREDICTED: PR domain zinc finger protein 10-like isoform X2 [Parasteatoda tepidariorum]	B4F6U4|score:873|RecName: Full=PR domain zinc finger protein 10; AltName: Full=PR domain-containing protein 10	PF13894: C2H2-type zinc finger; 936-958, PF00096: Zinc finger, C2H2 type; 842-865, PF00096: Zinc finger, C2H2 type; 786-809, PF00096: Zinc finger, C2H2 type; 890-913, PF00096: Zinc finger, C2H2 type; 814-836,	825.553	-0.273508	1.24821e-07	2.51654e-06	692.076	-0.301572	7.17406e-05	0.00140056	704.764	-0.041296	0.676961	0.837626
EMLSAT00000013377	xx	xx	xx	601.802	1.00981	1.25887e-07	2.53368e-06	758.457	1.06483	7.29797e-05	0.00141701	168.939	0.208428	0.649476	0.820387
EMLSAT00000009630	xx	xx	xx	282.774	0.376652	1.2726e-07	2.55695e-06	268.507	0.437476	7.6301e-06	0.000264508	148.351	0.261567	0.0290293	0.108187
EMLSAT00000005011	WP_069134473|score:859|hypothetical protein [Gammaproteobacteria bacterium 2W06]	O02485|score:599|RecName: Full=Uncharacterized protein ZK1073.1	PF03096: Ndr family; 14-298	4236.08	0.542546	1.27676e-07	2.56093e-06	4076.49	0.609217	1.24047e-10	2.11861e-08	4115.14	0.549782	1.87184e-06	4.50378e-05
EMLSAT00000007497	XP_014773733|score:1161|PREDICTED: piwi-like protein 1 isoform X2 [Octopus bimaculoides]	A2CEI6|score:1029|RecName: Full=Piwi-like protein 2	PF02170: PAZ domain; 1-90, PF02171: Piwi domain; 234-526,	757.072	-0.531019	1.29023e-07	2.57914e-06	596.859	-0.290524	5.39032e-06	0.000198719	529.061	0.162792	0.0862149	0.236951
EMLSAT00000007808	XP_011451590|score:646|PREDICTED: apoptosis-resistant E3 ubiquitin protein ligase 1-like isoform X1 [Crassostrea gigas]	Q8CHG5|score:553|RecName: Full=Apoptosis-resistant E3 ubiquitin protein ligase 1; AltName: Full=Apoptosis-resistant HECT-type E3 ubiquitin transferase 1	PF00632: HECT-domain (ubiquitin-transferase); 433-676	107.844	-0.853153	1.28903e-07	2.57914e-06	76.3012	-0.331612	0.0891337	0.23455	82.9895	-0.0571516	0.709149	0.857602
EMLSAT00000013567	xx	xx	xx	244.517	1.18306	1.3363e-07	2.6667e-06	318.318	1.12118	1.12095e-05	0.000354213	66.8186	0.253244	0.504947	0.713526
EMLSAT00000011749	ACO12093|score:426|PDZ and LIM domain protein 1 [Lepeophtheirus salmonis]	xx	PF00595: PDZ domain (Also known as DHR or GLGF); 8-80	651.522	0.292299	1.37717e-07	2.73897e-06	592.889	0.254222	0.00199976	0.0163355	591.994	-0.114944	0.219914	0.440095
EMLSAT00000007353	ADD38242|score:364|Broad-complex core protein isoform 6 [Lepeophtheirus salmonis]	xx	xx	181.339	-0.440663	1.37693e-07	2.73897e-06	146.75	-0.00193142	0.988521	0.99487	102.52	-0.0205294	0.878964	0.947064
EMLSAT00000005111	ACO12520|score:1127|Ras-related protein Rab-35 [Lepeophtheirus salmonis]	Q15286|score:696|RecName: Full=Ras-related protein Rab-35; AltName: Full=GTP-binding protein RAY; AltName: Full=Ras-related protein Rab-1C	PF00071: Ras family; 11-74, PF00071: Ras family; 106-205,	1484.26	0.378669	1.4161e-07	2.81163e-06	1359.1	0.0964499	0.11721	0.281629	857.454	-0.0884583	0.354326	0.589473
EMLSAT00000003510	AAP55755|score:588|trypsin 1c, partial [Lepeophtheirus salmonis]	P00765|score:334|RecName: Full=Trypsin-1; AltName: Full=Trypsin I	PF00089: Trypsin; 37-106, PF00089: Trypsin; 113-211,	79.1612	0.984665	1.42193e-07	2.81844e-06	62.7156	0.578492	0.0284642	0.105108	90.8702	1.1223	0.000231731	0.0023967
EMLSAT00000010626	KDR18482|score:2223|TBC1 domain family member, partial [Zootermopsis nevadensis]	Q9VYY9|score:1937|RecName: Full=Ecotropic viral integration site 5 ortholog	PF00566: Rab-GTPase-TBC domain; 274-475	927.829	0.354302	1.48447e-07	2.93746e-06	855.603	0.291526	0.0047173	0.0296015	770.031	0.304931	3.7647e-05	0.000559062
EMLSAT00000004819	ADD38239|score:918|protein F13E6.1 [Lepeophtheirus salmonis]	P55326|score:218|RecName: Full=Uncharacterized protein F13E6.1	PF04201: Tumour protein D52 family; 36-150	2631.73	0.322771	1.52055e-07	3.0038e-06	2488.78	0.231548	0.00550346	0.0330413	2246.17	0.189184	0.0083614	0.0428786
EMLSAT00000010775	ACO12652|score:1406|15-hydroxyprostaglandin dehydrogenase [Lepeophtheirus salmonis]	P70684|score:229|RecName: Full=15-hydroxyprostaglandin dehydrogenase [NAD(+)]; Short=15-PGDH; AltName: Full=Prostaglandin dehydrogenase 1	PF00106: short chain dehydrogenase; 9-173	873.32	0.531092	1.52866e-07	3.01474e-06	930.61	0.501806	0.00401523	0.0263195	822.565	0.297015	0.0995012	0.262288
EMLSAT00000009315	XP_009054622|score:840|hypothetical protein LOTGIDRAFT_202460 [Lottia gigantea]	Q9C0G6|score:770|RecName: Full=Dynein heavy chain 6, axonemal; AltName: Full=Axonemal beta dynein heavy chain 6; AltName: Full=Ciliary dynein heavy chain 6	PF12777: Microtubule-binding stalk of dynein motor; 1752-2079, PF00096: Zinc finger, C2H2 type; 144-167, PF00096: Zinc finger, C2H2 type; 115-138, PF13894: C2H2-type zinc finger; 27-50, PF13894: C2H2-type zinc finger; 86-109, PF13894: C2H2-type zinc finger; 58-80, PF08393: Dynein heavy chain, N-terminal region 2; 248-371, PF08393: Dynein heavy chain, N-terminal region 2; 381-549	1564.23	-0.326451	1.53431e-07	3.02081e-06	1332.8	-0.10359	0.186122	0.381891	1368.98	0.0891774	0.142315	0.333896
EMLSAT00000006163	ACO12224|score:723|Troponin I [Lepeophtheirus salmonis]	P05547|score:405|RecName: Full=Troponin I; Short=TnI	PF00992: Troponin; 44-170	4161.92	0.495341	1.56268e-07	3.06641e-06	3757.1	0.26056	0.000146865	0.00239705	21699.7	-0.435708	8.45996e-09	4.17588e-07
EMLSAT00000000488	XP_014286335|score:2071|PREDICTED: E2/E3 hybrid ubiquitin-protein ligase UBE2O [Halyomorpha halys]	Q6ZPJ3|score:686|RecName: Full=(E3-independent) E2 ubiquitin-conjugating enzyme UBE2O; AltName: Full=E2/E3 hybrid ubiquitin-protein ligase UBE2O; AltName: Full=Ubiquitin carrier protein O; AltName: Full=Ubiquitin-conjugating enzyme E2 O; AltName: Full=Ubiquitin-conjugating enzyme E2 of 230 kDa; Short=Ubiquitin-conjugating enzyme E2-230K; AltName: Full=Ubiquitin-protein ligase O	PF00179: Ubiquitin-conjugating enzyme; 877-1023	563.095	-0.382207	1.56096e-07	3.06641e-06	458.526	-0.299137	0.00334064	0.023306	436.16	-0.23083	0.00256138	0.016843
EMLSAT00000009324	xx	xx	xx	1305.22	-0.249497	1.56775e-07	3.07121e-06	1103.91	-0.148984	0.096578	0.248064	693.823	-0.0817655	0.352557	0.587987
EMLSAT00000010454	xx	Q8TER0|score:136|RecName: Full=Sushi, nidogen and EGF-like domain-containing protein 1; AltName: Full=Insulin-responsive sequence DNA-binding protein 1; Short=IRE-BP1; Flags: Precursor	PF00041: Fibronectin type III domain; 594-671	454.534	-0.615518	1.57186e-07	3.07414e-06	346.11	-0.496655	0.000780208	0.00830333	249.41	-0.632464	0.00105396	0.00835974
EMLSAT00000008430	ABU41053|score:1009|metalloproteinase [Lepeophtheirus salmonis]	P07584|score:304|RecName: Full=Astacin; AltName: Full=Crayfish small molecule proteinase; Flags: Precursor	PF01400: Astacin (Peptidase family M12A); 332-511, PF01400: Astacin (Peptidase family M12A); 124-249,	760.539	1.89322	1.58258e-07	3.08998e-06	651.587	1.46005	8.86557e-07	4.54602e-05	1149.49	0.181895	0.469024	0.684635
EMLSAT00000012295	ACO11776|score:785|Ras-related protein Rab-4B [Lepeophtheirus salmonis]	Q68EK7|score:557|RecName: Full=Ras-related protein Rab-4B	PF00071: Ras family; 34-131	469.856	0.392395	1.59685e-07	3.11267e-06	475.803	0.343027	0.00096409	0.00971058	340.978	0.308935	0.000186512	0.00201795
EMLSAT00000010634	xx	xx	xx	303.97	0.356365	1.60499e-07	3.12336e-06	279.405	0.253183	0.0293688	0.107743	149.603	0.127507	0.307911	0.541856
EMLSAT00000012487	xx	xx	xx	37.9032	1.51976	1.61901e-07	3.14543e-06	27.2756	0.867731	0.0383737	0.130525	6.31127	0.755096	0.185268	0.395318
EMLSAT00000011263	ACO10335|score:697|TM2 domain-containing protein CG10795 precursor [Caligus rogercresseyi]	Q9W2H1|score:444|RecName: Full=TM2 domain-containing protein CG10795; Flags: Precursor	PF05154: TM2 domain; 108-151	168.91	0.403628	1.62748e-07	3.15667e-06	161.001	0.0943178	0.362034	0.579717	112.123	0.130575	0.277388	0.508272
EMLSAT00000000102	ACO12060|score:974|N-terminal acetyltransferase complex ARD1 subunit homolog A [Lepeophtheirus salmonis]	O61219|score:698|RecName: Full=N-alpha-acetyltransferase daf-31; AltName: Full=Abnormal dauer formation protein 31	PF00583: Acetyltransferase (GNAT) family; 48-128	1635.55	0.274431	1.66001e-07	3.21445e-06	1608.13	0.124849	0.104367	0.261462	930.574	0.0744043	0.353013	0.588321
EMLSAT00000005536	XP_018016359|score:593|PREDICTED: putative protein MSS51 homolog, mitochondrial [Hyalella azteca]	xx	PF01753: MYND finger; 17-58	570.715	-0.324239	1.67805e-07	3.24405e-06	500.777	-0.184286	0.0418549	0.138724	362.569	0.0262472	0.776859	0.896154
EMLSAT00000006370	ABU41084|score:1202|hypothetical protein [Lepeophtheirus salmonis]	xx	xx	155.999	0.839214	1.68903e-07	3.25991e-06	166.065	0.418047	0.00119253	0.0113815	110.163	1.24776	7.13009e-09	3.59663e-07
EMLSAT00000000748	ADD38309|score:617|60S ribosomal protein L35 [Lepeophtheirus salmonis]	Q29361|score:423|RecName: Full=60S ribosomal protein L35	PF00831: Ribosomal L29 protein; 38-95	18995.4	0.434206	1.70949e-07	3.294e-06	20072.6	0.275037	0.00362787	0.0246025	11367.9	0.123801	0.217922	0.437633
EMLSAT00000003665	KYN05228|score:888|putative helicase senataxin [Cyphomyrmex costatus]	Q00416|score:595|RecName: Full=Helicase SEN1; AltName: Full=tRNA-splicing endonuclease positive effector	PF00498: FHA domain; 28-99, PF13087: AAA domain; 1240-1446, PF13086: AAA domain; 976-1232	236.32	-0.395342	1.72264e-07	3.31389e-06	202.906	-0.303059	0.0337511	0.119207	182.987	-0.22345	0.077786	0.220091
EMLSAT00000004692	ADD38905|score:853|Collagenase [Lepeophtheirus salmonis]	Q00871|score:238|RecName: Full=Chymotrypsin BI; Flags: Precursor	PF00089: Trypsin; 35-207	417.253	0.478345	1.76718e-07	3.39403e-06	383.058	0.73088	3.70796e-09	3.9093e-07	506.179	0.796296	3.38444e-05	0.000514194
EMLSAT00000000469	ADD38014|score:578|Ribonuclease kappa-B [Lepeophtheirus salmonis]	Q7Z0Q2|score:261|RecName: Full=Ribonuclease kappa-B; Short=RNase K-B; Short=RNase kappa-B; AltName: Full=Cc RNase	xx	226.735	0.421859	1.7956e-07	3.44299e-06	224.295	0.194248	0.0663228	0.190961	172.166	0.241082	0.0720104	0.20856
EMLSAT00000008301	XP_012281918|score:1123|PREDICTED: guanine nucleotide-releasing factor 2 isoform X3 [Orussus abietinus]	Q13905|score:923|RecName: Full=Rap guanine nucleotide exchange factor 1; AltName: Full=CRK SH3-binding GNRP; AltName: Full=Guanine nucleotide-releasing factor 2; AltName: Full=Protein C3G	PF00618: RasGEF N-terminal motif; 541-684, PF00617: RasGEF domain; 647-822,	367.212	-0.486453	1.83161e-07	3.50631e-06	262.8	-0.255928	0.020528	0.0836316	295.799	0.136027	0.243061	0.467075
EMLSAT00000010790	ADD38391|score:1038|Cytochrome c oxidase subunit 4 isoform 2, mitochondrial [Lepeophtheirus salmonis]	P80971|score:266|RecName: Full=Cytochrome c oxidase subunit 4 isoform 2, mitochondrial; AltName: Full=Cytochrome c oxidase subunit IV isoform 2; Short=COX IV-2; Flags: Precursor	PF02936: Cytochrome c oxidase subunit IV; 49-191	3825.42	0.330284	1.83951e-07	3.5157e-06	3765.94	0.188175	0.0223635	0.088676	3522.98	-0.0515967	0.497874	0.708528
EMLSAT00000007636	WP_026058317|score:279|hypothetical protein [Streptomyces sp. SS]	Q8CQD9|score:160|RecName: Full=Accumulation-associated protein; Flags: Precursor	xx	214.34	-0.661753	1.87445e-07	3.57667e-06	187.085	-0.621683	0.000980758	0.00980845	229.706	-0.175998	0.212565	0.430328
EMLSAT00000005327	ACO11801|score:1097|Vacuolar protein sorting-associated protein 28 homolog [Lepeophtheirus salmonis]	Q9V359|score:689|RecName: Full=Vacuolar protein sorting-associated protein 28 homolog; AltName: Full=ESCRT-I complex subunit VPS28	PF03997: VPS28 protein; 25-204	586.833	0.274775	1.88818e-07	3.59703e-06	568.903	0.277747	0.00202405	0.0164862	401.25	0.029821	0.772736	0.894053
EMLSAT00000001108	ACO11994|score:601|Histone H2A [Lepeophtheirus salmonis]	P02269|score:563|RecName: Full=Histone H2A	PF00125: Core histone H2A/H2B/H3/H4; 17-90	2090.84	0.364333	1.90221e-07	3.6179e-06	1982.31	0.178003	0.0359571	0.124925	1185.19	0.176493	0.139394	0.329193
EMLSAT00000005273	xx	xx	xx	1421.13	0.521747	1.92557e-07	3.6564e-06	1428.97	0.771608	1.03857e-09	1.2598e-07	2417.34	0.557078	2.35345e-06	5.4134e-05
EMLSAT00000004687	EKC18156|score:815|Mitogen-activated protein kinase kinase kinase 1 [Crassostrea gigas]	Q13233|score:736|RecName: Full=Mitogen-activated protein kinase kinase kinase 1; AltName: Full=MAPK/ERK kinase kinase 1; Short=MEK kinase 1; Short=MEKK 1	PF00069: Protein kinase domain; 572-829	298.343	-0.343266	1.94498e-07	3.68731e-06	238.621	-0.332563	5.97862e-05	0.00120705	241.187	-0.0146754	0.897625	0.955799
EMLSAT00000002306	xx	xx	PF00089: Trypsin; 5-102	293.86	1.32876	1.97327e-07	3.73322e-06	342.253	1.71221	6.00111e-15	2.18382e-12	192.092	1.21829	7.56851e-06	0.000146295
EMLSAT00000007592	XP_014293324|score:515|PREDICTED: HMG box-containing protein 4-like [Halyomorpha halys]	Q6WKW9|score:423|RecName: Full=HMG box-containing protein 4; AltName: Full=High mobility group protein 2-like 1; Short=xHMG2L1	xx	528.648	0.333178	1.97555e-07	3.73322e-06	563.607	0.0511166	0.515724	0.712976	367.996	-0.000109926	0.999141	0.999568
EMLSAT00000003600	XP_004524186|score:183|PREDICTED: 39S ribosomal protein L35, mitochondrial [Ceratitis capitata]	Q8MS27|score:164|RecName: Full=39S ribosomal protein L35, mitochondrial; Short=L35mt; Short=MRP-L35; Flags: Precursor	PF01632: Ribosomal protein L35; 54-108	928.345	0.33749	1.98303e-07	3.74134e-06	905.444	0.0918386	0.315804	0.529753	511.667	0.000537883	0.995434	0.998404
EMLSAT00000005216	ABU41106|score:495|hypothetical protein [Lepeophtheirus salmonis]	xx	xx	3573.44	0.627194	1.98735e-07	3.74349e-06	3359.16	0.417704	0.00476159	0.0297428	7049.25	0.0405865	0.837247	0.924815
EMLSAT00000003226	ACO15743|score:850|Stromal cell-derived factor 2 precursor [Caligus clemensi]	Q3SZ45|score:578|RecName: Full=Stromal cell-derived factor 2; Short=SDF-2; Flags: Precursor	PF02815: MIR domain; 39-165	1514.86	0.349234	2.01769e-07	3.79454e-06	1407.91	0.26423	0.019884	0.0818522	713.515	0.0103741	0.902429	0.958607
EMLSAT00000005283	EFX74357|score:1221|sodium-dependent phosphate transporter [Daphnia pulex]	Q28620|score:1077|RecName: Full=Sodium-dependent phosphate transport protein 2A; Short=Sodium-phosphate transport protein 2A; AltName: Full=Na(+)-dependent phosphate cotransporter 2A; AltName: Full=NaPi-6; AltName: Full=Sodium/phosphate cotransporter 2A; Short=Na(+)/Pi cotransporter 2A; Short=NaPi-2a; AltName: Full=Solute carrier family 34 member 1	PF02690: Na+/Pi-cotransporter; 33-155, PF02690: Na+/Pi-cotransporter; 263-391,	1001.78	-0.475067	2.03389e-07	3.8189e-06	819.143	-0.439909	0.0108282	0.0539544	937.427	-0.484509	5.69019e-08	2.19607e-06
EMLSAT00000012182	ACO12511|score:609|Myotrophin [Lepeophtheirus salmonis]	Q7T2B9|score:311|RecName: Full=Myotrophin	PF12796: Ankyrin repeats (3 copies); 5-93	473.617	0.593194	2.07352e-07	3.88092e-06	470.3	0.496745	1.38992e-06	6.56857e-05	354.511	0.0641708	0.454814	0.674857
EMLSAT00000001420	XP_014211122|score:1514|PREDICTED: regulator of telomere elongation helicase 1 homolog [Copidosoma floridanum]	B3MSG8|score:1425|RecName: Full=Regulator of telomere elongation helicase 1 homolog	PF13307: Helicase C-terminal domain; 519-700, PF06733: DEAD_2; 109-272,	290.601	-0.414632	2.07091e-07	3.88092e-06	245.098	-0.254542	0.0193377	0.0804015	213.31	0.0158312	0.901754	0.958207
EMLSAT00000010930	XP_010874876|score:989|PREDICTED: tRNA (uracil-5-)-methyltransferase homolog A [Esox lucius]	Q8IZ69|score:831|RecName: Full=tRNA (uracil-5-)-methyltransferase homolog A; AltName: Full=HpaII tiny fragments locus 9c protein	PF05958: tRNA (Uracil-5-)-methyltransferase; 402-599	1279.81	-0.290789	2.1931e-07	4.09821e-06	1129.59	-0.211231	0.00189182	0.0156464	568.404	0.0114098	0.890487	0.95221
EMLSAT00000003601	XP_011139525|score:1581|PREDICTED: tetratricopeptide repeat protein 7B isoform X2 [Harpegnathos saltator]	Q86TV6|score:1019|RecName: Full=Tetratricopeptide repeat protein 7B; Short=TPR repeat protein 7B; AltName: Full=Tetratricopeptide repeat protein 7-like-1; Short=TPR repeat protein 7-like-1	PF14712: Snapin/Pallidin; 35-120, PF00515: Tetratricopeptide repeat; 880-909, PF00515: Tetratricopeptide repeat; 229-252	568.159	-0.28848	2.20673e-07	4.11713e-06	455.966	-0.326855	8.75307e-05	0.0016082	468.83	-0.230573	0.0233238	0.0915207
EMLSAT00000012824	XP_013781652|score:1060|PREDICTED: eukaryotic translation initiation factor 4 gamma 3-like, partial [Limulus polyphemus]	O43432|score:880|RecName: Full=Eukaryotic translation initiation factor 4 gamma 3; Short=eIF-4-gamma 3; Short=eIF-4G 3; Short=eIF4G 3; AltName: Full=eIF-4-gamma II; Short=eIF4GII	PF02854: MIF4G domain; 386-632	10523.9	-0.34304	2.23012e-07	4.15418e-06	8390.37	-0.27652	0.0091366	0.0476074	6742.8	-0.046785	0.360692	0.596026
EMLSAT00000005850	XP_012263777|score:139|PREDICTED: biotin--protein ligase [Athalia rosae]	xx	xx	236.86	0.609843	2.31988e-07	4.31454e-06	277.249	0.341953	0.0242422	0.0937205	168.35	-0.182899	0.461573	0.680308
EMLSAT00000008622	xx	xx	xx	101.455	1.16733	2.36579e-07	4.39297e-06	103.143	1.54954	9.41394e-10	1.17999e-07	7.29284	1.60102	0.00730172	0.0386147
EMLSAT00000012725	ENN81164|score:5104|hypothetical protein YQE_02428, partial [Dendroctonus ponderosae]	Q6VNB8|score:3316|RecName: Full=WD repeat and FYVE domain-containing protein 3; AltName: Full=Beach domain, WD repeat and FYVE domain-containing protein 1; Short=BWF1	PF13385: Concanavalin A-like lectin/glucanases superfamily; 893-1045, PF02138: Beige/BEACH domain; 2206-2487, PF14844: PH domain associated with Beige/BEACH; 2106-2164, PF01363: FYVE zinc finger; 2876-2939, PF00400: WD domain, G-beta repeat; 2728-2758, PF00400: WD domain, G-beta repeat; 2629-2664	667.615	-0.393168	2.38157e-07	4.41529e-06	535.787	-0.173452	0.0474039	0.151191	528.455	-0.111204	0.247951	0.473073
EMLSAT00000008715	XP_018910499|score:622|PREDICTED: thyroid adenoma-associated protein homolog [Bemisia tabaci]	Q6YHU6|score:500|RecName: Full=Thyroid adenoma-associated protein; AltName: Full=Gene inducing thyroid adenomas protein	PF10350: Putative death-receptor fusion protein (DUF2428); 757-978, PF12796: Ankyrin repeats (3 copies); 1265-1354,	551.495	-0.667478	2.43488e-07	4.50701e-06	425.145	-0.30509	0.00334733	0.0233382	405.666	0.233824	0.0728543	0.210052
EMLSAT00000006388	xx	xx	xx	33.3945	-2.04387	2.45001e-07	4.5279e-06	17.8553	-0.166123	0.615734	0.782279	47.0519	0.385992	0.174488	0.381301
EMLSAT00000007837	ACO12085|score:1963|Methionine aminopeptidase 1 [Lepeophtheirus salmonis]	Q4QRK0|score:1279|RecName: Full=Methionine aminopeptidase 1; Short=MAP 1; Short=MetAP 1; AltName: Full=Peptidase M 1	PF01753: MYND finger; 11-48, PF00557: Metallopeptidase family M24; 120-347,	1779.18	0.316782	2.47612e-07	4.56897e-06	1664.35	0.0781432	0.301219	0.514389	674.202	-0.117332	0.191238	0.402691
EMLSAT00000011123	ACO11896|score:1628|Delta3,5-Delta2,4-dienoyl-CoA isomerase, mitochondrial precursor [Lepeophtheirus salmonis]	Q62651|score:761|RecName: Full=Delta(3,5)-Delta(2,4)-dienoyl-CoA isomerase, mitochondrial; Flags: Precursor	PF00378: Enoyl-CoA hydratase/isomerase family; 46-291	1120.27	0.269138	2.51038e-07	4.62492e-06	1104.97	0.125775	0.131993	0.30469	919.407	0.148684	0.127183	0.311022
EMLSAT00000006242	KDR24097|score:1300|hypothetical protein L798_03752 [Zootermopsis nevadensis]	Q8C2L6|score:896|RecName: Full=Transmembrane protein 161B	PF10268: Predicted transmembrane protein 161AB; 1-462	1053.67	-0.32812	2.52486e-07	4.64433e-06	906.557	-0.226583	0.00653892	0.0374825	682.993	0.100207	0.261638	0.488948
EMLSAT00000010427	KDR10575|score:2843|Proteasome activator complex subunit 4 [Zootermopsis nevadensis]	F1MKX4|score:2687|RecName: Full=Proteasome activator complex subunit 4; AltName: Full=Proteasome activator PA200	PF11919: Domain of unknown function (DUF3437); 1531-1619	756.068	-0.69901	2.56224e-07	4.70571e-06	504.629	-0.37155	0.0369687	0.127225	617.553	0.00103446	0.991934	0.996957
EMLSAT00000008285	KDR19233|score:212|Heme transporter hrg-1 [Zootermopsis nevadensis]	xx	xx	261.898	-0.589241	2.65548e-07	4.86935e-06	221.867	-0.462668	0.00205113	0.0166227	559.248	-0.271799	0.00431763	0.0255175
EMLSAT00000006988	ACO11938|score:351|NADH dehydrogenase 1 alpha subcomplex subunit 5 [Lepeophtheirus salmonis]	P23935|score:167|RecName: Full=NADH dehydrogenase [ubiquinone] 1 alpha subcomplex subunit 5; AltName: Full=Complex I subunit B13; AltName: Full=Complex I-13kD-B; Short=CI-13kD-B; AltName: Full=NADH-ubiquinone oxidoreductase 13 kDa-B subunit	xx	989.797	0.576152	2.67642e-07	4.9001e-06	1027.34	0.261406	0.0218288	0.0873229	763.033	-0.0828694	0.41377	0.641221
EMLSAT00000002159	XP_011154421|score:459|PREDICTED: uncharacterized protein LOC105192174 isoform X2 [Harpegnathos saltator]	O88553|score:167|RecName: Full=Zinc finger protein 37; Short=Zfp-37	xx	183.407	-0.453454	2.69402e-07	4.92466e-06	159.602	-0.376255	0.00148469	0.0132088	86.3448	-0.413509	0.00207127	0.0143159
EMLSAT00000002678	ADD38873|score:1384|14-3-3 protein epsilon [Lepeophtheirus salmonis]	P92177|score:1125|RecName: Full=14-3-3 protein epsilon; AltName: Full=Suppressor of Ras1 3-9	PF00244: 14-3-3 protein; 81-315	5500.9	0.455946	2.7293e-07	4.98139e-06	5273.81	0.228462	0.00403813	0.0264389	2848.8	0.202102	0.00560635	0.0314567
EMLSAT00000010667	EFX74328|score:296|hypothetical protein DAPPUDRAFT_57337 [Daphnia pulex]	Q28DE0|score:241|RecName: Full=FAST kinase domain-containing protein 1, mitochondrial; Flags: Precursor	PF08368: FAST kinase-like protein, subdomain 2; 652-742	217.305	-0.524016	2.81539e-07	5.13056e-06	157.964	-0.283134	0.0681506	0.194241	155.424	-0.0104297	0.93015	0.971102
EMLSAT00000000424	ACO15145|score:662|Mediator of RNA polymerase II transcription subunit 19 [Caligus clemensi]	Q174D3|score:431|RecName: Full=Mediator of RNA polymerase II transcription subunit 19; AltName: Full=Mediator complex subunit 19	PF10278: Mediator of RNA pol II transcription subunit 19; 116-299	931.397	0.535256	2.84482e-07	5.17616e-06	879.991	0.249098	0.0332535	0.117892	536.638	0.14036	0.137739	0.326367
EMLSAT00000007326	XP_002423550|score:1983|cAMP-dependent protein kinase catalytic subunit, putative [Pediculus humanus corporis]	P43249|score:1710|RecName: Full=G protein-coupled receptor kinase 5; AltName: Full=G protein-coupled receptor kinase GRK5	PF00069: Protein kinase domain; 2076-2340, PF00615: Regulator of G protein signaling domain; 1930-2059,	1504.47	-0.337408	2.87524e-07	5.20734e-06	1276.22	-0.285852	0.00366324	0.0247307	1017.5	-0.210608	0.00313506	0.0197353
EMLSAT00000012202	XP_013396060|score:1196|PREDICTED: N-alpha-acetyltransferase 35, NatC auxiliary subunit-like [Lingula anatina]	Q4R708|score:1132|RecName: Full=N-alpha-acetyltransferase 35, NatC auxiliary subunit; AltName: Full=Protein MAK10 homolog	PF04112: Mak10 subunit, NatC N(alpha)-terminal acetyltransferase; 33-178	409.155	-0.512532	2.87525e-07	5.20734e-06	316.106	-0.339657	0.00874305	0.0462813	236.462	-0.0660015	0.43597	0.659489
EMLSAT00000004228	ACO15656|score:1775|Acetyl-CoA acetyltransferase [Caligus clemensi]	Q9I2A8|score:1132|RecName: Full=Acetyl-CoA acetyltransferase; AltName: Full=Acetoacetyl-CoA thiolase	PF00108: Thiolase, N-terminal domain; 3-264, PF02803: Thiolase, C-terminal domain; 273-393,	1138.57	0.320643	2.86727e-07	5.20734e-06	1150.51	0.131948	0.0433844	0.142067	626.716	0.00489231	0.959332	0.982045
EMLSAT00000006642	KGU37939|score:163|hypothetical protein MGK_00723 [Candida albicans P57055]	xx	xx	2309.13	0.502423	2.9946e-07	5.41516e-06	2594.7	0.57586	0.000756574	0.00809764	655.434	0.224183	0.270111	0.499682
EMLSAT00000009522	XP_017796339|score:2443|PREDICTED: histone-lysine N-methyltransferase 2D isoform X2 [Habropoda laboriosa]	Q8IRW8|score:1792|RecName: Full=Histone-lysine N-methyltransferase trr; AltName: Full=Lysine N-methyltransferase 2C; AltName: Full=Trithorax-related protein	PF05964: F/Y-rich N-terminus; 3975-4027, PF00856: SET domain; 4215-4319, PF13771: PHD-like zinc-binding domain; 3853-3930, PF13771: PHD-like zinc-binding domain; 144-220, PF05965: F/Y rich C-terminus; 4032-4120, PF00628: PHD-finger; 657-703, PF00628: PHD-finger; 300-348,	1021.12	-0.240429	3.02122e-07	5.44653e-06	849.69	-0.232606	0.00919163	0.0478279	762.057	-0.144248	0.111885	0.284373
EMLSAT00000003719	JAT32032|score:176|hypothetical protein g.47607 [Graphocephala atropunctata]	Q9FKD6|score:140|RecName: Full=E3 ubiquitin-protein ligase SINA-like 8; AltName: Full=Seven in absentia-like protein 8	PF02176: TRAF-type zinc finger; 75-121	1208.8	0.281314	3.01804e-07	5.44653e-06	1200.16	0.123726	0.108075	0.267309	1199.96	0.0119602	0.843106	0.927723
EMLSAT00000008513	ABU41106|score:762|hypothetical protein [Lepeophtheirus salmonis]	xx	xx	891.685	0.612703	3.04043e-07	5.47278e-06	818.788	0.456745	0.000267551	0.00378225	1555.78	0.373614	0.0244693	0.095139
EMLSAT00000004986	ACO12499|score:927|Proteasome subunit beta type-2 [Lepeophtheirus salmonis]	Q5E9K0|score:484|RecName: Full=Proteasome subunit beta type-2	PF00227: Proteasome subunit; 110-289	300.004	0.504974	3.05445e-07	5.48961e-06	289.771	0.261073	0.0257365	0.0973946	146.085	0.106132	0.458622	0.677625
EMLSAT00000012454	ACO11439|score:1610|Arylsulfatase A precursor [Caligus rogercresseyi]	P15289|score:857|RecName: Full=Arylsulfatase A; Short=ASA; AltName: Full=Cerebroside-sulfatase; Contains: RecName: Full=Arylsulfatase A component B; Contains: RecName: Full=Arylsulfatase A component C; Flags: Precursor	PF00013: KH domain; 1-64, PF00884: Sulfatase; 166-485,	429.994	-0.340428	3.06224e-07	5.4952e-06	342.116	-0.361582	0.00376844	0.0252595	560.096	-0.378296	0.00106385	0.00841493
EMLSAT00000009096	XP_019635304|score:292|PREDICTED: nucleolar and coiled-body phosphoprotein 1-like [Branchiostoma belcheri]	Q14978|score:243|RecName: Full=Nucleolar and coiled-body phosphoprotein 1; AltName: Full=140 kDa nucleolar phosphoprotein; Short=Nopp140; AltName: Full=Hepatitis C virus NS5A-transactivated protein 13; Short=HCV NS5A-transactivated protein 13; AltName: Full=Nucleolar 130 kDa protein; AltName: Full=Nucleolar phosphoprotein p130	PF05022: SRP40, C-terminal domain; 283-353	968.932	-0.355378	3.08254e-07	5.5232e-06	880.073	-0.34014	5.52796e-05	0.00114424	457.58	-0.148736	0.0959226	0.255845
EMLSAT00000011512	ACO15309|score:413|NADH dehydrogenase 1 alpha subcomplex subunit 2 [Caligus clemensi]	Q02370|score:241|RecName: Full=NADH dehydrogenase [ubiquinone] 1 alpha subcomplex subunit 2; AltName: Full=Complex I-B8; Short=CI-B8; AltName: Full=NADH-ubiquinone oxidoreductase B8 subunit	PF05047: Mitochondrial ribosomal protein L51 / S25 / CI-B8 domain; 26-76	698.83	0.441644	3.09119e-07	5.53027e-06	751.304	0.346583	0.000238513	0.00345399	512.097	-0.080939	0.490687	0.702351
EMLSAT00000012451	KFM81168|score:652|MKL/myocardin-like protein 2, partial [Stegodyphus mimosarum]	Q9ULH7|score:382|RecName: Full=MKL/myocardin-like protein 2; AltName: Full=Megakaryoblastic leukemia 2; AltName: Full=Myocardin-related transcription factor B; Short=MRTF-B	PF02037: SAP domain; 388-421, PF02755: RPEL repeat; 90-113, PF02755: RPEL repeat; 136-160	497.397	-0.376116	3.15061e-07	5.62801e-06	406.118	-0.303077	0.000286886	0.00397655	672.038	-0.201831	0.0209905	0.0844985
EMLSAT00000007314	xx	xx	xx	69.8787	0.671634	3.16317e-07	5.64187e-06	82.0239	0.848531	8.47306e-06	0.000288357	81.8717	0.766311	9.24622e-08	3.28212e-06
EMLSAT00000010052	XP_014236357|score:772|PREDICTED: WD repeat-containing protein 6 [Trichogramma pretiosum]	Q99ME2|score:469|RecName: Full=WD repeat-containing protein 6; Short=mWDR6	PF07707: BTB And C-terminal Kelch; 983-1084, PF13465: Zinc-finger double domain; 1898-1921, PF13894: C2H2-type zinc finger; 1830-1851, PF00400: WD domain, G-beta repeat; 182-216, PF00651: BTB/POZ domain; 908-977, PF13909: C2H2-type zinc-finger domain; 1800-1823, PF13909: C2H2-type zinc-finger domain; 1941-1964,	545.79	-0.42372	3.24927e-07	5.78666e-06	430.575	-0.327497	0.010887	0.0542038	318.196	-0.11359	0.250791	0.476436
EMLSAT00000002206	XP_018324896|score:8242|PREDICTED: putative U5 small nuclear ribonucleoprotein 200 kDa helicase [Agrilus planipennis]	Q9VUV9|score:8153|RecName: Full=Putative U5 small nuclear ribonucleoprotein 200 kDa helicase; AltName: Full=Protein lethal (3) 72Ab	PF02889: Sec63 Brl domain; 953-1257, PF02889: Sec63 Brl domain; 1783-2096, PF00270: DEAD/DEAH box helicase; 454-629, PF00270: DEAD/DEAH box helicase; 1300-1466, PF00271: Helicase conserved C-terminal domain; 751-830, PF00271: Helicase conserved C-terminal domain; 1588-1665	1426.55	-0.414543	3.30592e-07	5.87863e-06	1186.08	-0.320324	0.000599268	0.00688054	644.813	-0.202418	0.00545173	0.0307204
EMLSAT00000006703	XP_971821|score:2511|PREDICTED: neprilysin-2 [Tribolium castaneum]	Q9JLI3|score:1495|RecName: Full=Membrane metallo-endopeptidase-like 1; AltName: Full=NEP2(m); AltName: Full=Neprilysin II; Short=NEPII; AltName: Full=Neprilysin-2; Short=NEP2; Short=NL2; AltName: Full=Neprilysin-like 1; Short=NL-1; AltName: Full=Neprilysin-like peptidase; Short=NEPLP; AltName: Full=Soluble secreted endopeptidase; Contains: RecName: Full=Membrane metallo-endopeptidase-like 1, solu…	PF05649: Peptidase family M13; 93-479, PF01431: Peptidase family M13; 538-743,	962.266	-0.402003	3.39598e-07	6.02966e-06	771.357	-0.207067	0.013998	0.0646492	1343.83	-0.138669	0.193577	0.406049
EMLSAT00000010201	xx	xx	xx	168.96	-1.3032	3.44376e-07	6.10527e-06	109.268	-0.800394	0.000956782	0.00964563	202.501	0.784771	0.000894655	0.00739183
EMLSAT00000011148	xx	xx	xx	1282	-0.958882	3.51397e-07	6.22036e-06	996.037	-0.417596	0.0172448	0.0742795	2191.54	0.691684	0.000288671	0.00288948
EMLSAT00000003278	ACO11921|score:1041|Troponin I [Lepeophtheirus salmonis]	P05547|score:558|RecName: Full=Troponin I; Short=TnI	PF00992: Troponin; 39-167	2752.67	0.331536	3.554e-07	6.28176e-06	2656.29	0.207803	0.000326007	0.00440969	2515.52	-0.293158	0.0144346	0.0649091
EMLSAT00000011247	ADD38289|score:488|Gamma-crystallin A [Lepeophtheirus salmonis]	Q9Y4K1|score:129|RecName: Full=Absent in melanoma 1 protein; AltName: Full=Beta/gamma crystallin domain-containing protein 1	PF00030: Beta/Gamma crystallin; 26-107, PF00030: Beta/Gamma crystallin; 120-182,	6503.32	0.682165	3.56537e-07	6.2924e-06	6939.22	0.548101	0.000964946	0.00971058	5834.66	0.445129	0.00142641	0.0106182
EMLSAT00000000937	XP_017777561|score:518|PREDICTED: protein cueball [Nicrophorus vespilloides]	Q95RU0|score:430|RecName: Full=Protein cueball; Flags: Precursor	xx	524.639	-0.905386	3.64389e-07	6.42133e-06	289.15	-0.471847	0.0191515	0.0800179	568.548	-0.44355	0.00419272	0.0249847
EMLSAT00000002688	KDR22080|score:399|hypothetical protein L798_02578 [Zootermopsis nevadensis]	xx	PF01607: Chitin binding Peritrophin-A domain; 38-96	3699.56	-0.66762	3.71982e-07	6.53925e-06	2950.2	-0.67027	5.68359e-11	1.08672e-08	4416.76	0.257348	0.0106894	0.0518731
EMLSAT00000007795	JAN36053|score:2563|Neuropathy target esterase [Daphnia magna]	Q9U969|score:2043|RecName: Full=Neuropathy target esterase sws; AltName: Full=Swiss cheese; Short=DSWS	PF00027: Cyclic nucleotide-binding domain; 532-636, PF00027: Cyclic nucleotide-binding domain; 722-811, PF00027: Cyclic nucleotide-binding domain; 841-921, PF03133: Tubulin-tyrosine ligase family; 293-434, PF03133: Tubulin-tyrosine ligase family; 229-292, PF01734: Patatin-like phospholipase; 1164-1329	1331.4	-0.279535	3.72193e-07	6.53925e-06	1096.02	-0.201393	0.0321976	0.115253	918.738	0.0451269	0.606604	0.792699
EMLSAT00000012155	ADD38199|score:651|Cytochrome b-c1 complex subunit 7 [Lepeophtheirus salmonis]	Q5RC24|score:238|RecName: Full=Cytochrome b-c1 complex subunit 7; AltName: Full=Complex III subunit 7; AltName: Full=Complex III subunit VII; AltName: Full=Ubiquinol-cytochrome c reductase complex 14 kDa protein	PF02271: Ubiquinol-cytochrome C reductase complex 14kD subunit; 22-118	2119.81	0.316872	3.78025e-07	6.6318e-06	2086.38	0.198446	0.00598385	0.0349942	2052.91	-0.0585728	0.48568	0.69824
EMLSAT00000000286	KZS08497|score:1442|Protein vav-like protein [Daphnia magna]	Q9NZN5|score:712|RecName: Full=Rho guanine nucleotide exchange factor 12; AltName: Full=Leukemia-associated RhoGEF	PF00621: RhoGEF domain; 463-647	2127.15	-0.251381	3.86793e-07	6.7755e-06	1824.68	-0.280164	2.46276e-05	0.000644604	2141.64	0.0107552	0.892624	0.952591
EMLSAT00000007642	XP_003246718|score:1470|PREDICTED: band 4.1-like protein 5 isoform X1 [Acyrthosiphon pisum]	Q5FVG2|score:1204|RecName: Full=Band 4.1-like protein 5	PF00373: FERM central domain; 117-225, PF08736: FERM adjacent (FA); 326-370, PF09379: FERM N-terminal domain; 37-113, PF09380: FERM C-terminal PH-like domain; 230-317	2064.35	-0.305694	3.88754e-07	6.79972e-06	1676.48	-0.265746	0.000702593	0.00765053	1463.29	-0.0894851	0.239645	0.462831
EMLSAT00000006283	XP_015115877|score:13695|PREDICTED: transformation/transcription domain-associated protein [Diachasma alloeum]	Q9Y4A5|score:10695|RecName: Full=Transformation/transcription domain-associated protein; AltName: Full=350/400 kDa PCAF-associated factor; Short=PAF350/400; AltName: Full=STAF40; AltName: Full=Tra1 homolog	PF00454: Phosphatidylinositol 3- and 4-kinase; 3588-3834, PF02259: FAT domain; 2866-3227,	439.821	-0.315568	3.91e-07	6.82885e-06	368.211	-0.2909	0.0264851	0.099361	239.358	-0.300913	0.0263187	0.100529
EMLSAT00000004436	XP_018917247|score:3051|PREDICTED: dedicator of cytokinesis protein 1 isoform X3 [Bemisia tabaci]	Q14185|score:2557|RecName: Full=Dedicator of cytokinesis protein 1; AltName: Full=180 kDa protein downstream of CRK; Short=DOCK180	PF06920: Dedicator of cytokinesis; 1454-1631, PF14429: C2 domain in Dock180 and Zizimin proteins; 420-617, PF14604: Variant SH3 domain; 14-65	1254.63	-0.339886	3.94071e-07	6.86208e-06	1034.96	-0.287958	4.53484e-07	2.58372e-05	797.294	-0.192706	0.0279849	0.105166
EMLSAT00000009884	ABU41033|score:1563|60S ribosomal protein L5 [Lepeophtheirus salmonis]	Q26481|score:1133|RecName: Full=60S ribosomal protein L5	PF14204: Ribosomal L18 C-terminal region; 192-282, PF00861: Ribosomal L18p/L5e family; 27-173,	42544.3	0.346462	3.93644e-07	6.86208e-06	43058.8	0.228263	0.00846054	0.0452338	25357.2	0.13831	0.098836	0.261073
EMLSAT00000003966	KZS19875|score:1153|Casein kinase I [Daphnia magna]	P67962|score:1128|RecName: Full=Casein kinase I isoform alpha; Short=CKI-alpha; AltName: Full=CK1	PF00069: Protein kinase domain; 28-207	3772.66	0.185156	4.02321e-07	6.99538e-06	3473.88	0.078388	0.160465	0.346716	2746.75	-0.00419832	0.935758	0.972718
EMLSAT00000010653	XP_008192297|score:507|PREDICTED: uncharacterized protein LOC664527 isoform X1 [Tribolium castaneum]	xx	PF12937: F-box-like; 628-666	1215.46	-0.326835	4.09169e-07	7.10394e-06	1076.63	-0.209939	0.00212249	0.0170528	652.689	-0.201352	0.0145289	0.0652703
EMLSAT00000010494	ACO11973|score:1750|Serine/threonine-protein phosphatase PP1-beta [Lepeophtheirus salmonis]	P48461|score:1580|RecName: Full=Serine/threonine-protein phosphatase alpha-1 isoform	PF00149: Calcineurin-like phosphoesterase; 59-250	4954.68	0.19925	4.15693e-07	7.20657e-06	4694.62	0.105796	0.0462443	0.1485	3158.69	0.0215829	0.7397	0.876407
EMLSAT00000002300	XP_005095892|score:487|PREDICTED: early endosome antigen 1-like [Aplysia californica]	Q15075|score:391|RecName: Full=Early endosome antigen 1; AltName: Full=Endosome-associated protein p162; AltName: Full=Zinc finger FYVE domain-containing protein 2	PF01363: FYVE zinc finger; 724-786	382.707	-0.415344	4.18367e-07	7.2316e-06	313.831	-0.360515	0.00699668	0.0394323	315.369	0.0963669	0.367824	0.60227
EMLSAT00000010371	XP_018009209|score:443|PREDICTED: macrophage mannose receptor 1-like, partial [Hyalella azteca]	Q64449|score:343|RecName: Full=C-type mannose receptor 2; AltName: Full=Lectin lambda; AltName: Full=Macrophage mannose receptor 2; AltName: CD_antigen=CD280; Flags: Precursor	PF00059: Lectin C-type domain; 504-566, PF00059: Lectin C-type domain; 596-689, PF00059: Lectin C-type domain; 5-115, PF00059: Lectin C-type domain; 116-222, PF00059: Lectin C-type domain; 249-360, PF00059: Lectin C-type domain; 393-471	817.62	-0.511439	4.1829e-07	7.2316e-06	633.619	-0.353787	0.11075	0.271722	429.986	-0.368868	0.11497	0.290089
EMLSAT00000006794	ACO11393|score:661|neutral sphingomyelinase [Caligus rogercresseyi]	xx	PF03372: Endonuclease/Exonuclease/phosphatase family; 161-279	65.7792	0.735107	4.20663e-07	7.2606e-06	57.8553	0.734591	0.000278709	0.00390573	82.4303	0.013469	0.950736	0.979085
EMLSAT00000005299	KPL94549|score:707|Integral membrane protein DUF106-like protein [Sarcoptes scabiei]	Q7SXW4|score:666|RecName: Full=ER membrane protein complex subunit 3; AltName: Full=Protein pob; AltName: Full=Transmembrane protein 111	PF01956: Integral membrane protein DUF106; 31-117	1109.26	0.39668	4.24845e-07	7.32204e-06	1077.69	0.171394	0.0269594	0.100582	500.722	0.063366	0.464	0.681834
EMLSAT00000011956	ABU41053|score:447|metalloproteinase [Lepeophtheirus salmonis]	P55115|score:267|RecName: Full=Zinc metalloproteinase nas-15; AltName: Full=Nematode astacin 15; Flags: Precursor	PF01400: Astacin (Peptidase family M12A); 200-266, PF01400: Astacin (Peptidase family M12A); 48-175,	1431.56	0.695689	4.26747e-07	7.34404e-06	1172.24	0.825094	0.000473166	0.00575192	203.579	0.155726	0.62444	0.803591
EMLSAT00000001993	XP_012242040|score:2298|PREDICTED: huntingtin isoform X2 [Bombus impatiens]	P51111|score:1033|RecName: Full=Huntingtin; AltName: Full=Huntington disease protein homolog; Short=HD protein homolog	xx	202.26	-0.637169	4.38346e-07	7.53263e-06	161.478	-0.351808	0.0528672	0.162196	168.709	-0.1944	0.175576	0.382944
EMLSAT00000012512	KZS21643|score:1311|Vam6/Vps39-like protein [Daphnia magna]	Q8R5L3|score:1114|RecName: Full=Vam6/Vps39-like protein	PF00780: CNH domain; 22-283, PF00637: Region in Clathrin and VPS; 593-717, PF10366: Vacuolar sorting protein 39 domain 1; 452-552	1080.42	-0.668513	4.3925e-07	7.53715e-06	805.616	-0.315147	0.0174417	0.0747854	1057.33	0.315203	0.00592465	0.032811
EMLSAT00000007147	KDR19153|score:725|Aladin [Zootermopsis nevadensis]	Q9NRG9|score:550|RecName: Full=Aladin; AltName: Full=Adracalin	PF00400: WD domain, G-beta repeat; 270-292	566.053	0.219456	4.41673e-07	7.56768e-06	526.917	0.0396828	0.599174	0.770376	212.568	-0.046184	0.699685	0.852896
EMLSAT00000012804	XP_013781196|score:723|PREDICTED: sphingomyelin phosphodiesterase 4-like [Limulus polyphemus]	Q6PFJ7|score:626|RecName: Full=Sphingomyelin phosphodiesterase 4; AltName: Full=Neutral sphingomyelinase 3; Short=nSMase-3; Short=nSMase3; AltName: Full=Neutral sphingomyelinase III	PF14724: Mitochondrial-associated sphingomyelin phosphodiesterase; 69-656	458.486	-0.470534	4.42689e-07	7.57404e-06	409	-0.392344	5.65609e-05	0.00116223	260.751	-0.237757	0.0394032	0.135568
EMLSAT00000000487	xx	xx	xx	84.4326	0.811134	4.4586e-07	7.61721e-06	86.1914	0.729322	0.00140933	0.0127598	89.0065	-0.143083	0.481466	0.69486
EMLSAT00000007309	ADD38265|score:445|protein sll1483 [Lepeophtheirus salmonis]	P73392|score:196|RecName: Full=Uncharacterized protein sll1735	PF02469: Fasciclin domain; 59-179	432.839	0.888099	4.49983e-07	7.67649e-06	792.011	1.02166	0.00874514	0.0462813	696.392	1.64381	4.54866e-12	5.878e-10
EMLSAT00000002981	ADD38122|score:651|39S ribosomal protein L32, mitochondrial [Lepeophtheirus salmonis]	Q9V9Z1|score:154|RecName: Full=39S ribosomal protein L32, mitochondrial; Short=L32mt; Short=MRP-L32; Flags: Precursor	xx	747.877	0.369609	4.5315e-07	7.71931e-06	754.31	0.04449	0.628544	0.790656	378.995	0.0268878	0.803407	0.909089
EMLSAT00000010542	KDR08391|score:2774|General transcription factor 3C polypeptide 1 [Zootermopsis nevadensis]	Q63505|score:1067|RecName: Full=General transcription factor 3C polypeptide 1; AltName: Full=TF3C-alpha; AltName: Full=TFIIIC box B-binding subunit; AltName: Full=Transcription factor IIIC 220 kDa subunit; Short=TFIIIC 220 kDa subunit; Short=TFIIIC220; AltName: Full=Transcription factor IIIC subunit alpha	PF04182: B-block binding subunit of TFIIIC; 186-259	312.351	-0.798048	4.57558e-07	7.78312e-06	220.889	-0.416233	0.00386998	0.0256657	195.964	-0.0989352	0.332663	0.567987
EMLSAT00000012639	XP_004531692|score:798|PREDICTED: leucine carboxyl methyltransferase 1 [Ceratitis capitata]	Q3T0H0|score:625|RecName: Full=Leucine carboxyl methyltransferase 1; AltName: Full=[Phosphatase 2A protein]-leucine-carboxy methyltransferase 1	PF04072: Leucine carboxyl methyltransferase; 29-221	412.719	0.323132	4.60201e-07	7.81676e-06	397.394	0.074516	0.400878	0.615782	299.428	-0.0372334	0.725968	0.867376
EMLSAT00000001370	XP_002433204|score:140|ATPase inhibitor, putative [Pediculus humanus corporis]	O35143|score:117|RecName: Full=ATPase inhibitor, mitochondrial; AltName: Full=Inhibitor of F(1)F(o)-ATPase; Short=IF(1); Short=IF1; Flags: Precursor	PF04568: Mitochondrial ATPase inhibitor, IATP; 103-146, PF04568: Mitochondrial ATPase inhibitor, IATP; 19-91,	560.489	0.46493	4.65756e-07	7.89971e-06	579.09	0.312299	0.0338468	0.119433	632.716	0.126857	0.135064	0.323378
EMLSAT00000002087	ACO13176|score:1819|FK506-binding protein 8 [Lepeophtheirus salmonis]	Q3B7U9|score:398|RecName: Full=Peptidyl-prolyl cis-trans isomerase FKBP8; Short=PPIase FKBP8; AltName: Full=FK506-binding protein 8; Short=FKBP-8; AltName: Full=Rotamase	PF13414: TPR repeat; 206-269, PF00254: FKBP-type peptidyl-prolyl cis-trans isomerase; 42-127,	735.743	0.44011	4.68186e-07	7.92947e-06	735.312	0.192352	0.0178143	0.0759496	390.546	0.129348	0.11084	0.282717
EMLSAT00000007999	ADD38576|score:933|Prefoldin subunit 3 [Lepeophtheirus salmonis]	P61759|score:475|RecName: Full=Prefoldin subunit 3; AltName: Full=Von Hippel-Lindau-binding protein 1; Short=VBP-1; Short=VHL-binding protein 1	PF02996: Prefoldin subunit; 63-185	1933.55	0.335853	4.76187e-07	8.05339e-06	1841.4	0.16389	0.0277081	0.102888	902.403	-0.0251938	0.822698	0.919162
EMLSAT00000005643	XP_005896228|score:159|PREDICTED: 26S proteasome complex subunit DSS1 [Bos mutus]	xx	PF05160: DSS1/SEM1 family; 13-63	2117.94	0.622229	4.77983e-07	8.06056e-06	2058.27	0.309865	0.00459615	0.0290797	1063.44	0.113423	0.224107	0.445155
EMLSAT00000009690	XP_016906233|score:147|PREDICTED: uncharacterized protein LOC107994020 [Apis cerana]	xx	xx	64.4831	-0.927058	4.77705e-07	8.06056e-06	50.2385	-0.227366	0.265303	0.47665	70.1901	0.155135	0.366331	0.600767
EMLSAT00000009483	ACO12488|score:490|ADP,ATP carrier protein 3 [Lepeophtheirus salmonis]	P18238|score:355|RecName: Full=ADP,ATP carrier protein 3; AltName: Full=ADP/ATP translocase 3; AltName: Full=Adenine nucleotide translocator 3; Short=ANT 3	PF00153: Mitochondrial carrier protein; 5-92	3716.07	0.396707	4.83302e-07	8.13859e-06	2997.15	0.242932	4.28725e-06	0.000167932	6756.07	-0.331742	0.000520121	0.00472535
EMLSAT00000000158	XP_013406007|score:2884|PREDICTED: nuclear pore complex protein Nup155-like [Lingula anatina]	Q99P88|score:2636|RecName: Full=Nuclear pore complex protein Nup155; AltName: Full=155 kDa nucleoporin; AltName: Full=Nucleoporin Nup155	PF03177: Non-repetitive/WGA-negative nucleoporin C-terminal; 670-1228, PF08801: Nup133 N terminal like; 81-500,	2099.44	-0.318096	4.94945e-07	8.32272e-06	1806.28	-0.247802	0.000235514	0.00342375	1058.58	-0.152003	0.0170039	0.0729428
EMLSAT00000007594	KFW90954|score:174|Transmembrane protease serine 2, partial [Phalacrocorax carbo]	Q66TN7|score:135|RecName: Full=Ovochymase-2; AltName: Full=Oviductal protease; AltName: Full=Oviductin; Flags: Precursor	PF00089: Trypsin; 2-167	2817.45	0.903555	4.9606e-07	8.32956e-06	2827.47	0.994372	0.000884138	0.00911306	1923.51	1.08914	9.25038e-07	2.4627e-05
EMLSAT00000002636	EKC42374|score:205|Aminopeptidase N [Crassostrea gigas]	P79171|score:141|RecName: Full=Aminopeptidase N; Short=AP-N; Short=fAPN; AltName: Full=Alanyl aminopeptidase; AltName: Full=Aminopeptidase M; Short=AP-M; AltName: Full=Microsomal aminopeptidase; AltName: CD_antigen=CD13	PF11838: ERAP1-like C-terminal domain; 160-320	502.484	-0.94461	4.97593e-07	8.34337e-06	414.312	-0.231794	0.273497	0.486107	256.415	-0.092428	0.700599	0.853248
EMLSAT00000005312	XP_011775812|score:342|kinesin, putative, (fragment), partial [Trypanosoma brucei gambiense DAL972]	P35749|score:141|RecName: Full=Myosin-11; AltName: Full=Myosin heavy chain 11; AltName: Full=Myosin heavy chain, smooth muscle isoform; AltName: Full=SMMHC	xx	4309.84	-0.623918	5.12521e-07	8.58145e-06	3741.7	-0.577785	1.37975e-10	2.28896e-08	4472.56	0.0284872	0.817956	0.916803
EMLSAT00000010303	ABU41136|score:6778|vitellogenin-like protein [Lepeophtheirus salmonis]	P18948|score:172|RecName: Full=Vitellogenin-6; Flags: Precursor	PF09172: Domain of unknown function (DUF1943); 660-918, PF01347: Lipoprotein amino terminal region; 19-616, PF00094: von Willebrand factor type D domain; 1400-1442	69027.6	-0.315073	5.18071e-07	8.66204e-06	59337	-0.40427	2.14843e-06	9.32171e-05	75936.3	-0.296326	3.08872e-05	0.000478752
EMLSAT00000010713	KZS07936|score:4827|Multiple epidermal growth factor domains 8-like protein [Daphnia magna]	P60882|score:3272|RecName: Full=Multiple epidermal growth factor-like domains protein 8; Short=Multiple EGF-like domains protein 8; AltName: Full=Epidermal growth factor-like protein 4; Short=EGF-like protein 4; Flags: Precursor	PF13418: Galactose oxidase, central domain; 1466-1511, PF13854: Kelch motif; 213-235, PF01437: Plexin repeat; 1029-1087, PF13964: Kelch motif; 266-313, PF12947: EGF domain; 1092-1126, PF07645: Calcium-binding EGF domain; 2097-2137, PF13415: Galactose oxidase, central domain; 1529-1574, PF00053: Laminin EGF-like (Domains III and V); 2171-2217, PF00053: Laminin EGF-like (Domains III and V); 1212-12…	517.542	-0.484348	5.26703e-07	8.78138e-06	402.582	-0.410591	8.9441e-06	0.000300293	396.498	-0.312003	4.19285e-05	0.000613511
EMLSAT00000007907	KDR22055|score:2531|Papilin [Zootermopsis nevadensis]	O76840|score:1426|RecName: Full=Papilin; AltName: Full=Abnormal cell migration protein 6; Flags: Precursor	PF00095: WAP-type (Whey Acidic Protein) 'four-disulfide core'; 1869-1911, PF00014: Kunitz/Bovine pancreatic trypsin inhibitor domain; 1269-1319, PF00014: Kunitz/Bovine pancreatic trypsin inhibitor domain; 1328-1379, PF00014: Kunitz/Bovine pancreatic trypsin inhibitor domain; 1524-1576, PF00014: Kunitz/Bovine pancreatic trypsin inhibitor domain; 1456-1508, PF00014: Kunitz/Bovine pancreatic trypsin…	2612.14	-0.474513	5.25985e-07	8.78138e-06	1712.77	-0.48721	0.00385724	0.0256263	2156.99	-0.495722	0.00766079	0.040085
EMLSAT00000000543	xx	xx	xx	179.312	-0.638427	5.29852e-07	8.82137e-06	142.166	0.00884166	0.969606	0.986216	137.594	-0.115074	0.461592	0.680308
EMLSAT00000011354	XP_012251261|score:890|PREDICTED: myb-binding protein 1A [Athalia rosae]	Q7TPV4|score:296|RecName: Full=Myb-binding protein 1A; AltName: Full=Myb-binding protein of 160 kDa	PF04931: DNA polymerase phi; 497-757	1717.01	-0.442354	5.35919e-07	8.90974e-06	1306.22	-0.303115	0.0106869	0.053463	764.894	-0.12016	0.176756	0.384485
EMLSAT00000007130	ACO10918|score:579|60S ribosomal protein L28 [Caligus rogercresseyi]	Q9VZS5|score:301|RecName: Full=60S ribosomal protein L28	PF01778: Ribosomal L28e protein family; 5-122	13797.7	0.589947	5.43452e-07	9.02223e-06	14519.4	0.341546	0.00203082	0.0165056	6555.95	0.171435	0.144229	0.336603
EMLSAT00000000436	ODN01851|score:908|Ethanolaminephosphotransferase 1 [Orchesella cincta]	Q80TA1|score:639|RecName: Full=Ethanolaminephosphotransferase 1; AltName: Full=Selenoprotein I; Short=SelI	PF01066: CDP-alcohol phosphatidyltransferase; 16-132	996.002	0.30271	5.52381e-07	9.14555e-06	911.43	0.228164	0.0309802	0.111908	542.207	0.29435	0.00349334	0.0216187
EMLSAT00000011886	XP_014029060|score:771|PREDICTED: 1-phosphatidylinositol 3-phosphate 5-kinase-like isoform X11 [Salmo salar]	Q9Z1T6|score:722|RecName: Full=1-phosphatidylinositol 3-phosphate 5-kinase; Short=Phosphatidylinositol 3-phosphate 5-kinase; AltName: Full=FYVE finger-containing phosphoinositide kinase; AltName: Full=PIKfyve; AltName: Full=Phosphatidylinositol 3-phosphate 5-kinase type III; Short=PIPkin-III; Short=Type III PIP kinase; AltName: Full=p235	PF01504: Phosphatidylinositol-4-phosphate 5-Kinase; 1112-1347, PF01363: FYVE zinc finger; 39-100, PF00610: Domain found in Dishevelled, Egl-10, and Pleckstrin (DEP); 183-241, PF00118: TCP-1/cpn60 chaperonin family; 366-594	325.372	-0.411383	5.52437e-07	9.14555e-06	293.562	-0.200215	0.0368647	0.127061	307.829	-0.142391	0.199721	0.414208
EMLSAT00000006381	ACO12243|score:740|60S ribosomal protein L26 [Lepeophtheirus salmonis]	Q95WA0|score:559|RecName: Full=60S ribosomal protein L26	PF00467: KOW motif; 51-83	23858.9	0.40104	5.58293e-07	9.22951e-06	24639.7	0.2563	0.0100178	0.0509672	12558.8	0.108861	0.250267	0.475756
EMLSAT00000012148	JAN74371|score:1315|Voltage-dependent calcium channel subunit alpha-2/delta-4 [Daphnia magna]	Q9Z1L5|score:372|RecName: Full=Voltage-dependent calcium channel subunit alpha-2/delta-3; AltName: Full=Voltage-gated calcium channel subunit alpha-2/delta-3; Contains: RecName: Full=Voltage-dependent calcium channel subunit alpha-2-3; Contains: RecName: Full=Voltage-dependent calcium channel subunit delta-3; Flags: Precursor	PF02743: Cache domain; 327-418	848.737	-0.366325	5.60355e-07	9.25058e-06	634.863	-0.31325	0.00195257	0.0160196	2658.49	-0.277516	0.000481724	0.00444291
EMLSAT00000009886	ADD24376|score:1111|DNA-directed RNA polymerases I, II, and III subunit RPABC1 [Lepeophtheirus salmonis]	Q5R587|score:947|RecName: Full=DNA-directed RNA polymerases I, II, and III subunit RPABC1; Short=RNA polymerases I, II, and III subunit ABC1; AltName: Full=DNA-directed RNA polymerase II subunit E; AltName: Full=RPB5 homolog	PF03871: RNA polymerase Rpb5, N-terminal domain; 1-95, PF01191: RNA polymerase Rpb5, C-terminal domain; 137-209,	872.432	0.379732	5.66415e-07	9.33751e-06	850.983	0.0483343	0.641326	0.79881	379.206	0.0259254	0.822419	0.919162
EMLSAT00000000330	XP_014210983|score:2161|PREDICTED: GTP-binding protein 1 [Copidosoma floridanum]	D2XV59|score:1992|RecName: Full=GTP-binding protein 1	PF03143: Elongation factor Tu C-terminal domain; 442-530, PF00009: Elongation factor Tu GTP binding domain; 119-339, PF03144: Elongation factor Tu domain 2; 365-435	2045.44	0.229751	5.71006e-07	9.4e-06	1972.14	0.0811826	0.233769	0.441807	1416.77	0.325364	9.0212e-05	0.00113391
EMLSAT00000008106	ACO12058|score:1999|Golgi reassembly-stacking protein 2 [Lepeophtheirus salmonis]	Q9H8Y8|score:841|RecName: Full=Golgi reassembly-stacking protein 2; Short=GRS2; AltName: Full=Golgi phosphoprotein 6; Short=GOLPH6; AltName: Full=Golgi reassembly-stacking protein of 55 kDa; Short=GRASP55; AltName: Full=p59	PF13894: C2H2-type zinc finger; 718-741, PF13894: C2H2-type zinc finger; 552-575, PF13894: C2H2-type zinc finger; 287-311, PF13894: C2H2-type zinc finger; 372-393, PF13894: C2H2-type zinc finger; 750-773, PF04495: GRASP55/65 PDZ-like domain; 852-987	2126.47	0.410573	5.72173e-07	9.40605e-06	1973.88	0.257584	0.00643593	0.0370427	1393.42	0.284982	4.08337e-05	0.000601164
EMLSAT00000006655	ADD37913|score:586|Dynein light chain Tctex-type 1 [Lepeophtheirus salmonis]	Q9Z336|score:456|RecName: Full=Dynein light chain Tctex-type 1; AltName: Full=Activator of G-protein signaling 2; Short=AGS2; AltName: Full=T-complex testis-specific protein 1 homolog	PF03645: Tctex-1 family; 14-111	725.378	0.276931	5.82674e-07	9.5653e-06	751.906	0.249066	0.00057415	0.00665582	455.318	0.0442682	0.619975	0.80146
EMLSAT00000011562	JAS10796|score:799|hypothetical protein g.25907 [Clastoptera arizonana]	Q969X6|score:477|RecName: Full=U3 small nucleolar RNA-associated protein 4 homolog; AltName: Full=Cirhin; AltName: Full=UTP4 small subunit processome component	PF00560: Leucine Rich Repeat; 805-824, PF00560: Leucine Rich Repeat; 734-756, PF13855: Leucine rich repeat; 827-885	941.23	-0.452888	5.92741e-07	9.71699e-06	711.022	-0.206294	0.138045	0.313434	407.174	-0.0701088	0.460714	0.679579
EMLSAT00000010328	xx	xx	xx	638.451	0.39639	5.93864e-07	9.72183e-06	652.745	0.242246	0.0295439	0.108034	587.177	0.0914124	0.155702	0.354132
EMLSAT00000011077	ACO10637|score:746|Tubulin-specific chaperone C [Caligus rogercresseyi]	Q3SZE9|score:449|RecName: Full=Tubulin-specific chaperone C; AltName: Full=Tubulin-folding cofactor C; Short=CFC	PF07986: Tubulin binding cofactor C; 143-258	2558.85	0.235337	5.99609e-07	9.80223e-06	2525.35	0.0982504	0.139404	0.315343	1220.4	-0.0531655	0.564033	0.759507
EMLSAT00000001156	xx	xx	xx	488.39	0.525541	6.03338e-07	9.84949e-06	496.863	0.465918	0.00121117	0.0114872	289.371	-0.310261	0.0913081	0.247323
EMLSAT00000005139	XP_003691500|score:613|PREDICTED: thioredoxin domain-containing protein [Apis florea]	Q4N4N8|score:213|RecName: Full=Thioredoxin domain-containing protein; AltName: Full=Membrane protein 23; Short=mp23; Flags: Precursor	xx	2484.61	0.582981	6.06304e-07	9.88419e-06	2442.21	0.40132	0.00236006	0.0185403	1231.92	0.543159	8.69873e-06	0.000164546
EMLSAT00000012356	ACO12179|score:1505|26S proteasome non-ATPase regulatory subunit 7 [Lepeophtheirus salmonis]	P26270|score:997|RecName: Full=26S proteasome non-ATPase regulatory subunit 7; AltName: Full=26S proteasome regulatory subunit RPN8; AltName: Full=26S proteasome regulatory subunit S12; AltName: Full=Proteasome subunit p39B; AltName: Full=Proteasome subunit p40; AltName: Full=Protein Mov34	PF13012: Maintenance of mitochondrial structure and function; 142-256, PF01398: JAB1/Mov34/MPN/PAD-1 ubiquitin protease; 6-89,	1996.18	0.28129	6.15782e-07	1.00248e-05	1861.17	0.16654	0.0563994	0.170255	912.625	0.1009	0.373096	0.607186
EMLSAT00000005017	xx	xx	xx	114.766	0.666257	6.19966e-07	1.00789e-05	88.452	0.539441	0.00176364	0.0149143	152.776	-0.337575	0.0648078	0.19375
EMLSAT00000011983	ABU41084|score:1386|hypothetical protein [Lepeophtheirus salmonis]	xx	xx	9490	-1.52674	6.25294e-07	1.01515e-05	7722.99	-1.95978	6.09726e-22	5.29102e-19	17102.9	-1.2404	9.21714e-06	0.00017293
EMLSAT00000004123	ADD38938|score:1301|Kynureninase [Lepeophtheirus salmonis]	Q16719|score:505|RecName: Full=Kynureninase; AltName: Full=L-kynurenine hydrolase	xx	24.7133	-1.3751	6.2656e-07	1.01581e-05	35.6877	-0.960416	0.0495475	0.155577	73.4157	-1.34069	0.00142243	0.0105955
EMLSAT00000000819	xx	xx	xx	168.255	0.657213	6.30624e-07	1.02099e-05	149.734	0.751333	1.68613e-07	1.13222e-05	73.2694	0.19356	0.283444	0.516199
EMLSAT00000007520	ACO12778|score:1256|Viral IAP-associated factor homolog [Lepeophtheirus salmonis]	Q8MR62|score:709|RecName: Full=Viral IAP-associated factor homolog	PF02114: Phosducin; 19-180	1793.35	0.270971	6.35486e-07	1.02686e-05	1651.61	0.0914965	0.115609	0.279368	2262.49	0.0641824	0.320492	0.555368
EMLSAT00000007480	AII16568|score:1450|feline leukemia virus subgroup C receptor, partial [Paracyclopina nana]	Q91X85|score:1066|RecName: Full=Feline leukemia virus subgroup C receptor-related protein 2; AltName: Full=Calcium-chelate transporter; Short=CCT	PF07690: Major Facilitator Superfamily; 31-391	327.334	-0.344978	6.36001e-07	1.02686e-05	256.303	-0.141719	0.14284	0.320227	342.769	-0.181307	0.0206069	0.0833039
EMLSAT00000011517	ACO12469|score:340|Proteasome subunit alpha type-6 [Lepeophtheirus salmonis]	Q9QUM9|score:246|RecName: Full=Proteasome subunit alpha type-6; AltName: Full=Macropain iota chain; AltName: Full=Multicatalytic endopeptidase complex iota chain; AltName: Full=Proteasome iota chain	PF06581: Mad1 and Cdc20-bound-Mad2 binding; 23-183, PF00227: Proteasome subunit; 365-413, PF10584: Proteasome subunit A N-terminal signature; 348-361	1838.05	0.347132	6.37638e-07	1.02809e-05	1816.75	0.156094	0.0291359	0.107202	948.504	0.148527	0.161934	0.363253
EMLSAT00000012017	ACO12449|score:851|60S ribosomal protein L21 [Lepeophtheirus salmonis]	P34334|score:540|RecName: Full=60S ribosomal protein L21	PF01157: Ribosomal protein L21e; 3-100	24174.4	0.54154	6.40652e-07	1.03148e-05	22956.7	0.300505	0.0143996	0.0657583	12393.6	0.139509	0.189154	0.400285
EMLSAT00000008043	EFX76039|score:1228|hypothetical protein DAPPUDRAFT_322760 [Daphnia pulex]	Q3SYU1|score:1095|RecName: Full=Nucleolar complex protein 2 homolog; Short=Protein NOC2 homolog; AltName: Full=NOC2-like protein; AltName: Full=Novel INHAT repressor	PF03715: Noc2p family; 323-621	1888.71	-0.358185	6.41493e-07	1.03148e-05	1526.8	-0.300955	0.0227679	0.0896176	775.009	-0.209096	0.0402462	0.137555
EMLSAT00000008663	XP_015515997|score:1772|PREDICTED: protein MTO1 homolog, mitochondrial [Neodiprion lecontei]	Q4R4P6|score:1625|RecName: Full=Protein MTO1 homolog, mitochondrial; Flags: Precursor	PF13932: GidA associated domain 3; 561-622, PF01134: Glucose inhibited division protein A; 6-401,	690.598	-0.252446	6.50254e-07	1.04414e-05	596.211	-0.206085	0.0127475	0.0604728	458.775	-0.166592	0.0334846	0.120459
EMLSAT00000007708	ACO12682|score:1875|Cell differentiation protein RCD1 homolog [Lepeophtheirus salmonis]	Q92600|score:1265|RecName: Full=Cell differentiation protein RCD1 homolog; Short=Rcd-1; AltName: Full=CCR4-NOT transcription complex subunit 9	PF04078: Cell differentiation family, Rcd1-like; 53-312	992.267	0.253562	6.55999e-07	1.05192e-05	981.765	0.0926238	0.213178	0.417822	522.577	0.0793789	0.306974	0.54096
EMLSAT00000011488	ENN75215|score:529|hypothetical protein YQE_08225, partial [Dendroctonus ponderosae]	Q9QXZ7|score:441|RecName: Full=Photoreceptor-specific nuclear receptor; AltName: Full=Nuclear receptor subfamily 2 group E member 3; AltName: Full=Retina-specific nuclear receptor	PF00104: Ligand-binding domain of nuclear hormone receptor; 145-337, PF00105: Zinc finger, C4 type (two domains); 2-37,	7.60764	-1.91235	6.58425e-07	1.05438e-05	4.13212	-0.34561	0.565585	0.748254	5.48558	0.0686866	0.921137	0.966693
EMLSAT00000005208	ACO12545|score:1165|Transmembrane emp24 domain-containing protein 9 precursor [Lepeophtheirus salmonis]	B4NKL0|score:937|RecName: Full=Transmembrane emp24 domain-containing protein eca; Flags: Precursor	PF01105: emp24/gp25L/p24 family/GOLD; 22-212	3729.02	0.603494	6.74267e-07	1.07828e-05	3490.89	0.337862	0.0142713	0.06547	1633.95	0.366433	0.000202942	0.00216953
EMLSAT00000007121	KDR07691|score:1444|hypothetical protein L798_02745, partial [Zootermopsis nevadensis]	Q17FB8|score:1307|RecName: Full=Glycosyltransferase 25 family member; Flags: Precursor	PF01755: Glycosyltransferase family 25 (LPS biosynthesis protein); 325-505	1064.02	-0.262405	6.89543e-07	1.10121e-05	962.817	-0.282615	7.92195e-07	4.11832e-05	706.17	-0.0530026	0.48969	0.701448
EMLSAT00000010929	ADD38647|score:1549|Glyoxalase domain-containing protein 4 [Lepeophtheirus salmonis]	Q9CPV4|score:746|RecName: Full=Glyoxalase domain-containing protein 4	xx	2872.89	0.355767	6.9906e-07	1.11489e-05	2703.62	0.332267	1.30371e-06	6.3121e-05	2415.83	0.431802	5.10446e-05	0.000716806
EMLSAT00000010000	KZC08170|score:812|Sorting nexin-25 [Dufourea novaeangliae]	Q3ZT31|score:534|RecName: Full=Sorting nexin-25	PF00615: Regulator of G protein signaling domain; 244-356, PF02194: PXA domain; 59-126,	154.825	-0.524466	7.0194e-07	1.11797e-05	114.086	-0.335017	0.0595486	0.17717	96.2093	0.0325653	0.829141	0.92117
EMLSAT00000003863	ADD38179|score:879|39S ribosomal protein L27, mitochondrial [Lepeophtheirus salmonis]	Q99N92|score:123|RecName: Full=39S ribosomal protein L27, mitochondrial; Short=L27mt; Short=MRP-L27; Flags: Precursor	PF01016: Ribosomal L27 protein; 49-121	472.182	0.313659	7.23007e-07	1.14996e-05	476.715	0.136035	0.123103	0.291626	275.992	0.0875976	0.350584	0.586047
EMLSAT00000006713	ACO13137|score:1379|26S proteasome non-ATPase regulatory subunit 8 [Lepeophtheirus salmonis]	Q5RE15|score:645|RecName: Full=26S proteasome non-ATPase regulatory subunit 8; AltName: Full=26S proteasome regulatory subunit RPN12	PF10075: COP9 signalosome, subunit CSN8; 110-240	2450.99	0.357441	7.2796e-07	1.15628e-05	2363.14	0.208622	0.0124413	0.0594703	1289.73	-0.00940602	0.922106	0.967269
EMLSAT00000007537	KDR19730|score:4506|Exportin-7 [Zootermopsis nevadensis]	Q5ZLT0|score:3996|RecName: Full=Exportin-7	PF03810: Importin-beta N-terminal domain; 29-94	1254.7	-0.333089	7.31488e-07	1.16031e-05	1069.7	-0.216468	0.00187853	0.0155707	943.005	-0.0412069	0.577952	0.771654
EMLSAT00000001947	XP_012260869|score:472|PREDICTED: transmembrane channel-like protein 7 [Athalia rosae]	Q5YCC5|score:313|RecName: Full=Transmembrane channel-like protein 7	PF07810: TMC domain; 889-994, PF09787: Golgin subfamily A member 5; 169-329,	784.554	-0.32594	7.41311e-07	1.17431e-05	649.732	-0.0426989	0.487218	0.690578	606.793	0.250265	0.0103979	0.0507152
EMLSAT00000005980	XP_018572856|score:3972|PREDICTED: protein strawberry notch-like [Anoplophora glabripennis]	A8JUV0|score:3688|RecName: Full=Protein strawberry notch	PF13872: P-loop containing NTP hydrolase pore-1; 274-580, PF13871: Helicase_C-like; 896-1173,	793.253	-0.336703	7.52722e-07	1.19078e-05	654.06	-0.378229	5.27966e-05	0.00110296	377.483	-0.438866	1.31796e-06	3.37591e-05
EMLSAT00000009507	XP_017466181|score:406|PREDICTED: out at first protein [Rhagoletis zephyria]	O18638|score:368|RecName: Full=Out at first protein	PF14941: Transcriptional regulator, Out at first; 36-265	264.256	0.347437	7.59423e-07	1.19977e-05	251.117	0.164997	0.146852	0.326306	132.147	-0.0659347	0.642319	0.815197
EMLSAT00000000873	BAE87097|score:652|Short gastrulation [Pholcus phalangioides]	O57472|score:470|RecName: Full=Chordin; AltName: Full=Protein chordino; Flags: Precursor	PF00093: von Willebrand factor type C domain; 104-158, PF00093: von Willebrand factor type C domain; 175-238, PF00093: von Willebrand factor type C domain; 282-343	833.789	-0.434814	7.60654e-07	1.2001e-05	704.706	-0.207735	0.0541732	0.164947	848.127	-0.30051	0.00482016	0.02776
EMLSAT00000000513	ADD37986|score:618|Mitochondrial import inner membrane translocase subunit Tim8 [Lepeophtheirus salmonis]	Q9Y1A3|score:215|RecName: Full=Mitochondrial import inner membrane translocase subunit Tim8	PF02953: Tim10/DDP family zinc finger; 51-114	1394.11	0.327608	7.79063e-07	1.22749e-05	1322.23	0.0489584	0.545468	0.733553	646.355	0.102165	0.392933	0.624274
EMLSAT00000008236	XP_015929707|score:2266|PREDICTED: probable ATP-dependent RNA helicase YTHDC2 isoform X1 [Parasteatoda tepidariorum]	Q9H6S0|score:2007|RecName: Full=Probable ATP-dependent RNA helicase YTHDC2; AltName: Full=YTH domain-containing protein 2	PF04146: YT521-B-like domain; 1160-1293, PF00270: DEAD/DEAH box helicase; 188-331, PF07717: Oligonucleotide/oligosaccharide-binding (OB)-fold; 876-1003, PF12796: Ankyrin repeats (3 copies); 442-516, PF00271: Helicase conserved C-terminal domain; 598-678, PF04408: Helicase associated domain (HA2); 744-835	460.841	-0.458787	7.8922e-07	1.24183e-05	365.832	-0.370265	0.00241508	0.0188256	318.871	-0.0990808	0.239028	0.462107
EMLSAT00000009735	ACO12940|score:482|Ubiquitin [Lepeophtheirus salmonis]	P79781|score:311|RecName: Full=Ubiquitin-40S ribosomal protein S27a; AltName: Full=Ubiquitin carboxyl extension protein 80; Contains: RecName: Full=Ubiquitin; Contains: RecName: Full=40S ribosomal protein S27a; Flags: Precursor	PF01599: Ribosomal protein S27a; 47-93	19057.9	0.290033	7.96849e-07	1.25216e-05	20044.2	0.192958	0.0230628	0.0903999	12024.2	0.207382	0.0217615	0.0866917
EMLSAT00000007467	xx	xx	PF05444: Protein of unknown function (DUF753); 26-102	274.116	0.625732	8.14421e-07	1.27806e-05	260.822	0.437555	0.000828574	0.00869502	227.997	0.304398	0.00963827	0.0478478
EMLSAT00000011487	KDR18932|score:5833|Leucine-rich repeat serine/threonine-protein kinase 1, partial [Zootermopsis nevadensis]	Q9TZM3|score:2778|RecName: Full=Leucine-rich repeat serine/threonine-protein kinase 1; AltName: Full=Leucine-rich repeats, ras-like domain, kinase protein 1; AltName: Full=PARK8-related kinase	PF13504: Leucine rich repeat; 551-566, PF12796: Ankyrin repeats (3 copies); 51-138, PF12796: Ankyrin repeats (3 copies); 246-322, PF12796: Ankyrin repeats (3 copies); 153-233, PF12796: Ankyrin repeats (3 copies); 377-439, PF00069: Protein kinase domain; 1691-1980, PF13855: Leucine rich repeat; 725-783, PF13855: Leucine rich repeat; 582-640, PF08477: Miro-like protein; 943-1083,	1061.85	-0.627504	8.35697e-07	1.3097e-05	729.048	-0.296361	0.0475615	0.151523	905.279	-0.0291144	0.64308	0.815739
EMLSAT00000012864	ACO10724|score:766|Probable glucosamine 6-phosphate N-acetyltransferase [Caligus rogercresseyi]	Q9VAI0|score:531|RecName: Full=Probable glucosamine 6-phosphate N-acetyltransferase; AltName: Full=Phosphoglucosamine acetylase; AltName: Full=Phosphoglucosamine transacetylase	PF00583: Acetyltransferase (GNAT) family; 101-178	631.673	0.706095	8.41949e-07	1.31775e-05	675.753	0.477493	0.00989695	0.0504507	426.345	1.23791	2.42792e-12	3.49044e-10
EMLSAT00000011569	ODN04316|score:303|39S ribosomal protein L18, mitochondrial [Orchesella cincta]	Q9H0U6|score:194|RecName: Full=39S ribosomal protein L18, mitochondrial; Short=L18mt; Short=MRP-L18; Flags: Precursor	xx	355.092	0.497299	8.45642e-07	1.32177e-05	298.477	0.160521	0.398321	0.613275	163.536	-0.251921	0.181899	0.391471
EMLSAT00000003838	XP_017885347|score:2575|PREDICTED: ankyrin repeat and KH domain-containing protein 1 [Ceratina calcarata]	Q99NH0|score:2411|RecName: Full=Ankyrin repeat domain-containing protein 17; AltName: Full=Ankyrin repeat domain-containing protein FOE; AltName: Full=Gene trap ankyrin repeat protein	PF00013: KH domain; 2179-2238, PF00023: Ankyrin repeat; 635-660, PF00023: Ankyrin repeat; 764-791, PF12796: Ankyrin repeats (3 copies); 1713-1804, PF12796: Ankyrin repeats (3 copies); 1815-1900, PF12796: Ankyrin repeats (3 copies); 568-629, PF12796: Ankyrin repeats (3 copies); 1566-1631, PF12796: Ankyrin repeats (3 copies); 419-495, PF12796: Ankyrin repeats (3 copies); 498-561, PF12796: Ankyrin r…	4709.4	-0.199585	8.5008e-07	1.32694e-05	3835.8	-0.235566	0.00778011	0.0425436	3011.31	0.0173321	0.802491	0.908631
EMLSAT00000007897	ACO12442|score:608|40S ribosomal protein S26 [Lepeophtheirus salmonis]	P27085|score:441|RecName: Full=40S ribosomal protein S26 [Octopus vulgaris]	PF01283: Ribosomal protein S26e; 1-110	21330.3	0.571292	8.56036e-07	1.33446e-05	21886.3	0.280609	0.0290163	0.106867	10870.2	0.17453	0.116213	0.292338
EMLSAT00000009425	JAT25901|score:4613|hypothetical protein g.42123, partial [Graphocephala atropunctata]	Q17N71|score:4213|RecName: Full=Clustered mitochondria protein homolog	PF13424: Tetratricopeptide repeat; 1111-1188, PF15044: Mitochondrial function, CLU-N-term; 120-195, PF05303: Protein of unknown function (DUF727); 287-352, PF05804: Kinesin-associated protein (KAP); 1291-1991, PF12807: Translation initiation factor eIF3 subunit 135; 763-959, PF13236: Clustered mitochondria; 404-597, PF13374: Tetratricopeptide repeat; 1031-1071,	2659.47	-0.258005	8.70098e-07	1.35279e-05	2262.16	-0.299523	0.000101881	0.00181567	1337.55	-0.127941	0.0789103	0.222165
EMLSAT00000005793	xx	xx	xx	901.891	0.426451	8.69599e-07	1.35279e-05	1142.23	0.050634	0.748491	0.866646	902.449	0.25312	0.0235997	0.0923747
EMLSAT00000007099	XP_011448670|score:522|PREDICTED: b(0,+)-type amino acid transporter 1-like isoform X3 [Crassostrea gigas]	Q9N1R6|score:471|RecName: Full=b(0,+)-type amino acid transporter 1; Short=b(0,+)AT; AltName: Full=4F2-LC6; AltName: Full=Glycoprotein-associated amino acid transporter b0,+AT1; AltName: Full=Solute carrier family 7 member 9	PF13520: Amino acid permease; 91-279	108.842	-0.631545	8.7973e-07	1.36596e-05	84.5782	-0.127509	0.473848	0.67905	87.0769	0.169051	0.43763	0.66041
EMLSAT00000005068	KDR20392|score:671|AP-4 complex subunit epsilon-1 [Zootermopsis nevadensis]	Q9UPM8|score:510|RecName: Full=AP-4 complex subunit epsilon-1; AltName: Full=AP-4 adaptor complex subunit epsilon; AltName: Full=Adaptor-related protein complex 4 subunit epsilon-1; AltName: Full=Epsilon subunit of AP-4; AltName: Full=Epsilon-adaptin	PF01602: Adaptin N terminal region; 71-555	579.071	-0.414407	8.87869e-07	1.37678e-05	450.219	-0.193068	0.119533	0.286053	450.907	0.0255823	0.779426	0.896894
EMLSAT00000001879	xx	xx	xx	194.796	-0.863155	8.95738e-07	1.38716e-05	133.741	-0.405679	0.00271947	0.0203978	133.148	0.0497304	0.666173	0.830442
EMLSAT00000002834	XP_014711566|score:2210|PREDICTED: LOW QUALITY PROTEIN: tubulin alpha-1D chain-like [Equus asinus]	Q9BQE3|score:2162|RecName: Full=Tubulin alpha-1C chain; AltName: Full=Alpha-tubulin 6; AltName: Full=Tubulin alpha-6 chain; Contains: RecName: Full=Detyrosinated tubulin alpha-1C chain	PF00091: Tubulin/FtsZ family, GTPase domain; 1-210, PF03953: Tubulin C-terminal domain; 248-377,	146.516	0.791525	9.00003e-07	1.39193e-05	131.524	0.765335	2.38737e-06	0.000100869	84.1509	-0.381266	0.0124187	0.0580129
EMLSAT00000002356	XP_014223806|score:449|PREDICTED: solute carrier family 46 member 3-like [Trichogramma pretiosum]	Q5F4B8|score:229|RecName: Full=Solute carrier family 46 member 3; Flags: Precursor	PF07690: Major Facilitator Superfamily; 46-279	366.309	-0.509714	9.03802e-07	1.39596e-05	271.48	-0.0908749	0.528875	0.722217	273.672	0.281671	0.0197744	0.0811883
EMLSAT00000004807	JAS33962|score:147|hypothetical protein g.40008, partial [Clastoptera arizonana]	xx	xx	37.0352	-1.90249	9.08938e-07	1.40206e-05	25.0739	-1.86597	2.98877e-06	0.000123957	122.951	-0.569226	0.0572887	0.177547
EMLSAT00000009672	XP_011257091|score:2607|PREDICTED: paired amphipathic helix protein Sin3a isoform X4 [Camponotus floridanus]	Q60520|score:2144|RecName: Full=Paired amphipathic helix protein Sin3a; AltName: Full=Histone deacetylase complex subunit Sin3a; AltName: Full=Transcriptional corepressor Sin3a	PF02671: Paired amphipathic helix repeat; 267-317, PF02671: Paired amphipathic helix repeat; 440-483, PF02671: Paired amphipathic helix repeat; 22-68, PF08295: Sin3 family co-repressor; 551-651	1570.29	-0.211239	9.23854e-07	1.4232e-05	1373.85	-0.204311	0.0016829	0.0144811	894.925	-0.207474	0.0135794	0.0622216
EMLSAT00000000763	XP_014256371|score:392|PREDICTED: resistance to inhibitors of cholinesterase protein 3 isoform X5 [Cimex lectularius]	xx	PF15361: Resistance to inhibitors of cholinesterase homologue 3; 23-296	621.848	0.369555	9.26473e-07	1.42536e-05	573.403	0.327353	5.32005e-05	0.00110934	568.864	0.0385432	0.665591	0.829987
EMLSAT00000005790	XP_015590646|score:860|PREDICTED: G protein-activated inward rectifier potassium channel 3-like isoform X3 [Cephus cinctus]	Q4TZY1|score:733|RecName: Full=ATP-sensitive inward rectifier potassium channel 12; AltName: Full=Potassium channel, inwardly rectifying subfamily J member 12	PF01007: Inward rectifier potassium channel; 150-476	96.5886	-0.879052	9.32063e-07	1.43209e-05	79.2838	-0.921606	0.000369291	0.00484979	113.133	0.142413	0.308736	0.542568
EMLSAT00000006816	JAU00272|score:2283|hypothetical protein [Amblyomma sculptum]	Q7ZVM1|score:2137|RecName: Full=WASH complex subunit strumpellin	PF10266: Hereditary spastic paraplegia protein strumpellin; 24-1106	189.654	-0.611008	9.4358e-07	1.44789e-05	141.621	-0.311895	0.0295224	0.10799	164.456	0.126012	0.29691	0.5303
EMLSAT00000012285	KDR18967|score:939|DnaJ-like protein subfamily C member 11 [Zootermopsis nevadensis]	Q5RC70|score:830|RecName: Full=DnaJ homolog subfamily C member 11	PF00226: DnaJ domain; 27-92, PF11875: Domain of unknown function (DUF3395); 435-597,	881.271	-0.306339	9.45065e-07	1.44828e-05	729.671	-0.165271	0.0378005	0.129103	593.436	0.0931265	0.22184	0.442636
EMLSAT00000007369	xx	xx	PF02469: Fasciclin domain; 6-100	94.8376	0.6616	9.54339e-07	1.45679e-05	93.5332	0.777849	1.04547e-06	5.24175e-05	69.8019	0.0578499	0.697292	0.851423
EMLSAT00000009293	xx	xx	xx	4608.13	0.564251	9.53229e-07	1.45679e-05	4799.54	0.871111	3.13831e-05	0.000766305	1203.5	0.320071	0.116362	0.29252
EMLSAT00000003805	xx	xx	xx	18.1147	-1.9831	9.53467e-07	1.45679e-05	7.83179	-0.276873	0.56546	0.748254	18.4142	-0.0136184	0.962504	0.98302
EMLSAT00000004150	ACO12698|score:865|40S ribosomal protein S12, mitochondrial precursor [Lepeophtheirus salmonis]	P10735|score:406|RecName: Full=40S ribosomal protein S12, mitochondrial; Short=MRP-S12; Short=S12mt; AltName: Full=MT-RPS12; AltName: Full=Protein technical knockout locus; Flags: Precursor	PF00164: Ribosomal protein S12/S23; 72-165	466.327	0.45024	9.63137e-07	1.46832e-05	482.325	0.168132	0.0975025	0.249659	310.363	-0.0946204	0.452119	0.673244
EMLSAT00000000099	XP_017783426|score:283|PREDICTED: aminopeptidase N-like isoform X2 [Nicrophorus vespilloides]	P97629|score:230|RecName: Full=Leucyl-cystinyl aminopeptidase; Short=Cystinyl aminopeptidase; AltName: Full=GP160; AltName: Full=Insulin-regulated membrane aminopeptidase; AltName: Full=Insulin-responsive aminopeptidase; Short=IRAP; AltName: Full=Oxytocinase; Short=OTase; AltName: Full=Placental leucine aminopeptidase; Short=P-LAP; AltName: Full=Vesicle protein of 165 kDa; Short=Vp165	PF01433: Peptidase family M1; 4-136	8.54721	-1.96829	9.64986e-07	1.46923e-05	5.57334	-0.385771	0.475564	0.680472	19.926	-0.196139	0.51266	0.719311
EMLSAT00000009718	xx	xx	xx	1058.13	-0.469138	9.69417e-07	1.47406e-05	908.529	-0.488113	1.23636e-07	8.77196e-06	2794.66	-0.248471	0.0554371	0.173397
EMLSAT00000012294	XP_011558106|score:5431|PREDICTED: myosin heavy chain, muscle isoform X15 [Plutella xylostella]	P05661|score:5137|RecName: Full=Myosin heavy chain, muscle	PF00063: Myosin head (motor domain); 70-744, PF02736: Myosin N-terminal SH3-like domain; 14-57, PF01576: Myosin tail; 1046-1899	11726.8	-0.65106	9.98067e-07	1.51567e-05	9260.4	-0.814927	1.97636e-07	1.30382e-05	192041	-0.567568	9.17856e-09	4.47368e-07
EMLSAT00000004928	ACO12942|score:339|60S ribosomal protein L23a [Lepeophtheirus salmonis]	P62752|score:215|RecName: Full=60S ribosomal protein L23a	PF00276: Ribosomal protein L23; 43-79, PF03939: Ribosomal protein L23, N-terminal domain; 5-33,	731.087	0.5092	1.00824e-06	1.52914e-05	821.529	0.238509	0.0136284	0.0634251	459.143	0.226934	0.155997	0.354569
EMLSAT00000009501	KNC28266|score:238|hypothetical protein FF38_13141 [Lucilia cuprina]	Q0P451|score:189|RecName: Full=Cytochrome c oxidase assembly factor 5	PF10203: Cytochrome c oxidase assembly protein PET191; 14-78	451.3	0.398733	1.01166e-06	1.53234e-05	473.727	0.281986	0.00110781	0.0107549	246.593	-0.0808281	0.461682	0.680308
EMLSAT00000010780	xx	xx	xx	407.167	-0.472801	1.04152e-06	1.57555e-05	346.466	-0.33577	0.0246796	0.0948735	532.041	-0.127292	0.200368	0.414764
EMLSAT00000004939	KYN44008|score:128|hypothetical protein ALC56_01546 [Trachymyrmex septentrionalis]	xx	xx	478.987	0.488328	1.0555e-06	1.59465e-05	519.368	0.41364	0.00110487	0.0107356	650.135	0.281539	0.000107738	0.00130943
EMLSAT00000006220	JAS25298|score:2315|hypothetical protein g.41110, partial [Clastoptera arizonana]	Q3UQ28|score:2199|RecName: Full=Peroxidasin homolog; Flags: Precursor	PF07679: Immunoglobulin I-set domain; 83-164, PF07679: Immunoglobulin I-set domain; 269-354, PF07679: Immunoglobulin I-set domain; 15-82, PF07679: Immunoglobulin I-set domain; 173-260, PF03098: Animal haem peroxidase; 578-1126,	817.593	-0.32303	1.05983e-06	1.59913e-05	698.686	-0.386983	3.04964e-07	1.87994e-05	740.257	-0.339251	0.000118184	0.00140999
EMLSAT00000005897	ERG80496|score:568|cell-death-related nuclease 7 [Ascaris suum]	P34508|score:503|RecName: Full=Cell death-related nuclease 6; Flags: Precursor	PF03265: Deoxyribonuclease II; 24-352	1139.65	0.305148	1.06141e-06	1.59947e-05	1089.94	0.187637	0.00414365	0.0269537	649.294	0.193982	0.00458719	0.0266855
EMLSAT00000005754	XP_013191238|score:2686|PREDICTED: ATP-dependent 6-phosphofructokinase isoform X4 [Amyelois transitella]	P52034|score:2545|RecName: Full=ATP-dependent 6-phosphofructokinase; Short=ATP-PFK; Short=Phosphofructokinase; AltName: Full=Phosphohexokinase	PF00365: Phosphofructokinase; 28-338, PF00365: Phosphofructokinase; 416-698,	2148.33	0.297227	1.07665e-06	1.62036e-05	1836.38	0.279149	9.65594e-05	0.00174286	2963.37	0.120586	0.228856	0.450613
EMLSAT00000002295	ACO11321|score:614|COP9 signalosome complex subunit 8 [Caligus rogercresseyi]	Q7ZUZ0|score:402|RecName: Full=COP9 signalosome complex subunit 8; Short=Signalosome subunit 8	PF10075: COP9 signalosome, subunit CSN8; 39-173	478.945	0.404453	1.07806e-06	1.62039e-05	458.49	0.214504	0.0973074	0.24939	236.276	0.0243475	0.838932	0.925787
EMLSAT00000011273	KZS14012|score:308|39S ribosomal protein L48 [Daphnia magna]	Q96GC5|score:162|RecName: Full=39S ribosomal protein L48, mitochondrial; Short=L48mt; Short=MRP-L48; Flags: Precursor	PF00338: Ribosomal protein S10p/S20e; 48-142	595.198	0.29856	1.0808e-06	1.62099e-05	597.313	0.148796	0.0865489	0.229731	377.641	0.135662	0.200981	0.415434
EMLSAT00000000007	ACO11914|score:1365|Cytochrome b-c1 complex subunit Rieske, mitochondrial precursor [Lepeophtheirus salmonis]	Q69BJ7|score:726|RecName: Full=Cytochrome b-c1 complex subunit Rieske, mitochondrial; AltName: Full=Complex III subunit 5; AltName: Full=Cytochrome b-c1 complex subunit 5; AltName: Full=Rieske iron-sulfur protein; Short=RISP; AltName: Full=Ubiquinol-cytochrome c reductase iron-sulfur subunit; Contains: RecName: Full=Cytochrome b-c1 complex subunit 11; AltName: Full=Complex III subunit IX; AltName…	PF00355: Rieske [2Fe-2S] domain; 169-252, PF02921: Ubiquinol cytochrome reductase transmembrane region; 68-133,	3901.17	0.217719	1.08121e-06	1.62099e-05	3761.99	0.0808295	0.133532	0.306859	3437.62	-0.122927	0.0122088	0.0574053
EMLSAT00000003655	XP_018574275|score:582|PREDICTED: 39S ribosomal protein L2, mitochondrial [Anoplophora glabripennis]	P60517|score:464|RecName: Full=Gamma-aminobutyric acid receptor-associated protein; AltName: Full=GABA(A) receptor-associated protein; Flags: Precursor	PF02991: Autophagy protein Atg8 ubiquitin like; 26-114, PF00181: Ribosomal Proteins L2, RNA binding domain; 174-258, PF03947: Ribosomal Proteins L2, C-terminal domain; 271-369	1969.86	0.371697	1.09488e-06	1.63939e-05	2240.66	0.187895	0.188792	0.385756	1549.58	0.198317	0.016161	0.0704045
EMLSAT00000004915	XP_012136071|score:1159|PREDICTED: membrane metallo-endopeptidase-like 1 isoform X3 [Megachile rotundata]	O60344|score:737|RecName: Full=Endothelin-converting enzyme 2; Short=ECE-2; Includes: RecName: Full=Methyltransferase-like region; Includes: RecName: Full=Endothelin-converting enzyme 2 region	PF05649: Peptidase family M13; 116-359, PF05649: Peptidase family M13; 8-131, PF01431: Peptidase family M13; 395-625	6.52568	2.85051	1.10285e-06	1.64922e-05	10.3936	3.51727	9.22258e-10	1.16899e-07	4.43138	2.71792	0.00343307	0.0213311
EMLSAT00000002427	XP_019758775|score:311|PREDICTED: beta-1,4-N-acetylgalactosaminyltransferase bre-4 isoform X1 [Dendroctonus ponderosae]	Q9JMK0|score:244|RecName: Full=Beta-1,4-galactosyltransferase 5; Short=Beta-1,4-GalTase 5; Short=Beta4Gal-T5; Short=b4Gal-T5; AltName: Full=Beta-1,4-GalT II; AltName: Full=UDP-Gal:beta-GlcNAc beta-1,4-galactosyltransferase 5; AltName: Full=UDP-galactose:beta-N-acetylglucosamine beta-1,4-galactosyltransferase 5	PF13733: N-terminal region of glycosyl transferase group 7; 72-163	258.237	-0.630616	1.10455e-06	1.64967e-05	211.72	-0.22086	0.0486417	0.153827	240.876	0.210384	0.162378	0.363965
EMLSAT00000010472	ADD24091|score:1210|Mps one binder kinase activator-like 1 [Lepeophtheirus salmonis]	Q95RA8|score:1037|RecName: Full=MOB kinase activator-like 1; AltName: Full=Mob as tumor suppressor protein 1; Short=Dmob1; AltName: Full=Mps one binder kinase activator-like 1	PF03637: Mob1/phocein family; 30-205	1193.13	0.242848	1.13954e-06	1.69977e-05	1194.91	0.0504581	0.58951	0.764398	732.874	0.156796	0.022329	0.0885538
EMLSAT00000002645	XP_012223755|score:507|PREDICTED: uncharacterized protein LOC105673008 [Linepithema humile]	xx	xx	21312.6	1.06955	1.14211e-06	1.70144e-05	23397.7	0.783209	0.00533029	0.0323459	6181.26	2.45161	1.75247e-10	1.38049e-08
EMLSAT00000002874	XP_016390307|score:437|PREDICTED: ethanolamine kinase 1-like isoform X2 [Sinocyclocheilus rhinocerous]	Q9HBU6|score:298|RecName: Full=Ethanolamine kinase 1; Short=EKI 1	PF01633: Choline/ethanolamine kinase; 119-174	85.6245	-1.349	1.14492e-06	1.70346e-05	52.5179	-0.534901	0.0136815	0.0636197	71.9113	0.057334	0.719638	0.86371
EMLSAT00000009325	XP_015253776|score:147|PREDICTED: macrophage mannose receptor 1-like [Cyprinodon variegatus]	xx	PF00089: Trypsin; 104-170, PF00040: Fibronectin type II domain; 31-70,	756.794	1.04759	1.14866e-06	1.70687e-05	901.962	1.41716	6.73494e-11	1.22543e-08	544.244	1.25004	1.19539e-07	4.14101e-06
EMLSAT00000006715	XP_014221206|score:341|PREDICTED: methyltransferase-like protein 4 [Trichogramma pretiosum]	Q3U034|score:286|RecName: Full=Methyltransferase-like protein 4	PF05063: MT-A70; 98-256	49.3467	-0.767096	1.15478e-06	1.71379e-05	39.753	-0.0789292	0.717272	0.850667	38.9594	-0.347735	0.0717802	0.207998
EMLSAT00000003159	XP_014327502|score:1015|PREDICTED: transport and Golgi organization protein 6 homolog [Xiphophorus maculatus]	Q9C0B7|score:923|RecName: Full=Transport and Golgi organization protein 6 homolog; AltName: Full=Transmembrane and coiled-coil domain-containing protein 7	PF10304: Domain of unknown function (DUF2411); 912-945, PF10363: Protein of unknown function (DUF2435); 704-791,	604.524	-0.54071	1.15984e-06	1.71697e-05	463.859	-0.428608	0.0105352	0.0528448	538.81	0.038146	0.663315	0.829035
EMLSAT00000005500	XP_007233329|score:174|PREDICTED: uncharacterized protein C19orf60 homolog [Astyanax mexicanus]	Q17Q97|score:124|RecName: Full=Uncharacterized protein C19orf60 homolog	PF14966: DNA repair REX1-B; 183-280	709.654	0.39018	1.15839e-06	1.71697e-05	710.342	0.196502	0.0258943	0.0978277	424.224	0.103269	0.193949	0.406155
EMLSAT00000000193	XP_010783822|score:330|PREDICTED: LOW QUALITY PROTEIN: methionine-R-sulfoxide reductase B1-A-like [Notothenia coriiceps]	Q802G6|score:318|RecName: Full=Methionine-R-sulfoxide reductase B1-A; Short=MsrB; Short=MsrB1-A; AltName: Full=Selenoprotein X-A; Short=SePR; Short=SelX-A	PF01641: SelR domain; 11-89	278.257	0.402283	1.16292e-06	1.71936e-05	309.532	0.350025	0.0145528	0.0661977	227.828	0.0579658	0.670727	0.833616
EMLSAT00000003291	ADD38799|score:1376|Inosine-uridine preferring nucleoside hydrolase [Lepeophtheirus salmonis]	Q9SJM7|score:313|RecName: Full=Uridine nucleosidase 1; AltName: Full=Uridine ribohydrolase 1	PF01156: Inosine-uridine preferring nucleoside hydrolase; 257-405, PF01156: Inosine-uridine preferring nucleoside hydrolase; 5-256,	404.091	-0.933147	1.16466e-06	1.71977e-05	353.349	-1.14201	6.1041e-20	4.05061e-17	583.755	-1.23684	5.78593e-07	1.64359e-05
EMLSAT00000010377	ACO12344|score:1376|ATP synthase subunit gamma, mitochondrial precursor [Lepeophtheirus salmonis]	O01666|score:881|RecName: Full=ATP synthase subunit gamma, mitochondrial; AltName: Full=F-ATPase gamma subunit; Flags: Precursor	PF00231: ATP synthase; 238-269, PF00231: ATP synthase; 23-237,	6997.14	0.207981	1.16895e-06	1.72395e-05	6626.95	0.0494222	0.296336	0.509413	5942.45	-0.0392814	0.534871	0.736095
EMLSAT00000012523	XP_018334523|score:1425|PREDICTED: LIM and senescent cell antigen-like-containing domain protein 1 isoform X1 [Agrilus planipennis]	P48059|score:1226|RecName: Full=LIM and senescent cell antigen-like-containing domain protein 1; AltName: Full=Particularly interesting new Cys-His protein 1; Short=PINCH-1; AltName: Full=Renal carcinoma antigen NY-REN-48	PF13967: Late exocytosis, associated with Golgi transport; 354-507, PF00412: LIM domain; 260-314, PF00412: LIM domain; 69-119, PF00412: LIM domain; 201-256, PF00412: LIM domain; 133-194, PF00412: LIM domain; 8-62, PF02714: Domain of unknown function DUF221; 662-993,	1898.21	-0.18784	1.18321e-06	1.74279e-05	1581	-0.0517067	0.384941	0.601207	1957.99	-0.107976	0.149878	0.345397
EMLSAT00000011009	KZS07535|score:924|RNA polymerase II-associated protein 1 [Daphnia magna]	Q3T1I9|score:772|RecName: Full=RNA polymerase II-associated protein 1	PF08621: RPAP1-like, N-terminal; 197-241, PF08620: RPAP1-like, C-terminal; 292-358,	337.764	-0.495796	1.18663e-06	1.74563e-05	268.598	-0.358829	0.000196303	0.00298047	224.276	-0.192792	0.134407	0.322516
EMLSAT00000000153	XP_018896709|score:779|PREDICTED: ribonucleoprotein PTB-binding 1-like [Bemisia tabaci]	Q9CW46|score:419|RecName: Full=Ribonucleoprotein PTB-binding 1; AltName: Full=Protein raver-1	PF00076: RNA recognition motif. (a.k.a. RRM, RBD, or RNP domain); 159-227	437.09	-0.484371	1.18839e-06	1.74604e-05	343.375	-0.497082	7.74671e-06	0.000266568	362.168	-0.413545	2.01528e-05	0.000332478
EMLSAT00000004943	KFM59913|score:556|UDP-N-acetylglucosamine transporter, partial [Stegodyphus mimosarum]	Q6YC49|score:521|RecName: Full=UDP-N-acetylglucosamine transporter; AltName: Full=Golgi UDP-GlcNAc transporter; AltName: Full=Solute carrier family 35 member A3	PF04142: Nucleotide-sugar transporter; 813-947, PF00892: EamA-like transporter family; 751-810,	142.386	-1.03524	1.19432e-06	1.75257e-05	82.1074	-0.296214	0.157384	0.34242	80.3515	0.00723756	0.965394	0.983815
EMLSAT00000010851	ACO12348|score:1199|Acyl-protein thioesterase 1 [Lepeophtheirus salmonis]	Q5RBR7|score:385|RecName: Full=Acyl-protein thioesterase 1; Short=APT-1; AltName: Full=Lysophospholipase 1; AltName: Full=Lysophospholipase I; Short=LPL-I; Short=LysoPLA I	PF02230: Phospholipase/Carboxylesterase; 6-216	628.407	0.345567	1.23461e-06	1.80943e-05	646.337	0.162627	0.0559677	0.169087	321.203	0.20008	0.0604268	0.18444
EMLSAT00000008654	EFX71935|score:2232|hypothetical protein DAPPUDRAFT_201347 [Daphnia pulex]	Q5SSW2|score:1947|RecName: Full=Proteasome activator complex subunit 4; AltName: Full=Proteasome activator PA200; AltName: Full=Protein TEMO	PF11919: Domain of unknown function (DUF3437); 1740-1828	1116.27	-0.495161	1.2395e-06	1.80995e-05	867.393	-0.413676	2.42034e-05	0.000637942	613.54	-0.118941	0.183945	0.394046
EMLSAT00000000949	XP_004921642|score:3603|PREDICTED: chromodomain-helicase-DNA-binding protein Mi-2 homolog [Bombyx mori]	O97159|score:3472|RecName: Full=Chromodomain-helicase-DNA-binding protein Mi-2 homolog; AltName: Full=ATP-dependent helicase Mi-2; Short=dMi-2	PF08073: CHDNT (NUC034) domain; 126-180, PF08074: CHDCT2 (NUC038) domain; 1620-1791, PF00176: SNF2 family N-terminal domain; 745-866, PF06465: Domain of Unknown Function (DUF1087); 1116-1177, PF00271: Helicase conserved C-terminal domain; 927-1006, PF00628: PHD-finger; 445-489, PF00628: PHD-finger; 384-427, PF06461: Domain of Unknown Function (DUF1086); 1221-1360, PF00385: Chromo (CHRromatin Orga…	3115.79	-0.243884	1.24112e-06	1.80995e-05	2450.81	-0.234254	0.000372067	0.00487491	1178.44	-0.273161	0.000817481	0.00686267
EMLSAT00000004576	ADD38640|score:268|ATP synthase subunit epsilon, mitochondrial [Lepeophtheirus salmonis]	Q9VXN2|score:171|RecName: Full=Protein stunted	PF04627: Mitochondrial ATP synthase epsilon chain; 1-50	3163.71	0.646345	1.23834e-06	1.80995e-05	3088.52	0.205578	0.129847	0.301152	3010.09	-0.0381458	0.716171	0.86171
EMLSAT00000006704	KPJ10023|score:380|DOMON domain-containing protein CG14681 [Papilio machaon]	Q9VGY6|score:210|RecName: Full=Protein Skeletor, isoforms B/C; Flags: Precursor	PF10517: Electron transfer DM13; 79-126	16.206	-1.17642	1.24107e-06	1.80995e-05	9.26133	-0.0980165	0.79378	0.894927	14.2952	-0.160999	0.620955	0.801707
EMLSAT00000001745	ACO12150|score:851|Ras-like GTP-binding protein Rho1 precursor [Lepeophtheirus salmonis]	P48148|score:820|RecName: Full=Ras-like GTP-binding protein Rho1; Flags: Precursor	PF00071: Ras family; 64-218	5480.72	0.43522	1.2583e-06	1.83272e-05	5130.46	0.188222	0.0531476	0.162822	4049.78	-0.11767	0.111429	0.283715
EMLSAT00000007384	ACO14984|score:310|PEST proteolytic signal-containing nuclear protein [Caligus clemensi]	Q5RCI9|score:175|RecName: Full=PEST proteolytic signal-containing nuclear protein; Short=PCNP; Short=PEST-containing nuclear protein	PF15473: PEST, proteolytic signal-containing nuclear protein family; 38-105	180.883	0.526655	1.26104e-06	1.83443e-05	205.875	0.31257	0.0262328	0.098644	123.961	0.0346311	0.827985	0.920771
EMLSAT00000000907	xx	xx	xx	26.811	0.869216	1.26651e-06	1.84011e-05	21.5018	0.679505	0.0188605	0.0790653	62.603	-0.803511	0.000296309	0.0029582
EMLSAT00000000005	ACO10233|score:2046|Aspartate aminotransferase, mitochondrial precursor [Caligus rogercresseyi]	Q5REB0|score:1542|RecName: Full=Aspartate aminotransferase, mitochondrial; Short=mAspAT; AltName: Full=Fatty acid-binding protein; Short=FABP-1; AltName: Full=Glutamate oxaloacetate transaminase 2; AltName: Full=Kynurenine aminotransferase 4; AltName: Full=Kynurenine aminotransferase IV; AltName: Full=Kynurenine--oxoglutarate transaminase 4; AltName: Full=Kynurenine--oxoglutarate transaminase IV;…	PF00155: Aminotransferase class I and II; 55-419	3684.51	0.204031	1.27736e-06	1.8536e-05	3522.02	0.140605	0.00412953	0.0268968	4745.9	-0.0458251	0.360598	0.596026
EMLSAT00000004837	ACO12576|score:1334|Proteasome subunit alpha type-7 [Lepeophtheirus salmonis]	Q9CWH6|score:974|RecName: Full=Proteasome subunit alpha type-7-like	PF00227: Proteasome subunit; 28-211, PF10584: Proteasome subunit A N-terminal signature; 5-27,	3343.29	0.393029	1.28208e-06	1.85815e-05	3258.93	0.213756	0.0124652	0.0595597	1616.06	0.0143161	0.904567	0.960435
EMLSAT00000007254	ACO11990|score:1447|Glycogenin-1 [Lepeophtheirus salmonis]	O15488|score:791|RecName: Full=Glycogenin-2; Short=GN-2; Short=GN2	PF01501: Glycosyl transferase family 8; 2138-2353, PF07539: Down-regulated in metastasis; 653-779,	2072.1	-0.639932	1.29393e-06	1.87302e-05	1451.03	-0.68716	7.83592e-05	0.00148317	4474.84	-0.542816	6.31471e-06	0.000125433
EMLSAT00000011248	ADD38289|score:483|Gamma-crystallin A [Lepeophtheirus salmonis]	Q9Y4K1|score:132|RecName: Full=Absent in melanoma 1 protein; AltName: Full=Beta/gamma crystallin domain-containing protein 1	PF00030: Beta/Gamma crystallin; 26-107, PF00030: Beta/Gamma crystallin; 120-180,	7253.79	0.678167	1.30153e-06	1.8817e-05	8015.89	0.518604	0.00392658	0.025904	6869.29	0.469983	0.000773041	0.00655162
EMLSAT00000007280	XP_017471944|score:1287|PREDICTED: probable isocitrate dehydrogenase [NAD] subunit alpha, mitochondrial isoform X1 [Rhagoletis zephyria]	Q9VWH4|score:1266|RecName: Full=Probable isocitrate dehydrogenase [NAD] subunit alpha, mitochondrial; AltName: Full=Isocitric dehydrogenase subunit alpha; AltName: Full=NAD(+)-specific ICDH subunit alpha; Flags: Precursor	PF00180: Isocitrate/isopropylmalate dehydrogenase; 101-310, PF00180: Isocitrate/isopropylmalate dehydrogenase; 19-99,	2879.35	0.232736	1.3197e-06	1.90561e-05	2759.59	0.139231	0.0310555	0.112072	2674.47	-0.091548	0.269041	0.498347
EMLSAT00000006324	ACO12833|score:986|HRAS-like suppressor [Lepeophtheirus salmonis]	Q9UL19|score:178|RecName: Full=Retinoic acid receptor responder protein 3; AltName: Full=HRAS-like suppressor 4; Short=HRSL4; AltName: Full=RAR-responsive protein TIG3; AltName: Full=Retinoid-inducible gene 1 protein; AltName: Full=Tazarotene-induced gene 3 protein	PF04970: Lecithin retinol acyltransferase; 41-190	478.289	-0.543927	1.3363e-06	1.92722e-05	367.859	-0.157628	0.0951195	0.245492	433.208	0.201141	0.00496378	0.0284588
EMLSAT00000012361	ACO13090|score:1708|Mitochondrial dimethyladenosine transferase 1, mitochondrial precursor [Lepeophtheirus salmonis]	Q28HM1|score:706|RecName: Full=Dimethyladenosine transferase 1, mitochondrial; AltName: Full=Mitochondrial 12S rRNA dimethylase 1; AltName: Full=Mitochondrial transcription factor B1; Short=mtTFB1; AltName: Full=S-adenosylmethionine-6-N', N'-adenosyl(rRNA) dimethyltransferase 1; Flags: Precursor	PF00398: Ribosomal RNA adenine dimethylase; 22-274	2240.41	-0.245875	1.37144e-06	1.97548e-05	2002.56	-0.177522	0.0430281	0.141424	1521.28	-0.0158635	0.82667	0.920291
EMLSAT00000012076	XP_012527617|score:1059|PREDICTED: ero1-like protein [Monomorium pharaonis]	Q9V3A6|score:935|RecName: Full=Ero1-like protein; AltName: Full=Endoplasmic reticulum oxidoreductin-1-like protein; Flags: Precursor	PF04137: Endoplasmic Reticulum Oxidoreductin 1 (ERO1); 67-425	1200.27	0.339408	1.37826e-06	1.98288e-05	1196.18	0.228635	0.0017126	0.0146473	935.154	0.150887	0.025224	0.097341
EMLSAT00000009110	XP_014711566|score:1518|PREDICTED: LOW QUALITY PROTEIN: tubulin alpha-1D chain-like [Equus asinus]	P06604|score:1461|RecName: Full=Tubulin alpha-2 chain	PF00856: SET domain; 299-410, PF03953: Tubulin C-terminal domain; 680-809, PF00091: Tubulin/FtsZ family, GTPase domain; 423-641	475.824	-0.414111	1.39564e-06	2.00543e-05	375.979	-0.239145	0.113908	0.276819	317.228	-0.505025	0.000161475	0.00179432
EMLSAT00000010009	ADD38265|score:717|protein sll1483 [Lepeophtheirus salmonis]	P74615|score:246|RecName: Full=Uncharacterized protein sll1483; Flags: Precursor	PF02469: Fasciclin domain; 23-148	194.66	1.00988	1.42648e-06	2.04723e-05	219.478	0.980413	7.45252e-05	0.00143227	209.561	-2.11145	0.000306608	0.00303207
EMLSAT00000011068	EFX62063|score:460|hypothetical protein DAPPUDRAFT_302039 [Daphnia pulex]	P35786|score:387|RecName: Full=Venom allergen 5; AltName: Full=Allergen Ves s V; AltName: Full=Antigen 5; Short=Ag5; AltName: Full=Cysteine-rich venom protein; Short=CRVP; AltName: Allergen=Ves s 5	PF00188: Cysteine-rich secretory protein family; 215-370, PF00188: Cysteine-rich secretory protein family; 562-719,	1595.34	0.438652	1.43873e-06	2.0623e-05	1514.58	0.489979	6.06142e-07	3.28745e-05	1426.99	0.617892	8.8389e-07	2.3641e-05
EMLSAT00000007116	XP_011264237|score:2131|PREDICTED: presequence protease, mitochondrial [Camponotus floridanus]	Q6PF24|score:2006|RecName: Full=Presequence protease, mitochondrial; AltName: Full=Pitrilysin metalloproteinase 1; Flags: Precursor	PF08367: Peptidase M16C associated; 482-724, PF00675: Insulinase (Peptidase family M16); 77-161, PF05193: Peptidase M16 inactive domain; 800-899, PF05193: Peptidase M16 inactive domain; 226-405	1087.9	-0.279375	1.44531e-06	2.06921e-05	899.678	-0.207176	0.00142542	0.0128334	475.424	0.0134262	0.886284	0.950123
EMLSAT00000002984	ADD38838|score:1059|Casein kinase II subunit beta [Lepeophtheirus salmonis]	P28021|score:944|RecName: Full=Casein kinase II subunit beta; Short=CK II beta; AltName: Full=Phosvitin	PF01214: Casein kinase II regulatory subunit; 1-166	1475.88	0.236106	1.45735e-06	2.08137e-05	1403.72	0.165635	0.00146264	0.0130641	927.614	0.0702592	0.347371	0.582973
EMLSAT00000012823	EFX74355|score:1188|sodium-dependent phosphate transporter [Daphnia pulex]	Q28620|score:1156|RecName: Full=Sodium-dependent phosphate transport protein 2A; Short=Sodium-phosphate transport protein 2A; AltName: Full=Na(+)-dependent phosphate cotransporter 2A; AltName: Full=NaPi-6; AltName: Full=Sodium/phosphate cotransporter 2A; Short=Na(+)/Pi cotransporter 2A; Short=NaPi-2a; AltName: Full=Solute carrier family 34 member 1	PF02690: Na+/Pi-cotransporter; 34-157, PF02690: Na+/Pi-cotransporter; 277-400,	851.307	-0.478987	1.45676e-06	2.08137e-05	682.472	-0.0373719	0.735735	0.859106	824.03	0.420208	0.00342559	0.0212996
EMLSAT00000008387	XP_015430351|score:1314|PREDICTED: GDP-Man:Man(3)GlcNAc(2)-PP-Dol alpha-1,2-mannosyltransferase [Dufourea novaeangliae]	Q3TZM9|score:1163|RecName: Full=GDP-Man:Man(3)GlcNAc(2)-PP-Dol alpha-1,2-mannosyltransferase; AltName: Full=Asparagine-linked glycosylation protein 11 homolog; AltName: Full=Glycolipid 2-alpha-mannosyltransferase	PF00534: Glycosyl transferases group 1; 282-450	523.092	0.264706	1.46768e-06	2.09358e-05	498.587	0.274252	0.0093824	0.0485741	307.203	0.211287	0.101495	0.265777
EMLSAT00000012661	ADD38593|score:746|Squidulin [Lepeophtheirus salmonis]	P14533|score:187|RecName: Full=Squidulin; AltName: Full=Optic lobe calcium-binding protein; AltName: Full=SCABP	PF13499: EF-hand domain pair; 77-136, PF13499: EF-hand domain pair; 4-63,	595.247	0.686136	1.4776e-06	2.10517e-05	669.164	0.608687	0.00155335	0.0136696	510.336	0.136198	0.30975	0.543053
EMLSAT00000007175	xx	xx	xx	1418.27	0.409533	1.49884e-06	2.13286e-05	1366.78	0.41883	0.000682107	0.0075141	1198.88	0.466998	6.24057e-10	4.34987e-08
EMLSAT00000010764	ACO15712|score:528|Steroid receptor RNA activator 1 [Caligus clemensi]	Q6QGW5|score:139|RecName: Full=Steroid receptor RNA activator 1; AltName: Full=Steroid receptor RNA activator protein; Short=SRAP	PF07304: Steroid receptor RNA activator (SRA1); 96-172	1702.77	0.361529	1.50811e-06	2.14345e-05	1606.47	0.297615	0.000679352	0.0074988	1087.35	0.114571	0.0647148	0.193572
EMLSAT00000000157	XP_001843240|score:776|matrix metalloproteinase [Culex quinquefasciatus]	Q9R0S3|score:507|RecName: Full=Matrix metalloproteinase-17; Short=MMP-17; AltName: Full=Membrane-type matrix metalloproteinase 4; Short=MT-MMP 4; Short=MTMMP4; AltName: Full=Membrane-type-4 matrix metalloproteinase; Short=MT4-MMP; Short=MT4MMP; Flags: Precursor	PF00413: Matrixin; 126-262, PF00045: Hemopexin; 433-478, PF00045: Hemopexin; 385-431	13.6337	1.40899	1.51012e-06	2.14372e-05	9.67805	0.447338	0.274908	0.487692	5.18449	-1.17286	0.0290523	0.108238
EMLSAT00000009925	XP_018571810|score:428|PREDICTED: arf-GAP domain and FG repeat-containing protein 1 isoform X2 [Anoplophora glabripennis]	P52594|score:356|RecName: Full=Arf-GAP domain and FG repeat-containing protein 1; AltName: Full=HIV-1 Rev-binding protein; AltName: Full=Nucleoporin-like protein RIP; AltName: Full=Rev-interacting protein; AltName: Full=Rev/Rex activation domain-binding protein	PF01412: Putative GTPase activating protein for Arf; 19-130	568.939	-0.55697	1.52274e-06	2.15902e-05	433.992	-0.613933	6.09047e-05	0.0012269	883.163	-0.935932	1.11054e-08	5.21321e-07
EMLSAT00000001984	ACO12566|score:1295|Tropomyosin-1, isoforms 33/34 [Lepeophtheirus salmonis]	P49455|score:244|RecName: Full=Tropomyosin-1, isoforms 33/34; AltName: Full=Tropomyosin II	PF00261: Tropomyosin; 92-258	335.687	0.362301	1.5566e-06	2.20437e-05	315.484	0.105321	0.16232	0.349719	444.063	0.116172	0.354774	0.589802
EMLSAT00000012656	KXJ22034|score:1010|putative uncharacterized protein, chloroplastic [Exaiptasia pallida]	F4KGU4|score:804|RecName: Full=ATP-dependent RNA helicase DEAH12, chloroplastic; Flags: Precursor	PF04408: Helicase associated domain (HA2); 487-582, PF00271: Helicase conserved C-terminal domain; 332-425, PF07717: Oligonucleotide/oligosaccharide-binding (OB)-fold; 646-726	242.604	-0.62921	1.56847e-06	2.2185e-05	165.187	-0.197452	0.159932	0.346028	307.321	0.226457	0.199134	0.4134
EMLSAT00000003154	ACO14825|score:1999|Transmembrane protein 195 [Caligus clemensi]	A0JPQ8|score:883|RecName: Full=Alkylglycerol monooxygenase; AltName: Full=Transmembrane protein 195	PF04116: Fatty acid hydroxylase superfamily; 112-219	435.409	-0.500343	1.60171e-06	2.2628e-05	336.014	-0.504891	0.000756448	0.00809764	794.651	-0.0772496	0.59512	0.783479
EMLSAT00000008121	JAN76501|score:667|Dual oxidase maturation factor 1 gamma [Daphnia magna]	P34298|score:283|RecName: Full=Dual oxidase maturation factor 1	PF10204: Dual oxidase maturation factor; 1-205	1197.24	-0.625155	1.60481e-06	2.26287e-05	934.361	-0.695695	1.33948e-07	9.27032e-06	2607.25	-0.074272	0.581212	0.773684
EMLSAT00000008069	APT37070|score:1874|exportin 5 [Portunus trituberculatus]	Q9HAV4|score:1458|RecName: Full=Exportin-5; Short=Exp5; AltName: Full=Ran-binding protein 21	PF08389: Exportin 1-like protein; 112-268, PF03810: Importin-beta N-terminal domain; 33-99,	539.428	-0.644193	1.60561e-06	2.26287e-05	421.296	-0.429166	0.000259222	0.00369695	302.196	-0.00532401	0.954749	0.980619
EMLSAT00000012408	ADD38912|score:668|NADH dehydrogenase 1 alpha subcomplex subunit 6 [Lepeophtheirus salmonis]	Q02366|score:209|RecName: Full=NADH dehydrogenase [ubiquinone] 1 alpha subcomplex subunit 6; AltName: Full=Complex I-B14; Short=CI-B14; AltName: Full=NADH-ubiquinone oxidoreductase B14 subunit	PF05347: Complex 1 protein (LYR family); 28-89	1181.58	0.33989	1.62529e-06	2.28786e-05	1182.75	0.228351	0.00128065	0.0119396	1157.33	0.0617598	0.402177	0.631642
EMLSAT00000000672	xx	xx	xx	91.9648	-1.52009	1.6423e-06	2.30628e-05	49.0819	-2.5147	6.26242e-10	8.41029e-08	12.7529	1.81491	5.75593e-06	0.000115732
EMLSAT00000000334	ACO11779|score:1450|Proteasome subunit alpha type-1 [Lepeophtheirus salmonis]	P25786|score:800|RecName: Full=Proteasome subunit alpha type-1; AltName: Full=30 kDa prosomal protein; Short=PROS-30; AltName: Full=Macropain subunit C2; AltName: Full=Multicatalytic endopeptidase complex subunit C2; AltName: Full=Proteasome component C2; AltName: Full=Proteasome nu chain	PF10584: Proteasome subunit A N-terminal signature; 6-28, PF00227: Proteasome subunit; 29-216,	3429.65	0.350771	1.64193e-06	2.30628e-05	3285.52	0.146937	0.0702634	0.198707	1711.45	0.0375851	0.770302	0.892529
EMLSAT00000002246	XP_002432226|score:367|endothelin-converting enzyme, putative [Pediculus humanus corporis]	P42891|score:324|RecName: Full=Endothelin-converting enzyme 1; Short=ECE-1	PF01431: Peptidase family M13; 9-171	982.022	0.724128	1.65416e-06	2.32017e-05	1157.87	0.596474	0.000504644	0.00599393	134.733	1.66653	1.0306e-15	3.5918e-13
EMLSAT00000002599	XP_014294198|score:2232|PREDICTED: tuberin [Halyomorpha halys]	Q61037|score:1226|RecName: Full=Tuberin; AltName: Full=Tuberous sclerosis 2 protein homolog	PF11864: Domain of unknown function (DUF3384); 49-478, PF03542: Tuberin; 559-850, PF02145: Rap/ran-GAP; 1343-1478	891.519	-0.290318	1.6707e-06	2.34057e-05	745.675	-0.244929	0.00782946	0.0427152	592.045	-0.165589	0.0174101	0.0740508
EMLSAT00000011623	XP_014473094|score:1171|PREDICTED: dentin sialophosphoprotein [Dinoponera quadriceps]	Q91WG5|score:945|RecName: Full=5'-AMP-activated protein kinase subunit gamma-2; Short=AMPK gamma2; Short=AMPK subunit gamma-2	PF00571: CBS domain; 247-292, PF00571: CBS domain; 320-366, PF00571: CBS domain; 170-220	19.3963	-1.07403	1.69732e-06	2.37503e-05	13.0705	0.0305183	0.932332	0.970172	210.155	0.188767	0.359306	0.594758
EMLSAT00000000901	XP_018016790|score:1371|PREDICTED: venom dipeptidyl peptidase 4-like [Hyalella azteca]	B1A4F7|score:1143|RecName: Full=Venom dipeptidyl peptidase 4; AltName: Full=Venom dipeptidyl peptidase IV; AltName: Allergen=Ves v 3; Flags: Precursor	PF00930: Dipeptidyl peptidase IV (DPP IV) N-terminal region; 99-485, PF00326: Prolyl oligopeptidase family; 570-709,	231.673	-0.718544	1.70372e-06	2.38115e-05	179.234	-0.432201	0.0318462	0.114304	553.387	0.417645	0.0175591	0.0744368
EMLSAT00000004094	ADD38061|score:760|NADH dehydrogenase 1 beta subcomplex subunit 9 [Lepeophtheirus salmonis]	Q9CQJ8|score:224|RecName: Full=NADH dehydrogenase [ubiquinone] 1 beta subcomplex subunit 9; AltName: Full=Complex I-B22; Short=CI-B22; AltName: Full=NADH-ubiquinone oxidoreductase B22 subunit	PF13233: Complex1_LYR-like; 17-150	1060.18	0.393585	1.71085e-06	2.38827e-05	1109.17	0.295056	8.84745e-05	0.00162259	913.825	-0.0901712	0.319198	0.55371
EMLSAT00000010596	AAI17581|score:381|LOC561562 protein, partial [Danio rerio]	P57727|score:356|RecName: Full=Transmembrane protease serine 3; AltName: Full=Serine protease TADG-12; AltName: Full=Tumor-associated differentially-expressed gene 12 protein	PF00089: Trypsin; 175-419	947.71	0.886038	1.72552e-06	2.40591e-05	1051.44	0.879619	2.91919e-07	1.81941e-05	341.082	0.504636	0.00074583	0.00638229
EMLSAT00000010346	xx	xx	xx	91.7135	-0.472243	1.73434e-06	2.41534e-05	74.411	-0.426264	0.0330029	0.117373	126.433	0.494327	0.00203218	0.0141136
EMLSAT00000012101	XP_012151657|score:3277|PREDICTED: electrogenic sodium bicarbonate cotransporter 1 isoform X2 [Megachile rotundata]	Q80ZA5|score:2574|RecName: Full=Sodium-driven chloride bicarbonate exchanger; AltName: Full=Solute carrier family 4 member 10	PF00955: HCO3- transporter family; 807-1014, PF07565: Band 3 cytoplasmic domain; 173-493,	409.325	-0.334339	1.73868e-06	2.41851e-05	303.141	-0.311095	0.00499108	0.0309025	293.138	-0.364683	0.00126261	0.00964229
EMLSAT00000009680	ACO12505|score:438|40S ribosomal protein S27 [Lepeophtheirus salmonis]	P55833|score:367|RecName: Full=40S ribosomal protein S27	PF01667: Ribosomal protein S27; 28-82	16409.5	0.680496	1.75636e-06	2.44022e-05	15997.1	0.347833	0.00733161	0.0406957	8093.96	0.0344622	0.703673	0.854548
EMLSAT00000003077	ADD38901|score:1282|Phosphomannomutase 1 [Lepeophtheirus salmonis]	Q92871|score:688|RecName: Full=Phosphomannomutase 1; Short=PMM 1; AltName: Full=PMMH-22	PF03332: Eukaryotic phosphomannomutase; 35-248	2107.62	0.377499	1.77082e-06	2.45741e-05	2063.27	0.207613	0.0257241	0.0973805	1289.91	0.102425	0.236781	0.459847
EMLSAT00000001956	JAS15646|score:3814|hypothetical protein g.43054 [Clastoptera arizonana]	B0S5N4|score:1463|RecName: Full=Plexin A3; Flags: Precursor	PF01437: Plexin repeat; 646-676, PF01437: Plexin repeat; 498-539, PF01833: IPT/TIG domain; 952-1010, PF01833: IPT/TIG domain; 859-938, PF01403: Sema domain; 53-463,	172.855	-0.742039	1.78912e-06	2.47987e-05	131.48	-0.831459	3.86427e-08	3.06992e-06	108.178	-0.514972	0.00494993	0.0284077
EMLSAT00000004515	AGS12612|score:525|caspase 3, partial [Tigriopus japonicus]	P89116|score:408|RecName: Full=Caspase-1; Contains: RecName: Full=Caspase-1 subunit p19/18; Contains: RecName: Full=Caspase-1 subunit p12; Flags: Precursor	PF00656: Caspase domain; 108-344	145.128	-0.452224	1.82603e-06	2.52805e-05	117.632	-0.120507	0.424854	0.639207	193.922	-0.486789	0.00577505	0.0322201
EMLSAT00000011342	xx	xx	xx	247.53	-0.613498	1.83683e-06	2.53811e-05	179.904	-0.411785	0.000528653	0.0062187	203.678	0.186424	0.121702	0.301652
EMLSAT00000009992	XP_002004594|score:498|uncharacterized protein Dmoj_GI20016 [Drosophila mojavensis]	xx	xx	52.1178	-0.853252	1.83761e-06	2.53811e-05	36.2488	-0.0733288	0.772356	0.881253	28.8659	-0.0180178	0.945553	0.976545
EMLSAT00000004347	xx	xx	xx	42328.1	-0.978005	1.84013e-06	2.5386e-05	32470.1	-1.23392	1.89291e-07	1.26355e-05	23514.9	-0.0482484	0.615475	0.798677
EMLSAT00000011066	KDR24157|score:631|hypothetical protein L798_08986 [Zootermopsis nevadensis]	Q6P1I3|score:589|RecName: Full=UPF0536 protein C12orf66 homolog	PF09404: Eukaryotic protein of unknown function (DUF2003); 10-436	63.1416	-0.886944	1.85253e-06	2.55271e-05	50.5656	-0.194168	0.357176	0.574465	55.268	0.322164	0.0553331	0.173166
EMLSAT00000005206	XP_006819562|score:352|PREDICTED: mucin-2-like [Saccoglossus kowalevskii]	P46013|score:234|RecName: Full=Proliferation marker protein Ki-67; AltName: Full=Antigen identified by monoclonal antibody Ki-67; Short=Antigen KI-67; Short=Antigen Ki67	PF00498: FHA domain; 32-96, PF15276: Protein phosphatase 1 binding; 122-167,	2386.89	-0.247187	1.86171e-06	2.55936e-05	2137.96	-0.241016	0.0448113	0.145472	1078.14	-0.321644	0.00986913	0.0488193
EMLSAT00000010847	XP_003394413|score:278|PREDICTED: 39S ribosomal protein L46, mitochondrial [Bombus terrestris]	Q3SZ22|score:254|RecName: Full=39S ribosomal protein L46, mitochondrial; Short=L46mt; Short=MRP-L46; Flags: Precursor	PF11788: 39S mitochondrial ribosomal protein L46; 8-74	614.402	0.369777	1.86058e-06	2.55936e-05	605.38	0.0400327	0.596274	0.768487	436.301	-0.15391	0.0867318	0.237908
EMLSAT00000001708	JAS18357|score:958|hypothetical protein g.2045 [Clastoptera arizonana]	Q0PXX8|score:937|RecName: Full=40S ribosomal protein SA	PF00318: Ribosomal protein S2; 18-112, PF00318: Ribosomal protein S2; 117-184,	31675.1	0.290875	1.88492e-06	2.58824e-05	30224	0.185815	0.0445579	0.144983	15214.5	0.134238	0.119508	0.298024
EMLSAT00000000175	XP_019627526|score:703|PREDICTED: thyroid adenoma-associated protein homolog isoform X2 [Branchiostoma belcheri]	O60081|score:337|RecName: Full=Uncharacterized protein C1494.07	PF10350: Putative death-receptor fusion protein (DUF2428); 700-954	226.07	-0.791452	1.89112e-06	2.59372e-05	157.578	-0.297776	0.0663961	0.191124	138.249	-0.00551344	0.970296	0.986333
EMLSAT00000011479	xx	xx	xx	1060.21	-0.607062	1.90829e-06	2.60653e-05	907.742	-0.491092	1.71619e-05	0.000492631	1600.67	0.26007	0.00822455	0.0422933
EMLSAT00000007258	ACO15518|score:1287|Translation initiation factor eIF-2B subunit alpha/beta/delta-like protein [Caligus clemensi]	Q16I17|score:892|RecName: Full=Methylthioribose-1-phosphate isomerase; Short=M1Pi; Short=MTR-1-P isomerase; AltName: Full=S-methyl-5-thioribose-1-phosphate isomerase; AltName: Full=Translation initiation factor eIF-2B subunit alpha/beta/delta-like protein	PF01008: Initiation factor 2 subunit family; 48-336	827.06	-0.559915	1.90649e-06	2.60653e-05	712.187	-0.533765	0.000129221	0.00216927	500.824	-0.716179	8.02869e-06	0.000153641
EMLSAT00000002553	ADD38265|score:814|protein sll1483 [Lepeophtheirus salmonis]	P74615|score:244|RecName: Full=Uncharacterized protein sll1483; Flags: Precursor	PF02469: Fasciclin domain; 39-164	532.758	0.921407	1.90932e-06	2.60653e-05	602.969	0.82161	0.00060248	0.00690709	585.833	-2.24966	7.95632e-05	0.00102355
EMLSAT00000006367	XP_014277081|score:581|PREDICTED: spermine synthase isoform X1 [Halyomorpha halys]	Q3SZA5|score:373|RecName: Full=Spermine synthase; Short=SPMSY; AltName: Full=Spermidine aminopropyltransferase	PF01564: Spermine/spermidine synthase; 139-299	193.625	-0.57436	1.90622e-06	2.60653e-05	177.134	-0.442506	0.00363117	0.0246025	135.169	0.013548	0.931734	0.971521
EMLSAT00000003703	xx	xx	PF00076: RNA recognition motif. (a.k.a. RRM, RBD, or RNP domain); 560-611	1541.8	-0.323713	1.916e-06	2.60958e-05	1292.03	-0.350024	7.65356e-08	5.68025e-06	1036.2	-0.309174	5.19863e-05	0.000728252
EMLSAT00000011169	ACO12032|score:2036|26S proteasome non-ATPase regulatory subunit 13 [Lepeophtheirus salmonis]	Q9UNM6|score:802|RecName: Full=26S proteasome non-ATPase regulatory subunit 13; AltName: Full=26S proteasome regulatory subunit RPN9; AltName: Full=26S proteasome regulatory subunit S11; AltName: Full=26S proteasome regulatory subunit p40.5	PF01399: PCI domain; 443-544	2651.54	0.225887	1.91428e-06	2.60958e-05	2538.94	0.114053	0.168804	0.358037	1179.56	-0.0586156	0.600276	0.788274
EMLSAT00000010373	XP_013842533|score:934|PREDICTED: sarcosine dehydrogenase, mitochondrial isoform X9 [Sus scrofa]	Q64380|score:930|RecName: Full=Sarcosine dehydrogenase, mitochondrial; Short=SarDH; Flags: Precursor	PF01266: FAD dependent oxidoreductase; 5-137	785.904	-0.477185	1.92557e-06	2.61957e-05	801.256	-0.385694	0.0181889	0.0770452	1496.91	-0.243303	0.0064437	0.0351561
EMLSAT00000004926	ACO12077|score:1800|Fructose-1,6-bisphosphatase 1 [Lepeophtheirus salmonis]	Q3SZB7|score:1061|RecName: Full=Fructose-1,6-bisphosphatase 1; Short=FBPase 1; AltName: Full=D-fructose-1,6-bisphosphate 1-phosphohydrolase 1; AltName: Full=Liver FBPase	PF00316: Fructose-1-6-bisphosphatase; 19-339	3321.38	0.262205	1.95867e-06	2.66153e-05	3218.35	0.269702	0.00355297	0.0242428	1955.27	-0.00655134	0.942808	0.975024
EMLSAT00000013059	ADD38849|score:1871|Activator of 90 kDa heat shock protein ATPase homolog 1 [Lepeophtheirus salmonis]	Q8BK64|score:685|RecName: Full=Activator of 90 kDa heat shock protein ATPase homolog 1; Short=AHA1	PF08327: Activator of Hsp90 ATPase homolog 1-like protein; 231-338, PF09229: Activator of Hsp90 ATPase, N-terminal; 29-166,	3389.63	0.394979	1.97134e-06	2.67565e-05	3291.79	0.0972467	0.149773	0.331007	1490.69	-0.171321	0.107039	0.275526
EMLSAT00000002952	ADD38365|score:920|Dynactin subunit 6 [Lepeophtheirus salmonis]	Q28DR7|score:507|RecName: Full=Dynactin subunit 6	PF00132: Bacterial transferase hexapeptide (six repeats); 94-126	252.215	0.33557	1.99715e-06	2.70755e-05	244.915	0.306795	0.00262761	0.0199745	148.942	0.230376	0.038206	0.132671
EMLSAT00000006110	XP_015519398|score:1941|PREDICTED: probable E3 ubiquitin-protein ligase HERC4 [Neodiprion lecontei]	Q6PAV2|score:1617|RecName: Full=Probable E3 ubiquitin-protein ligase HERC4; AltName: Full=HECT domain and RCC1-like domain-containing protein 4; AltName: Full=HECT-type E3 ubiquitin transferase HERC4	PF13540: Regulator of chromosome condensation (RCC1) repeat; 135-164, PF00632: HECT-domain (ubiquitin-transferase); 867-938, PF00415: Regulator of chromosome condensation (RCC1) repeat; 50-97, PF00415: Regulator of chromosome condensation (RCC1) repeat; 2-47, PF00415: Regulator of chromosome condensation (RCC1) repeat; 262-311, PF00415: Regulator of chromosome condensation (RCC1) repeat; 210-259	361.701	-0.358964	2.00932e-06	2.72092e-05	324.263	-0.269511	0.090636	0.237176	383.841	0.0489909	0.638499	0.812969
EMLSAT00000008392	XP_001602334|score:535|PREDICTED: sulfhydryl oxidase 2 [Nasonia vitripennis]	Q8JGM4|score:480|RecName: Full=Sulfhydryl oxidase 1; AltName: Full=Quiescin Q6; Flags: Precursor	PF00085: Thioredoxin; 35-117, PF04777: Erv1 / Alr family; 386-442,	217.449	-0.451529	2.01802e-06	2.72956e-05	184.205	-0.394925	0.00430111	0.0277262	195.01	-0.0291832	0.779468	0.896894
EMLSAT00000012659	ACO11615|score:1788|Beta-parvin [Caligus rogercresseyi]	Q9EPC1|score:1119|RecName: Full=Alpha-parvin; AltName: Full=Actopaxin	PF00307: Calponin homology (CH) domain; 106-209, PF00307: Calponin homology (CH) domain; 273-375,	1119.76	0.187536	2.04974e-06	2.76609e-05	1087.42	0.180468	0.0243994	0.094038	874.702	0.174069	0.00817275	0.0420935
EMLSAT00000007261	xx	xx	xx	20.6825	-1.15274	2.04839e-06	2.76609e-05	14.7413	-0.260442	0.425584	0.639453	11.4392	-0.203163	0.586773	0.777984
EMLSAT00000005010	ADD37887|score:918|Dynactin subunit 3 [Lepeophtheirus salmonis]	Q0P5A1|score:213|RecName: Full=Dynactin subunit 3	PF07426: Dynactin subunit p22; 4-173	389.179	0.351357	2.053e-06	2.76732e-05	380.088	0.120739	0.208611	0.412361	291.81	0.255379	0.0657262	0.195783
EMLSAT00000000230	ADD37905|score:2198|Succinyl-CoA ligase subunit beta, mitochondrial [Lepeophtheirus salmonis]	P53590|score:1218|RecName: Full=Succinate--CoA ligase [GDP-forming] subunit beta, mitochondrial; AltName: Full=GTP-specific succinyl-CoA synthetase subunit beta; Short=G-SCS; Short=GTPSCS; AltName: Full=Succinyl-CoA synthetase beta-G chain; Short=SCS-betaG; Flags: Precursor	PF00549: CoA-ligase; 293-413, PF08442: ATP-grasp domain; 26-234,	5933.98	0.245703	2.06051e-06	2.77425e-05	5678.46	0.101747	0.158118	0.343553	3622.88	0.197382	0.00383749	0.0233025
EMLSAT00000006089	ODN05684|score:762|Rhomboid-related protein 3 [Orchesella cincta]	P58873|score:476|RecName: Full=Rhomboid-related protein 3; AltName: Full=Ventrhoid transmembrane protein	PF01694: Rhomboid family; 209-357	222.656	0.51462	2.06645e-06	2.77907e-05	219.651	0.325599	0.0191787	0.0800722	136.95	0.621033	0.000122733	0.00145465
EMLSAT00000000792	ALS04997|score:354|hypothetical protein [Calanus sinicus]	xx	xx	183.633	1.71319	2.08536e-06	2.79491e-05	202.745	1.95152	2.08909e-13	5.6112e-11	7.36138	0.821115	0.0849266	0.234621
EMLSAT00000005554	JAT37858|score:4249|hypothetical protein g.12592 [Graphocephala atropunctata]	Q5R6L5|score:4061|RecName: Full=Cullin-associated NEDD8-dissociated protein 1; AltName: Full=Cullin-associated and neddylation-dissociated protein 1; AltName: Full=p120 CAND1	PF08623: TATA-binding protein interacting (TIP20); 1033-1198	1978.45	-0.295319	2.08124e-06	2.79491e-05	1584.48	-0.284409	0.00112226	0.0108392	1069.23	-0.210095	0.0124896	0.0582495
EMLSAT00000004774	XP_018903463|score:987|PREDICTED: probable tyrosyl-DNA phosphodiesterase [Bemisia tabaci]	Q9VQM4|score:884|RecName: Full=Probable tyrosyl-DNA phosphodiesterase; Short=Tyr-DNA phosphodiesterase; AltName: Full=Protein glaikit	PF02598: Putative RNA methyltransferase; 58-346, PF06087: Tyrosyl-DNA phosphodiesterase; 906-1307, PF10283: Zinc-finger (CX5CX6HX5H) motif; 822-842	1028.8	-0.247455	2.08352e-06	2.79491e-05	871.48	-0.15349	0.0764247	0.210588	428.889	-0.196484	0.0142461	0.0643791
EMLSAT00000001155	XP_002739994|score:174|PREDICTED: granulins-like, partial [Saccoglossus kowalevskii]	P28798|score:152|RecName: Full=Granulins; AltName: Full=PC cell-derived growth factor; Short=PCDGF; AltName: Full=Proepithelin; Short=PEPI; Contains: RecName: Full=Acrogranin; AltName: Full=Progranulin; Contains: RecName: Full=Granulin-1; Contains: RecName: Full=Granulin-2; Contains: RecName: Full=Granulin-3; Contains: RecName: Full=Granulin-4; Contains: RecName: Full=Granulin-5; Contains: RecNam…	PF00396: Granulin; 41-81	1151.06	0.660399	2.1079e-06	2.82189e-05	1124.43	0.57228	0.00693492	0.039136	1697.37	0.0477253	0.538129	0.737842
EMLSAT00000011111	ADD24416|score:1153|V-type proton ATPase subunit E [Lepeophtheirus salmonis]	P31402|score:788|RecName: Full=V-type proton ATPase subunit E; Short=V-ATPase subunit E; AltName: Full=V-ATPase 26 kDa subunit; AltName: Full=Vacuolar proton pump subunit E	PF01991: ATP synthase (E/31 kDa) subunit; 18-216	1118.79	0.231512	2.11585e-06	2.82931e-05	1067.06	0.276836	0.00309507	0.022209	872.707	0.195171	0.00356544	0.0219402
EMLSAT00000000365	XP_012226086|score:1350|PREDICTED: venom dipeptidyl peptidase 4 isoform X1 [Linepithema humile]	B1A4F7|score:1022|RecName: Full=Venom dipeptidyl peptidase 4; AltName: Full=Venom dipeptidyl peptidase IV; AltName: Allergen=Ves v 3; Flags: Precursor	PF00930: Dipeptidyl peptidase IV (DPP IV) N-terminal region; 163-552, PF00326: Prolyl oligopeptidase family; 644-838,	1103.92	-0.650224	2.13073e-06	2.84598e-05	826.219	-0.656962	2.63408e-09	2.88496e-07	2189	-0.5836	0.000140057	0.00160919
EMLSAT00000011469	ELU03639|score:2081|hypothetical protein CAPTEDRAFT_91323 [Capitella teleta]	Q5T5C0|score:1838|RecName: Full=Syntaxin-binding protein 5; AltName: Full=Lethal(2) giant larvae protein homolog 3; AltName: Full=Tomosyn-1	PF08366: LLGL2; 305-413, PF00957: Synaptobrevin; 1106-1145,	445.796	-0.271564	2.15108e-06	2.86989e-05	375.844	-0.311609	0.000234576	0.00342375	388.412	-0.319055	0.00012904	0.00150212
EMLSAT00000000580	ABU41100|score:947|serine proteinase [Lepeophtheirus salmonis]	P21902|score:228|RecName: Full=Proclotting enzyme; Contains: RecName: Full=Proclotting enzyme light chain; Contains: RecName: Full=Proclotting enzyme heavy chain; Flags: Precursor	PF00089: Trypsin; 234-315, PF00089: Trypsin; 35-229, PF00089: Trypsin; 316-400	461.95	0.358911	2.15877e-06	2.87689e-05	431.181	0.507793	0.0054787	0.0329703	476.669	0.635511	5.07936e-07	1.47148e-05
EMLSAT00000005788	AHK05658|score:1125|ATP-binding cassette transporter sub-family D member 4 isoform X2 [Tigriopus japonicus]	O89016|score:1039|RecName: Full=ATP-binding cassette sub-family D member 4; AltName: Full=PMP70-related protein; Short=P70R; AltName: Full=Peroxisomal membrane protein 1-like; Short=PXMP1-L; AltName: Full=Peroxisomal membrane protein 69; Short=PMP69	PF00005: ABC transporter; 399-536, PF06472: ABC transporter transmembrane region 2; 34-293,	462.563	-0.79638	2.16506e-06	2.88201e-05	332.515	-0.277642	0.0967581	0.248357	406.396	0.249314	0.113463	0.287053
EMLSAT00000013024	ADD38397|score:710|DNA polymerase epsilon subunit 3 [Lepeophtheirus salmonis]	Q9NRF9|score:341|RecName: Full=DNA polymerase epsilon subunit 3; AltName: Full=Arsenic-transactivated protein; Short=AsTP; AltName: Full=Chromatin accessibility complex 17 kDa protein; Short=CHRAC-17; Short=HuCHRAC17; AltName: Full=DNA polymerase II subunit 3; AltName: Full=DNA polymerase epsilon subunit p17	PF00808: Histone-like transcription factor (CBF/NF-Y) and archaeal histone; 9-73	468.943	0.285183	2.21242e-06	2.94171e-05	473.699	0.218917	0.0452944	0.146661	220.403	-0.0900054	0.50485	0.713526
EMLSAT00000001101	XP_018017825|score:325|PREDICTED: uncharacterized protein LOC108674397 [Hyalella azteca]	xx	xx	61.8746	-0.64648	2.24829e-06	2.98603e-05	51.6498	-0.50042	0.0216936	0.0869361	35.9144	0.553773	0.0249782	0.0966279
EMLSAT00000010421	ACO12858|score:1532|Anamorsin [Lepeophtheirus salmonis]	Q8WTY4|score:437|RecName: Full=Anamorsin; AltName: Full=Cytokine-induced apoptosis inhibitor 1; AltName: Full=Fe-S cluster assembly protein DRE2 homolog	PF05093: Cytokine-induced anti-apoptosis inhibitor 1, Fe-S biogenesis; 205-242, PF05093: Cytokine-induced anti-apoptosis inhibitor 1, Fe-S biogenesis; 247-283,	593.424	0.246174	2.25168e-06	2.98716e-05	584.462	0.0597576	0.460755	0.669731	350.932	-0.0104663	0.899465	0.957137
EMLSAT00000007718	ADD38425|score:537|Fatty acid-binding protein [Lepeophtheirus salmonis]	xx	xx	171.19	0.420838	2.27291e-06	3.00359e-05	180.538	0.438697	2.40594e-05	0.000635631	126.225	-0.0100451	0.933118	0.971662
EMLSAT00000010462	JAN71613|score:552|Chitin deacetylase 9 [Daphnia magna]	xx	xx	4958.87	0.353407	2.27022e-06	3.00359e-05	4019.14	0.595633	0.000142016	0.00233869	3928.34	0.410832	0.00697807	0.0374323
EMLSAT00000004391	XP_011455562|score:143|PREDICTED: uncharacterized protein LOC105347989 [Crassostrea gigas]	xx	PF02338: OTU-like cysteine protease; 220-320	453.219	0.41971	2.27429e-06	3.00359e-05	446.297	0.240929	0.0033223	0.0232753	968.333	-0.259004	0.00112279	0.00880017
EMLSAT00000005611	CDS35176|score:455|zinc finger protein [Hymenolepis microstoma]	P10076|score:315|RecName: Full=Zinc finger protein 26; Short=Zfp-26; AltName: Full=Protein mKR3	PF00096: Zinc finger, C2H2 type; 129-152, PF00096: Zinc finger, C2H2 type; 13-36, PF00096: Zinc finger, C2H2 type; 71-90, PF00096: Zinc finger, C2H2 type; 100-123, PF13909: C2H2-type zinc-finger domain; 187-210, PF13894: C2H2-type zinc finger; 42-65, PF13894: C2H2-type zinc finger; 158-181,	46.0953	-0.789264	2.27287e-06	3.00359e-05	34.6127	-0.257684	0.291276	0.504125	23.5613	-0.0556443	0.831832	0.922414
EMLSAT00000008414	XP_013062419|score:1315|PREDICTED: short transient receptor potential channel 4-associated protein-like isoform X2 [Biomphalaria glabrata]	Q9JLV2|score:1001|RecName: Full=Short transient receptor potential channel 4-associated protein; Short=Trp4-associated protein; Short=Trpc4-associated protein; AltName: Full=Protein TAP1; AltName: Full=Rabex-5/Rin2-interacting protein; AltName: Full=TNF-receptor ubiquitous scaffolding/signaling protein; Short=Protein TRUSS	PF12463: Protein of unknown function (DUF3689); 290-598	1717.1	-0.761262	2.28197e-06	3.01036e-05	1372.11	-0.633753	3.93684e-05	0.000891797	2723.98	0.356284	8.82846e-05	0.00111456
EMLSAT00000003955	xx	xx	xx	1017.05	0.350796	2.32815e-06	3.06783e-05	1069.43	0.258979	0.0190129	0.0795272	442.744	-0.653337	2.45807e-06	5.60919e-05
EMLSAT00000000905	XP_012996175|score:1915|PREDICTED: ATP-dependent RNA helicase DHX36 [Esox lucius]	Q9H2U1|score:1823|RecName: Full=ATP-dependent RNA helicase DHX36; AltName: Full=DEAH box protein 36; AltName: Full=G4-resolvase 1; Short=G4R1; AltName: Full=MLE-like protein 1; AltName: Full=RNA helicase associated with AU-rich element ARE	PF00270: DEAD/DEAH box helicase; 163-317, PF04408: Helicase associated domain (HA2); 612-702, PF07717: Oligonucleotide/oligosaccharide-binding (OB)-fold; 738-848, PF00271: Helicase conserved C-terminal domain; 458-550	2079.73	-0.41395	2.36632e-06	3.11464e-05	1657.59	-0.370552	0.000344292	0.0045964	1054.51	-0.190034	0.0193526	0.0799727
EMLSAT00000005746	EFZ14212|score:1031|hypothetical protein SINV_13915, partial [Solenopsis invicta]	O88665|score:636|RecName: Full=Bromodomain-containing protein 7; AltName: Full=75 kDa bromodomain protein	PF00439: Bromodomain; 107-184, PF12024: Domain of unknown function (DUF3512); 281-505,	1219.38	0.266549	2.39387e-06	3.14738e-05	1108.26	0.108452	0.123702	0.292301	534.937	0.0518835	0.563889	0.759425
EMLSAT00000011819	xx	xx	xx	169.568	-0.805786	2.40002e-06	3.15193e-05	107.897	-0.25794	0.079567	0.216863	132.197	0.287494	0.0922574	0.248898
EMLSAT00000011372	xx	xx	xx	637.577	2.24265	2.42707e-06	3.1839e-05	969.14	2.88712	2.48351e-10	3.84216e-08	278.72	2.35714	5.60883e-05	0.000764303
EMLSAT00000007307	ADD38265|score:491|protein sll1483 [Lepeophtheirus salmonis]	P74615|score:226|RecName: Full=Uncharacterized protein sll1483; Flags: Precursor	PF02469: Fasciclin domain; 50-173	211.196	1.1331	2.46106e-06	3.2249e-05	352.758	1.09818	0.000800955	0.0084682	278.201	1.98358	1.54487e-11	1.61523e-09
EMLSAT00000008501	ACO12939|score:944|COP9 signalosome complex subunit 7a [Lepeophtheirus salmonis]	Q8BV13|score:257|RecName: Full=COP9 signalosome complex subunit 7b; Short=SGN7b; Short=Signalosome subunit 7b; AltName: Full=JAB1-containing signalosome subunit 7b	xx	906.103	0.275515	2.47987e-06	3.24592e-05	875.982	0.168396	0.0189623	0.079345	470.309	0.0598028	0.528084	0.731197
EMLSAT00000006246	XP_014279329|score:315|PREDICTED: ribonuclease ZC3H12A-like [Halyomorpha halys]	A6QQJ8|score:300|RecName: Full=Ribonuclease ZC3H12A; AltName: Full=Zinc finger CCCH domain-containing protein 12A	PF11977: Zc3h12a-like Ribonuclease NYN domain; 205-355	880.824	0.263123	2.49661e-06	3.2642e-05	951.145	0.21677	0.00227303	0.0179944	713.396	-0.0762216	0.401588	0.631073
EMLSAT00000012338	KFM83017|score:277|Mucosa-associated lymphoid tissue lymphoma translocation protein 1-like protein, partial [Stegodyphus mimosarum]	Q9UDY8|score:173|RecName: Full=Mucosa-associated lymphoid tissue lymphoma translocation protein 1; AltName: Full=MALT lymphoma-associated translocation; AltName: Full=Paracaspase	PF13895: Immunoglobulin domain; 254-310, PF00656: Caspase domain; 455-677,	404.65	-0.596357	2.50758e-06	3.2749e-05	320.753	-0.344216	0.00136988	0.0125029	307.632	0.184672	0.1177	0.294894
EMLSAT00000000896	XP_013775535|score:1861|PREDICTED: bifunctional heparan sulfate N-deacetylase/N-sulfotransferase-like [Limulus polyphemus]	O95803|score:1788|RecName: Full=Bifunctional heparan sulfate N-deacetylase/N-sulfotransferase 3; AltName: Full=Glucosaminyl N-deacetylase/N-sulfotransferase 3; Short=NDST-3; Short=hNDST-3; AltName: Full=N-heparan sulfate sulfotransferase 3; Short=N-HSST 3; Includes: RecName: Full=Heparan sulfate N-deacetylase 3; Includes: RecName: Full=Heparan sulfate N-sulfotransferase 3	PF00685: Sulfotransferase domain; 563-773, PF12062: heparan sulfate-N-deacetylase; 72-473,	1074.64	-0.502854	2.5183e-06	3.28525e-05	817.423	-0.149704	0.126503	0.296445	913.925	0.071393	0.426146	0.650704
EMLSAT00000001005	ACO10858|score:977|Pyridoxine-5-phosphate oxidase [Caligus rogercresseyi]	Q5E9K3|score:620|RecName: Full=Pyridoxine-5'-phosphate oxidase; AltName: Full=Pyridoxamine-phosphate oxidase	PF10590: Pyridoxine 5'-phosphate oxidase C-terminal dimerisation region; 233-273, PF01243: Pyridoxamine 5'-phosphate oxidase; 101-179,	717.952	0.349424	2.52132e-06	3.28554e-05	705.942	0.325039	0.000203498	0.00306906	766.067	0.0922552	0.339066	0.575332
EMLSAT00000008359	xx	xx	xx	24.664	2.37702	2.53217e-06	3.29603e-05	30.2723	1.74013	0.000328677	0.00443517	21.0897	6.71102	0.000777022	0.00657582
EMLSAT00000010459	xx	xx	PF00041: Fibronectin type III domain; 508-584	394.809	-0.636692	2.58733e-06	3.3641e-05	323.826	-0.632533	2.91723e-08	2.49313e-06	398.717	0.293933	0.0123877	0.0579271
EMLSAT00000009342	XP_015366100|score:213|PREDICTED: A-kinase anchor protein 9 [Diuraphis noxia]	Q96N16|score:144|RecName: Full=Janus kinase and microtubule-interacting protein 1; AltName: Full=GABA-B receptor-binding protein; AltName: Full=Multiple alpha-helices and RNA-linker protein 1; Short=Marlin-1	xx	509.976	1.00081	2.59308e-06	3.36785e-05	453.168	1.15866	0.000106381	0.00187221	367.131	1.03631	7.07577e-08	2.66815e-06
EMLSAT00000012411	ACO11929|score:545|BUD31 homolog [Lepeophtheirus salmonis]	Q962X9|score:512|RecName: Full=Protein BUD31 homolog; AltName: Full=Protein G10 homolog [Branchiostoma belcheri]	PF01125: G10 protein; 1-135	393.555	0.414621	2.61317e-06	3.39019e-05	415.478	0.198784	0.0206994	0.0839662	216.191	-0.0782037	0.615889	0.798753
EMLSAT00000012390	ADD38949|score:380|Transmembrane protein 167A [Lepeophtheirus salmonis]	Q8TBQ9|score:260|RecName: Full=Protein kish-A; AltName: Full=Transmembrane protein 167; AltName: Full=Transmembrane protein 167A; Flags: Precursor	PF06842: Protein of unknown function (DUF1242); 10-44	295.329	0.422858	2.6302e-06	3.40568e-05	337.791	0.306177	0.00148845	0.0132319	188.282	0.124101	0.52298	0.727038
EMLSAT00000005353	XP_017889980|score:4353|PREDICTED: protocadherin-like wing polarity protein stan [Ceratina calcarata]	Q9V5N8|score:3643|RecName: Full=Protocadherin-like wing polarity protein stan; AltName: Full=Protein flamingo; AltName: Full=Protein starry night; Flags: Precursor	PF00053: Laminin EGF-like (Domains III and V); 1718-1758, PF00028: Cadherin domain; 130-207, PF00028: Cadherin domain; 650-746, PF00028: Cadherin domain; 463-532, PF00028: Cadherin domain; 344-437, PF00028: Cadherin domain; 762-852, PF00028: Cadherin domain; 548-636, PF00028: Cadherin domain; 246-326, PF02210: Laminin G domain; 1476-1581, PF02210: Laminin G domain; 1230-1383, PF00002: 7 transmemb…	201.417	-0.688929	2.6309e-06	3.40568e-05	135.64	-0.284011	0.210872	0.414938	124.526	-0.524366	0.000536816	0.00484609
EMLSAT00000000415	ACO15261|score:330|PDZ domain-containing protein GIPC1 [Caligus clemensi]	Q9Z254|score:152|RecName: Full=PDZ domain-containing protein GIPC1; AltName: Full=GAIP C-terminus-interacting protein; AltName: Full=GLUT1 C-terminal-binding protein; Short=GLUT1CBP; AltName: Full=RGS-GAIP-interacting protein; AltName: Full=RGS19-interacting protein 1; AltName: Full=Synectin	xx	59.7367	0.712836	2.6519e-06	3.42909e-05	61.3278	0.437204	0.0102516	0.0518137	27.5181	0.41115	0.0721899	0.208764
EMLSAT00000002003	ADD38271|score:1028|RNA polymerase II subunit A C-terminal domain phosphatase SSU72 [Lepeophtheirus salmonis]	Q6PC19|score:633|RecName: Full=RNA polymerase II subunit A C-terminal domain phosphatase SSU72; Short=CTD phosphatase SSU72	PF04722: Ssu72-like protein; 4-193	587.57	0.233132	2.65662e-06	3.43142e-05	586.078	0.170247	0.00464305	0.0292779	367.482	0.20366	0.0155962	0.068725
EMLSAT00000006172	ACO12626|score:1090|ATP synthase subunit O, mitochondrial precursor [Lepeophtheirus salmonis]	Q24439|score:532|RecName: Full=ATP synthase subunit O, mitochondrial; AltName: Full=Oligomycin sensitivity conferral protein; Short=OSCP; Flags: Precursor	PF00213: ATP synthase delta (OSCP) subunit; 35-203	4095.68	0.203933	2.67085e-06	3.44601e-05	3904.43	0.198095	0.00733396	0.0406957	3709.41	-0.0543962	0.478581	0.692696
EMLSAT00000012061	xx	xx	xx	31.7556	0.957381	2.73263e-06	3.52186e-05	35.6746	1.28462	7.17919e-09	7.10425e-07	19.5223	1.27247	4.3563e-05	0.000628796
EMLSAT00000005135	ACO10675|score:600|syc1184_c [Caligus rogercresseyi]	P08442|score:204|RecName: Full=Uncharacterized protein syc1184_c	PF13847: Methyltransferase domain; 77-200	32.7267	1.34097	2.81938e-06	3.62968e-05	33.7435	1.41306	0.000665258	0.00740115	10.9244	1.93313	0.00167311	0.012087
EMLSAT00000002517	ADD37912|score:996|Probable N-acetyltransferase san [Lepeophtheirus salmonis]	Q9NHD5|score:583|RecName: Full=Probable N-acetyltransferase san; AltName: Full=Protein separation anxiety	PF00583: Acetyltransferase (GNAT) family; 109-190	1208.27	0.306325	2.82657e-06	3.63496e-05	1121.98	0.181845	0.0469956	0.150101	898.38	0.135978	0.149992	0.345494
EMLSAT00000003904	xx	xx	xx	54.6779	-2.61054	2.83227e-06	3.6383e-05	35.2042	-1.84533	0.000146668	0.00239705	43.4306	0.0542582	0.847158	0.930046
EMLSAT00000007459	XP_015373317|score:3065|PREDICTED: collagen alpha-2(IV) chain [Diuraphis noxia]	P08120|score:2732|RecName: Full=Collagen alpha-1(IV) chain; Flags: Precursor	PF01391: Collagen triple helix repeat (20 copies); 1371-1411, PF01391: Collagen triple helix repeat (20 copies); 1114-1172, PF01391: Collagen triple helix repeat (20 copies); 345-403, PF01391: Collagen triple helix repeat (20 copies); 619-675, PF01391: Collagen triple helix repeat (20 copies); 500-556, PF01391: Collagen triple helix repeat (20 copies); 554-610, PF01391: Collagen triple helix repe…	23723.1	-0.410037	2.87442e-06	3.68842e-05	18668.6	-0.663129	6.10963e-31	1.14871e-27	24723.1	-0.521478	1.57417e-05	0.000269357
EMLSAT00000007928	ANZ80589|score:1193|checkpoint kinase 1 [Penaeus monodon]	O61661|score:1109|RecName: Full=Serine/threonine-protein kinase grp; AltName: Full=Chk1 homolog; AltName: Full=Protein grapes	PF00069: Protein kinase domain; 10-266	1896.19	0.393693	2.89599e-06	3.71205e-05	1798.05	0.331612	0.0023128	0.0182836	953.56	0.0061601	0.944398	0.975966
EMLSAT00000008908	XP_011155359|score:3942|PREDICTED: 5-oxoprolinase [Solenopsis invicta]	O14841|score:3633|RecName: Full=5-oxoprolinase; AltName: Full=5-oxo-L-prolinase; Short=5-OPase; AltName: Full=Pyroglutamase	PF01968: Hydantoinase/oxoprolinase; 230-521, PF02538: Hydantoinase B/oxoprolinase; 723-1247, PF05378: Hydantoinase/oxoprolinase N-terminal region; 8-209	2878.64	-0.217925	2.91763e-06	3.73306e-05	2597.18	-0.35431	5.08069e-10	7.07596e-08	1487.64	-0.156858	0.0326258	0.118317
EMLSAT00000003647	JAT94844|score:151|putative secreted protein, partial [Amblyomma aureolatum]	xx	xx	223.925	0.647553	2.91874e-06	3.73306e-05	254.67	0.645202	3.48766e-05	0.000822252	241.596	1.52053	1.06839e-11	1.20466e-09
EMLSAT00000008460	XP_012548883|score:3004|PREDICTED: phospholipase C gamma isoform X1 [Bombyx mori]	P10686|score:2511|RecName: Full=1-phosphatidylinositol 4,5-bisphosphate phosphodiesterase gamma-1; AltName: Full=Phosphoinositide phospholipase C-gamma-1; AltName: Full=Phospholipase C-gamma-1; Short=PLC-gamma-1	PF00388: Phosphatidylinositol-specific phospholipase C, X domain; 314-457, PF00168: C2 domain; 1123-1210, PF09279: Phosphoinositide-specific phospholipase C, efhand-like; 234-304, PF14604: Variant SH3 domain; 813-861, PF00387: Phosphatidylinositol-specific phospholipase C, Y domain; 984-1101, PF00017: SH2 domain; 675-749, PF00017: SH2 domain; 563-646,	469.034	-0.306857	2.92955e-06	3.74281e-05	367.525	-0.330179	0.000150687	0.00243233	379.284	-0.192415	0.0642779	0.192616
EMLSAT00000007278	ACO12034|score:717|Chloride intracellular channel exc-4 [Lepeophtheirus salmonis]	Q8WQA4|score:275|RecName: Full=Chloride intracellular channel exc-4; AltName: Full=Excretory canal abnormal protein 4	PF13410: Glutathione S-transferase, C-terminal domain; 57-120	990.404	0.315303	2.94343e-06	3.75646e-05	1003.63	0.0459393	0.666692	0.816965	608.681	0.079091	0.345161	0.58079
EMLSAT00000010213	ADD38528|score:949|3-oxoacyl-acyl-carrier-protein reductase [Lepeophtheirus salmonis]	Q9STY8|score:268|RecName: Full=11-beta-hydroxysteroid dehydrogenase-like 2; AltName: Full=17-beta-hydroxysteroid dehydrogenase-like 2; AltName: Full=Hydroxysteroid dehydrogenase 2; Short=AtHSD2	PF00106: short chain dehydrogenase; 7-174	475.267	0.268842	2.97892e-06	3.79763e-05	459.358	0.104237	0.142728	0.320125	248.297	-0.116344	0.290874	0.523037
EMLSAT00000004183	ODN02744|score:275|Trifunctional enzyme subunit beta, mitochondrial, partial [Orchesella cincta]	Q5R1W7|score:221|RecName: Full=Trifunctional enzyme subunit beta, mitochondrial; AltName: Full=TP-beta; Includes: RecName: Full=3-ketoacyl-CoA thiolase; AltName: Full=Acetyl-CoA acyltransferase; AltName: Full=Beta-ketothiolase; Flags: Precursor	PF00108: Thiolase, N-terminal domain; 1-75	1185.09	0.253199	2.9913e-06	3.80929e-05	1140.42	0.125346	0.130699	0.302443	869.854	0.0341344	0.694636	0.849966
EMLSAT00000008510	XP_014277639|score:1793|PREDICTED: protein zer-1 homolog [Halyomorpha halys]	Q9W0E8|score:1514|RecName: Full=Protein zer-1 homolog; AltName: Full=Zyg-11 homolog B-like protein	xx	1289.55	-0.206512	3.00258e-06	3.81952e-05	1172.53	-0.205625	0.0243668	0.0939444	803.204	-0.11062	0.0429565	0.144162
EMLSAT00000006549	ADD38400|score:544|ADP-ribosylation factor-like protein 8B-A [Lepeophtheirus salmonis]	Q6NZW8|score:513|RecName: Full=ADP-ribosylation factor-like protein 8B-A	PF00025: ADP-ribosylation factor family; 11-101	435.894	0.350015	3.00859e-06	3.82303e-05	396.687	0.122409	0.230498	0.438564	374.77	0.0657724	0.41545	0.642591
EMLSAT00000006374	ACO12830|score:881|Ufm1-conjugating enzyme 1 [Lepeophtheirus salmonis]	Q178A5|score:761|RecName: Full=Ubiquitin-fold modifier-conjugating enzyme 1; AltName: Full=Ufm1-conjugating enzyme 1	PF08694: Ubiquitin-fold modifier-conjugating enzyme 1; 35-193	948.314	0.259616	3.03216e-06	3.84882e-05	937.39	0.270401	0.0007285	0.00786431	828.816	0.267395	0.00258647	0.0169499
EMLSAT00000008844	JAT87752|score:1123|hypothetical protein g.9586 [Pectinophora gossypiella]	Q92576|score:397|RecName: Full=PHD finger protein 3	PF00628: PHD-finger; 298-347, PF07744: SPOC domain; 1090-1197, PF07533: BRK domain; 443-482, PF07500: Transcription factor S-II (TFIIS), central domain; 608-724	1433.55	-0.217603	3.06482e-06	3.88608e-05	1267.35	-0.28172	0.000235503	0.00342375	1003	-0.0482942	0.596282	0.784684
EMLSAT00000010393	ADD38724|score:458|Synaptobrevin-1 [Lepeophtheirus salmonis]	O02495|score:218|RecName: Full=Synaptobrevin-1; AltName: Full=Synaptobrevin-related protein 1	PF00957: Synaptobrevin; 7-91	1117.28	0.568933	3.08572e-06	3.90836e-05	1080.51	0.288744	0.003914	0.0258663	1000.1	0.136862	0.0311014	0.113952
EMLSAT00000009592	KDR15295|score:684|Leucine-rich repeat-containing protein 16A [Zootermopsis nevadensis]	Q5VZK9|score:340|RecName: Full=F-actin-uncapping protein LRRC16A; AltName: Full=CARMIL homolog; AltName: Full=Capping protein regulator and myosin 1 linker protein 1; AltName: Full=Capping protein, Arp2/3 and myosin-I linker homolog 1; AltName: Full=Capping protein, Arp2/3 and myosin-I linker protein 1; AltName: Full=Leucine-rich repeat-containing protein 16A	xx	545.802	-0.249657	3.10307e-06	3.9261e-05	443.243	-0.278706	0.000236267	0.00342587	438.432	0.0193884	0.844279	0.928676
EMLSAT00000001109	XP_006622037|score:3296|PREDICTED: importin-5-like [Apis dorsata]	Q8BKC5|score:2937|RecName: Full=Importin-5; Short=Imp5; AltName: Full=Importin subunit beta-3; AltName: Full=Karyopherin beta-3; AltName: Full=Ran-binding protein 5; Short=RanBP5	PF13646: HEAT repeats; 365-464	2505.34	-0.269855	3.12164e-06	3.94535e-05	1893.04	-0.305328	2.19419e-05	0.000592168	1354.83	-0.308628	0.000534491	0.00483269
EMLSAT00000002017	ADD38312|score:1171|RAG1-activating protein 1 homolog [Lepeophtheirus salmonis]	Q7JVE7|score:297|RecName: Full=Sugar transporter SWEET1; AltName: Full=Protein saliva	PF03083: Sugar efflux transporter for intercellular exchange; 162-245, PF03083: Sugar efflux transporter for intercellular exchange; 43-126,	290.809	-0.456017	3.14859e-06	3.97514e-05	235.399	-0.143107	0.0937888	0.24306	223.414	0.279513	0.0099989	0.0492494
EMLSAT00000013017	xx	xx	xx	1090.32	-0.402201	3.16869e-06	3.99623e-05	870.413	-0.5137	1.46046e-07	9.98515e-06	874.085	-0.392616	0.00921508	0.0461999
EMLSAT00000003084	XP_018322124|score:5820|PREDICTED: myosin heavy chain, muscle isoform X22 [Agrilus planipennis]	P05661|score:5612|RecName: Full=Myosin heavy chain, muscle	PF02736: Myosin N-terminal SH3-like domain; 39-76, PF00063: Myosin head (motor domain); 92-764, PF01576: Myosin tail; 1066-1923	10838.1	-0.586887	3.19622e-06	4.02662e-05	8814.24	-0.776818	1.75319e-06	7.91108e-05	180576	-0.558573	5.62809e-07	1.61016e-05
EMLSAT00000009455	JAS79967|score:836|hypothetical protein g.48396 [Homalodisca liturata]	Q7TPN3|score:649|RecName: Full=GPI mannosyltransferase 2; AltName: Full=GPI mannosyltransferase II; Short=GPI-MT-II; AltName: Full=Phosphatidylinositol-glycan biosynthesis class V protein; Short=PIG-V	PF04188: Mannosyltransferase (PIG-V)); 13-451	623.693	-0.584355	3.2073e-06	4.03483e-05	489.682	-0.292698	0.00232252	0.0183476	550.079	0.231222	0.0177723	0.0750867
EMLSAT00000008895	EFX84419|score:778|hypothetical protein DAPPUDRAFT_194394 [Daphnia pulex]	Q6NZ09|score:683|RecName: Full=Proteasomal ubiquitin receptor ADRM1	PF04683: Proteasome complex subunit Rpn13 ubiquitin receptor; 23-106	2581.02	0.401893	3.2096e-06	4.03483e-05	2458.96	0.138827	0.112208	0.274437	1341.12	0.0328909	0.677698	0.838267
EMLSAT00000003825	ADD38076|score:453|Small nuclear ribonucleoprotein F [Lepeophtheirus salmonis]	Q24297|score:358|RecName: Full=Small nuclear ribonucleoprotein F; Short=snRNP-F; AltName: Full=Membrane-associated protein Deb-B; AltName: Full=Sm protein F; Short=Sm-F; Short=SmF	PF01423: LSM domain; 10-72	1153.42	0.450415	3.22768e-06	4.04458e-05	1180.86	0.240183	0.0175391	0.0751173	522.204	-0.0881089	0.465285	0.68216
EMLSAT00000012785	ADD38284|score:1027|Tetratricopeptide repeat protein 9C [Lepeophtheirus salmonis]	A4IFF3|score:216|RecName: Full=Tetratricopeptide repeat protein 9C; Short=TPR repeat protein 9C	PF00515: Tetratricopeptide repeat; 139-160	495.48	0.359894	3.22379e-06	4.04458e-05	508.734	0.163358	0.092034	0.239943	283.236	0.0858621	0.39144	0.622996
EMLSAT00000006382	ADD38634|score:746|AP-2 complex subunit sigma [Lepeophtheirus salmonis]	P62744|score:696|RecName: Full=AP-2 complex subunit sigma; AltName: Full=Adaptor protein complex AP-2 subunit sigma; AltName: Full=Adaptor-related protein complex 2 subunit sigma; AltName: Full=Clathrin assembly protein 2 sigma small chain; AltName: Full=Clathrin coat assembly protein AP17; AltName: Full=Clathrin coat-associated protein AP17; AltName: Full=Plasma membrane adaptor AP-2 17 kDa prot…	PF01217: Clathrin adaptor complex small chain; 1-141	300.19	0.3431	3.2255e-06	4.04458e-05	267.791	0.119851	0.152417	0.334453	180.722	0.152358	0.16526	0.368298
EMLSAT00000002161	ACO11768|score:1254|NFU1 iron-sulfur cluster scaffold homolog [Lepeophtheirus salmonis]	B4JWR9|score:808|RecName: Full=NFU1 iron-sulfur cluster scaffold homolog, mitochondrial; Flags: Precursor	PF01106: NifU-like domain; 148-215, PF06911: Senescence-associated protein; 401-586, PF08712: Scaffold protein Nfu/NifU N terminal; 31-121	2100.7	0.200772	3.24873e-06	4.06662e-05	2091.6	0.110014	0.142503	0.320044	1145.84	0.0568447	0.526461	0.729951
EMLSAT00000005916	ACO13163|score:377|ATP synthase subunit g, mitochondrial [Lepeophtheirus salmonis]	O75964|score:216|RecName: Full=ATP synthase subunit g, mitochondrial; Short=ATPase subunit g	PF04718: Mitochondrial ATP synthase g subunit; 6-76	4283.29	0.280085	3.2942e-06	4.11915e-05	4213.7	0.258526	0.00313758	0.0224303	4242.32	0.0325191	0.550233	0.748282
EMLSAT00000009846	xx	xx	xx	392.194	-0.380762	3.45401e-06	4.31439e-05	365.081	-0.248852	0.021168	0.0854983	398.323	-0.0514306	0.60513	0.791673
EMLSAT00000001506	XP_966791|score:2157|PREDICTED: WD repeat-containing protein 36 [Tribolium castaneum]	Q8NI36|score:1761|RecName: Full=WD repeat-containing protein 36; AltName: Full=T-cell activation WD repeat-containing protein; Short=TA-WDRP	PF00400: WD domain, G-beta repeat; 553-581, PF04192: Utp21 specific WD40 associated putative domain; 666-885,	1215.57	-0.444468	3.47071e-06	4.33065e-05	931.828	-0.280897	0.0370673	0.127448	516.123	-0.211501	0.0459423	0.151312
EMLSAT00000004505	APP91606|score:1648|pyruvate kinase [Macrobrachium nipponense]	O62619|score:1510|RecName: Full=Pyruvate kinase; Short=PK	PF00224: Pyruvate kinase, barrel domain; 105-453, PF02887: Pyruvate kinase, alpha/beta domain; 471-569,	3881.38	0.414479	3.50679e-06	4.35825e-05	3201.39	0.461387	1.73493e-08	1.57837e-06	6049.38	0.610905	4.83257e-07	1.41784e-05
EMLSAT00000002495	XP_014905937|score:531|PREDICTED: transcriptional regulatory protein AlgP-like [Poecilia latipinna]	P84040|score:507|RecName: Full=Histone H4	PF00125: Core histone H2A/H2B/H3/H4; 28-94	15.7816	1.41158	3.50766e-06	4.35825e-05	18.7097	0.681983	0.0294119	0.107777	3.1268	0.430296	0.563907	0.759425
EMLSAT00000006147	ACO12958|score:1146|TGF-beta-inducible nuclear protein 1 [Lepeophtheirus salmonis]	O95478|score:827|RecName: Full=Ribosome biogenesis protein NSA2 homolog; AltName: Full=Hairy cell leukemia protein 1; AltName: Full=TGF-beta-inducible nuclear protein 1	PF01201: Ribosomal protein S8e; 1-237	2890.95	0.428951	3.50035e-06	4.35825e-05	2869.15	0.145346	0.0824028	0.222389	1197.75	0.0336756	0.699131	0.852401
EMLSAT00000011457	xx	xx	xx	9.80394	-1.70657	3.4986e-06	4.35825e-05	6.18201	0.425581	0.5047	0.703598	13.1588	0.151588	0.706709	0.856208
EMLSAT00000002125	KDR15512|score:1034|DNA repair endonuclease XPF [Zootermopsis nevadensis]	Q9QYM7|score:916|RecName: Full=DNA repair endonuclease XPF; AltName: Full=DNA excision repair protein ERCC-4	xx	617.649	-0.46596	3.51973e-06	4.36862e-05	522.219	-0.370192	0.00638358	0.0368166	321.418	-0.0899329	0.462943	0.681206
EMLSAT00000006755	XP_003400044|score:257|PREDICTED: uncharacterized protein LOC100647158 [Bombus terrestris]	xx	PF02958: Ecdysteroid kinase; 150-299, PF02958: Ecdysteroid kinase; 36-140,	136.94	-0.561051	3.5409e-06	4.39027e-05	109.641	0.176149	0.2418	0.45158	84.6692	0.233579	0.18763	0.398658
EMLSAT00000002344	XP_013071593|score:249|PREDICTED: putative uncharacterized protein At4g01020, chloroplastic [Biomphalaria glabrata]	P0CE10|score:200|RecName: Full=ATP-dependent RNA helicase DEAH11, chloroplastic; Flags: Precursor	PF01485: IBR domain; 52-100	501.664	-0.428136	3.60715e-06	4.4677e-05	431.473	-0.142542	0.0271471	0.101205	509.403	0.335034	0.000286453	0.00287136
EMLSAT00000008246	XP_017862628|score:1166|PREDICTED: probable glutamate--tRNA ligase, mitochondrial [Drosophila arizonae]	Q66JG3|score:1068|RecName: Full=Probable glutamate--tRNA ligase, mitochondrial; AltName: Full=Glutamyl-tRNA synthetase; Short=GluRS; Flags: Precursor	PF00749: tRNA synthetases class I (E and Q), catalytic domain; 16-334	1031.19	0.381087	3.63708e-06	4.50002e-05	921.11	0.089967	0.479705	0.684278	674.857	0.225269	0.00654622	0.0355636
EMLSAT00000004921	XP_014297501|score:534|PREDICTED: histone-lysine N-methyltransferase SETD1A [Microplitis demolitor]	Q5LJZ2|score:372|RecName: Full=Histone-lysine N-methyltransferase SETD1	PF00076: RNA recognition motif. (a.k.a. RRM, RBD, or RNP domain); 96-165	1287.37	-0.213392	3.72654e-06	4.60586e-05	1099.6	-0.144434	0.0356765	0.124184	928.75	-0.00276297	0.967348	0.984555
EMLSAT00000009488	XP_011428743|score:1112|PREDICTED: trafficking protein particle complex subunit 8-like isoform X2 [Crassostrea gigas]	Q9Y2L5|score:939|RecName: Full=Trafficking protein particle complex subunit 8; AltName: Full=Protein TRS85 homolog	PF12739: ER-Golgi trafficking TRAPP I complex 85 kDa subunit; 259-535	596.699	-0.315562	3.7395e-06	4.61702e-05	494.042	-0.221775	0.0217378	0.0870517	478.404	-0.0425282	0.587295	0.77811
EMLSAT00000008303	XP_011174736|score:531|PREDICTED: uncharacterized protein LOC105206984, partial [Solenopsis invicta]	xx	xx	218.377	-0.985111	3.75552e-06	4.6291e-05	222.216	-0.705226	0.000177856	0.00275982	270.039	0.177325	0.710744	0.858551
EMLSAT00000011343	XP_015380014|score:336|PREDICTED: ankyrin repeat domain-containing protein 20A2-like isoform X3 [Diuraphis noxia]	Q12955|score:245|RecName: Full=Ankyrin-3; Short=ANK-3; AltName: Full=Ankyrin-G	PF12796: Ankyrin repeats (3 copies); 109-173, PF12796: Ankyrin repeats (3 copies); 184-264, PF12796: Ankyrin repeats (3 copies); 38-99	159.22	-0.538669	3.75716e-06	4.6291e-05	115.566	-0.450051	0.00132342	0.0122544	109.319	0.00392952	0.975364	0.988689
EMLSAT00000001761	JAN87270|score:1089|Nidogen-1 [Daphnia magna]	P14543|score:454|RecName: Full=Nidogen-1; Short=NID-1; AltName: Full=Entactin; Flags: Precursor	PF00058: Low-density lipoprotein receptor repeat class B; 1675-1711, PF00058: Low-density lipoprotein receptor repeat class B; 1628-1668, PF08441: Integrin alpha; 506-612, PF06119: Nidogen-like; 119-202, PF07474: G2F domain; 221-343, PF07645: Calcium-binding EGF domain; 421-457	1842.63	-0.385151	3.78633e-06	4.66016e-05	1362.46	-0.51326	1.30547e-07	9.14718e-06	1798.89	-0.305081	9.12802e-05	0.0011403
EMLSAT00000010697	ALS04460|score:281|60S ribosomal protein L6 [Acartia pacifica]	Q2YGT9|score:182|RecName: Full=60S ribosomal protein L6	xx	1778.91	0.363556	3.81619e-06	4.68709e-05	2073.39	0.380354	1.03244e-06	5.19954e-05	913.132	0.0120599	0.883815	0.949179
EMLSAT00000009881	xx	xx	xx	177.76	0.384886	3.81601e-06	4.68709e-05	159.687	0.514748	5.29533e-06	0.000195858	204.482	0.332222	0.00895329	0.0451619
EMLSAT00000007323	XP_018010335|score:1236|PREDICTED: matrix metalloproteinase-14-like isoform X1 [Hyalella azteca]	P50281|score:653|RecName: Full=Matrix metalloproteinase-14; Short=MMP-14; AltName: Full=MMP-X1; AltName: Full=Membrane-type matrix metalloproteinase 1; Short=MT-MMP 1; Short=MTMMP1; AltName: Full=Membrane-type-1 matrix metalloproteinase; Short=MT1-MMP; Short=MT1MMP; Flags: Precursor	PF00413: Matrixin; 33-188, PF00045: Hemopexin; 286-329, PF00045: Hemopexin; 239-282, PF00045: Hemopexin; 332-376, PF00045: Hemopexin; 381-427,	96.0002	0.649668	3.85953e-06	4.73538e-05	100.72	0.805911	0.00139014	0.0126266	101.071	-0.106006	0.47942	0.693169
EMLSAT00000003463	XP_014293926|score:406|PREDICTED: RING finger protein 37 [Halyomorpha halys]	O94941|score:283|RecName: Full=RING finger protein 37; AltName: Full=U-box domain-containing protein 5; AltName: Full=UbcM4-interacting protein 5; Short=hUIP5; AltName: Full=Ubiquitin-conjugating enzyme 7-interacting protein 5	PF04564: U-box domain; 223-296	423.289	-0.611032	3.86944e-06	4.74259e-05	335.853	-0.288504	0.0282967	0.104592	326.369	0.0192274	0.871017	0.942781
EMLSAT00000000810	ACO12935|score:651|Prefoldin subunit 4 [Lepeophtheirus salmonis]	Q2TBR6|score:276|RecName: Full=Prefoldin subunit 4	PF01920: Prefoldin subunit; 15-120	1871.6	0.246311	3.94515e-06	4.83034e-05	1868.68	0.122911	0.166629	0.355003	1195.45	0.0187042	0.836019	0.924258
EMLSAT00000005509	ADD24241|score:471|Mediator of RNA polymerase II transcription subunit 9 [Lepeophtheirus salmonis]	Q91W67|score:202|RecName: Full=Ubiquitin-like protein 7	PF07544: RNA polymerase II transcription mediator complex subunit 9; 41-93	912.522	0.263953	4.00729e-06	4.89115e-05	934.28	0.195347	0.000210473	0.00315041	537.743	-0.0318515	0.65509	0.82431
EMLSAT00000009014	xx	xx	xx	218.478	-0.810911	4.00336e-06	4.89115e-05	181.083	-0.619823	0.00439929	0.0281181	179.483	-0.297181	0.0207816	0.0838333
EMLSAT00000001857	xx	xx	xx	64.1836	-0.632369	4.00015e-06	4.89115e-05	40.1282	-0.131171	0.647909	0.8039	19.0884	-0.359261	0.296948	0.5303
EMLSAT00000000616	ALS04975|score:508|myosin light chain 2 [Calanus sinicus]	Q1HPS0|score:455|RecName: Full=Myosin regulatory light chain 2; Short=MLC-2	PF00036: EF hand; 37-64	5862.29	0.424063	4.02099e-06	4.90278e-05	5340.7	0.148024	0.0819747	0.221654	34175.1	-0.389593	3.77421e-06	8.06825e-05
EMLSAT00000008507	ACO10201|score:633|Oxidoreductase NAD-binding domain-containing protein 1 [Caligus rogercresseyi]	A3KP77|score:394|RecName: Full=Oxidoreductase NAD-binding domain-containing protein 1	PF00175: Oxidoreductase NAD-binding domain; 173-271	464.696	0.236812	4.07186e-06	4.95965e-05	450.698	0.18387	0.010343	0.0521111	457.477	0.291299	0.00244832	0.0162576
EMLSAT00000007460	XP_015911302|score:2537|PREDICTED: collagen alpha-2(IV) chain-like [Parasteatoda tepidariorum]	P17139|score:2287|RecName: Full=Collagen alpha-1(IV) chain; Flags: Precursor	PF01391: Collagen triple helix repeat (20 copies); 1358-1409, PF01391: Collagen triple helix repeat (20 copies); 1406-1463, PF01391: Collagen triple helix repeat (20 copies); 885-943, PF01391: Collagen triple helix repeat (20 copies); 999-1057, PF01391: Collagen triple helix repeat (20 copies); 29-83, PF01391: Collagen triple helix repeat (20 copies); 291-347, PF01391: Collagen triple helix repea…	11581.9	-0.417373	4.14866e-06	5.04796e-05	9141.34	-0.621973	2.89505e-21	2.33279e-18	11711.4	-0.524407	3.42982e-06	7.46364e-05
EMLSAT00000009982_corr	ACO12147|score:859|Ferritin heavy chain 1 [Lepeophtheirus salmonis]	P17663|score:510|RecName: Full=Ferritin heavy chain B; Short=Ferritin H subunit B; AltName: Full=Ferritin heavy chain 1	PF00210: Ferritin-like domain; 15-155	6759.11	0.519785	6.27037e-06	7.12785e-05	8928.76	0.330957	0.0667518	0.191952	6718.44	0.124736	0.446484	0.668186
EMLSAT00000008974	JAS18861|score:1362|hypothetical protein g.7241 [Clastoptera arizonana]	Q9XZ58|score:1226|RecName: Full=COP9 signalosome complex subunit 5; Short=Dch5; Short=Signalosome subunit 5; AltName: Full=JAB1 homolog	PF01398: JAB1/Mov34/MPN/PAD-1 ubiquitin protease; 80-187	1179.53	0.33264	4.21992e-06	5.12407e-05	1107.81	0.139461	0.0748546	0.207733	589.939	-0.0154257	0.871374	0.942808
EMLSAT00000009775	ACO11143|score:1303|Cartilage-associated protein precursor [Caligus rogercresseyi]	Q4KLM6|score:377|RecName: Full=Prolyl 3-hydroxylase 2; AltName: Full=Leprecan-like protein 1; Flags: Precursor	xx	4065.95	-0.464631	4.23488e-06	5.13692e-05	3430.72	-0.46858	6.02567e-06	0.000219276	3346.7	-0.0166991	0.818321	0.917122
EMLSAT00000001706	XP_011692164|score:7950|PREDICTED: dystonin isoform X9 [Wasmannia auropunctata]	Q03001|score:1388|RecName: Full=Dystonin; AltName: Full=230 kDa bullous pemphigoid antigen; AltName: Full=230/240 kDa bullous pemphigoid antigen; AltName: Full=Bullous pemphigoid antigen 1; Short=BPA; Short=Bullous pemphigoid antigen; AltName: Full=Dystonia musculorum protein; AltName: Full=Hemidesmosomal plaque protein	PF00435: Spectrin repeat; 3301-3400, PF00435: Spectrin repeat; 716-809, PF00435: Spectrin repeat; 2767-2859, PF00435: Spectrin repeat; 2867-2969, PF00435: Spectrin repeat; 3192-3289, PF00435: Spectrin repeat; 2975-3068, PF00435: Spectrin repeat; 1628-1726, PF00307: Calponin homology (CH) domain; 251-352, PF00307: Calponin homology (CH) domain; 74-174,	794.504	-0.828706	4.25906e-06	5.16092e-05	611.504	-0.997249	2.8385e-05	0.000714749	1998.39	-0.437037	0.0600078	0.183599
EMLSAT00000003075	KDR24520|score:3649|Integrator complex subunit 1 [Zootermopsis nevadensis]	Q8N201|score:2799|RecName: Full=Integrator complex subunit 1; Short=Int1	PF12432: Protein of unknown function (DUF3677); 304-383	542.501	-0.387237	4.26469e-06	5.16243e-05	437.605	-0.401289	0.000582107	0.00672822	287.484	-0.318499	0.000639448	0.00562254
EMLSAT00000000471	ADD38438|score:1053|DNA-directed RNA polymerase III subunit RPC8 [Lepeophtheirus salmonis]	Q9Y535|score:635|RecName: Full=DNA-directed RNA polymerase III subunit RPC8; Short=RNA polymerase III subunit C8; AltName: Full=DNA-directed RNA polymerase III subunit H; AltName: Full=RNA polymerase III subunit 22.9 kDa subunit; Short=RPC22.9	PF03876: SHS2 domain found in N terminus of Rpb7p/Rpc25p/MJ0397; 11-77, PF08292: RNA polymerase III subunit Rpc25; 79-198,	247.786	0.378975	4.28089e-06	5.17671e-05	231.452	0.221828	0.0881186	0.232476	110.354	-0.166114	0.243792	0.46801
EMLSAT00000002297	KZS14224|score:1711|Protein wech [Daphnia magna]	D3ZVM4|score:1570|RecName: Full=E3 ubiquitin-protein ligase TRIM71; AltName: Full=Protein lin-41 homolog; AltName: Full=RING-type E3 ubiquitin transferase TRIM71; AltName: Full=Tripartite motif-containing protein 71	PF01436: NHL repeat; 587-614, PF01436: NHL repeat; 822-849, PF01436: NHL repeat; 634-661, PF01436: NHL repeat; 728-754, PF01436: NHL repeat; 681-708, PF01436: NHL repeat; 775-802, PF00630: Filamin/ABP280 repeat; 466-558, PF00097: Zinc finger, C3HC4 type (RING finger); 16-57	384.353	-0.471749	4.33765e-06	5.23996e-05	285.188	-0.524701	5.94392e-10	8.13063e-08	301.291	-0.307999	0.00162907	0.0118059
EMLSAT00000007780	XP_014203835|score:414|PREDICTED: organic cation transporter protein [Copidosoma floridanum]	Q6NUB3|score:368|RecName: Full=Solute carrier family 22 member 15	PF07690: Major Facilitator Superfamily; 10-163	155.024	-0.475149	4.39245e-06	5.3007e-05	125.564	-0.177896	0.337613	0.553015	138.511	0.33104	0.05862	0.180216
EMLSAT00000010605	JAN48815|score:552|Para-nitrobenzyl esterase [Daphnia magna]	P81908|score:374|RecName: Full=Cholinesterase; AltName: Full=Acylcholine acylhydrolase; AltName: Full=Butyrylcholine esterase; AltName: Full=Choline esterase II; AltName: Full=EQ-BCHE; AltName: Full=Pseudocholinesterase	PF00135: Carboxylesterase family; 20-450	1162.86	-0.475815	4.43088e-06	5.34159e-05	851.476	-0.149417	0.310822	0.524436	1084.65	0.500996	0.00726444	0.0384838
EMLSAT00000006524	ACO10856|score:1479|Neuronal acetylcholine receptor subunit alpha-2 precursor [Caligus rogercresseyi]	P43681|score:480|RecName: Full=Neuronal acetylcholine receptor subunit alpha-4; Flags: Precursor	PF13499: EF-hand domain pair; 145-216, PF02931: Neurotransmitter-gated ion-channel ligand binding domain; 265-470, PF02932: Neurotransmitter-gated ion-channel transmembrane region; 479-602, PF00254: FKBP-type peptidyl-prolyl cis-trans isomerase; 44-134	6227.94	0.665017	4.45658e-06	5.36707e-05	5631.83	0.484742	0.00199884	0.0163355	2774.5	0.308137	0.0107186	0.0519487
EMLSAT00000001256	JAT96069|score:531|putative nonsense mediated mrna decay factor [Amblyomma aureolatum]	Q6ZPY2|score:288|RecName: Full=Protein SMG5; AltName: Full=EST1-like protein B; AltName: Full=SMG-5 homolog	PF10374: Telomerase activating protein Est1; 79-179, PF10373: Est1 DNA/RNA binding domain; 187-280, PF13638: PIN domain; 600-703	1240.98	-0.244332	4.47589e-06	5.38276e-05	1129.62	-0.353921	0.00114508	0.0110125	879.014	-0.0397634	0.635633	0.811637
EMLSAT00000006831	xx	xx	xx	117.285	-0.401279	4.47876e-06	5.38276e-05	97.7516	-0.358341	0.00378555	0.0253136	82.2564	-0.294929	0.0794032	0.223145
EMLSAT00000011329	XP_018020014|score:495|PREDICTED: proline-rich extensin-like protein EPR1 [Hyalella azteca]	xx	xx	235.6	-0.521573	4.48497e-06	5.38471e-05	174.75	-0.471386	0.0171166	0.073909	1273.57	-0.432402	0.00021602	0.00227513
EMLSAT00000007630	AGN29634|score:177|SPT transcription factor family member [Acartia pacifica]	xx	xx	955.055	0.975233	4.52207e-06	5.42371e-05	965.377	0.810743	0.00527227	0.0320974	516.575	-0.721371	0.00922542	0.0462115
EMLSAT00000009420	XP_014370974|score:171|PREDICTED: transcription factor Adf-1-like [Papilio machaon]	xx	PF02944: BESS motif; 227-258, PF10545: Alcohol dehydrogenase transcription factor Myb/SANT-like; 17-104,	71.4026	0.535952	4.57796e-06	5.48515e-05	81.1809	0.172377	0.305616	0.519304	29.9565	-0.137514	0.539102	0.73856
EMLSAT00000008760	xx	xx	xx	45.8243	-0.844381	4.61252e-06	5.52093e-05	35.4524	-0.540136	0.0236338	0.0920626	42.0685	-0.128872	0.496834	0.70765
EMLSAT00000004349	XP_013784313|score:1784|PREDICTED: DENN domain-containing protein 4C-like, partial [Limulus polyphemus]	Q7Z401|score:1157|RecName: Full=C-myc promoter-binding protein; AltName: Full=DENN domain-containing protein 4A	PF03455: dDENN domain; 483-542, PF02141: DENN (AEX-3) domain; 263-417,	930.693	-0.396208	4.72342e-06	5.64792e-05	824.899	-0.391986	0.00284526	0.0209202	935.348	0.0269978	0.769271	0.892255
EMLSAT00000000998	XP_013419754|score:269|PREDICTED: abnormal spindle-like microcephaly-associated protein homolog [Lingula anatina]	P62297|score:247|RecName: Full=Abnormal spindle-like microcephaly-associated protein homolog	xx	131.765	-0.459079	4.7359e-06	5.65709e-05	116.323	-0.112112	0.379942	0.596787	98.9732	-0.208377	0.272082	0.502047
EMLSAT00000003842	XP_018910121|score:556|PREDICTED: protein FAM188B2 isoform X5 [Bemisia tabaci]	Q0VA42|score:341|RecName: Full=Protein FAM188B	PF13898: Domain of unknown function (DUF4205); 200-265, PF13898: Domain of unknown function (DUF4205); 442-632, PF13898: Domain of unknown function (DUF4205); 317-421	24.5502	0.845692	4.76122e-06	5.68156e-05	28.7	0.850442	0.000773745	0.00824232	14.5028	-0.114611	0.73377	0.871835
EMLSAT00000003541	XP_012534895|score:1214|PREDICTED: protein lap4 isoform X5 [Monomorium pharaonis]	Q7KRY7|score:612|RecName: Full=Protein lap4; AltName: Full=Protein scribble; AltName: Full=Protein smell-impaired	PF00595: PDZ domain (Also known as DHR or GLGF); 11-88, PF00595: PDZ domain (Also known as DHR or GLGF); 510-594, PF00595: PDZ domain (Also known as DHR or GLGF); 410-495, PF00595: PDZ domain (Also known as DHR or GLGF); 185-267	1586.55	-0.230806	4.80697e-06	5.73033e-05	1349.93	-0.29355	3.17179e-05	0.000771142	1226.81	0.163574	0.0283094	0.106123
EMLSAT00000008739	XP_011151926|score:282|PREDICTED: vascular endothelial growth factor receptor kdr-like isoform X1 [Harpegnathos saltator]	O08775|score:222|RecName: Full=Vascular endothelial growth factor receptor 2; Short=VEGFR-2; AltName: Full=Fetal liver kinase 1; Short=FLK-1; AltName: Full=Protein-tyrosine kinase receptor flk-1; AltName: CD_antigen=CD309; Flags: Precursor	PF07679: Immunoglobulin I-set domain; 337-412	97.1258	-0.560706	4.94328e-06	5.88686e-05	73.6851	-0.547012	0.00019343	0.00294478	47.6135	0.421652	0.0357403	0.125819
EMLSAT00000001609	ODN00256|score:1007|Neurogenic locus notch protein 3 [Orchesella cincta]	A2RUV0|score:323|RecName: Full=Neurogenic locus notch homolog protein 1; Short=Notch 1; Contains: RecName: Full=Notch 1 extracellular truncation; Short=NEXT; Contains: RecName: Full=Notch 1 intracellular domain; Short=NICD; Flags: Precursor	PF12661: Human growth factor-like EGF; 514-523, PF00008: EGF-like domain; 110-139,	16954.2	-0.343332	4.99612e-06	5.94376e-05	14842.4	-0.3421	4.86719e-05	0.00104187	28610.3	-0.00881253	0.927371	0.969985
EMLSAT00000011911	XP_019525528|score:163|PREDICTED: uncharacterized protein LOC109397682 [Aedes albopictus]	xx	xx	265.369	-0.346037	5.01612e-06	5.96152e-05	225.917	-0.400251	0.00438427	0.0280857	233.894	-0.386641	0.000841633	0.00701422
EMLSAT00000006209	KZS13543|score:228|Dusky-like protein [Daphnia magna]	xx	xx	40.4181	1.91178	5.02266e-06	5.96327e-05	35.5636	1.92689	0.000262757	0.0037285	4.03995	1.0782	0.198211	0.412222
EMLSAT00000001924	ACO11940|score:950|Clarin-3 [Lepeophtheirus salmonis]	xx	PF13903: PMP-22/EMP/MP20/Claudin tight junction; 96-170	781.41	0.41121	5.02982e-06	5.96574e-05	736.011	0.290136	0.00344103	0.023742	471.461	-0.218735	0.073356	0.211012
EMLSAT00000012626	xx	xx	PF01498: Transposase; 3-33	52.9789	0.691209	5.05565e-06	5.99034e-05	54.3251	0.436474	0.0164478	0.0716445	49.0044	0.087868	0.694656	0.849966
EMLSAT00000012688	ADD24190|score:303|60S ribosomal protein L29 [Lepeophtheirus salmonis]	Q8HXB8|score:173|RecName: Full=60S ribosomal protein L29	PF01779: Ribosomal L29e protein family; 3-42	11749.1	0.522242	5.12738e-06	6.06426e-05	12796	0.350087	0.0030347	0.0218471	6245.49	0.0432509	0.686312	0.844923
EMLSAT00000012679	ADD38616|score:1264|C-factor [Lepeophtheirus salmonis]	Q7Z9I4|score:255|RecName: Full=Uncharacterized oxidoreductase C663.06c	PF00106: short chain dehydrogenase; 8-185	557.121	0.391166	5.12836e-06	6.06426e-05	567.302	0.0798316	0.263904	0.475013	469.392	-0.155004	0.106838	0.275299
EMLSAT00000004169	XP_008557944|score:1567|PREDICTED: ATP-dependent zinc metalloprotease YME1 homolog isoform X2 [Microplitis demolitor]	P54813|score:1442|RecName: Full=ATP-dependent zinc metalloprotease YME1 homolog	PF00004: ATPase family associated with various cellular activities (AAA); 279-408, PF01434: Peptidase family M41; 470-673,	1466.37	0.16891	5.14778e-06	6.08111e-05	1329.21	-0.0375354	0.469484	0.676209	898.349	0.00113319	0.987226	0.99478
EMLSAT00000002546	ACO12396|score:483|ADP/ATP translocase 1 [Lepeophtheirus salmonis]	Q6QRN9|score:333|RecName: Full=ADP/ATP translocase 3; AltName: Full=ADP,ATP carrier protein 3; AltName: Full=Adenine nucleotide translocator 3; Short=ANT 3; AltName: Full=Solute carrier family 25 member 6; Contains: RecName: Full=ADP/ATP translocase 3, N-terminally processed	PF00153: Mitochondrial carrier protein; 4-91	1037.1	0.384945	5.16823e-06	6.09302e-05	972.497	0.221294	0.0216697	0.0868713	505.214	0.221846	0.0364563	0.127597
EMLSAT00000006684	XP_018899996|score:992|PREDICTED: growth factor receptor-bound protein 2 [Bemisia tabaci]	Q66II3|score:146|RecName: Full=Growth factor receptor-bound protein 2; AltName: Full=Adapter protein GRB2; AltName: Full=SH2/SH3 adapter GRB2	PF14604: Variant SH3 domain; 225-273, PF14604: Variant SH3 domain; 61-107,	99.2234	0.539955	5.16722e-06	6.09302e-05	100.687	0.191283	0.199415	0.400428	60.7525	0.599841	0.00112326	0.00880017
EMLSAT00000010523	XP_018400380|score:925|PREDICTED: epidermal growth factor receptor substrate 15-like 1 isoform X2 [Cyphomyrmex costatus]	Q9UBC2|score:785|RecName: Full=Epidermal growth factor receptor substrate 15-like 1; AltName: Full=Eps15-related protein; Short=Eps15R	PF12763: Cytoskeletal-regulatory complex EF hand; 23-80, PF12763: Cytoskeletal-regulatory complex EF hand; 132-223, PF12763: Cytoskeletal-regulatory complex EF hand; 275-338	469.51	-0.261387	5.18946e-06	6.11192e-05	419.94	-0.260094	0.018506	0.0779851	319.349	-0.0590004	0.479511	0.693169
EMLSAT00000002023	ADD38446|score:690|Protein RER1 [Lepeophtheirus salmonis]	O15258|score:499|RecName: Full=Protein RER1	PF03248: Rer1 family; 1-122	315.79	-0.564401	5.19609e-06	6.11359e-05	247.641	-0.0896371	0.437421	0.649368	321.238	0.193263	0.0805385	0.225559
EMLSAT00000006765	ACO10331|score:558|FUN14 domain-containing protein 1 [Caligus rogercresseyi]	Q6DFJ3|score:232|RecName: Full=FUN14 domain-containing protein 1B	PF04930: FUN14 family; 55-153	611.802	0.37261	5.2089e-06	6.12254e-05	581.313	0.271508	0.0025838	0.0197479	586.598	-0.0358921	0.687441	0.845625
EMLSAT00000002681	ADD38939|score:238|Lactosylceramide 4-alpha-galactosyltransferase [Lepeophtheirus salmonis]	Q9N289|score:158|RecName: Full=Lactosylceramide 4-alpha-galactosyltransferase; AltName: Full=Alpha-1,4-N-acetylglucosaminyltransferase; AltName: Full=Alpha-1,4-galactosyltransferase; AltName: Full=Globotriaosylceramide synthase; Short=Gb3 synthase; AltName: Full=UDP-galactose:beta-D-galactosyl-beta1-R 4-alpha-D-galactosyltransferase	PF04572: Alpha 1,4-glycosyltransferase conserved region; 2-112	42.849	-0.953118	5.25994e-06	6.17636e-05	28.6266	0.0978022	0.62081	0.785923	33.4496	0.684137	0.0131472	0.0607988
EMLSAT00000012359	XP_009057991|score:727|hypothetical protein LOTGIDRAFT_153725 [Lottia gigantea]	Q9ZQ47|score:358|RecName: Full=Glycine-rich domain-containing protein 1; Short=AtGRDP1	PF07967: C3HC zinc finger-like; 848-956, PF07173: Protein of unknown function (DUF1399); 101-207, PF07173: Protein of unknown function (DUF1399); 14-81	513.191	-0.396189	5.37604e-06	6.30638e-05	440.518	-0.258116	0.00397657	0.0261268	366.457	-0.112895	0.279226	0.510797
EMLSAT00000002095	ABU41053|score:545|metalloproteinase [Lepeophtheirus salmonis]	P31579|score:332|RecName: Full=Low choriolytic enzyme; AltName: Full=Choriolysin L; AltName: Full=Hatching enzyme zinc-protease subunit LCE; Flags: Precursor	PF01400: Astacin (Peptidase family M12A); 193-260, PF01400: Astacin (Peptidase family M12A); 39-165,	7032.65	0.655615	5.43204e-06	6.36573e-05	6638.13	0.773647	0.00202792	0.0164948	472.17	-0.076492	0.754058	0.88474
EMLSAT00000005815	XP_008479985|score:379|PREDICTED: neprilysin-11-like [Diaphorina citri]	P78562|score:277|RecName: Full=Phosphate-regulating neutral endopeptidase; AltName: Full=Metalloendopeptidase homolog PEX; AltName: Full=Vitamin D-resistant hypophosphatemic rickets protein; AltName: Full=X-linked hypophosphatemia protein; Short=HYP	PF05649: Peptidase family M13; 87-278, PF05649: Peptidase family M13; 50-86, PF01431: Peptidase family M13; 257-347	5.89354	2.70509	5.46322e-06	6.38797e-05	6.01314	3.6049	5.90392e-07	3.21749e-05	2.46286	2.8895	0.00604221	0.0332973
EMLSAT00000011413	JAN57321|score:1253|Alanine--glyoxylate aminotransferase 2, mitochondrial [Daphnia magna]	Q940M2|score:1004|RecName: Full=Alanine--glyoxylate aminotransferase 2 homolog 1, mitochondrial; AltName: Full=Beta-alanine-pyruvate aminotransferase 1; Flags: Precursor	PF00202: Aminotransferase class-III; 172-337, PF00202: Aminotransferase class-III; 51-161,	4162.85	0.475059	5.46733e-06	6.38797e-05	4285.56	0.50522	4.22241e-05	0.000942222	1498.53	0.71194	6.78375e-08	2.57492e-06
[truncated: 4,873 more rows]
