# Supplementary material for: Host gill attachment causes blood-feeding by the salmon louse (Lepeophtheirus salmonis) chalimus larvae and alters parasite development and transcriptome
Source: Parasit Vectors. 2020 May 6;13:225. doi: 10.1186/s13071-020-04096-0 (PMC7201535; doi:10.1186/s13071-020-04096-0)
Supplement: Supplementary file 4 — Additional file 4: Table S4. Genes differentially expressed in all 3 samplings (DESeq2, Padj < 0.05). Higher expressed in lice sampled from gills. [file 13071_2020_4096_MOESM4_ESM.xlsx]

## Sheet: suppl tab S4
Additional Table S4
Genes differentially expressed in all 3 samplings (DESeq2, padj<0.05).
Higher expressed in lice sampled from gills
*compared with tissue data from LiceBase; compared to all other tissues except antenna adult male. Bold if on average over 100 times higher expressed
** compared to data from a microarray study for investigation of genexpression in different tissues (gut adult female, gut adult male, ovaries, testis, subcuticular tissue and brain) (Edvardsen et al, 2014)
***compared with developmental data published in (Eichner et al, 2018)
****compared with stage data from LiceBase
H: at least 2 times higher; h: less than 2 times higher
L: at least 2 times lower, l: less than 2 times lower
EMLSAT	best NR blast hit	best Swissprot hit	Pfam-domain	highest in intestine *	highest in intestine **	higher/lower in pad1 than ch2 ***	higher/lower after attachment ****	log2FC 10dpi Exp1	padj 10dpi Exp1	log2FC 10dpi Exp2	padj 10dpi Exp2	log2FC 18dpi Exp2	padj 18dpi Exp2	AVG log2 fold change	AVG padj
EMLSAT00000010457	ABU41053|score:1282|metalloproteinase [Lepeophtheirus salmonis]	P55115|score:364|Zinc metalloproteinase nas-15	PF01549: ShK domain-like; 351-383, PF01549: ShK domain-like; 317-349, PF01400: Astacin (Peptidase family M12A); 54-179, PF01400: Astacin (Peptidase family M12A); 208-267	lowest	NN	L	H	3.17942	4.6915e-41	4.12739	3.23589e-29	2.22979	2.18823e-12	3.17887	7.2941e-13
EMLSAT00000002564	-	-	-	no	no	L	H	3.34069	5.29066e-11	3.63324	1.27638e-12	3.11007	5.65e-06	3.36133	1.88335e-06
EMLSAT00000009325	XP_015253776|score:147|PREDICTED: macrophage mannose receptor 1-like [Cyprinodon variegatus]	-	PF00089: Trypsin; 104-170, PF00040: Fibronectin type II domain; 31-70,	no	NN	L	H	1.04759	1.70687e-05	1.41716	1.22543e-08	1.25004	4.14101e-06	1.23826	7.07399e-06
EMLSAT00000010686	-	-	-	no	NN	L	H	1.80066	9.84335e-21	1.97766	4.53214e-14	1.38957	2.39258e-05	1.72263	7.97527e-06
EMLSAT00000005105	AII01013|score:213|chemosensory protein [Dendrolimus houi]	-	PF03392: Insect pheromone-binding family, A10/OS-D; 246-320	no	no	l	h	1.2817	1.74672e-06	1.36079	8.74239e-05	3.25985	2.80699e-23	1.96745	2.97235e-05
EMLSAT00000008319	-	-	-	no	no	L	H	3.35492	2.26015e-11	3.56714	1.22413e-11	3.06747	0.000100813	3.32985	3.36043e-05
EMLSAT00000002306	-	-	PF00089: Trypsin; 5-102	no	NN	L	H	1.32876	3.73322e-06	1.71221	2.18382e-12	1.21829	0.000146295	1.41975	5.00094e-05
EMLSAT00000000628	-	-	-	lowest	NN	h	h	1.172	0.000203858	1.05056	1.62873e-05	2.59037	2.69966e-18	1.60431	7.33818e-05
EMLSAT00000010831	ADD24198|score:1182|L-selectin [Lepeophtheirus salmonis]	-	PF00059: Lectin C-type domain; 68-207	no	NN	h	L	1.61666	0.000226425	1.81375	1.201e-07	2.15259	9.85427e-05	1.861	0.000108363
EMLSAT00000007252	-	-	-	no	NN	L	H	2.31806	9.52901e-08	2.86305	6.19573e-06	2.49761	0.000729889	2.55957	0.000245393
EMLSAT00000011372	-	-	-	no	NN	L	H	2.24265	3.1839e-05	2.88712	3.84216e-08	2.35714	0.000764303	2.49564	0.000265393
EMLSAT00000010537	KFB45939|score:2277|hypothetical protein ZHAS_00013904 [Anopheles sinensis]	Q0EEE2|score:1161|Patched domain-containing protein 3	PF02460: Patched family; 57-867	no	no	l	l	1.05363	0.00081405	1.22008	1.63995e-05	1.1969	1.62051e-05	1.15687	0.000282218
EMLSAT00000012732	XP_006619460|score:694|PREDICTED: chondroitin proteoglycan-2-like [Apis dorsata]	-	PF01607: Chitin binding Peritrophin-A domain; 178-226, PF01607: Chitin binding Peritrophin-A domain; 95-150, PF01607: Chitin binding Peritrophin-A domain; 26-79	no	no	l	L	1.53457	9.76157e-05	1.2071	0.000842016	3.57545	4.22889e-08	2.10571	0.000313225
EMLSAT00000004642	ABU41053|score:1585|metalloproteinase [Lepeophtheirus salmonis]	P31579|score:354|Low choriolytic enzyme	PF01400: Astacin (Peptidase family M12A); 54-184, PF01400: Astacin (Peptidase family M12A); 207-267, PF01549: ShK domain-like; 331-363, PF01549: ShK domain-like; 297-329	no	no	h	H	1.21713	2.62583e-07	1.16475	0.000988601	1.11612	0.000542238	1.166	0.000510367
EMLSAT00000006530	ABU41053|score:323|metalloproteinase [Lepeophtheirus salmonis]	-	-	no	NN	l	H	1.32908	1.36562e-08	1.20524	0.000714749	1.7566	0.000996234	1.43031	0.000570332
EMLSAT00000000511	-	-	-	no	no	H	H	2.1252	2.548e-11	2.82879	2.22163e-28	0.941426	4.76877e-07	1.96514	1.58967e-07
EMLSAT00000006956	-	-	-	no	no	h	H	1.60009	6.20452e-26	1.84794	5.05616e-27	0.75343	1.316e-05	1.40049	4.38667e-06
EMLSAT00000001298	ADD24430|score:1818|Aldose 1-epimerase [Lepeophtheirus salmonis]	Q66HG4|score:240|Aldose 1-epimerase	PF01263: Aldose 1-epimerase; 155-341	no	no	h	H	1.12232	0.000251115	0.939724	0.000911943	1.94878	7.23877e-16	1.33694	0.000387686
EMLSAT00000012061	-	-	-	no	NN	h	h	0.957381	3.52186e-05	1.28462	7.10425e-07	1.27247	0.000628796	1.17149	0.000221575
EMLSAT00000002211	ADD38905|score:1085|Collagenase [Lepeophtheirus salmonis]	P19540|score:254|Coagulation factor IX	PF00089: Trypsin; 35-248	no	no	H	H	1.38209	1.10309e-14	1.44963	4.25941e-15	0.615808	0.000132924	1.14918	4.4308e-05
EMLSAT00000005209	XP_013780777|score:217|PREDICTED: uncharacterized protein LOC106465123 [Limulus polyphemus]	-	-	no	NN	h	h	2.64647	0.00124835	2.74366	0.00037091	3.67009	0.000130181	3.02007	0.000583145
EMLSAT00000011908	XP_011549702|score:477|PREDICTED: uncharacterized protein LOC105381624 [Plutella xylostella]	-	-	no	no	l	H	2.21862	0.00265804	2.22148	0.000427711	4.23797	5.12771e-05	2.89269	0.00104568
EMLSAT00000005947	-	-	-	lowest	NN	h	h	2.59365	0.00643145	3.08911	0.000529588	2.6002	0.000230525	2.76099	0.00239719
EMLSAT00000002287	ALC40777|score:234|CG34350, partial [Drosophila busckii]	Q05319|score:177|Serine proteinase stubble	PF00089: Trypsin; 17-67	no	NN	L	l	2.00238	0.000140401	1.85806	0.000258354	4.09475	0.00574955	2.65173	0.00204943
EMLSAT00000000867	OJY89168|score:191|hypothetical protein BGP25_11550 [Xanthomonadales bacterium 63-13]	P34569|score:175|Kelch repeat-containing protein kel-10	PF13418: Galactose oxidase, central domain; 165-211, PF01344: Kelch motif; 115-157,	yes	NN	H	h	1.5841	0.00675353	1.43633	0.000836357	4.27302	3.05599e-05	2.43115	0.00254015
EMLSAT00000003673	BAF64529|score:595|peptidylglycine alpha-hydroxylating monooxygenase [Procambarus clarkii]	O01404|score:497|Peptidylglycine alpha-hydroxylating monooxygenase	PF01082: Copper type II ascorbate-dependent monooxygenase, N-terminal domain; 23-129, PF03712: Copper type II ascorbate-dependent monooxygenase, C-terminal domain; 151-259,	no	NN	l	h	1.44012	0.00256911	2.12954	8.02283e-05	3.41481	8.51489e-05	2.32816	0.000911494
EMLSAT00000011912	-	-	-	no	NN	l	l	1.90787	0.0020375	1.79275	6.60951e-07	2.90661	0.00022916	2.20241	0.000755775
EMLSAT00000003140	XP_005386744|score:295|PREDICTED: histone-lysine N-methyltransferase SETD7 [Chinchilla lanigera]	Q7Z0G7|score:290|Histone-lysine N-methyltransferase SETD7	-	no	no	L	h	1.83094	0.00222142	2.07686	3.67682e-05	1.94334	0.000377022	1.95038	0.000878403
EMLSAT00000011958	AOT99606|score:441|FNII1 [Lepeophtheirus salmonis]	P52176|score:199|Matrix metalloproteinase-9	PF00040: Fibronectin type II domain; 256-295, PF00040: Fibronectin type II domain; 72-112, PF00040: Fibronectin type II domain; 214-242, PF00040: Fibronectin type II domain; 8-49, PF00040: Fibronectin type II domain; 135-168, PF00040: Fibronectin type II domain; 318-359	no	NN	H	L	1.57073	4.28841e-16	2.12417	9.13161e-21	1.95885	0.0138432	1.88458	0.00461439
EMLSAT00000012409	-	-	-	no	no	h	h	1.39068	0.0056921	1.41418	5.92705e-05	2.55047	4.807e-05	1.78511	0.00193315
EMLSAT00000002179	ODN05151|score:202|Aminopeptidase YwaD [Orchesella cincta]	-	-	no	NN	l	H	1.16275	0.00598852	1.45745	0.000942222	2.25161	2.32286e-14	1.62394	0.00231025
EMLSAT00000003765	CRL02399|score:250|CLUMA_CG015395, isoform A [Clunio marinus]	Q05319|score:226|Serine proteinase stubble	-	no	NN	h	h	1.29881	0.00225335	1.30892	0.000946658	2.15952	2.67532e-06	1.58908	0.00106756
EMLSAT00000007307	ADD38265|score:491|protein sll1483 [Lepeophtheirus salmonis]	P74615|score:226|Uncharacterized protein sll1483	PF02469: Fasciclin domain; 50-173	no	NN	H	L	1.1331	3.2249e-05	1.09818	0.0084682	1.98358	1.61523e-09	1.40495	0.00283349
EMLSAT00000011454	ACO15288|score:1092|Trypsin-1 precursor [Caligus clemensi]	P40313|score:426|Chymotrypsin-like protease CTRL-1	PF00089: Trypsin; 252-464, PF00089: Trypsin; 663-894,	no	NN	l	h	1.05851	0.00486407	1.42607	0.000297564	1.21069	3.87775e-05	1.23175	0.00173347
EMLSAT00000009342	XP_015366100|score:213|PREDICTED: A-kinase anchor protein 9 [Diuraphis noxia]	Q96N16|score:144|Janus kinase and microtubule-interacting protein 1	-	lowest	no	l	h	1.00081	3.36785e-05	1.15866	0.00187221	1.03631	2.66815e-06	1.06526	0.000636185
EMLSAT00000008143	-	-	-	no	NN	h	l	0.98293	0.00281063	1.2393	0.000801803	2.84014	0.000188109	1.68746	0.00126685
EMLSAT00000001859	XP_013775513|score:268|PREDICTED: serine protease 27-like [Limulus polyphemus]	Q27081|score:212|Clotting factor B	PF00089: Trypsin; 127-318	no	NN	h	L	0.99861	0.000546701	1.38889	0.00186238	2.30291	7.85856e-05	1.56347	0.000829223
EMLSAT00000010798	EFX83692|score:162|hypothetical protein DAPPUDRAFT_301660 [Daphnia pulex]	Q15392|score:135|Delta(24)-sterol reductase	-	no	NN	l	h	0.907518	0.00345882	1.01879	0.000741837	2.1531	1.06456e-08	1.3598	0.00140022
EMLSAT00000007329	-	-	-	no	NN	h	h	1.28806	0.000943754	1.02564	0.00452186	0.95509	2.74152e-10	1.0896	0.00182187
EMLSAT00000000564	-	-	-	yes	NN	h	h	0.985632	7.41486e-05	0.956046	0.000346239	2.3234	1.58813e-09	1.42169	0.00014013
EMLSAT00000001100	OFY36401|score:304|hypothetical protein A2W91_02335 [Bacteroidetes bacterium GWF2_38_335]	-	-	no	no	h	H	1.46663	4.72907e-20	1.51937	4.29349e-11	0.748296	0.00116751	1.24477	0.000389171
EMLSAT00000009066	XP_012268909|score:183|PREDICTED: uncharacterized protein LOC105693505 isoform X2 [Athalia rosae]	-	-	lowest	no	l	h	1.46671	0.00109564	1.63595	4.19802e-05	0.565912	0.0004398	1.22286	0.000525807
EMLSAT00000001683	XP_018006981|score:885|PREDICTED: 5'-nucleotidase-like [Hyalella azteca]	Q9XZ43|score:718|Protein 5NUC	PF00149: Calcineurin-like phosphoesterase; 38-252, PF02872: 5'-nucleotidase, C-terminal domain; 357-503,	yes	yes	l	h	0.760453	0.000188335	0.824539	0.000862481	1.53399	7.59464e-10	1.03966	0.000350272
EMLSAT00000010797	XP_001842235|score:937|24-dehydrocholesterol reductase [Culex quinquefasciatus]	Q15392|score:893|Delta(24)-sterol reductase	PF01565: FAD binding domain; 101-197	no	no	L	l	0.835582	0.00227352	1.04548	0.000251653	1.59462	2.7746e-13	1.15856	0.000841726
EMLSAT00000011462	ACO12381|score:654|DOMON domain-containing protein CG14681 precursor [Lepeophtheirus salmonis]	Q9GPJ1|score:242|Protein Skeletor, isoforms D/E	PF10517: Electron transfer DM13; 39-135	no	no	h	h	0.837753	0.00093309	0.913782	0.00400185	2.79555	2.222e-10	1.5157	0.00164498
EMLSAT00000000705	ACO12743|score:2350|Carboxypeptidase A2 precursor [Lepeophtheirus salmonis]	Q504N0|score:745|Carboxypeptidase A2	PF02244: Carboxypeptidase activation peptide; 31-103, PF00246: Zinc carboxypeptidase; 134-428,	no	no	h	h	0.718607	8.16239e-05	0.959566	0.00547293	2.63554	7.69282e-14	1.4379	0.00185152
EMLSAT00000004163	NP_001166063|score:164|serine protease [Nasonia vitripennis]	P35005|score:153|Trypsin epsilon	PF00089: Trypsin; 2-99	no	NN	L	H	0.670965	0.00035112	0.592643	0.00977838	1.92459	3.95654e-08	1.06273	0.00337651
EMLSAT00000004513	XP_017092856|score:172|PREDICTED: membrane metallo-endopeptidase-like 1 isoform X2 [Drosophila bipectinata]	P42892|score:143|Endothelin-converting enzyme 1	PF01431: Peptidase family M13; 1-56	no	NN	L	H	0.715388	0.000175311	0.576308	0.0134972	1.76168	1.23173e-14	1.01779	0.00455751
EMLSAT00000005796	EFX83555|score:155|hypothetical protein DAPPUDRAFT_301609 [Daphnia pulex]	-	-	no	NN	l	h	2.73021	0.0108115	3.25645	0.00191998	5.98533	7.17125e-05	3.99066	0.00426774
EMLSAT00000008359	-	-	-	no	NN	h	L	2.37702	3.29603e-05	1.74013	0.00443517	6.71102	0.00657582	3.60939	0.00368132
EMLSAT00000011909	XP_014219686|score:411|PREDICTED: uncharacterized protein LOC106647697 [Copidosoma floridanum]	-	-	lowest	no	l	H	2.37696	0.00729881	2.42491	0.00117716	5.25831	0.000369595	3.35339	0.00294852
EMLSAT00000006435	ACO11766|score:1465|E-selectin precursor [Lepeophtheirus salmonis]	-	PF00059: Lectin C-type domain; 153-274	no	no	h	h	2.5523	0.00445641	2.29764	0.0103465	4.72405	3.89133e-06	3.19133	0.0049356
EMLSAT00000000841	-	-	-	no	no	l	l	2.40302	0.00560678	2.21034	0.00735645	4.18251	7.99294e-05	2.93196	0.00434772
EMLSAT00000012286	EFX85460|score:152|hypothetical protein DAPPUDRAFT_314230 [Daphnia pulex]	-	-	no	no	h	h	2.0131	0.00498395	2.15197	0.00530321	3.74191	0.000599669	2.63566	0.00362894
EMLSAT00000000915	XP_012548296|score:416|PREDICTED: C-type lectin 4 isoform X1 [Bombyx mori]	-	-	no	no	h	l	2.21684	0.00149731	1.96955	0.00267915	3.39689	2.67532e-06	2.52776	0.00139305
EMLSAT00000006004	-	-	-	lowest	NN	h	l	2.11281	0.00473314	1.75603	0.000682579	3.27167	0.00783575	2.38017	0.00441716
EMLSAT00000002768	-	-	-	no	NN	l	l	2.25146	0.00108544	1.88168	0.00451318	2.94417	0.000308891	2.3591	0.00196917
EMLSAT00000004033	-	-	PF13778: Domain of unknown function (DUF4174); 49-175	no	NN	h	l	1.83825	0.00278665	2.05486	0.000895464	2.52679	0.0080255	2.13997	0.00390254
EMLSAT00000012449	JAN50833|score:1590|Serine proteinase stubble [Daphnia magna]	P03952|score:431|Plasma kallikrein	PF00089: Trypsin; 691-926	no	no	L	L	2.1417	0.00511063	2.15662	0.000132594	1.96137	0.00312414	2.08657	0.00278912
EMLSAT00000011338	ODM91977|score:956|Serine proteinase stubble [Orchesella cincta]	Q05319|score:456|Serine proteinase stubble	PF00089: Trypsin; 234-472	no	NN	h	l	2.0485	0.0042991	2.00553	0.00914798	2.1165	0.000946612	2.05684	0.00479789
EMLSAT00000005167	XP_014249299|score:469|PREDICTED: uncharacterized protein LOC106666516 [Cimex lectularius]	-	-	no	no	L	L	1.68338	0.00215538	1.41658	0.00117688	2.8193	0.000711522	1.97308	0.00134793
EMLSAT00000002260	XP_014276570|score:490|PREDICTED: serine proteinase stubble [Halyomorpha halys]	Q05319|score:280|Serine proteinase stubble	PF00089: Trypsin; 382-530	no	no	L	l	1.57675	0.0036755	1.65303	0.00197232	2.65137	1.22431e-05	1.96038	0.00188669
EMLSAT00000007881	XP_014085251|score:222|PREDICTED: mucin-5AC isoform X1 [Bactrocera oleae]	-	-	lowest	no	l	l	1.43916	0.0126505	1.78014	0.00233869	2.52134	1.41931e-07	1.91355	0.00499644
EMLSAT00000012228	XP_018906305|score:932|PREDICTED: uncharacterized protein LOC109036501 [Bemisia tabaci]	-	-	no	NN	l	h	1.91063	0.00077263	2.04316	0.00106204	1.28964	0.00156149	1.74781	0.00113206
EMLSAT00000004330	XP_013786252|score:383|PREDICTED: prolyl 4-hydroxylase subunit alpha-2-like, partial [Limulus polyphemus]	Q60716|score:292|Prolyl 4-hydroxylase subunit alpha-2	-	no	NN	l	l	1.572	0.000108455	1.32079	0.0102666	1.35322	0.00196746	1.41534	0.00411418
EMLSAT00000012879	XP_003247832|score:1014|PREDICTED: polypeptide N-acetylgalactosaminyltransferase 5 isoform X1 [Acyrthosiphon pisum]	Q6WV17|score:971|Polypeptide N-acetylgalactosaminyltransferase 5	PF00535: Glycosyl transferase family 2; 161-296, PF00652: Ricin-type beta-trefoil lectin domain; 478-575, PF02709: N-terminal domain of galactosyltransferase; 337-394	no	NN	l	L	1.32617	0.00133588	1.13193	0.010413	1.68561	5.63642e-05	1.38124	0.00393508
EMLSAT00000008532	XP_001607025|score:974|PREDICTED: two pore potassium channel protein sup-9 [Nasonia vitripennis]	Q63ZI0|score:702|Potassium channel subfamily K member 9	PF07885: Ion channel; 76-132, PF07885: Ion channel; 168-244,	no	no	h	h	0.933184	0.0121297	1.04142	0.00115835	1.73958	2.41289e-12	1.23806	0.00442936
EMLSAT00000000860	-	-	-	no	NN	l	h	0.94208	0.00706367	1.28136	0.00133508	1.06046	0.000505357	1.09463	0.00296804
EMLSAT00000006847	OGQ93393|score:161|hypothetical protein A2284_08485 [Deltaproteobacteria bacterium RIFOXYA12_FULL_61_11]	-	-	no	no	l	H	1.20361	0.00619583	1.59225	0.000301881	0.483039	0.00739305	1.09297	0.00463026
EMLSAT00000009794	ACO13050|score:560|Cuticle protein CP14.6 precursor [Lepeophtheirus salmonis]	P92201|score:158|Larval cuticle protein 8	PF00379: Insect cuticle protein; 96-150	no	NN	h	H	0.559139	0.00287189	1.07098	0.00177611	1.61615	0.000837455	1.08209	0.00182849
EMLSAT00000010048	ADT63773|score:3948|P-glycoprotein [Lepeophtheirus salmonis]	P08183|score:1471|Multidrug resistance protein 1	PF00005: ABC transporter; 263-412, PF00664: ABC transporter transmembrane region; 623-744, PF00664: ABC transporter transmembrane region; 3-160	yes	no	l	l	0.915399	0.00166293	1.00016	0.00715344	1.32091	6.76665e-13	1.07882	0.00293879
EMLSAT00000000209	AOT99606|score:382|FNII1 [Lepeophtheirus salmonis]	O18733|score:210|Matrix metalloproteinase-9	PF00040: Fibronectin type II domain; 110-141, PF00040: Fibronectin type II domain; 46-87, PF00040: Fibronectin type II domain; 158-186, PF00040: Fibronectin type II domain; 225-254	no	NN	L	h	0.839333	0.00203755	0.995909	0.00337835	1.19837	0.000269357	1.0112	0.00189509
EMLSAT00000009077	-	-	-	no	no	L	L	3.37343	0.00667492	2.97091	0.00523935	6.08138	0.00131558	4.14191	0.00440995
EMLSAT00000008833	-	-	-	no	yes	h	H	1.68158	0.00159331	1.77805	0.00435424	1.64444	0.00150574	1.70136	0.00248443
EMLSAT00000006884	ACO12888|score:775|Cuticle protein 19 [Lepeophtheirus salmonis]	-	PF00379: Insect cuticle protein; 58-108	no	NN	h	h	1.33924	0.000202517	1.08774	0.015147	2.88494	4.73907e-07	1.77064	0.00511667
EMLSAT00000007859	ODN05151|score:373|Aminopeptidase YwaD [Orchesella cincta]	-	-	no	NN	h	H	2.28725	0.0141072	3.40461	0.00120705	2.93994	0.000759957	2.87727	0.00535805
EMLSAT00000006111	XP_012553803|score:256|PREDICTED: uncharacterized protein LOC100204046 [Hydra vulgaris]	P10820|score:139|Perforin-1	PF01823: MAC/Perforin domain; 102-280	no	NN	h	H	1.78583	0.000481619	1.33003	0.0155278	1.90325	0.000508074	1.67304	0.00550584
EMLSAT00000008421	-	-	-	no	no	l	H	1.99862	0.0156311	2.26322	0.00125823	2.75213	0.000141958	2.33799	0.0056771
EMLSAT00000008453	KDR12479|score:227|hypothetical protein L798_13723 [Zootermopsis nevadensis]	-	PF12874: Zinc-finger of C2H2 type; 324-347, PF12874: Zinc-finger of C2H2 type; 273-296, PF12756: C2H2 type zinc-finger (2 copies); 36-64	no	NN	l	l	1.28491	0.0142022	1.27966	0.00267915	1.0267	0.000280733	1.19709	0.00572069
EMLSAT00000012767	XP_018018516|score:2046|PREDICTED: glucose dehydrogenase [FAD, quinone]-like [Hyalella azteca]	P18173|score:1135|Glucose dehydrogenase [FAD, quinone]	PF05199: GMC oxidoreductase; 462-606, PF00732: GMC oxidoreductase; 50-350,	no	NN	h	h	1.65676	0.0172469	1.90478	5.2703e-05	1.4583	0.000693524	1.67328	0.0059977
EMLSAT00000004593	KZS21360|score:315|putative Transforming growth factor-beta-induced protein Ig-H3 [Daphnia magna]	Q15582|score:183|Transforming growth factor-beta-induced protein ig-h3	PF02469: Fasciclin domain; 343-432, PF02469: Fasciclin domain; 199-326,	no	NN	l	h	1.70928	0.0163196	1.89636	0.00171987	2.66684	0.00062024	2.09083	0.00621992
EMLSAT00000000963	JAN31516|score:225|Pro-resilin [Daphnia magna]	Q9V7U0|score:150|Pro-resilin	PF00379: Insect cuticle protein; 38-89	no	NN	H	H	1.44253	0.00492355	1.58497	2.12207e-07	2.51611	0.0143621	1.84787	0.00642862
EMLSAT00000009008	OLQ03602|score:276|hypothetical protein AK812_SmicGene13435 [Symbiodinium microadriaticum]	-	-	no	NN	l	h	1.61684	0.0174936	1.91832	0.00135309	1.93419	0.000618079	1.82312	0.00648825
EMLSAT00000005135	ACO10675|score:600|syc1184_c [Caligus rogercresseyi]	P08442|score:204|Uncharacterized protein syc1184_c	PF13847: Methyltransferase domain; 77-200	no	no	l	L	1.34097	3.62968e-05	1.41306	0.00740115	1.93313	0.012087	1.56239	0.00650813
EMLSAT00000000827	-	-	-	no	no	l	h	2.1062	0.012273	2.04712	0.00765053	5.64438	8.88144e-08	3.2659	0.00664121
EMLSAT00000006835	-	-	-	no	no	h	h	2.18986	0.0187567	2.61262	0.00140737	3.83198	5.92987e-05	2.87815	0.00674114
EMLSAT00000011885	JAS28098|score:241|hypothetical protein g.31586 [Clastoptera arizonana]	-	-	no	no	l	l	1.97797	0.0116275	2.14315	0.00876149	6.12048	5.65633e-08	3.41386	0.00679634
EMLSAT00000012456	XP_018019026|score:273|PREDICTED: uncharacterized protein LOC108675513 [Hyalella azteca]	-	PF05050: Methyltransferase FkbM domain; 237-323, PF13383: Methyltransferase domain; 99-234,	no	NN	L	L	1.17316	0.00036915	1.3263	0.0169446	2.142	0.00369706	1.54715	0.00700361
EMLSAT00000006697	-	-	-	no	NN	L	l	1.9823	4.09285e-13	1.92284	7.01309e-39	1.15157	0.0211363	1.68557	0.00704543
EMLSAT00000004915	XP_012136071|score:1159|PREDICTED: membrane metallo-endopeptidase-like 1 isoform X3 [Megachile rotundata]	O60344|score:737|Endothelin-converting enzyme 2	PF05649: Peptidase family M13; 116-359, PF05649: Peptidase family M13; 8-131, PF01431: Peptidase family M13; 395-625	no	NN	L	H	2.85051	1.64922e-05	3.51727	1.16899e-07	2.71792	0.0213311	3.02857	0.00711589
EMLSAT00000010739	-	-	-	no	NN	h	l	1.52851	0.00183469	2.05512	1.30206e-05	2.28929	0.0200603	1.95764	0.00730266
EMLSAT00000008563	ABU41106|score:319|hypothetical protein [Lepeophtheirus salmonis]	-	-	yes	NN	h	H	1.0787	0.00582001	1.00268	0.0149386	1.43858	0.00126627	1.17332	0.00734163
EMLSAT00000004339	KDR13425|score:736|Atrial natriuretic peptide-converting enzyme [Zootermopsis nevadensis]	Q9Z319|score:172|Atrial natriuretic peptide-converting enzyme	PF00057: Low-density lipoprotein receptor domain class A; 731-766	no	no	l	l	1.54503	0.00182184	1.28565	0.00952958	1.48669	0.0113024	1.43912	0.00755127
EMLSAT00000011887	-	-	-	no	NN	l	h	1.94853	0.0196354	2.5178	0.00154726	2.14027	0.00147861	2.2022	0.00755377
EMLSAT00000000268	-	-	-	no	NN	h	L	2.96817	0.00139724	2.24297	0.00369695	6.76034	0.0179388	3.99049	0.00767767
EMLSAT00000004722	KZS15362|score:278|Uncharacterized protein APZ42_019017 [Daphnia magna]	-	-	no	no	l	l	2.07839	0.0227315	2.48513	0.0020254	4.59797	4.36792e-06	3.05383	0.00825376
EMLSAT00000012593	ABU41036|score:433|hypothetical protein [Lepeophtheirus salmonis]	-	-	no	NN	l	H	2.31001	0.0184138	2.60131	0.00674077	7.19775	3.91158e-11	4.03636	0.00838487
EMLSAT00000005785	ABU41084|score:244|hypothetical protein [Lepeophtheirus salmonis]	-	-	no	no	h	H	1.42392	0.00600611	1.58364	0.0203	5.09316	2.60926e-17	2.70024	0.0087687
EMLSAT00000002324	-	-	-	no	NN	h	l	2.07794	0.0161822	2.10783	0.0102164	3.62415	0.000179468	2.6033	0.00885935
EMLSAT00000002883	XP_018569371|score:182|PREDICTED: regucalcin-like [Anoplophora glabripennis]	P46218|score:146|Uncharacterized protein Saci_1674	PF08450: SMP-30/Gluconolaconase/LRE-like region; 150-463	no	NN	h	h	1.02205	0.0059411	1.19559	0.00591768	1.93056	0.0175193	1.38273	0.00979268
EMLSAT00000006740	-	-	-	no	NN	l	h	2.0018	0.0253788	2.41858	0.00354446	4.49492	0.000517078	2.97177	0.00981346
EMLSAT00000000734	KFM56775|score:175|hypothetical protein X975_09422, partial [Stegodyphus mimosarum]	-	-	no	no	l	l	2.16055	0.0242554	2.39692	0.00547272	5.11566	7.20441e-06	3.22438	0.00991178
EMLSAT00000009716	ODM96333|score:335|hypothetical protein Ocin01_10347 [Orchesella cincta]	-	-	no	no	l	H	2.29674	0.00686973	2.72093	0.00692934	3.2162	0.0160836	2.74462	0.00996089
EMLSAT00000009715	KFB36933|score:261|AGAP013427-PA-like protein [Anopheles sinensis]	O16264|score:205|Phosphatidylethanolamine-binding protein homolog F40A3.3	PF01161: Phosphatidylethanolamine-binding protein; 398-495	no	NN	h	l	1.83761	0.0218581	2.39733	0.000303835	2.46012	0.010973	2.23169	0.011045
EMLSAT00000005815	XP_008479985|score:379|PREDICTED: neprilysin-11-like [Diaphorina citri]	P78562|score:277|Phosphate-regulating neutral endopeptidase	PF05649: Peptidase family M13; 87-278, PF05649: Peptidase family M13; 50-86, PF01431: Peptidase family M13; 257-347	no	NN	L	h	2.70509	6.38797e-05	3.6049	3.21749e-05	2.8895	0.0332973	3.0665	0.0111311
EMLSAT00000002345	-	-	-	no	NN	h	H	1.99883	0.0190703	2.47042	0.00442852	2.01229	0.00994762	2.16051	0.0111488
EMLSAT00000009833	XP_014274713|score:938|PREDICTED: serine proteinase stubble-like [Halyomorpha halys]	Q05319|score:486|Serine proteinase stubble	PF00089: Trypsin; 227-428	no	no	H	l	1.3725	0.0227918	1.60357	0.0109057	3.78046	5.82663e-06	2.25218	0.0112345
EMLSAT00000007575	-	-	-	no	NN	h	H	1.90164	0.0123882	1.55839	0.0210235	6.56832	0.000482186	3.34278	0.011298
EMLSAT00000000713	-	-	-	no	no	h	h	1.59943	0.00259032	1.39678	0.0020254	1.08348	0.0321844	1.3599	0.0122667
EMLSAT00000002101	KZS12488|score:483|Uncharacterized protein APZ42_022624 [Daphnia magna]	-	-	no	no	l	H	2.32237	0.024133	2.17564	0.0126266	4.75333	0.000480111	3.08378	0.0124132
EMLSAT00000008183	-	-	-	no	NN	l	h	1.57253	0.0234614	1.82948	0.00206248	1.47498	0.0124683	1.62567	0.0126641
EMLSAT00000008622	-	-	-	no	NN	l	h	1.16733	4.39297e-06	1.54954	1.17999e-07	1.60102	0.0386147	1.4393	0.0128731
EMLSAT00000000128	ABU41036|score:493|hypothetical protein [Lepeophtheirus salmonis]	-	-	no	NN	L	H	2.59369	0.0246289	2.89115	0.0144681	7.08283	2.163e-09	4.18922	0.0130323
EMLSAT00000010108	XP_003747765|score:225|PREDICTED: trypsin-1 [Galendromus occidentalis]	Q27081|score:190|Clotting factor B	PF00089: Trypsin; 45-298	no	no	l	l	1.61727	1.73408e-08	2.00694	4.94893e-23	1.04108	0.0410313	1.5551	0.0136771
EMLSAT00000012527	-	-	-	no	NN	l	l	1.37058	0.0399718	2.18067	0.000194307	1.66867	0.000897601	1.73998	0.0136879
EMLSAT00000008634	-	-	-	no	NN	H	h	1.48319	0.0387776	1.48403	0.00239705	3.05157	0.000395133	2.00626	0.0138566
EMLSAT00000009660	XP_019759884|score:312|PREDICTED: transcriptional regulator CRZ1-like [Dendroctonus ponderosae]	Q292R5|score:185|Transcription factor Ken	PF13465: Zinc-finger double domain; 310-332	no	NN	l	L	2.42201	0.00361079	1.94015	0.00272885	1.85871	0.035385	2.07362	0.0139082
EMLSAT00000002358	EGW14341|score:573|Stress protein DDR48 [Cricetulus griseus]	Q02290|score:225|Endo-1,4-beta-xylanase B	PF02389: Cornifin (SPRR) family; 265-443, PF02389: Cornifin (SPRR) family; 459-617,	no	NN	h	h	1.63057	0.032625	1.78884	0.00915512	3.13841	2.83193e-06	2.18594	0.0139277
EMLSAT00000003879	CRK97952|score:1176|CLUMA_CG011324, isoform A [Clunio marinus]	P69526|score:594|Transmembrane protease serine 9	PF00089: Trypsin; 483-728, PF00089: Trypsin; 141-355,	no	no	H	l	1.0741	0.0221621	1.0265	0.0141491	1.48649	0.00560709	1.1957	0.0139727
EMLSAT00000012326	JAN52312|score:1066|Prolyl alpha subunit [Daphnia magna]	O15460|score:726|Prolyl 4-hydroxylase subunit alpha-2	PF03171: 2OG-Fe(II) oxygenase superfamily; 348-460, PF08336: Prolyl 4-Hydroxylase alpha-subunit, N-terminal region; 1-137,	lowest	NN	L	L	1.95984	0.00607391	2.0834	0.00233742	2.34142	0.0380736	2.12822	0.015495
EMLSAT00000000847	XP_013875841|score:157|PREDICTED: uncharacterized protein LOC106525979 [Austrofundulus limnaeus]	-	PF02140: Galactose binding lectin domain; 126-206	no	NN	l	H	2.54376	0.0199385	2.51921	0.0188584	3.41895	0.0102734	2.8273	0.0163568
EMLSAT00000004233	-	-	-	yes	NN	l	h	1.49871	0.0170972	1.28513	0.0321503	3.40586	7.60843e-06	2.06324	0.0164184
EMLSAT00000004840	ABU41084|score:517|hypothetical protein [Lepeophtheirus salmonis]	-	-	no	no	L	H	2.65267	0.00747647	2.53574	0.0175775	2.47534	0.0245693	2.55458	0.0165411
EMLSAT00000004582	-	-	-	no	no	l	l	2.21767	0.0450509	2.69915	3.12871e-06	4.19506	0.00849682	3.03729	0.0178503
EMLSAT00000009163	EFX88272|score:560|hypothetical protein DAPPUDRAFT_311633 [Daphnia pulex]	-	-	no	no	l	H	1.98571	0.0370187	2.22941	0.0193059	5.72884	3.12071e-06	3.31465	0.0187759
EMLSAT00000000215	-	-	-	no	no	h	L	1.51191	0.0341202	1.639	0.00946425	2.12733	0.0153502	1.75941	0.0196449
EMLSAT00000000338	-	-	-	no	NN	H	H	2.0006	0.0271763	1.64315	0.048242	5.98484	2.90662e-06	3.20953	0.0251404
EMLSAT00000001743	ODN00155|score:467|Leukocyte elastase inhibitor [Orchesella cincta]	P01014|score:232|Ovalbumin-related protein Y	PF00079: Serpin (serine protease inhibitor); 1-340	no	NN	h	l	1.85536	0.0190021	1.77517	0.039932	2.28417	0.0188551	1.97157	0.0259298
EMLSAT00000003251	-	-	-	no	no	l	l	1.46909	0.041276	2.26031	0.000827093	2.00707	0.0367404	1.91216	0.0262811
EMLSAT00000011865	EGW14341|score:607|Stress protein DDR48 [Cricetulus griseus]	Q28658|score:143|Small proline-rich protein 3	PF02389: Cornifin (SPRR) family; 862-1040, PF02389: Cornifin (SPRR) family; 925-1062,	no	NN	h	l	1.57419	0.0345648	1.28304	0.0450081	3.61675	0.00043917	2.15799	0.0266707
EMLSAT00000008699	KDR12479|score:208|hypothetical protein L798_13723 [Zootermopsis nevadensis]	-	PF12874: Zinc-finger of C2H2 type; 48-71	no	no	l	l	1.59067	0.00109564	1.65577	0.00282143	0.7776	0.0327002	1.34135	0.0122058
EMLSAT00000006238	ADD38883|score:1259|carbonic anhydrase 5 [Lepeophtheirus salmonis]	Q10462|score:395|Putative carbonic anhydrase 5	PF00194: Eukaryotic-type carbonic anhydrase; 29-271	no	no	h	L	1.4755	1.51385e-07	1.45906	2.93495e-06	0.549908	0.0389646	1.16149	0.0129892
EMLSAT00000005322	ODM94371|score:723|Serine proteinase stubble [Orchesella cincta]	Q05319|score:476|Serine proteinase stubble	PF00089: Trypsin; 224-402	no	no	l	h	1.37559	0.0032387	2.00564	2.78755e-06	0.71136	0.0424996	1.3642	0.015247
EMLSAT00000001973	-	-	-	no	NN	h	H	1.16029	0.000739083	0.929647	0.0281181	2.63613	5.85988e-09	1.57536	0.00961906
EMLSAT00000002645	XP_012223755|score:507|PREDICTED: uncharacterized protein LOC105673008 [Linepithema humile]	-	-	yes	NN	H	H	1.06955	1.70144e-05	0.783209	0.0323459	2.45161	1.38049e-08	1.43479	0.0107876
EMLSAT00000006883	ADD24406|score:622|Cuticle protein 7 [Lepeophtheirus salmonis]	-	PF00379: Insect cuticle protein; 44-93	no	NN	h	H	1.13023	0.00168614	0.972904	0.0331844	4.48251	5.16644e-09	2.19521	0.0116235
EMLSAT00000010735	XP_018011899|score:160|PREDICTED: uncharacterized protein LOC108669121 [Hyalella azteca]	Q9V7U0|score:125|Pro-resilin	PF00379: Insect cuticle protein; 34-82	no	NN	h	H	1.78287	0.000541399	0.909963	0.0407279	2.8678	2.59846e-10	1.85354	0.0137564
EMLSAT00000005853	ABU41036|score:368|hypothetical protein [Lepeophtheirus salmonis]	-	-	no	NN	H	H	1.30507	0.00842641	0.934873	0.0440409	3.07343	3.15502e-06	1.77112	0.0174901
EMLSAT00000005551	XP_015912076|score:396|PREDICTED: zinc finger protein 271-like isoform X3 [Parasteatoda tepidariorum]	Q6P9A1|score:337|Zinc finger protein 530	PF00096: Zinc finger, C2H2 type; 317-339, PF00096: Zinc finger, C2H2 type; 73-95, PF00096: Zinc finger, C2H2 type; 229-252, PF00096: Zinc finger, C2H2 type; 101-124, PF13894: C2H2-type zinc finger; 137-159, PF13894: C2H2-type zinc finger; 193-216, PF13465: Zinc-finger double domain; 273-296,	lowest	NN	h	L	1.0005	0.000175366	0.840739	0.0228639	1.41622	0.0384078	1.08582	0.0204824
EMLSAT00000000828	-	-	-	no	NN	l	l	1.07065	1.98079e-11	0.935901	2.13766e-09	0.663552	8.60133e-05	0.890034	2.86718e-05
EMLSAT00000007986	XP_009858553|score:172|PREDICTED: suppressor of tumorigenicity 14 protein-like [Ciona intestinalis]	O15393|score:149|Transmembrane protease serine 2	PF00089: Trypsin; 42-200	no	no	H	H	1.09287	0.00093309	0.819763	0.0410612	0.592571	0.031946	0.835068	0.0246468
EMLSAT00000012706	-	-	-	no	no	l	h	0.79026	0.000639989	1.19664	0.0149202	3.63921	1.35591e-22	1.87537	0.00518673
EMLSAT00000001731	-	-	-	no	NN	l	l	0.622097	0.03146	1.04315	0.00698247	1.75567	1.46674e-08	1.1403	0.0128142
EMLSAT00000007309	ADD38265|score:445|protein sll1483 [Lepeophtheirus salmonis]	P73392|score:196|Uncharacterized protein sll1735	PF02469: Fasciclin domain; 59-179	no	no	h	L	0.888099	7.67649e-06	1.02166	0.0462813	1.64381	5.878e-10	1.18452	0.0154297
EMLSAT00000010285	ODM89144|score:975|UDP-glucuronosyltransferase 2B19 [Orchesella cincta]	P70691|score:497|UDP-glucuronosyltransferase 1-2	PF00201: UDP-glucoronosyl and UDP-glucosyl transferase; 23-417	lowest	no	l	l	0.572142	0.0438104	1.09846	0.00273281	1.7866	7.9078e-09	1.1524	0.0155144
EMLSAT00000008621	-	-	-	no	NN	l	h	0.915709	0.00228749	1.21166	0.00677778	3.04305	0.0499748	1.72347	0.01968
EMLSAT00000006693	-	-	-	no	no	H	H	0.885293	5.67379e-14	1.04303	3.83938e-06	0.710761	0.00215846	0.879696	0.000720766
EMLSAT00000002843	-	-	-	yes	no	h	L	0.63737	0.000781698	1.25073	1.06266e-08	0.790582	0.00237525	0.892893	0.00105232
EMLSAT00000008551	XP_013771905|score:727|PREDICTED: polypeptide N-acetylgalactosaminyltransferase 1-like [Limulus polyphemus]	Q95ZJ1|score:565|Polypeptide N-acetylgalactosaminyltransferase 5	PF00535: Glycosyl transferase family 2; 338-475	no	no	h	h	0.724305	0.00119054	1.01085	0.000736913	0.613198	0.00217885	0.782784	0.00136877
EMLSAT00000000662	XP_011698491|score:485|PREDICTED: leucine-rich repeat protein soc-2 isoform X3 [Wasmannia auropunctata]	Q8CI70|score:199|Leucine-rich repeat-containing protein 20	PF13855: Leucine rich repeat; 67-122	no	yes	h	h	0.791901	0.000422795	0.905643	0.000247102	1.17523	2.99048e-09	0.957592	0.0002233
EMLSAT00000003647	JAT94844|score:151|putative secreted protein, partial [Amblyomma aureolatum]	-	-	no	no	h	h	0.647553	3.73306e-05	0.645202	0.000822252	1.52053	1.20466e-09	0.937762	0.000286528
EMLSAT00000008235	AJD87505|score:1499|chitinase 1 [Lepeophtheirus salmonis salmonis]	Q6RY07|score:827|Acidic mammalian chitinase	PF00704: Glycosyl hydrolases family 18; 27-383, PF01607: Chitin binding Peritrophin-A domain; 438-488,	no	NN	l	H	0.53192	0.00107411	0.821909	6.647e-05	1.01498	0.000111425	0.789602	0.000417334
EMLSAT00000000496	-	-	-	no	no	h	h	0.704294	0.00124835	0.815695	0.00017986	1.16691	0.000343234	0.895633	0.00059048
EMLSAT00000008013	ADD38630|score:1238|Ribulose-phosphate 3-epimerase [Lepeophtheirus salmonis]	Q96AT9|score:720|Ribulose-phosphate 3-epimerase	PF00834: Ribulose-phosphate 3 epimerase family; 8-204	no	no	h	H	0.479997	1.33324e-07	0.456303	0.00331347	1.10565	7.08012e-15	0.680651	0.00110453
EMLSAT00000002246	XP_002432226|score:367|endothelin-converting enzyme, putative [Pediculus humanus corporis]	P42891|score:324|Endothelin-converting enzyme 1	PF01431: Peptidase family M13; 9-171	no	NN	L	H	0.724128	2.32017e-05	0.596474	0.00599392	1.66653	3.5918e-13	0.995711	0.00200571
EMLSAT00000007457	AOT99606|score:430|FNII1 [Lepeophtheirus salmonis]	Q90611|score:180|72 kDa type IV collagenase	PF00040: Fibronectin type II domain; 155-196, PF00040: Fibronectin type II domain; 26-55, PF00040: Fibronectin type II domain; 258-290, PF00040: Fibronectin type II domain; 91-132	no	NN	L	H	0.810579	4.08088e-10	0.924722	0.00638539	1.17845	2.10155e-10	0.971252	0.00212846
EMLSAT00000005246	-	-	-	no	NN	l	H	0.465878	0.00791415	0.888441	3.80595e-05	1.21143	7.24198e-05	0.855249	0.00267488
EMLSAT00000007594	KFW90954|score:174|Transmembrane protease serine 2, partial [Phalacrocorax carbo]	Q66TN7|score:135|Ovochymase-2	PF00089: Trypsin; 2-167	no	NN	L	H	0.903555	8.32956e-06	0.994372	0.00911306	1.08914	2.4627e-05	0.995689	0.00304867
EMLSAT00000006370	ABU41084|score:1202|hypothetical protein [Lepeophtheirus salmonis]	-	-	no	no	l	H	0.839214	3.25991e-06	0.418047	0.0113815	1.24776	3.59663e-07	0.835009	0.00379503
EMLSAT00000003440	XP_011307296|score:441|PREDICTED: 45 kDa calcium-binding protein [Fopius arisanus]	Q7ZUC2|score:246|45 kDa calcium-binding protein	-	no	NN	h	l	0.726755	0.00571764	0.782973	0.0119228	1.84719	2.14326e-08	1.11897	0.00588015
EMLSAT00000000380	KKF09210|score:201|Ovochymase-2 [Larimichthys crocea]	Q7M761|score:188|Ovochymase-2	PF00089: Trypsin; 34-171	no	NN	L	h	0.496699	0.00430045	0.68847	0.018379	1.40918	0.00217933	0.864784	0.00828627
EMLSAT00000003421	KDR12057|score:417|hypothetical protein L798_13590 [Zootermopsis nevadensis]	-	PF00431: CUB domain; 91-178	yes	NN	h	H	0.879928	0.012838	0.917773	0.0126505	1.79598	3.13403e-10	1.19789	0.00849614
EMLSAT00000005652	XP_019864625|score:698|PREDICTED: uncharacterized protein LOC109593923 isoform X2 [Aethina tumida]	O95466|score:174|Formin-like protein 1	PF06367: Diaphanous FH3 Domain; 209-348, PF06371: Diaphanous GTPase-binding Domain; 73-205,	no	NN	l	L	0.719475	0.0204496	0.976734	0.00761418	1.25073	1.66382e-07	0.982313	0.00935465
EMLSAT00000002385	KYQ48238|score:771|Membrane metallo-endopeptidase-like 1 [Trachymyrmex zeteki]	Q22523|score:386|Neprilysin-21	PF05649: Peptidase family M13; 1-236, PF05649: Peptidase family M13; 238-411, PF01431: Peptidase family M13; 379-559	no	NN	L	H	0.501254	0.00328982	0.530332	0.025695	1.86827	8.79383e-12	0.966619	0.00966162
EMLSAT00000002713	-	-	-	no	NN	h	L	0.712932	0.00512281	0.592165	0.0318627	4.04896	6.23086e-10	1.78469	0.0123285
EMLSAT00000012432	XP_018013552|score:769|PREDICTED: uncharacterized protein LOC108670596 isoform X1 [Hyalella azteca]	Q7Z407|score:247|CUB and sushi domain-containing protein 3	PF00084: Sushi domain (SCR repeat); 201-258, PF00084: Sushi domain (SCR repeat); 263-320, PF00084: Sushi domain (SCR repeat); 145-196	lowest	NN	h	l	0.913522	0.000155121	0.664966	0.0403634	1.01884	0.00115662	0.865776	0.0138917
EMLSAT00000004424	-	-	-	no	no	h	h	0.596145	0.0343744	0.656168	0.0124832	1.80539	9.83042e-08	1.01924	0.0156192
EMLSAT00000009999	XP_002423272|score:1156|Pancreatic triacylglycerol lipase precursor, putative [Pediculus humanus corporis]	A5PK46|score:467|Pancreatic lipase-related protein 2	PF00151: Lipase; 2-239	no	NN	h	h	0.810819	0.0100494	0.786266	0.038362	1.32446	1.76777e-06	0.973848	0.0161377
EMLSAT00000006363	ABU41084|score:343|hypothetical protein [Lepeophtheirus salmonis]	F4ID16|score:197|Nuclear pore complex protein NUP98B	-	no	no	H	H	0.74071	0.00742512	0.670254	0.04749	2.84909	4.77899e-09	1.42002	0.018305
EMLSAT00000006026	KDR18627|score:257|hypothetical protein L798_06607 [Zootermopsis nevadensis]	-	-	lowest	NN	h	L	0.853866	0.0109712	0.605835	0.0474562	1.4818	0.00156157	0.9805	0.0199963
EMLSAT00000005830	-	-	-	no	no	h	H	0.443438	0.0116433	0.348705	0.045612	1.08111	0.00368778	0.624417	0.0203144
EMLSAT00000001968	ABU41053|score:404|metalloproteinase [Lepeophtheirus salmonis]	P55113|score:304|Zinc metalloproteinase nas-7	PF01400: Astacin (Peptidase family M12A); 29-152, PF01400: Astacin (Peptidase family M12A); 188-249,	no	NN	H	H	0.836777	0.0303893	0.978765	0.0461723	4.83655	2.59657e-05	2.21736	0.0255292
EMLSAT00000010122	-	-	-	no	no	h	l	0.481269	0.0468274	0.546987	0.0316682	1.53171	1.72831e-08	0.853323	0.0261652
EMLSAT00000007334	AIL94135|score:135|cytochrome P450 CYP3031A1 [Tigriopus japonicus]	-	-	no	no	h	L	0.46425	0.0408503	0.687306	0.00996235	1.17709	0.0332756	0.776215	0.0280294
EMLSAT00000001224	-	-	-	no	NN	h	l	0.776525	0.0248345	0.787487	0.0474992	1.36105	0.0183324	0.97502	0.030222
EMLSAT00000002808	JAT30906|score:1252|hypothetical protein g.46716, partial [Graphocephala atropunctata]	Q9W596|score:1171|Microtubule-associated protein futsch	PF00406: Adenylate kinase; 22-171	no	no	l	l	0.608438	1.15315e-18	0.48932	3.9075e-12	0.821492	1.46674e-08	0.63975	4.89044e-09
EMLSAT00000010991	ADD38004|score:1283|Triosephosphate isomerase B [Lepeophtheirus salmonis]	Q90XG0|score:918|Triosephosphate isomerase B	PF00121: Triosephosphate isomerase; 8-245	no	no	h	H	0.540013	5.48659e-19	0.461323	5.3649e-08	0.583156	8.22351e-08	0.528164	4.52947e-08
EMLSAT00000005163	AIL94135|score:983|cytochrome P450 CYP3031A1 [Tigriopus japonicus]	P51590|score:690|Cytochrome P450 2J3	PF00067: Cytochrome P450; 30-516	yes	NN	h	L	0.527516	3.17604e-08	0.816124	3.29898e-13	0.809651	1.66382e-07	0.717764	6.60476e-08
EMLSAT00000008309	ACO12899|score:1743|Cytosolic non-specific dipeptidase [Lepeophtheirus salmonis]	Q9D1A2|score:1189|Cytosolic non-specific dipeptidase	PF01546: Peptidase family M20/M25/M40; 4-329, PF07687: Peptidase dimerisation domain; 68-228,	yes	no	h	l	0.32465	1.26998e-06	0.573323	2.5013e-10	0.515064	8.3247e-09	0.471013	4.26185e-07
EMLSAT00000003799	ADD38111|score:1208|Beta-crystallin A1 [Lepeophtheirus salmonis]	-	PF00030: Beta/Gamma crystallin; 116-200, PF00030: Beta/Gamma crystallin; 22-76,	yes	yes	h	H	0.484612	4.21848e-09	0.556168	7.64113e-06	0.49056	3.11571e-08	0.510447	2.55884e-06
EMLSAT00000009594	ACO12340|score:1952|Fructose-bisphosphate aldolase [Lepeophtheirus salmonis]	P14540|score:1227|Fructose-bisphosphate aldolase	PF01116: Fructose-bisphosphate aldolase class-II; 14-356	no	no	H	H	0.489326	7.07051e-10	0.465111	4.8732e-06	0.584917	5.65e-06	0.513118	3.50797e-06
EMLSAT00000005011	WP_069134473|score:859|hypothetical protein [Gammaproteobacteria bacterium 2W06]	O02485|score:599|Uncharacterized protein ZK1073.1	PF03096: Ndr family; 14-298	yes	no	h	h	0.542546	2.56093e-06	0.609217	2.11861e-08	0.549782	4.50378e-05	0.567181	1.58733e-05
EMLSAT00000009662	ACO11845|score:711|Fatty acid-binding protein [Lepeophtheirus salmonis]	Q8MUC1|score:181|Fatty acid-binding protein	-	yes	yes	l	H	0.721119	1.52928e-07	0.674514	8.07627e-07	0.468706	4.89966e-05	0.621446	1.66524e-05
EMLSAT00000005273	-	-	-	no	no	l	H	0.521747	3.6564e-06	0.771608	1.2598e-07	0.557078	5.4134e-05	0.616811	1.93055e-05
EMLSAT00000004505	APP91606|score:1648|pyruvate kinase [Macrobrachium nipponense]	O62619|score:1510|Pyruvate kinase	PF00224: Pyruvate kinase, barrel domain; 105-453, PF02887: Pyruvate kinase, alpha/beta domain; 471-569,	no	no	H	H	0.414479	4.35825e-05	0.461387	1.57837e-06	0.610905	1.41784e-05	0.49559	1.97798e-05
EMLSAT00000007729	AOT99606|score:468|FNII1 [Lepeophtheirus salmonis]	P14780|score:208|Matrix metalloproteinase-9	PF00040: Fibronectin type II domain; 242-275, PF00040: Fibronectin type II domain; 338-370, PF00040: Fibronectin type II domain; 184-225, PF00040: Fibronectin type II domain; 55-97, PF00040: Fibronectin type II domain; 120-161,	no	NN	L	H	0.670827	2.45631e-13	0.909873	6.3632e-05	0.883118	3.1901e-06	0.821273	2.2274e-05
EMLSAT00000011068	EFX62063|score:460|hypothetical protein DAPPUDRAFT_302039 [Daphnia pulex]	P35786|score:387|Venom allergen 5	PF00188: Cysteine-rich secretory protein family; 215-370, PF00188: Cysteine-rich secretory protein family; 562-719,	no	no	l	H	0.438652	2.0623e-05	0.489979	3.28745e-05	0.617892	2.3641e-05	0.515508	2.57128e-05
EMLSAT00000010565	ADD38905|score:973|Collagenase [Lepeophtheirus salmonis]	P08897|score:194|Collagenase	PF00089: Trypsin; 14-78, PF00089: Trypsin; 80-196,	yes	yes	h	H	0.633443	2.44366e-08	0.781463	9.33507e-05	0.543149	3.15502e-06	0.652685	3.21767e-05
EMLSAT00000006849	ACO14840|score:1020|Carboxypeptidase B [Caligus clemensi]	P04069|score:485|Carboxypeptidase B	PF00246: Zinc carboxypeptidase; 43-287	yes	no	h	H	0.590744	3.7156e-08	0.879305	9.51787e-05	0.906921	1.80484e-06	0.792323	3.23402e-05
EMLSAT00000008834	-	-	-	yes	yes	h	H	0.406634	6.3783e-09	0.591412	1.13222e-05	0.392779	0.000205195	0.463609	7.21745e-05
EMLSAT00000007314	-	-	-	yes	yes	h	h	0.671634	5.64187e-06	0.848531	0.000288357	0.766311	3.28212e-06	0.762159	9.90937e-05
EMLSAT00000010792_corr	ACO12581|score:1275|Peroxiredoxin-4 [Lepeophtheirus salmonis]	Q13162|score:887|Peroxiredoxin-4	PF00578: AhpC/TSA family; 46-176, PF10417: C-terminal domain of 1-Cys peroxiredoxin; 197-225,	yes	yes	l	h	0.19249	0.00022241	0.533085	1.33593e-05	0.321561	0.0290497	0.349045	0.00976182
EMLSAT00000009204	KZS19632|score:1239|Ance-3 [Daphnia magna]	Q10751|score:1165|Angiotensin-converting enzyme	PF01401: Angiotensin-converting enzyme; 2-436	no	no	h	H	0.671433	0.000299461	0.815914	9.35763e-05	0.577518	7.60183e-05	0.688289	0.000156352
EMLSAT00000004692	ADD38905|score:853|Collagenase [Lepeophtheirus salmonis]	Q00871|score:238|Chymotrypsin BI	PF00089: Trypsin; 35-207	yes	yes	h	H	0.478345	3.39403e-06	0.73088	3.9093e-07	0.796296	0.000514194	0.668507	0.00017266
EMLSAT00000009279	CBY15767|score:169|unnamed protein product [Oikopleura dioica]	-	PF06140: Interferon-induced 6-16 family; 39-113	yes	yes	l	H	0.790279	0.000578847	0.92862	2.57452e-07	0.566376	9.57844e-05	0.761758	0.000224963
EMLSAT00000010929	ADD38647|score:1549|Glyoxalase domain-containing protein 4 [Lepeophtheirus salmonis]	Q9CPV4|score:746|Glyoxalase domain-containing protein 4	-	no	no	h	H	0.355767	1.11489e-05	0.332267	6.3121e-05	0.431802	0.000716806	0.373279	0.000263692
EMLSAT00000011413	JAN57321|score:1253|Alanine--glyoxylate aminotransferase 2, mitochondrial [Daphnia magna]	Q940M2|score:1004|Alanine--glyoxylate aminotransferase 2 homolog 1, mitochondrial	PF00202: Aminotransferase class-III; 172-337, PF00202: Aminotransferase class-III; 51-161,	no	no	l	H	0.475059	6.38797e-05	0.50522	0.000942222	0.71194	2.57492e-06	0.564073	0.000336226
EMLSAT00000003762	ABU41100|score:1185|serine proteinase [Lepeophtheirus salmonis]	Q7RTY7|score:230|Ovochymase-1	PF00089: Trypsin; 108-279	yes	yes	h	H	0.586373	2.92414e-07	0.624439	0.000953792	0.537817	0.00022916	0.582876	0.000394415
EMLSAT00000010937	ACO10196|score:646|Chymotrypsin-C precursor [Caligus rogercresseyi]	Q05319|score:299|Serine proteinase stubble	PF00089: Trypsin; 39-236	yes	yes	h	H	0.405502	2.11736e-12	0.596992	1.47555e-06	0.535461	0.00137094	0.512652	0.000457471
EMLSAT00000003088	-	-	-	no	NN	h	h	0.478744	1.4947e-11	0.463775	0.000754192	0.389582	0.000643154	0.444034	0.000465782
EMLSAT00000001482	ACO12100|score:1314|Trimeric intracellular cation channel type B [Lepeophtheirus salmonis]	Q7ZVP8|score:206|Trimeric intracellular cation channel type B	PF05197: TRIC channel; 180-330, PF00096: Zinc finger, C2H2 type; 50-71, PF00096: Zinc finger, C2H2 type; 78-101	yes	yes	h	l	0.266919	0.00110234	0.426106	0.000535553	0.485865	1.82524e-06	0.392963	0.000546571
EMLSAT00000004828	AAP55756|score:1400|trypsin 1a [Lepeophtheirus salmonis]	P00765|score:541|Trypsin-1	PF00089: Trypsin; 42-260	yes	yes	h	H	0.62193	1.62286e-20	0.751263	1.90783e-07	0.40442	0.00173974	0.592538	0.000579977
EMLSAT00000002359	AKH03506|score:1115|cytochrome P450 3041B1 [Paracyclopina nana]	Q6R7M4|score:747|Methyl farnesoate epoxidase	PF00067: Cytochrome P450; 27-476	yes	yes	h	h	0.255045	0.000571345	0.48603	6.56857e-05	0.532817	0.00116321	0.42463	0.000600079
EMLSAT00000005087	XP_018914109|score:521|PREDICTED: alkaline phosphatase-like [Bemisia tabaci]	Q24238|score:441|Alkaline phosphatase 4	PF00245: Alkaline phosphatase; 51-346	yes	yes	l	h	0.466435	0.000157487	0.895597	2.82247e-06	0.5008	0.00184071	0.620944	0.000667007
EMLSAT00000012261	-	-	-	no	no	l	h	0.801174	0.0010881	0.687557	0.000416109	0.58503	0.000512408	0.691253	0.000672205
EMLSAT00000005689	CBN78609|score:150|conserved unknown protein [Ectocarpus siliculosus]	Q9IAX6|score:139|Zinc metalloproteinase/disintegrin	PF13688: Metallo-peptidase family M12; 157-309, PF00066: LNR domain; 317-342,	no	NN	l	H	0.485319	1.86227e-06	0.486652	0.000754192	0.660606	0.00171771	0.544192	0.000824587
EMLSAT00000007328	AKH03506|score:941|cytochrome P450 3041B1 [Paracyclopina nana]	O54750|score:588|Cytochrome P450 2J6	PF00067: Cytochrome P450; 16-269, PF00067: Cytochrome P450; 272-439,	yes	yes	l	L	0.244321	0.00272497	0.524374	8.13063e-08	0.765967	2.16089e-08	0.511554	0.000908359
EMLSAT00000009967	XP_013788366|score:1625|PREDICTED: calpain-5-like [Limulus polyphemus]	O08688|score:1258|Calpain-5	PF00168: C2 domain; 555-634, PF00648: Calpain family cysteine protease; 23-299, PF00648: Calpain family cysteine protease; 321-363, PF01067: Calpain large subunit, domain III; 374-527	yes	NN	l	h	0.257577	0.0010094	0.321769	0.00106204	0.335065	0.000737377	0.304803	0.000936275
EMLSAT00000011378	ACO11570|score:2088|Xaa-Pro dipeptidase [Caligus rogercresseyi]	P12955|score:1301|Xaa-Pro dipeptidase	PF00557: Metallopeptidase family M24; 205-472, PF05195: Aminopeptidase P, N-terminal domain; 24-158,	yes	yes	h	l	0.286486	0.000239933	0.336459	6.90738e-05	0.360358	0.00269866	0.327768	0.00100256
EMLSAT00000010104	JAS93466|score:163|hypothetical protein g.17698, partial [Homalodisca liturata]	-	-	lowest	no	h	h	0.61856	0.00119295	0.635988	0.00188239	0.732861	1.35021e-05	0.66247	0.00102962
EMLSAT00000008799	ACO14727|score:202|LITAF homolog [Caligus clemensi]	Q99732|score:145|Lipopolysaccharide-induced tumor necrosis factor-alpha factor	PF10601: LITAF-like zinc ribbon domain; 94-163	yes	NN	h	H	0.437452	3.35897e-07	0.545679	0.000210754	0.534614	0.00299556	0.505915	0.00106888
EMLSAT00000000143	KOX69806|score:1742|UDP-glucose 6-dehydrogenase [Melipona quadrifasciata]	O02373|score:1680|UDP-glucose 6-dehydrogenase	PF03721: UDP-glucose/GDP-mannose dehydrogenase family, NAD binding domain; 4-188, PF00984: UDP-glucose/GDP-mannose dehydrogenase family, central domain; 213-310, PF03720: UDP-glucose/GDP-mannose dehydrogenase family, UDP binding domain; 332-438	yes	no	l	h	0.741697	1.68495e-07	0.595687	0.00233869	0.434355	0.00111486	0.59058	0.00115124
EMLSAT00000002767	EUB64098|score:687|Calmodulin [Echinococcus granulosus]	Q8STF0|score:666|Calmodulin	PF13499: EF-hand domain pair; 106-160, PF13405: EF-hand domain; 11-40,	yes	yes	l	l	0.209695	0.00068812	0.240201	0.000659027	0.213729	0.00219872	0.221208	0.00118196
EMLSAT00000004027	KDR08851|score:1106|Rho GTPase-activating protein 12 [Zootermopsis nevadensis]	Q6ZUM4|score:650|Rho GTPase-activating protein 27	PF00397: WW domain; 368-395, PF01212: Beta-eliminating lyase; 135-240, PF00620: RhoGAP domain; 848-995	no	no	l	l	0.228666	0.000259677	0.231932	0.00115537	0.354437	0.00249316	0.271679	0.00130274
EMLSAT00000012978	XP_016840585|score:335|PREDICTED: multiple epidermal growth factor-like domains protein 10 isoform X2 [Nasonia vitripennis]	Q80T91|score:282|Multiple epidermal growth factor-like domains protein 11	-	yes	NN	h	h	0.282068	0.00216398	0.349501	0.00174651	0.300092	0.000228216	0.310553	0.00137957
EMLSAT00000004058	ADD38905|score:1063|Collagenase [Lepeophtheirus salmonis]	P08897|score:258|Collagenase	PF00089: Trypsin; 36-245	yes	yes	h	H	0.451579	0.00419055	0.74984	3.67631e-06	0.736426	4.00049e-06	0.645948	0.00139941
EMLSAT00000012310	ACO11408|score:1254|N-acetylglucosamine kinase [Caligus rogercresseyi]	P81799|score:542|N-acetyl-D-glucosamine kinase	PF01869: BadF/BadG/BcrA/BcrD ATPase family; 5-269	no	NN	h	h	0.79032	2.51273e-06	0.769185	0.00119775	0.602484	0.00303198	0.720663	0.00141075
EMLSAT00000009326	-	-	-	no	NN	L	H	0.794522	2.60583e-12	0.81195	0.000127042	0.895339	0.00420454	0.833937	0.00144386
EMLSAT00000006331	ADD37919|score:1509|Inositol monophosphatase ttx-7 [Lepeophtheirus salmonis]	Q19420|score:507|Inositol monophosphatase ttx-7	PF00459: Inositol monophosphatase family; 11-264	no	no	h	h	0.228167	0.00228749	0.334019	0.00209216	0.444853	8.25458e-09	0.335679	0.00145989
EMLSAT00000000416	ACO15261|score:788|PDZ domain-containing protein GIPC1 [Caligus clemensi]	Q9Z254|score:354|PDZ domain-containing protein GIPC1	-	yes	NN	l	l	0.576209	8.89903e-05	0.764185	4.55253e-06	0.604284	0.00449715	0.648226	0.00153023
EMLSAT00000010167	-	-	-	no	NN	l	l	0.444286	0.000969647	0.51739	0.00394564	0.491209	1.97701e-06	0.484295	0.00163909
EMLSAT00000001115	-	-	-	yes	no	h	h	0.661232	1.14997e-13	0.721693	6.56857e-05	0.458125	0.00528729	0.613683	0.00178433
EMLSAT00000008798	ADD38163|score:741|Multiple coagulation factor deficiency protein 2 homolog [Lepeophtheirus salmonis]	Q8K5B3|score:146|Multiple coagulation factor deficiency protein 2 homolog	PF13499: EF-hand domain pair; 92-139, PF13405: EF-hand domain; 58-77,	yes	yes	h	H	0.376531	1.096e-06	0.462936	0.00536223	0.387992	9.99671e-05	0.409153	0.0018211
EMLSAT00000000634	-	-	-	yes	yes	h	l	0.442169	4.52298e-07	0.548023	3.53684e-05	0.38327	0.0056996	0.457821	0.00191181
EMLSAT00000004307	JAN88859|score:916|Low choriolytic enzyme [Daphnia magna]	Q20191|score:558|Zinc metalloproteinase nas-13	PF01400: Astacin (Peptidase family M12A); 54-230, PF01549: ShK domain-like; 255-289, PF01549: ShK domain-like; 330-367, PF01549: ShK domain-like; 292-327	no	no	l	h	0.208427	0.000919243	0.256747	0.00492563	0.502229	9.85427e-05	0.322468	0.00198114
EMLSAT00000006516	CRL05193|score:834|CLUMA_CG018052, isoform A [Clunio marinus]	P17244|score:567|Glyceraldehyde-3-phosphate dehydrogenase	PF00044: Glyceraldehyde 3-phosphate dehydrogenase, NAD binding domain; 2-91, PF02800: Glyceraldehyde 3-phosphate dehydrogenase, C-terminal domain; 91-211,	no	no	H	H	0.438077	6.54214e-12	0.306032	0.00601694	0.436467	1.50296e-06	0.393525	0.00200615
EMLSAT00000010596	AAI17581|score:381|LOC561562 protein, partial [Danio rerio]	P57727|score:356|Transmembrane protease serine 3	PF00089: Trypsin; 175-419	no	no	h	H	0.886038	2.40591e-05	0.879619	1.81941e-05	0.504636	0.00638228	0.756764	0.00214151
EMLSAT00000000698	KDR15190|score:322|Protein unzipped [Zootermopsis nevadensis]	P10379|score:216|Protein unzipped	-	no	NN	l	L	0.861164	8.49659e-07	0.605429	0.00554581	0.624282	0.00114834	0.696959	0.00223167
EMLSAT00000007563	ACO11042|score:406|Acyl-CoA-binding protein homolog [Caligus rogercresseyi]	Q8N6N7|score:237|Acyl-CoA-binding domain-containing protein 7	PF00887: Acyl CoA binding protein; 3-87	yes	yes	l	l	0.572146	9.3797e-10	0.348012	9.08681e-05	0.260036	0.0068714	0.393398	0.00232076
EMLSAT00000007175	-	-	-	yes	no	h	h	0.409533	2.13286e-05	0.41883	0.0075141	0.466998	4.34987e-08	0.431787	0.00251182
EMLSAT00000009810	ACO12790|score:827|Signal recognition particle 19 kDa protein [Lepeophtheirus salmonis]	P49963|score:288|Signal recognition particle 19 kDa protein	PF14737: Domain of unknown function (DUF4470); 169-256, PF01922: SRP19 protein; 29-127,	yes	yes	l	h	0.460195	1.62361e-06	0.31773	0.000264508	0.206482	0.00748304	0.328136	0.00258306
EMLSAT00000012680	XP_308422|score:915|AGAP007416-PA [Anopheles gambiae str. PEST]	-	PF03166: MH2 domain; 52-148	no	no	h	L	0.613261	0.00156316	0.661991	0.00663506	0.872794	9.90434e-08	0.716015	0.00273277
EMLSAT00000004278	ADD38479|score:832|Translocator protein [Lepeophtheirus salmonis]	P30536|score:300|Translocator protein	PF03073: TspO/MBR family; 8-157	yes	yes	l	h	0.323974	0.00510282	0.475988	0.00243233	0.483658	0.000810951	0.427873	0.00278203
EMLSAT00000002827	-	-	-	yes	yes	h	h	0.458249	1.98426e-06	0.446657	0.00100114	0.269723	0.00836356	0.391543	0.00312223
EMLSAT00000003930	XP_009016555|score:216|hypothetical protein HELRODRAFT_156872 [Helobdella robusta]	B3NGS7|score:191|Protein wntless	PF06664: Wnt-binding factor required for Wnt secretion; 127-419	no	no	h	H	0.831029	0.00125155	0.756958	0.00905196	0.752927	1.6066e-05	0.780305	0.00343986
EMLSAT00000006679	ACO12065|score:1377|Phosphoglycerate mutase 2 [Lepeophtheirus salmonis]	O70250|score:921|Phosphoglycerate mutase 2	PF00300: Histidine phosphatase superfamily (branch 1); 6-193	lowest	no	h	H	0.461991	5.48659e-19	0.24628	0.0103465	0.365127	9.00715e-06	0.357799	0.00345184
EMLSAT00000008423	-	-	-	yes	yes	l	h	0.273123	0.00517741	0.380308	0.00500419	0.516415	0.000183796	0.389949	0.00345513
EMLSAT00000010802	JAV11768|score:962|putative 24-dehydrocholesterol reductase [Nyssomyia neivai]	Q60HC5|score:865|Delta(24)-sterol reductase	PF01565: FAD binding domain; 82-177	no	no	l	h	0.839252	0.00599578	0.908324	0.00152528	0.91043	0.00304221	0.886002	0.00352109
EMLSAT00000009135	ACO12822|score:1730|Aminomethyltransferase, mitochondrial precursor [Lepeophtheirus salmonis]	P48728|score:815|Aminomethyltransferase, mitochondrial	PF01571: Aminomethyltransferase folate-binding domain; 65-311	no	no	h	H	0.35322	0.00636351	0.472263	0.000853863	0.632798	0.00339818	0.486094	0.00353852
EMLSAT00000001252	ALS04689|score:1914|enolase [Pseudodiaptomus poplesia]	Q27527|score:1735|Enolase	PF03952: Enolase, N-terminal domain; 3-133, PF00113: Enolase, C-terminal TIM barrel domain; 142-430,	no	no	H	H	0.545715	2.68044e-14	0.446815	1.47555e-06	0.351193	0.0106447	0.447908	0.00354872
EMLSAT00000001991	XP_019560770|score:573|PREDICTED: retinal dehydrogenase 2-like [Aedes albopictus]	O94788|score:490|Retinal dehydrogenase 2	PF00171: Aldehyde dehydrogenase family; 5-160	yes	NN	l	H	0.658093	0.00149769	0.827822	7.0782e-07	0.627008	0.00949957	0.704308	0.00366599
EMLSAT00000011320	-	-	-	yes	yes	h	h	0.393295	4.65524e-07	0.608901	0.000474817	0.411901	0.0109586	0.471366	0.00381128
EMLSAT00000004998	ACO15162|score:1472|Transaldolase [Caligus clemensi]	Q93092|score:1136|Transaldolase	PF00923: Transaldolase; 28-331	no	no	h	l	0.335381	1.9827e-07	0.333601	0.00523063	0.46794	0.00627246	0.378974	0.00383443
EMLSAT00000012295	ACO11776|score:785|Ras-related protein Rab-4B [Lepeophtheirus salmonis]	Q68EK7|score:557|Ras-related protein Rab-4B	PF00071: Ras family; 34-131	no	no	h	l	0.392395	3.11267e-06	0.343027	0.00971058	0.308935	0.00201795	0.348119	0.00391055
EMLSAT00000001729	XP_014259795|score:489|PREDICTED: Krueppel-like factor 6 [Cimex lectularius]	O95600|score:445|Krueppel-like factor 8	PF13465: Zinc-finger double domain; 263-286, PF13465: Zinc-finger double domain; 232-254,	no	NN	l	L	0.484691	0.0107428	0.82947	0.000157814	0.560266	0.000960784	0.624809	0.00395381
EMLSAT00000004939	KYN44008|score:128|hypothetical protein ALC56_01546 [Trachymyrmex septentrionalis]	-	-	no	NN	h	h	0.488328	1.59465e-05	0.41364	0.0107356	0.281539	0.00130944	0.394502	0.00402033
EMLSAT00000003109	ADD38709|score:1395|D-lactate dehydrogenase [Lepeophtheirus salmonis]	P52643|score:449|D-lactate dehydrogenase	PF00389: D-isomer specific 2-hydroxyacid dehydrogenase, catalytic domain; 1-258, PF02826: D-isomer specific 2-hydroxyacid dehydrogenase, NAD binding domain; 42-231,	no	no	h	H	0.261057	0.00416497	0.431823	1.18606e-06	0.451305	0.00804396	0.381395	0.00407004
EMLSAT00000008265	ADD38646|score:773|Chymotrypsin-like elastase family member 2A [Lepeophtheirus salmonis]	P16295|score:205|Coagulation factor IX	PF00089: Trypsin; 35-140	yes	yes	h	H	0.241369	0.0125628	0.750027	6.58302e-06	0.717503	3.84236e-05	0.569633	0.00420261
EMLSAT00000002836	AAP55759|score:971|trypsin 1b [Lepeophtheirus salmonis]	P00765|score:496|Trypsin-1	PF00089: Trypsin; 27-245	yes	yes	h	H	0.440117	0.000125749	0.495525	0.012361	0.773869	0.000147144	0.569837	0.0042113
EMLSAT00000005317	ACO10339|score:1051|apospory-associated protein C [Caligus rogercresseyi]	Q40784|score:510|Putative glucose-6-phosphate 1-epimerase	PF01263: Aldose 1-epimerase; 8-265	no	no	h	h	0.456012	0.000521514	0.471726	0.0124729	0.944695	1.54678e-07	0.624144	0.00433154
EMLSAT00000008168	-	-	-	lowest	no	l	h	0.261359	0.00481196	0.422845	0.0080958	0.604091	0.000735065	0.429432	0.00454761
EMLSAT00000005346	KZS06988|score:221|Major facilitator superfamily transporter 3 [Daphnia magna]	Q6INC8|score:128|Vesicular glutamate transporter 1	-	no	no	H	H	0.863214	1.60919e-07	0.656661	0.0137121	0.62452	8.10104e-05	0.714798	0.00459777
EMLSAT00000008351	EFA13241|score:878|Rab-like protein 6 [Tribolium castaneum]	Q3YEC7|score:725|Rab-like protein 6	PF08477: Miro-like protein; 51-183	no	no	l	h	0.287766	0.000235291	0.259719	0.00563672	0.357328	0.00834727	0.301604	0.00473976
EMLSAT00000008550	JAS39642|score:637|hypothetical protein g.18422 [Cuerna arida]	Q6WV20|score:568|Polypeptide N-acetylgalactosaminyltransferase 1	PF00652: Ricin-type beta-trefoil lectin domain; 110-229	no	NN	l	h	0.733117	0.00325522	0.838571	0.0107969	0.790226	0.000499493	0.787305	0.00485055
EMLSAT00000007420	-	-	-	no	NN	L	H	0.941918	3.74673e-11	0.992546	6.93683e-07	0.498394	0.0145913	0.810953	0.004864
EMLSAT00000006305	ADD38162|score:1209|Ferritin light chain, oocyte isoform [Lepeophtheirus salmonis]	-	PF00210: Ferritin-like domain; 68-218	yes	yes	l	L	0.249477	0.00610167	0.438279	0.00152397	0.396819	0.00824955	0.361525	0.00529173
EMLSAT00000003812	ACO12752|score:792|GTP-binding ADP-ribosylation factor homolog 1 protein [Lepeophtheirus salmonis]	P25160|score:607|ADP-ribosylation factor-like protein 1	PF00025: ADP-ribosylation factor family; 6-143	no	no	h	h	0.634401	9.50422e-12	0.29253	0.015991	0.500615	1.00135e-07	0.475849	0.00533038
EMLSAT00000007126	GAU99588|score:383|hypothetical protein RvY_10563 [Ramazzottius varieornatus]	P40657|score:363|Putative transcription factor SOX-15	PF00505: HMG (high mobility group) box; 38-106	no	no	h	l	0.44143	0.00196921	0.333169	0.0141491	0.875199	9.35533e-09	0.549933	0.00537278
EMLSAT00000000658	KDR21096|score:216|hypothetical protein L798_03694 [Zootermopsis nevadensis]	-	-	no	no	h	h	0.608004	0.0127607	0.856405	0.000794376	0.941918	0.00348006	0.802109	0.00567837
EMLSAT00000009534	ADD38548|score:995|Protein FAM18A [Lepeophtheirus salmonis]	A6NH52|score:325|Golgi apparatus membrane protein TVP23 homolog A	PF05832: Eukaryotic protein of unknown function (DUF846); 23-151	no	yes	l	h	0.3074	9.2769e-05	0.308766	0.00397655	0.281705	0.0130013	0.29929	0.0056902
EMLSAT00000000951	XP_002430778|score:1736|serine/threonine-protein kinase OSR1, putative [Pediculus humanus corporis]	Q9Z1W9|score:1503|STE20/SPS1-related proline-alanine-rich protein kinase	PF00069: Protein kinase domain; 50-324, PF12202: Oxidative-stress-responsive kinase 1 C terminal; 426-457,	yes	no	h	h	0.259216	0.00414852	0.272366	0.0115051	0.292769	0.00148891	0.274784	0.00571418
EMLSAT00000005139	XP_003691500|score:613|PREDICTED: thioredoxin domain-containing protein [Apis florea]	Q4N4N8|score:213|Thioredoxin domain-containing protein	-	yes	no	h	h	0.582981	9.88419e-06	0.40132	0.0185403	0.543159	0.000164546	0.509153	0.00623823
EMLSAT00000007327	ABU41106|score:229|hypothetical protein [Lepeophtheirus salmonis]	-	-	yes	yes	l	H	0.518605	2.56832e-16	0.566954	0.000853863	0.367279	0.0179388	0.484279	0.00626424
EMLSAT00000002598	KDR10948|score:1165|Transforming growth factor-beta-induced protein ig-h3 [Zootermopsis nevadensis]	P55906|score:494|Transforming growth factor-beta-induced protein ig-h3	PF02469: Fasciclin domain; 660-785, PF02469: Fasciclin domain; 377-503, PF02469: Fasciclin domain; 225-363, PF02469: Fasciclin domain; 518-646	no	no	h	l	0.796812	0.0115106	0.892502	0.00191824	0.398332	0.00547509	0.695882	0.00630132
EMLSAT00000010931	ACO14815|score:1508|Serpin B4 [Caligus clemensi]	Q9VFC2|score:411|Serine protease inhibitor 88Ea	PF00079: Serpin (serine protease inhibitor); 58-363	lowest	NN	h	h	0.417446	0.00747643	0.403738	0.0118265	0.633707	6.21805e-06	0.484964	0.00643637
EMLSAT00000002880	ACO12483|score:828|Probable adenylate kinase isoenzyme F38B2.4 [Lepeophtheirus salmonis]	Q20140|score:459|Adenylate kinase isoenzyme 1	PF00406: Adenylate kinase; 60-140	no	no	h	h	0.585866	7.30971e-13	0.448202	1.97923e-05	0.324684	0.0199432	0.452917	0.00665433
EMLSAT00000010925	AAP55755|score:1239|trypsin 1c, partial [Lepeophtheirus salmonis]	P00765|score:527|Trypsin-1	PF00089: Trypsin; 14-232	yes	yes	h	H	0.440716	1.45886e-08	0.564512	0.000426426	0.36363	0.0196263	0.456286	0.00668424
EMLSAT00000011247	ADD38289|score:488|Gamma-crystallin A [Lepeophtheirus salmonis]	Q9Y4K1|score:129|Absent in melanoma 1 protein	PF00030: Beta/Gamma crystallin; 26-107, PF00030: Beta/Gamma crystallin; 120-182,	yes	yes	h	H	0.682165	6.2924e-06	0.548101	0.00971058	0.445129	0.0106182	0.558465	0.00677836
EMLSAT00000001818	ACO12205|score:799|Myosin-2 essential light chain [Lepeophtheirus salmonis]	P54357|score:551|Myosin-2 essential light chain	PF13499: EF-hand domain pair; 96-147	yes	no	h	h	0.422267	2.89517e-10	0.337427	0.00394564	0.237265	0.0169358	0.33232	0.00696047
EMLSAT00000013053	ADD38178|score:1866|V-type proton ATPase subunit d 1 [Lepeophtheirus salmonis]	Q9W4P5|score:1523|V-type proton ATPase subunit d 1	PF01992: ATP synthase (C/AC39) subunit; 12-345	no	no	h	l	0.157494	0.00427998	0.215925	0.016677	0.324868	2.52181e-06	0.232762	0.0069865
EMLSAT00000008688	XP_005185444|score:478|PREDICTED: paired box protein Pax-3-A [Musca domestica]	Q1LZF1|score:357|Paired box protein Pax-6	PF00292: 'Paired box' domain; 65-133, PF00046: Homeobox domain; 202-237,	no	NN	l	L	0.63872	0.000176597	0.435396	0.0196551	0.608094	0.00115509	0.560737	0.0069956
EMLSAT00000000857	ADD38616|score:593|C-factor [Lepeophtheirus salmonis]	P21158|score:200|C-factor	PF00106: short chain dehydrogenase; 9-111	yes	NN	h	H	0.59543	4.43243e-10	0.424993	0.0194926	0.386411	0.00152972	0.468945	0.00700743
EMLSAT00000010707	ADD38017|score:765|Calmodulin [Lepeophtheirus salmonis]	Q91WQ9|score:259|Calmodulin-like protein 4	-	yes	yes	l	h	0.482841	0.000235263	0.533568	0.00370513	0.382652	0.0196886	0.466354	0.00787632
EMLSAT00000005974	ACO12207|score:233|ZK643.6 precursor [Lepeophtheirus salmonis]	-	PF01549: ShK domain-like; 22-53, PF01549: ShK domain-like; 92-132, PF01549: ShK domain-like; 56-89	no	NN	L	H	0.257986	0.00245761	0.63024	1.93865e-10	0.489743	0.0215972	0.459323	0.00801826
EMLSAT00000006374	ACO12830|score:881|Ufm1-conjugating enzyme 1 [Lepeophtheirus salmonis]	Q178A5|score:761|Ubiquitin-fold modifier-conjugating enzyme 1	PF08694: Ubiquitin-fold modifier-conjugating enzyme 1; 35-193	yes	NN	h	h	0.259616	3.84882e-05	0.270401	0.00786431	0.267395	0.0169499	0.265804	0.00828423
EMLSAT00000008862	ACO12859|score:1343|Chloride intracellular channel exc-4 [Lepeophtheirus salmonis]	Q8WQA4|score:424|Chloride intracellular channel exc-4	-	yes	yes	l	h	0.199583	0.00227738	0.287605	0.00101374	0.230593	0.0217287	0.23926	0.00833995
EMLSAT00000002326	XP_002585849|score:513|hypothetical protein BRAFLDRAFT_155899 [Branchiostoma floridae]	O88419|score:472|Beta-1,4-galactosyltransferase 6	PF13733: N-terminal region of glycosyl transferase group 7; 5-112, PF02709: N-terminal domain of galactosyltransferase; 127-198,	no	NN	l	H	0.405465	0.00255757	0.405725	0.0227649	0.488388	0.000715806	0.433193	0.00867944
EMLSAT00000007146	JAT38674|score:690|hypothetical protein g.24729 [Graphocephala atropunctata]	P26686|score:609|Serine-arginine protein 55	PF00076: RNA recognition motif. (a.k.a. RRM, RBD, or RNP domain); 17-78, PF00076: RNA recognition motif. (a.k.a. RRM, RBD, or RNP domain); 135-200,	yes	no	h	l	0.258058	1.02794e-06	0.162528	0.0198071	0.160655	0.00638353	0.193747	0.00873056
EMLSAT00000008259	KZS21645|score:1630|Coatomer subunit delta [Daphnia magna]	Q5RA77|score:1495|Coatomer subunit delta	PF00928: Adaptor complexes medium subunit family; 277-481, PF01217: Clathrin adaptor complex small chain; 10-135,	yes	no	l	l	0.194016	0.0243266	0.241248	0.00233869	0.431723	6.26785e-07	0.288995	0.00888863
EMLSAT00000004845	XP_012263551|score:388|PREDICTED: retinal dehydrogenase 1-like [Athalia rosae]	Q8MI17|score:354|Retinal dehydrogenase 1	PF00171: Aldehyde dehydrogenase family; 1-99	yes	NN	l	H	0.44774	0.0250557	0.665171	1.16899e-07	0.508017	0.00164785	0.540309	0.00890124
EMLSAT00000011478	-	-	PF05729: NACHT domain; 359-479	lowest	no	l	l	0.410767	0.000778503	0.446684	0.00528377	0.372768	0.0207302	0.410073	0.00893081
EMLSAT00000002316	ACO13027|score:624|Vacuolar proton pump subunit F [Lepeophtheirus salmonis]	Q1HQK8|score:517|V-type proton ATPase subunit F	PF01990: ATP synthase (F/14-kDa) subunit; 11-110	yes	no	h	l	0.483211	7.39351e-11	0.370306	0.00297796	0.33325	0.0238904	0.395589	0.00895611
EMLSAT00000010957	JAT37880|score:838|hypothetical protein g.40971, partial [Graphocephala atropunctata]	Q9SF09|score:212|Amino acid transporter ANT1	PF01490: Transmembrane amino acid transporter protein; 20-373	yes	NN	h	H	0.231971	0.0223836	0.48512	0.000811348	0.606709	0.0044495	0.441267	0.00921483
EMLSAT00000004480	KDR07842|score:206|Protein drumstick [Zootermopsis nevadensis]	P23803|score:183|Protein odd-skipped	PF00096: Zinc finger, C2H2 type; 40-62, PF00096: Zinc finger, C2H2 type; 69-90,	no	NN	l	L	0.30481	0.026788	0.49853	0.00081807	0.68323	0.0015237	0.495523	0.00970992
EMLSAT00000011655	ACO10657|score:811|Zinc finger A20 and AN1 domain-containing stress-associated protein 6 [Caligus rogercresseyi]	O76080|score:355|AN1-type zinc finger protein 5	PF01428: AN1-like Zinc finger; 179-217, PF01754: A20-like zinc finger; 12-36,	yes	yes	h	L	0.348259	1.45858e-07	0.244779	0.0142326	0.210356	0.0155761	0.267798	0.00993629
EMLSAT00000010626	KDR18482|score:2223|TBC1 domain family member, partial [Zootermopsis nevadensis]	Q9VYY9|score:1937|Ecotropic viral integration site 5 ortholog	PF00566: Rab-GTPase-TBC domain; 274-475	lowest	NN	l	l	0.354302	2.93746e-06	0.291526	0.0296015	0.304931	0.000559062	0.316919	0.0100545
EMLSAT00000009128	ACO11062|score:600|Fatty acid-binding protein [Caligus rogercresseyi]	Q9U5P1|score:215|Fatty acid-binding protein	PF00061: Lipocalin / cytosolic fatty-acid binding protein family; 5-121	yes	higher	h	h	0.14725	0.0261586	0.21986	0.00325258	0.305346	0.000921538	0.224152	0.0101109
EMLSAT00000004870	XP_016843959|score:937|PREDICTED: decaprenyl-diphosphate synthase subunit 1 isoform X4 [Nasonia vitripennis]	Q33DR2|score:799|Decaprenyl-diphosphate synthase subunit 1	PF00348: Polyprenyl synthetase; 57-314	no	no	l	l	0.436643	0.00199833	0.405727	0.0284694	0.577899	1.27241e-06	0.473423	0.0101563
EMLSAT00000006808	ODN02983|score:508|MKRN2 opposite strand protein [Orchesella cincta]	H3BPM6|score:276|MKRN2 opposite strand protein	-	no	no	h	H	0.519045	0.000850854	0.473694	0.0174265	0.368304	0.0125155	0.453681	0.0102643
EMLSAT00000000355	AII16492|score:1111|cathepsin D, partial [Paracyclopina nana]	O93428|score:992|Cathepsin D	PF00026: Eukaryotic aspartyl protease; 65-390	yes	yes	l	H	0.199359	0.00630145	0.393142	0.0245155	0.65031	4.95268e-05	0.41427	0.0102888
EMLSAT00000001446	-	-	-	no	NN	l	H	0.823596	0.00312608	0.996599	0.0266212	0.737126	0.00241642	0.85244	0.0107212
EMLSAT00000005153	ACO12474|score:1252|YIPF6 [Lepeophtheirus salmonis]	Q28CH8|score:479|Protein YIPF6	PF04893: Yip1 domain; 90-219	yes	no	h	h	0.401918	3.10051e-09	0.315483	0.00128707	0.264199	0.0309014	0.3272	0.0107295
EMLSAT00000006278	ACO11819|score:2208|Aspartate aminotransferase, cytoplasmic [Lepeophtheirus salmonis]	P05201|score:1362|Aspartate aminotransferase, cytoplasmic	PF00155: Aminotransferase class I and II; 373-744	no	no	h	H	0.400527	1.0474e-08	0.370209	6.19573e-06	0.256147	0.0322201	0.342295	0.0107421
EMLSAT00000009497	ADD38165|score:530|Transmembrane protein 14C [Lepeophtheirus salmonis]	Q9P0S9|score:241|Transmembrane protein 14C	PF03647: Transmembrane proteins 14C; 3-96	yes	NN	l	h	0.687602	2.29341e-13	0.392048	0.0323845	0.62462	6.37047e-06	0.56809	0.0107969
EMLSAT00000011248	ADD38289|score:483|Gamma-crystallin A [Lepeophtheirus salmonis]	Q9Y4K1|score:132|Absent in melanoma 1 protein	PF00030: Beta/Gamma crystallin; 26-107, PF00030: Beta/Gamma crystallin; 120-180,	yes	yes	h	H	0.678167	1.8817e-05	0.518604	0.025904	0.469983	0.00655162	0.555585	0.0108248
EMLSAT00000000580	ABU41100|score:947|serine proteinase [Lepeophtheirus salmonis]	P21902|score:228|Proclotting enzyme	PF00089: Trypsin; 234-315, PF00089: Trypsin; 35-229, PF00089: Trypsin; 316-400	yes	yes	h	H	0.358911	2.87689e-05	0.507793	0.0329703	0.635511	1.47148e-05	0.500738	0.0110046
EMLSAT00000012941	ACO10316|score:946|PCTP-like protein [Caligus rogercresseyi]	Q9Y365|score:491|PCTP-like protein	PF01852: START domain; 10-174	no	no	h	l	0.223001	0.00428185	0.383324	0.0241532	0.265517	0.00522906	0.290614	0.0112214
EMLSAT00000003009	ADD38705|score:1195|Tissue factor pathway inhibitor [Lepeophtheirus salmonis]	P10646|score:277|Tissue factor pathway inhibitor	PF00014: Kunitz/Bovine pancreatic trypsin inhibitor domain; 137-187, PF00014: Kunitz/Bovine pancreatic trypsin inhibitor domain; 202-254,	no	no	l	h	0.498518	1.36375e-13	0.525047	0.00905196	0.214469	0.0246747	0.412678	0.0112422
EMLSAT00000002275	ADM53739|score:2038|cathepsin L2 precursor [Lepeophtheirus salmonis]	Q9LXW3|score:479|Probable cysteine protease RDL3	PF08246: Cathepsin propeptide inhibitor domain (I29); 416-473, PF08246: Cathepsin propeptide inhibitor domain (I29); 31-88, PF08246: Cathepsin propeptide inhibitor domain (I29); 772-829, PF08246: Cathepsin propeptide inhibitor domain (I29); 1077-1134, PF00112: Papain family cysteine protease; 870-1029, PF00112: Papain family cysteine protease; 119-342, PF00112: Papain family cysteine protease; 11…	yes	yes	h	l	0.576465	1.32288e-12	0.62946	3.20067e-05	0.397395	0.0338816	0.53444	0.0113045
EMLSAT00000007138	KRT86264|score:3265|hypothetical protein AMK59_582 [Oryctes borbonicus]	Q9XTL9|score:3185|Glycogen phosphorylase	PF00343: Carbohydrate phosphorylase; 109-824	no	no	H	H	0.224264	0.0173503	0.220657	0.00351557	0.32234	0.0134365	0.255754	0.0114341
EMLSAT00000012077	KDR23005|score:1323|Hexosaminidase domain-containing protein [Zootermopsis nevadensis]	Q8WVB3|score:716|Hexosaminidase D	PF00728: Glycosyl hydrolase family 20, catalytic domain; 242-389	no	no	h	h	0.583536	0.00913341	0.691907	0.0253136	0.875478	1.76777e-06	0.716974	0.0114829
EMLSAT00000013078	ACO15479|score:828|ADP-ribosylation factor GTPase-activating protein 1 [Caligus clemensi]	Q9EPJ9|score:217|ADP-ribosylation factor GTPase-activating protein 1	-	yes	yes	h	h	0.25168	0.0189973	0.183109	0.0146459	0.277485	0.00175637	0.237425	0.0117999
EMLSAT00000002147	-	-	-	no	no	l	H	0.571788	0.00938226	0.657984	0.000537102	0.206674	0.0256503	0.478815	0.0118565
EMLSAT00000007569	ACO12207|score:227|ZK643.6 precursor [Lepeophtheirus salmonis]	-	PF01549: ShK domain-like; 1-12, PF01549: ShK domain-like; 16-51,	no	NN	L	H	0.390849	0.036963	0.854218	0.000561924	0.601791	7.60183e-05	0.615619	0.0125336
EMLSAT00000008106	ACO12058|score:1999|Golgi reassembly-stacking protein 2 [Lepeophtheirus salmonis]	Q9H8Y8|score:841|Golgi reassembly-stacking protein 2	PF13894: C2H2-type zinc finger; 718-741, PF13894: C2H2-type zinc finger; 552-575, PF13894: C2H2-type zinc finger; 287-311, PF13894: C2H2-type zinc finger; 372-393, PF13894: C2H2-type zinc finger; 750-773, PF04495: GRASP55/65 PDZ-like domain; 852-987	yes	no	h	h	0.410573	9.40605e-06	0.257584	0.0370427	0.284982	0.000601164	0.317713	0.0125511
EMLSAT00000001486	ACO10574|score:345|transport protein Sec61 subunit gamma [Caligus rogercresseyi]	Q962X7|score:321|Protein transport protein Sec61 subunit gamma [Branchiostoma belcheri]	PF00584: SecE/Sec61-gamma subunits of protein translocation complex; 11-66	yes	no	l	h	0.283467	0.0189868	0.406821	0.0188426	0.699664	1.23637e-06	0.463317	0.0126102
EMLSAT00000003001	-	-	-	no	NN	h	l	0.292318	0.0168305	0.3931	0.00206327	0.382643	0.0196157	0.35602	0.0128365
EMLSAT00000010652	ACO11992|score:1104|Vacuolar proton pump subunit D [Lepeophtheirus salmonis]	Q9V7D2|score:877|V-type proton ATPase subunit D 1	PF01813: ATP synthase subunit D; 17-211	yes	no	l	l	0.416658	1.09327e-08	0.322412	0.00464276	0.212532	0.034834	0.317201	0.0131589
EMLSAT00000010462	JAN71613|score:552|Chitin deacetylase 9 [Daphnia magna]	-	-	yes	yes	h	H	0.353407	3.00359e-05	0.595633	0.00233869	0.410832	0.0374323	0.453291	0.013267
EMLSAT00000009302	-	-	-	no	no	h	l	0.367953	0.0137806	0.668898	0.0185401	0.579977	0.00819456	0.538943	0.0135051
EMLSAT00000013004	ANQ45198|score:3976|hormone receptor 38 [Lepeophtheirus salmonis salmonis]	P49869|score:1256|Probable nuclear hormone receptor HR38	PF00105: Zinc finger, C4 type (two domains); 408-476, PF00104: Ligand-binding domain of nuclear hormone receptor; 553-730,	no	NN	h	l	0.567628	0.0359077	0.661203	0.000459891	0.644279	0.00419313	0.62437	0.0135202
EMLSAT00000008028	ACO12176|score:1088|MFS-type transporter C20orf59 [Lepeophtheirus salmonis]	Q9BYT1|score:328|Solute carrier family 17 member 9	PF07690: Major Facilitator Superfamily; 41-247	no	no	l	l	0.239677	0.0124958	0.405983	0.0216384	0.36676	0.00676659	0.337474	0.0136336
EMLSAT00000009828	ABU41074|score:302|phospholipid-hydroperoxide glutathione peroxidase, partial [Lepeophtheirus salmonis]	Q00277|score:118|Glutathione peroxidase	PF00255: Glutathione peroxidase; 28-58	yes	yes	h	L	0.333441	0.0418091	0.761067	2.59114e-06	0.788621	0.00076068	0.62771	0.0141908
EMLSAT00000011111	ADD24416|score:1153|V-type proton ATPase subunit E [Lepeophtheirus salmonis]	P31402|score:788|V-type proton ATPase subunit E	PF01991: ATP synthase (E/31 kDa) subunit; 18-216	yes	no	h	l	0.231512	2.82931e-05	0.276836	0.022209	0.195171	0.0219402	0.234506	0.0147258
EMLSAT00000007487	XP_014246403|score:211|PREDICTED: single-pass membrane and coiled-coil domain-containing protein 4 homolog [Cimex lectularius]	Q8SY72|score:153|Single-pass membrane and coiled-coil domain-containing protein 4 homolog	PF15012: Domain of unknown function (DUF4519); 1-55	yes	NN	h	h	0.652971	3.27036e-07	0.43824	0.031046	0.416385	0.0131334	0.502532	0.0147266
EMLSAT00000004751	JAN91951|score:1207|Sodium-dependent phosphate transporter [Daphnia magna]	Q9NRA2|score:758|Sialin	PF07690: Major Facilitator Superfamily; 47-387	no	no	H	H	0.399961	0.00101887	0.47622	2.66176e-06	0.370806	0.0433397	0.415663	0.0147871
EMLSAT00000007803	KZS19652|score:695|Uncharacterized protein APZ42_013805 [Daphnia magna]	Q02527|score:586|Beta-1,4-mannosyl-glycoprotein 4-beta-N-acetylglucosaminyltransferase	PF04724: Glycosyltransferase family 17; 20-340	no	NN	L	H	0.456217	0.0147448	0.796573	0.000338773	0.851004	0.0294038	0.701265	0.0148291
EMLSAT00000010554	ACO12895|score:2261|Carboxypeptidase B [Lepeophtheirus salmonis]	P04069|score:640|Carboxypeptidase B	PF00246: Zinc carboxypeptidase; 133-408, PF02244: Carboxypeptidase activation peptide; 41-106,	yes	yes	h	H	0.230727	0.0337243	0.526352	0.00464444	0.472345	0.00627246	0.409808	0.0148804
EMLSAT00000009881	-	-	-	no	NN	h	l	0.384886	4.68709e-05	0.514748	0.000195858	0.332222	0.0451619	0.410619	0.0151349
EMLSAT00000007947	-	-	-	no	no	h	h	0.676664	5.67379e-14	0.553184	2.89858e-05	0.261104	0.0457236	0.496984	0.0152509
EMLSAT00000003806	ADD24431|score:1512|Sorting nexin-32 [Lepeophtheirus salmonis]	Q5R613|score:1167|Sorting nexin-6	PF09325: Vps5 C terminal like; 172-384, PF00787: PX domain; 19-158,	no	no	h	l	0.30803	0.000202749	0.253717	0.015	0.221766	0.0308877	0.261171	0.0153635
EMLSAT00000009830	ADD24059|score:927|Glutathione S-transferase 1, isoform D [Lepeophtheirus salmonis]	P20432|score:326|Glutathione S-transferase D1	PF02798: Glutathione S-transferase, N-terminal domain; 19-75, PF00043: Glutathione S-transferase, C-terminal domain; 248-318,	no	no	l	H	0.206397	0.00648789	0.217872	0.039527	0.543	0.000137934	0.322423	0.0153843
EMLSAT00000001665	-	-	-	no	NN	h	l	0.696319	0.000335663	0.453048	0.0462813	0.571567	2.71268e-05	0.573645	0.015548
EMLSAT00000007083	-	-	-	no	no	h	H	0.477513	0.0446848	0.93293	0.000535932	0.855614	0.00143475	0.755352	0.0155518
EMLSAT00000004208	XP_013779856|score:507|PREDICTED: ralBP1-associated Eps domain-containing protein 1-like [Limulus polyphemus]	Q96D71|score:309|RalBP1-associated Eps domain-containing protein 1	PF12763: Cytoskeletal-regulatory complex EF hand; 123-204	no	no	l	h	0.31483	0.000769876	0.241675	0.0466291	0.41708	2.76377e-07	0.324528	0.0157997
EMLSAT00000008151	EFX90035|score:1444|hypothetical protein DAPPUDRAFT_300090 [Daphnia pulex]	Q8BHN5|score:827|RNA-binding protein 45	PF00076: RNA recognition motif. (a.k.a. RRM, RBD, or RNP domain); 148-204, PF00076: RNA recognition motif. (a.k.a. RRM, RBD, or RNP domain); 55-115,	no	NN	l	l	0.242248	0.0265723	0.384192	0.00238605	0.286959	0.0188551	0.304466	0.0159378
EMLSAT00000008812	AJD87505|score:2288|chitinase 1 [Lepeophtheirus salmonis salmonis]	Q6RY07|score:817|Acidic mammalian chitinase	PF00704: Glycosyl hydrolases family 18; 27-384	yes	yes	h	L	0.265224	0.00193359	0.482793	0.000349005	0.350092	0.0476276	0.366036	0.0166367
EMLSAT00000011583	XP_005191622|score:141|PREDICTED: uncharacterized protein LOC101895980 [Musca domestica]	-	-	no	NN	l	h	0.530391	0.0176612	0.68593	0.00019431	0.605822	0.032532	0.607381	0.0167958
EMLSAT00000006272	AAL28589|score:299|HL08023p [Drosophila melanogaster]	-	PF02958: Ecdysteroid kinase; 72-350	yes	yes	h	H	0.501426	0.0206972	0.823889	0.00497736	0.561495	0.0247593	0.628937	0.0168113
EMLSAT00000008564	ABU41106|score:257|hypothetical protein [Lepeophtheirus salmonis]	-	-	yes	NN	h	H	0.82949	0.00191308	0.613492	0.0343726	0.706835	0.0145512	0.716606	0.0169456
EMLSAT00000001613	XP_018319759|score:1429|PREDICTED: BTB/POZ domain-containing protein 6 isoform X1 [Agrilus planipennis]	P58545|score:1258|BTB/POZ domain-containing protein 3	PF00651: BTB/POZ domain; 139-221, PF07707: BTB And C-terminal Kelch; 234-303, PF08005: PHR domain; 382-510	no	NN	h	l	0.437038	0.000751955	0.310173	0.0407279	0.431602	0.00968618	0.392938	0.0170553
EMLSAT00000008714	ADD38502|score:989|DnaJ homolog subfamily C member 12 [Lepeophtheirus salmonis]	Q9UKB3|score:285|DnaJ homolog subfamily C member 12	PF00226: DnaJ domain; 16-78	no	no	h	h	0.546221	0.00880927	0.490688	0.0383438	0.817431	0.00437422	0.618114	0.0171758
EMLSAT00000005968	-	-	-	no	no	l	H	0.305469	0.0156594	0.313878	0.036428	0.794788	2.25789e-05	0.471378	0.01737
EMLSAT00000010913	ACO11906|score:2427|Solute carrier family 2, facilitated glucose transporter member 4 [Lepeophtheirus salmonis]	Q8IRI6|score:1035|Glucose transporter type 1	PF00083: Sugar (and other) transporter; 12-450	no	no	h	l	0.323639	0.0342084	0.360192	0.0147858	0.279058	0.0031988	0.320963	0.0173977
EMLSAT00000005897	ERG80496|score:568|cell-death-related nuclease 7 [Ascaris suum]	P34508|score:503|Cell death-related nuclease 6	PF03265: Deoxyribonuclease II; 24-352	no	no	h	l	0.305148	1.59947e-05	0.187637	0.0269537	0.193982	0.0266855	0.228922	0.0178851
EMLSAT00000001093	XP_011429993|score:1344|PREDICTED: putative aminopeptidase W07G4.4 [Crassostrea gigas]	Q27245|score:971|Putative aminopeptidase W07G4.4	PF00883: Cytosol aminopeptidase family, catalytic domain; 656-967, PF09429: WW domain binding protein 11; 12-93,	yes	yes	l	l	0.256558	0.000109205	0.285646	0.00629606	0.250394	0.0492127	0.264199	0.0185393
EMLSAT00000005668	ACO11093|score:775|ES1 protein homolog, mitochondrial precursor [Caligus rogercresseyi]	P56571|score:305|ES1 protein homolog, mitochondrial	-	no	no	h	H	0.343633	0.0343376	0.537181	0.0215613	0.494644	1.38289e-05	0.458486	0.0186376
EMLSAT00000007467	-	-	PF05444: Protein of unknown function (DUF753); 26-102	no	no	l	l	0.625732	1.27806e-05	0.437555	0.00869502	0.304398	0.0478478	0.455895	0.0188519
EMLSAT00000002119	ACO12138|score:1330|WW domain-binding protein 2 [Lepeophtheirus salmonis]	Q969T9|score:297|WW domain-binding protein 2	PF02893: GRAM domain; 40-81, PF10349: WW-domain ligand protein; 98-196,	no	no	h	h	0.357674	1.07208e-12	0.227275	0.046944	0.253213	0.0101742	0.279387	0.0190394
EMLSAT00000012020	XP_013783549|score:637|PREDICTED: neuferricin-like [Limulus polyphemus]	Q28FI8|score:582|Neuferricin	PF00173: Cytochrome b5-like Heme/Steroid binding domain; 190-285, PF05019: Coenzyme Q (ubiquinone) biosynthesis protein Coq4; 7-90,	no	NN	l	l	0.171919	0.0460877	0.271939	0.0114871	0.416601	0.000297178	0.286819	0.0192906
EMLSAT00000002678	ADD38873|score:1384|14-3-3 protein epsilon [Lepeophtheirus salmonis]	P92177|score:1125|14-3-3 protein epsilon	PF00244: 14-3-3 protein; 81-315	no	no	l	l	0.455946	4.98139e-06	0.228462	0.0264389	0.202102	0.0314567	0.295503	0.0193002
EMLSAT00000002801	XP_015592754|score:819|PREDICTED: dnaJ homolog subfamily C member 1 [Cephus cinctus]	P34454|score:635|Uncharacterized protein F54F2.9	PF00226: DnaJ domain; 77-138	yes	no	h	h	0.389662	0.00259275	0.327461	0.0452789	0.317221	0.0100542	0.344782	0.0193086
EMLSAT00000010348	ACO11813|score:1046|Uricase [Lepeophtheirus salmonis]	P22673|score:454|Uricase	PF01014: Uricase; 22-145	yes	no	h	H	0.445294	0.0488149	0.56836	0.00977838	0.929474	3.39063e-05	0.647709	0.0195424
EMLSAT00000000329	ADD38286|score:600|LYR motif-containing protein 5 [Lepeophtheirus salmonis]	B5FXA0|score:227|Electron transfer flavoprotein regulatory factor 1	PF05347: Complex 1 protein (LYR family); 36-86, PF13232: Complex1_LYR-like; 36-87,	no	no	h	h	0.290284	0.026013	0.504033	0.034171	0.672253	1.39682e-06	0.488857	0.0200618
EMLSAT00000005534	ACO11182|score:742|Decaprenyl-diphosphate synthase subunit 2 [Caligus rogercresseyi]	Q86YH6|score:325|Decaprenyl-diphosphate synthase subunit 2	-	no	NN	l	L	0.456754	0.0161437	0.498811	0.00507672	0.503259	0.0392721	0.486275	0.0201642
EMLSAT00000009736	ACO12387|score:960|Signal peptidase complex subunit 3 [Lepeophtheirus salmonis]	Q9VCA9|score:658|Signal peptidase complex subunit 3	PF04573: Signal peptidase subunit; 1-175	yes	no	l	h	0.267169	8.40559e-07	0.281705	0.0483947	0.340702	0.0143123	0.296526	0.0209026
EMLSAT00000009209	XP_015821731|score:773|PREDICTED: ATP-dependent (S)-NAD(P)H-hydrate dehydratase isoform X1 [Nothobranchius furzeri]	Q9CZ42|score:764|ATP-dependent (S)-NAD(P)H-hydrate dehydratase	PF01256: Carbohydrate kinase; 35-287	yes	no	h	h	0.265584	0.0325498	0.363849	0.00151942	0.354645	0.0289084	0.328026	0.0209925
EMLSAT00000009143	ACO13182|score:1013|Peflin [Lepeophtheirus salmonis]	Q9UBV8|score:350|Peflin	PF13202: EF hand; 159-175, PF13405: EF-hand domain; 134-157, PF13833: EF-hand domain pair; 79-127, PF13499: EF-hand domain pair; 185-237	yes	yes	l	l	0.151941	0.00880927	0.106873	0.0459168	0.190492	0.00833184	0.149769	0.0210193
EMLSAT00000004674	KZS20058|score:416|Pdz domain protein arc [Daphnia magna]	Q9QZR8|score:234|PDZ domain-containing protein 2	PF00595: PDZ domain (Also known as DHR or GLGF); 379-453, PF00595: PDZ domain (Also known as DHR or GLGF); 537-620,	no	NN	h	h	0.744328	0.00299709	0.645777	0.0231765	0.434756	0.0410313	0.608287	0.0224016
EMLSAT00000004098	-	-	-	no	NN	h	H	0.530775	0.00665653	0.4495	0.0252347	0.546632	0.036341	0.508969	0.0227441
EMLSAT00000008487	JAN57805|score:1156|Beta-hexosaminidase subunit alpha [Daphnia magna]	Q5RC84|score:1006|Beta-hexosaminidase subunit alpha	PF14845: beta-acetyl hexosaminidase like; 47-175, PF00728: Glycosyl hydrolase family 20, catalytic domain; 196-518,	no	NN	h	l	0.699175	0.0269633	0.987368	0.00581814	0.902721	0.037454	0.863088	0.0234118
EMLSAT00000003932	-	-	-	yes	yes	h	L	0.361822	0.00521423	0.297787	0.0204099	0.269574	0.0489206	0.309728	0.0248482
EMLSAT00000004819	ADD38239|score:918|protein F13E6.1 [Lepeophtheirus salmonis]	P55326|score:218|Uncharacterized protein F13E6.1	PF04201: Tumour protein D52 family; 36-150	no	no	h	h	0.322771	3.0038e-06	0.231548	0.0330413	0.189184	0.0428786	0.247835	0.0253076
EMLSAT00000005882	ABU41050|score:1217|serine proteinase [Lepeophtheirus salmonis]	Q7RTY7|score:377|Ovochymase-1	PF00089: Trypsin; 37-271	yes	yes	h	H	0.200074	0.00282648	0.371877	0.0449681	0.356639	0.0303549	0.30953	0.0260498
EMLSAT00000007541	XP_970835|score:1472|PREDICTED: retinal dehydrogenase 1 [Tribolium castaneum]	P86886|score:1354|Retinal dehydrogenase 1	PF00171: Aldehyde dehydrogenase family; 21-358, PF00171: Aldehyde dehydrogenase family; 362-490,	yes	yes	l	H	0.436266	0.0402153	0.66824	2.11861e-08	0.524357	0.0384539	0.542955	0.0262231
