# Supplementary material for: Host gill attachment causes blood-feeding by the salmon louse (Lepeophtheirus salmonis) chalimus larvae and alters parasite development and transcriptome
Source: Parasit Vectors. 2020 May 6;13:225. doi: 10.1186/s13071-020-04096-0 (PMC7201535; doi:10.1186/s13071-020-04096-0)
Supplement: Supplementary file 5 — Additional file 5: Table S5. Genes differentially expressed in all 3 samplings (DESeq2, Padj < 0.05). Higher expressed in lice sampled from skin. [file 13071_2020_4096_MOESM5_ESM.xlsx]

## Sheet: suppl tab S5
Additional Table S5
Genes differentially expressed in all 3 samplings (DESeq2, padj<0.05).
Higher expressed in lice sampled from skin
*compared with tissue data from LiceBase; compared to all other tissues except antenna adult male. Bold if on average over 100 times higher expressed
** compared to data from a microarray study for investigation of genexpression in different tissues (gut adult female, gut adult male, ovaries, testis, subcuticular tissue and brain) (Edvardsen et al, 2014)
***compared with developmental data published in (Eichner et al, 2018)
****compared with stage data from LiceBase
H: at least 2 times higher; h: less than 2 times higher
L: at least 2 times lower, l: less than 2 times lower
EMLSAT	best NR blast hit	best Swissprot hit	Pfam-domain	highest in intestine *	highest in intestine **	higher/lower in pad1 than ch2 ***	higher/lower after attachment ****	log2FC 10dpi Exp1	padj 10dpi Exp1	log2FC 10dpi Exp2	padj 10dpi Exp2	log2FC 18dpi Exp2	padj 18dpi Exp2	AVG log2 fold change	AVG padj
EMLSAT00000009920	-	-	-	no	no	h	H	-6.47739	4.64755e-15	-7.50789	1.2239e-11	-1.66439	1.20148e-08	-5.21656	4.00901e-09
EMLSAT00000002917	AOT99606|score:328|FNII1 [Lepeophtheirus salmonis]	P33434|score:144|72 kDa type IV collagenase	PF00040: Fibronectin type II domain; 179-220, PF00040: Fibronectin type II domain; 243-284,	no	no	h	H	-1.04266	3.30858e-12	-1.25613	1.22767e-07	-1.89917	3.04152e-10	-1.39932	4.10248e-08
EMLSAT00000003373	AOT99606|score:266|FNII1 [Lepeophtheirus salmonis]	P41245|score:135|Matrix metalloproteinase-9	PF00040: Fibronectin type II domain; 2-43, PF00040: Fibronectin type II domain; 58-88,	yes	no	h	H	-2.91768	2.18027e-21	-3.51473	1.74438e-15	-1.43503	6.88416e-07	-2.62248	2.29472e-07
EMLSAT00000008983	-	-	-	no	NN	L	H	-2.94027	2.47437e-07	-4.92974	2.40858e-54	-3.31036	2.42019e-06	-3.72679	8.89209e-07
EMLSAT00000010149	AOT99606|score:344|FNII1 [Lepeophtheirus salmonis]	P33434|score:202|72 kDa type IV collagenase	PF00040: Fibronectin type II domain; 683-724, PF00040: Fibronectin type II domain; 555-596, PF00040: Fibronectin type II domain; 619-660	no	no	l	H	-2.45758	5.48239e-42	-2.61028	2.10749e-26	-1.41698	4.35816e-06	-2.16161	1.45272e-06
EMLSAT00000002497	AOT99606|score:213|FNII1 [Lepeophtheirus salmonis]	-	PF00040: Fibronectin type II domain; 285-322, PF00040: Fibronectin type II domain; 217-247,	no	no	h	H	-3.73186	6.0957e-77	-4.8659	4.5618e-38	-2.14875	9.41299e-06	-3.58217	3.13766e-06
EMLSAT00000011983	ABU41084|score:1386|hypothetical protein [Lepeophtheirus salmonis]	-	-	Yes	no	h	H	-1.52674	1.01515e-05	-1.95978	5.29102e-19	-1.2404	0.00017293	-1.57564	6.10272e-05
EMLSAT00000011985	ABU41084|score:1397|hypothetical protein [Lepeophtheirus salmonis]	-	-	Yes	no	h	H	-1.68947	1.29507e-06	-2.13884	3.30954e-18	-1.20513	0.000717807	-1.67782	0.000239701
EMLSAT00000003874	-	-	-	no	NN	h	H	-2.49104	4.17086e-56	-2.72208	3.30536e-19	-1.51124	0.000832124	-2.24145	0.000277375
EMLSAT00000006861	-	-	-	no	NN	l	H	-1.58049	0.000319488	-2.46034	0.000858389	-1.4107	0.000269357	-1.81718	0.000482411
EMLSAT00000002496	-	-	-	yes	NN	h	H	-1.16661	8.25267e-19	-1.1744	0.00123387	-2.44322	0.000129002	-1.59474	0.000454291
EMLSAT00000001116	AIZ68325|score:2380|peroxinectin [Caligus rogercresseyi]	Q9VEG6|score:937|Chorion peroxidase	PF03098: Animal haem peroxidase; 161-686	yes	no	h	H	-1.80402	7.10258e-05	-2.03768	6.43828e-08	-2.37404	0.00181571	-2.07192	0.000628934
EMLSAT00000007109	ADD24094|score:655|protein ZK643.6 [Lepeophtheirus salmonis]	-	PF01549: ShK domain-like; 114-146, PF01549: ShK domain-like; 158-190, PF01549: ShK domain-like; 81-111	no	NN	L	H	-1.96298	0.000512295	-2.04148	3.76231e-08	-1.69896	0.00149953	-1.90114	0.000670622
EMLSAT00000008603	-	-	-	no	NN	h	H	-1.00477	1.24512e-08	-1.06205	0.00202578	-1.99039	6.87747e-08	-1.3524	0.000675286
EMLSAT00000008486	-	-	-	no	NN	l	l	-1.18528	2.45076e-08	-1.04864	6.66425e-05	-1.04033	0.0023488	-1.09142	0.000805154
EMLSAT00000000582	-	-	-	no	NN	L	H	-5.15082	1.50065e-18	-6.58694	2.73037e-20	-1.86071	0.00321093	-4.53282	0.00107031
EMLSAT00000003291	ADD38799|score:1376|Inosine-uridine preferring nucleoside hydrolase [Lepeophtheirus salmonis]	Q9SJM7|score:313|Uridine nucleosidase 1	PF01156: Inosine-uridine preferring nucleoside hydrolase; 257-405, PF01156: Inosine-uridine preferring nucleoside hydrolase; 5-256,	no	no	h	H	-0.933147	1.71977e-05	-1.14201	4.05061e-17	-1.23684	1.64359e-05	-1.104	1.12112e-05
EMLSAT00000007696	XP_019881534|score:352|PREDICTED: uncharacterized protein LOC109609325 [Aethina tumida]	Q27757|score:292|Luciferin 4-monooxygenase	PF13193: AMP-binding enzyme C-terminal domain; 463-543, PF00501: AMP-binding enzyme; 66-454,	no	NN	h	H	-0.724614	0.00241514	-1.10117	0.000303835	-1.52135	0.000980215	-1.11571	0.00123306
EMLSAT00000008914	AOT99606|score:489|FNII1 [Lepeophtheirus salmonis]	P14780|score:183|Matrix metalloproteinase-9	PF00040: Fibronectin type II domain; 132-162, PF00040: Fibronectin type II domain; 188-221, PF00040: Fibronectin type II domain; 315-346	no	NN	h	H	-0.9537	9.61208e-10	-0.817222	0.00229261	-1.51399	1.66245e-12	-1.09497	0.000764204
EMLSAT00000008591	XP_002117403|score:589|hypothetical protein TRIADDRAFT_61435 [Trichoplax adhaerens]	-	PF03351: DOMON domain; 205-268, PF03351: DOMON domain; 323-440,	no	no	h	l	-0.874431	0.0023804	-1.1896	0.000223996	-1.67692	0.00135622	-1.24698	0.00132021
EMLSAT00000004988	ACO12798|score:922|Serine protease easter precursor [Lepeophtheirus salmonis]	Q9V3Z2|score:383|Serine protease 7	PF00089: Trypsin; 135-403	no	no	h	H	-1.10488	0.0015094	-1.47116	6.48174e-05	-0.708542	0.00796019	-1.09486	0.00317814
EMLSAT00000006958	XP_011870234|score:422|PREDICTED: uncharacterized protein LOC105563336 [Vollenhovia emeryi]	A7LCJ2|score:195|Phospholipase A2 A2-actitoxin-Ucs2a	PF00068: Phospholipase A2; 79-188	no	NN	l	L	-1.0689	0.016926	-1.43746	0.000547849	-1.07143	0.00156157	-1.1926	0.00634514
EMLSAT00000009224	AIL94172|score:1388|cytochrome P450 CYP314A1 [Tigriopus japonicus]	Q9VUF8|score:796|Ecdysone 20-monooxygenase	PF00067: Cytochrome P450; 70-534	no	NN	h	l	-1.12562	0.0098976	-1.70876	0.0124801	-1.89044	0.000160425	-1.57494	0.00751269
EMLSAT00000002013	XP_015111047|score:1134|PREDICTED: membrane metallo-endopeptidase-like 1 isoform X3 [Diachasma alloeum]	Q4PZA2|score:741|Endothelin-converting enzyme 1	PF01431: Peptidase family M13; 407-614, PF05649: Peptidase family M13; 49-146, PF05649: Peptidase family M13; 161-346	no	NN	L	H	-1.17846	4.07605e-07	-1.11943	0.00515471	-1.17923	0.0174357	-1.15904	0.00753028
EMLSAT00000002455	XP_015126875|score:694|PREDICTED: protein tramtrack, beta isoform-like isoform X3 [Diachasma alloeum]	P42282|score:495|Protein tramtrack, alpha isoform	PF00651: BTB/POZ domain; 25-122, PF00096: Zinc finger, C2H2 type; 525-548, PF00096: Zinc finger, C2H2 type; 496-519	no	no	l	L	-1.3489	0.0248109	-2.19208	0.000386051	-1.65401	0.00627988	-1.73167	0.0104923
EMLSAT00000006178	AOT99606|score:239|FNII1 [Lepeophtheirus salmonis]	P33436|score:153|72 kDa type IV collagenase	PF00040: Fibronectin type II domain; 22-63, PF00040: Fibronectin type II domain; 78-111,	no	NN	l	L	-1.05266	0.0137211	-1.33656	0.0136696	-1.2491	0.0254206	-1.21278	0.0176038
EMLSAT00000012127	XP_015267794|score:219|PREDICTED: zinc finger protein 345-like [Gekko japonicus]	P17010|score:155|Zinc finger X-chromosomal protein	PF00096: Zinc finger, C2H2 type; 600-620, PF00651: BTB/POZ domain; 25-130,	lowest	NN	l	l	-0.684231	0.0188614	-1.13311	0.0101552	-1.36594	1.44652e-06	-1.06109	0.00967267
EMLSAT00000012948	JAT17770|score:458|hypothetical protein g.16520 [Graphocephala atropunctata]	Q28623|score:398|Sarcolemmal membrane-associated protein	PF00498: FHA domain; 30-105, PF00089: Trypsin; 1047-1275,	no	no	h	h	-0.879046	0.033786	-1.27202	0.000946658	-1.34653	3.42923e-05	-1.16587	0.011589
EMLSAT00000007500	ACO15109|score:690|Alpha-1,3-fucosyltransferase [Caligus clemensi]	Q9VUL9|score:311|Glycoprotein 3-alpha-L-fucosyltransferase A	PF00852: Glycosyltransferase family 10 (fucosyltransferase); 57-385	no	NN	h	H	-1.07264	0.0014143	-1.54018	0.0075141	-0.947682	0.012582	-1.18684	0.00717015
EMLSAT00000008367	XP_002433572|score:650|7 transmembrane receptor, putative [Ixodes scapularis]	Q11082|score:369|Probable G-protein coupled receptor B0563.6	PF00001: 7 transmembrane receptor (rhodopsin family); 53-281	no	NN	l	L	-1.09994	0.00140267	-1.02012	0.0112521	-0.982483	0.00999049	-1.03418	0.00754844
EMLSAT00000011131	ABU41053|score:1095|metalloproteinase [Lepeophtheirus salmonis]	P31579|score:353|Low choriolytic enzyme	PF01400: Astacin (Peptidase family M12A); 222-281, PF01400: Astacin (Peptidase family M12A); 67-190,	no	no	h	H	-2.23494	7.86604e-22	-2.41587	1.0665e-13	-0.853969	0.022721	-1.83493	0.00757367
EMLSAT00000008969	-	-	-	no	NN	l	H	-1.11538	0.00997209	-1.83058	0.00698247	-0.844559	0.0212715	-1.26351	0.012742
EMLSAT00000001634	XP_012252589|score:1524|PREDICTED: excitatory amino acid transporter 1-like [Athalia rosae]	P31597|score:1100|Excitatory amino acid transporter 3	PF00375: Sodium:dicarboxylate symporter family; 18-454	no	NN	l	l	-0.395688	0.000144542	-0.55166	9.02411e-06	-1.48609	5.36563e-12	-0.811145	5.11887e-05
EMLSAT00000009873	XP_013383226|score:4040|PREDICTED: sushi, von Willebrand factor type A, EGF and pentraxin domain-containing protein 1-like [Lingula anatina]	P0C6B8|score:3469|Sushi, von Willebrand factor type A, EGF and pentraxin domain-containing protein 1	PF00084: Sushi domain (SCR repeat); 3356-3399, PF00084: Sushi domain (SCR repeat); 2716-2770, PF00084: Sushi domain (SCR repeat); 1886-1931, PF00084: Sushi domain (SCR repeat); 2073-2116, PF00084: Sushi domain (SCR repeat); 3056-3113, PF00084: Sushi domain (SCR repeat); 3228-3281, PF00084: Sushi domain (SCR repeat); 295-351, PF00084: Sushi domain (SCR repeat); 2302-2356, PF00084: Sushi domain (SC…	lowest	NN	h	H	-1.00327	3.41347e-15	-1.07484	1.45233e-15	-0.839059	3.28567e-05	-0.972386	1.09522e-05
EMLSAT00000005590	XP_013790041|score:400|PREDICTED: A disintegrin and metalloproteinase with thrombospondin motifs 7-like isoform X2 [Limulus polyphemus]	Q9H324|score:376|A disintegrin and metalloproteinase with thrombospondin motifs 10	PF01421: Reprolysin (M12B) family zinc metalloprotease; 30-148	no	NN	h	h	-0.739767	7.78811e-17	-0.729879	5.80482e-08	-0.513721	7.31311e-06	-0.661122	2.45705e-06
EMLSAT00000001502	XP_009173485|score:345|hypothetical protein T265_09208 [Opisthorchis viverrini]	A2ARV4|score:261|Low-density lipoprotein receptor-related protein 2	PF13895: Immunoglobulin domain; 259-324, PF13895: Immunoglobulin domain; 539-609, PF00050: Kazal-type serine protease inhibitor domain; 616-663, PF07648: Kazal-type serine protease inhibitor domain; 345-383, PF00057: Low-density lipoprotein receptor domain class A; 164-200, PF00057: Low-density lipoprotein receptor domain class A; 204-240, PF00057: Low-density lipoprotein receptor domain class A;…	yes	NN	l	l	-0.510336	2.94565e-15	-0.62456	7.74784e-09	-0.443269	1.08698e-05	-0.526055	3.62585e-06
EMLSAT00000012294	XP_011558106|score:5431|PREDICTED: myosin heavy chain, muscle isoform X15 [Plutella xylostella]	P05661|score:5137|Myosin heavy chain, muscle	PF00063: Myosin head (motor domain); 70-744, PF02736: Myosin N-terminal SH3-like domain; 14-57, PF01576: Myosin tail; 1046-1899	no	no	l	h	-0.65106	1.51567e-05	-0.814927	1.30382e-05	-0.567568	4.47368e-07	-0.677852	9.54742e-06
EMLSAT00000007460	XP_015911302|score:2537|PREDICTED: collagen alpha-2(IV) chain-like [Parasteatoda tepidariorum]	P17139|score:2287|Collagen alpha-1(IV) chain	PF01391: Collagen triple helix repeat (20 copies); 1358-1409, PF01391: Collagen triple helix repeat (20 copies); 1406-1463, PF01391: Collagen triple helix repeat (20 copies); 885-943, PF01391: Collagen triple helix repeat (20 copies); 999-1057, PF01391: Collagen triple helix repeat (20 copies); 29-83, PF01391: Collagen triple helix repeat (20 copies); 291-347, PF01391: Collagen triple helix repea…	yes	no	h	H	-0.417373	5.04796e-05	-0.621973	2.33279e-18	-0.524407	7.46364e-05	-0.521251	4.17053e-05
EMLSAT00000003084	XP_018322124|score:5820|PREDICTED: myosin heavy chain, muscle isoform X22 [Agrilus planipennis]	P05661|score:5612|Myosin heavy chain, muscle	PF02736: Myosin N-terminal SH3-like domain; 39-76, PF00063: Myosin head (motor domain); 92-764, PF01576: Myosin tail; 1066-1923	no	no	l	h	-0.586887	4.02662e-05	-0.776818	7.91108e-05	-0.558573	1.61016e-05	-0.640759	4.51595e-05
EMLSAT00000008785	KDR12450|score:509|hypothetical protein L798_13502 [Zootermopsis nevadensis]	-	-	lowest	NN	l	L	-0.46156	0.000246882	-0.425448	1.95707e-05	-0.469014	2.29659e-05	-0.452007	9.64729e-05
EMLSAT00000007459	XP_015373317|score:3065|PREDICTED: collagen alpha-2(IV) chain [Diuraphis noxia]	P08120|score:2732|Collagen alpha-1(IV) chain	PF01391: Collagen triple helix repeat (20 copies); 1371-1411, PF01391: Collagen triple helix repeat (20 copies); 1114-1172, PF01391: Collagen triple helix repeat (20 copies); 345-403, PF01391: Collagen triple helix repeat (20 copies); 619-675, PF01391: Collagen triple helix repeat (20 copies); 500-556, PF01391: Collagen triple helix repeat (20 copies); 554-610, PF01391: Collagen triple helix repe…	yes	no	h	H	-0.410037	3.68842e-05	-0.663129	1.14871e-27	-0.521478	0.000269357	-0.531548	0.00010208
EMLSAT00000005373	ODN00181|score:821|Mitoferrin-2 [Orchesella cincta]	Q9NYZ2|score:745|Mitoferrin-1	PF00153: Mitochondrial carrier protein; 209-304, PF00153: Mitochondrial carrier protein; 118-202, PF00153: Mitochondrial carrier protein; 17-104	no	no	h	h	-0.591601	0.000100374	-0.689331	0.000248623	-0.686376	4.52444e-06	-0.65577	0.00011784
EMLSAT00000008721	KPJ02307|score:17303|Twitchin [Papilio xuthus]	Q23551|score:9194|Twitchin	PF07679: Immunoglobulin I-set domain; 9021-9108, PF07679: Immunoglobulin I-set domain; 2232-2324, PF07679: Immunoglobulin I-set domain; 2386-2452, PF07679: Immunoglobulin I-set domain; 9233-9320, PF07679: Immunoglobulin I-set domain; 5862-5945, PF07679: Immunoglobulin I-set domain; 5565-5647, PF07679: Immunoglobulin I-set domain; 6444-6530, PF07679: Immunoglobulin I-set domain; 4428-4511, PF07679…	no	no	h	h	-0.398657	3.7156e-08	-0.39807	0.000401614	-0.484421	1.27564e-11	-0.427049	0.000133884
EMLSAT00000010303	ABU41136|score:6778|vitellogenin-like protein [Lepeophtheirus salmonis]	P18948|score:172|Vitellogenin-6	PF09172: Domain of unknown function (DUF1943); 660-918, PF01347: Lipoprotein amino terminal region; 19-616, PF00094: von Willebrand factor type D domain; 1400-1442	no	no	h	H	-0.315073	8.66204e-06	-0.40427	9.32171e-05	-0.296326	0.000478752	-0.338556	0.000193544
EMLSAT00000000153	XP_018896709|score:779|PREDICTED: ribonucleoprotein PTB-binding 1-like [Bemisia tabaci]	Q9CW46|score:419|Ribonucleoprotein PTB-binding 1	PF00076: RNA recognition motif. (a.k.a. RRM, RBD, or RNP domain); 159-227	lowest	no	h	L	-0.484371	1.74604e-05	-0.497082	0.000266568	-0.413545	0.000332478	-0.464999	0.000205502
EMLSAT00000000741	AHK05652|score:2049|ATP-binding cassette transporter sub-family C member 4 [Tigriopus japonicus]	O15439|score:1653|Multidrug resistance-associated protein 4	PF00664: ABC transporter transmembrane region; 742-894, PF00664: ABC transporter transmembrane region; 1579-1806, PF00664: ABC transporter transmembrane region; 1042-1149, PF00664: ABC transporter transmembrane region; 111-369, PF00005: ABC transporter; 1219-1353, PF00005: ABC transporter; 440-574	no	no	h	L	-0.670103	2.37861e-13	-0.482852	0.000714749	-0.941264	1.00858e-09	-0.698073	0.00023825
EMLSAT00000003703	-	-	PF00076: RNA recognition motif. (a.k.a. RRM, RBD, or RNP domain); 560-611	lowest	NN	h	L	-0.323713	2.60958e-05	-0.350024	5.68025e-06	-0.309174	0.000728252	-0.327637	0.000253343
EMLSAT00000008877	JAS39675|score:775|hypothetical protein g.39152, partial [Cuerna arida]	Q868Z9|score:647|Papilin	PF07679: Immunoglobulin I-set domain; 564-644, PF00014: Kunitz/Bovine pancreatic trypsin inhibitor domain; 273-325, PF00014: Kunitz/Bovine pancreatic trypsin inhibitor domain; 334-386, PF00014: Kunitz/Bovine pancreatic trypsin inhibitor domain; 215-265, PF13895: Immunoglobulin domain; 485-551, PF08686: PLAC (protease and lacunin) domain; 664-696	no	no	h	H	-0.740844	0.000185831	-0.991393	0.0004907	-0.834561	9.26242e-05	-0.855599	0.000256385
EMLSAT00000010713	KZS07936|score:4827|Multiple epidermal growth factor domains 8-like protein [Daphnia magna]	P60882|score:3272|Multiple epidermal growth factor-like domains protein 8	PF13418: Galactose oxidase, central domain; 1466-1511, PF13854: Kelch motif; 213-235, PF01437: Plexin repeat; 1029-1087, PF13964: Kelch motif; 266-313, PF12947: EGF domain; 1092-1126, PF07645: Calcium-binding EGF domain; 2097-2137, PF13415: Galactose oxidase, central domain; 1529-1574, PF00053: Laminin EGF-like (Domains III and V); 2171-2217, PF00053: Laminin EGF-like (Domains III and V); 1212-12…	lowest	NN	h	l	-0.484348	8.78138e-06	-0.410591	0.000300293	-0.312003	0.000613511	-0.402314	0.000307528
EMLSAT00000006106	JAV05369|score:673|putative bicoid mrna stability factor, partial [Nyssomyia neivai]	-	-	no	NN	h	h	-0.422328	0.000902979	-0.674488	0.000132594	-0.794459	2.53357e-16	-0.630425	0.000345191
EMLSAT00000001428	XP_003426647|score:217|PREDICTED: protein spaetzle-like [Nasonia vitripennis]	P48607|score:155|Protein spaetzle	-	no	no	h	H	-0.407235	1.26224e-06	-0.398853	0.000683905	-0.442293	0.000430172	-0.416127	0.00037178
EMLSAT00000005980	XP_018572856|score:3972|PREDICTED: protein strawberry notch-like [Anoplophora glabripennis]	A8JUV0|score:3688|Protein strawberry notch	PF13872: P-loop containing NTP hydrolase pore-1; 274-580, PF13871: Helicase_C-like; 896-1173,	no	no	h	L	-0.336703	1.19078e-05	-0.378229	0.00110296	-0.438866	3.37591e-05	-0.384599	0.000382875
EMLSAT00000001761	JAN87270|score:1089|Nidogen-1 [Daphnia magna]	P14543|score:454|Nidogen-1	PF00058: Low-density lipoprotein receptor repeat class B; 1675-1711, PF00058: Low-density lipoprotein receptor repeat class B; 1628-1668, PF08441: Integrin alpha; 506-612, PF06119: Nidogen-like; 119-202, PF07474: G2F domain; 221-343, PF07645: Calcium-binding EGF domain; 421-457	no	no	h	H	-0.385151	4.66016e-05	-0.51326	9.14718e-06	-0.305081	0.0011403	-0.401164	0.000398684
EMLSAT00000009925	XP_018571810|score:428|PREDICTED: arf-GAP domain and FG repeat-containing protein 1 isoform X2 [Anoplophora glabripennis]	P52594|score:356|Arf-GAP domain and FG repeat-containing protein 1	PF01412: Putative GTPase activating protein for Arf; 19-130	lowest	no	h	l	-0.55697	2.15902e-05	-0.613933	0.0012269	-0.935932	5.21321e-07	-0.702278	0.000416338
EMLSAT00000006220	JAS25298|score:2315|hypothetical protein g.41110, partial [Clastoptera arizonana]	Q3UQ28|score:2199|Peroxidasin homolog	PF07679: Immunoglobulin I-set domain; 83-164, PF07679: Immunoglobulin I-set domain; 269-354, PF07679: Immunoglobulin I-set domain; 15-82, PF07679: Immunoglobulin I-set domain; 173-260, PF03098: Animal haem peroxidase; 578-1126,	no	NN	h	H	-0.32303	1.59913e-05	-0.386983	1.87994e-05	-0.339251	0.00140999	-0.349755	0.000481595
EMLSAT00000007254	ACO11990|score:1447|Glycogenin-1 [Lepeophtheirus salmonis]	O15488|score:791|Glycogenin-2	PF01501: Glycosyl transferase family 8; 2138-2353, PF07539: Down-regulated in metastasis; 653-779,	no	no	l	H	-0.639932	1.87302e-05	-0.68716	0.00148317	-0.542816	0.000125433	-0.623303	0.000542445
EMLSAT00000000365	XP_012226086|score:1350|PREDICTED: venom dipeptidyl peptidase 4 isoform X1 [Linepithema humile]	B1A4F7|score:1022|Venom dipeptidyl peptidase 4	PF00930: Dipeptidyl peptidase IV (DPP IV) N-terminal region; 163-552, PF00326: Prolyl oligopeptidase family; 644-838,	no	no	h	l	-0.650224	2.84598e-05	-0.656962	2.88496e-07	-0.5836	0.00160919	-0.630262	0.000545978
EMLSAT00000011355	EFX70975|score:602|hypothetical protein DAPPUDRAFT_31637, partial [Daphnia pulex]	Q6DDP3|score:448|Ectonucleotide pyrophosphatase/phosphodiesterase family member 6	PF01663: Type I phosphodiesterase / nucleotide pyrophosphatase; 38-392	no	NN	l	H	-0.5988	0.00155304	-0.837325	9.54661e-05	-0.678662	1.43886e-07	-0.704929	0.00054955
EMLSAT00000007258	ACO15518|score:1287|Translation initiation factor eIF-2B subunit alpha/beta/delta-like protein [Caligus clemensi]	Q16I17|score:892|Methylthioribose-1-phosphate isomerase	PF01008: Initiation factor 2 subunit family; 48-336	no	no	h	H	-0.559915	2.60653e-05	-0.533765	0.00216927	-0.716179	0.000153641	-0.603286	0.000782991
EMLSAT00000009250	ACO11781|score:1348|Sepiapterin reductase [Lepeophtheirus salmonis]	P35270|score:408|Sepiapterin reductase	PF00106: short chain dehydrogenase; 7-185	no	no	l	h	-0.566854	0.013191	-0.770451	0.00119784	-1.03959	0.000202633	-0.792299	0.00486382
EMLSAT00000007021	XP_019549173|score:438|PREDICTED: serine proteinase stubble-like [Aedes albopictus]	Q05319|score:398|Serine proteinase stubble	PF00089: Trypsin; 527-642, PF00089: Trypsin; 471-519, PF00089: Trypsin; 50-252, PF00059: Lectin C-type domain; 317-426	no	no	l	l	-0.818114	0.00584321	-1.11501	1.16899e-07	-0.907544	0.00263994	-0.946889	0.00282775
EMLSAT00000008390	EHJ74929|score:1056|hypothetical protein KGM_05472 [Danaus plexippus]	Q28824|score:848|Myosin light chain kinase, smooth muscle	PF00069: Protein kinase domain; 34-285	lowest	no	l	l	-0.444492	0.000321728	-0.788383	0.00219984	-0.717689	0.000955393	-0.650188	0.00115899
EMLSAT00000004061	KFM73905|score:365|Short transient receptor hypothetical channel 5, partial [Stegodyphus mimosarum]	Q9QX29|score:234|Short transient receptor potential channel 5	-	no	NN	l	L	-0.617458	0.00303825	-0.907912	0.00104294	-0.845736	4.62152e-10	-0.790369	0.0013604
EMLSAT00000000052	AKB96223|score:1980|heat shock protein [Cherax quadricarinatus]	O95757|score:1778|Heat shock 70 kDa protein 4L	PF00012: Hsp70 protein; 316-994, PF00089: Trypsin; 65-298,	no	no	l	h	-0.18837	0.00108753	-0.348493	0.000368751	-0.267466	0.0031435	-0.26811	0.00153326
EMLSAT00000001147	KTF90637|score:1000|hypothetical protein cypCar_00018020, partial [Cyprinus carpio]	P41233|score:624|ATP-binding cassette sub-family A member 1	-	no	NN	h	h	-0.870168	2.41808e-21	-0.967674	7.35089e-05	-0.557194	0.00465756	-0.798346	0.00157702
EMLSAT00000003447	XP_013773201|score:1408|PREDICTED: dnaJ homolog subfamily C member 10-like [Limulus polyphemus]	Q6NRT6|score:1214|DnaJ homolog subfamily C member 10	PF00226: DnaJ domain; 5-67, PF00085: Thioredoxin; 169-236, PF00085: Thioredoxin; 472-570, PF00085: Thioredoxin; 578-671, PF00085: Thioredoxin; 692-790,	no	NN	l	h	-0.297076	0.00302992	-0.32308	4.11834e-05	-0.422284	0.00175637	-0.34748	0.00160916
EMLSAT00000011469	ELU03639|score:2081|hypothetical protein CAPTEDRAFT_91323 [Capitella teleta]	Q5T5C0|score:1838|Syntaxin-binding protein 5	PF08366: LLGL2; 305-413, PF00957: Synaptobrevin; 1106-1145,	no	no	h	l	-0.271564	2.86989e-05	-0.311609	0.00342375	-0.319055	0.00150212	-0.300743	0.00165152
EMLSAT00000009255	AGC24778|score:400|superoxide dismutase 1 [Pelodiscus sinensis]	P41973|score:380|Superoxide dismutase [Cu-Zn]	PF00080: Copper/zinc superoxide dismutase (SODC); 884-1026, PF00014: Kunitz/Bovine pancreatic trypsin inhibitor domain; 347-397, PF00014: Kunitz/Bovine pancreatic trypsin inhibitor domain; 703-758	no	no	l	H	-0.450416	3.06159e-09	-0.468638	0.00522756	-0.677005	6.91638e-08	-0.53202	0.00174254
EMLSAT00000007100	KDR24377|score:4990|Muscle M-line assembly protein unc-89 [Zootermopsis nevadensis]	O01761|score:1560|Muscle M-line assembly protein unc-89	PF00069: Protein kinase domain; 2102-2219, PF00069: Protein kinase domain; 2664-2916, PF00069: Protein kinase domain; 2024-2094, PF00041: Fibronectin type III domain; 2519-2601, PF07679: Immunoglobulin I-set domain; 2422-2511, PF07679: Immunoglobulin I-set domain; 1188-1278, PF07679: Immunoglobulin I-set domain; 398-480, PF07679: Immunoglobulin I-set domain; 590-673, PF07679: Immunoglobulin I-set…	no	no	h	h	-0.302331	0.00139653	-0.362461	0.0040114	-0.344031	6.33973e-08	-0.336274	0.00180266
EMLSAT00000001109	XP_006622037|score:3296|PREDICTED: importin-5-like [Apis dorsata]	Q8BKC5|score:2937|Importin-5	PF13646: HEAT repeats; 365-464	no	no	h	h	-0.269855	3.94535e-05	-0.305328	0.000592168	-0.308628	0.00483269	-0.294604	0.00182144
EMLSAT00000012086	AAM48244|score:2628|pyrroline-5-carboxylase synthase [Tigriopus californicus]	Q9Z110|score:1902|Delta-1-pyrroline-5-carboxylate synthase	PF00696: Amino acid kinase family; 132-392, PF00171: Aldehyde dehydrogenase family; 401-693,	no	no	h	H	-0.608112	3.54151e-09	-0.730326	1.46122e-07	-0.492911	0.00568403	-0.61045	0.00189473
EMLSAT00000002109	XP_017885988|score:2278|PREDICTED: tyrosine-protein phosphatase non-receptor type 4 isoform X1 [Ceratina calcarata]	P28191|score:1851|Tyrosine-protein phosphatase 1	PF00595: PDZ domain (Also known as DHR or GLGF); 683-754, PF00102: Protein-tyrosine phosphatase; 838-1071, PF00373: FERM central domain; 177-311, PF09379: FERM N-terminal domain; 82-175, PF09380: FERM C-terminal PH-like domain; 315-403,	no	NN	l	L	-0.37005	0.000185942	-0.301448	0.00585581	-0.603392	2.43527e-06	-0.424963	0.00201473
EMLSAT00000008697	XP_015524519|score:1398|PREDICTED: collagen alpha-3(IX) chain-like isoform X3 [Neodiprion lecontei]	A0MSJ1|score:753|Collagen alpha-1(XXVII) chain B	PF05270: Alpha-L-arabinofuranosidase B (ABFB); 130-227, PF05270: Alpha-L-arabinofuranosidase B (ABFB); 252-385, PF01391: Collagen triple helix repeat (20 copies); 1203-1258, PF01391: Collagen triple helix repeat (20 copies); 1277-1332, PF01391: Collagen triple helix repeat (20 copies); 990-1044, PF01391: Collagen triple helix repeat (20 copies); 925-980, PF01391: Collagen triple helix repeat (20 …	no	no	h	H	-0.316582	0.00266069	-0.585949	1.58141e-13	-0.351645	0.0035233	-0.418058	0.00206133
EMLSAT00000004516	XP_012225145|score:970|PREDICTED: GPI mannosyltransferase 4 isoform X1 [Linepithema humile]	Q8MT80|score:800|GPI mannosyltransferase 4	PF03901: Alg9-like mannosyltransferase family; 89-539	no	NN	l	l	-0.699989	1.76163e-09	-0.50256	0.00262738	-0.464466	0.00360584	-0.555672	0.00207774
EMLSAT00000008761	-	-	-	no	NN	l	H	-0.522407	0.0053737	-0.750247	0.000635175	-0.853286	0.000333085	-0.708647	0.00211399
EMLSAT00000000088	XP_015109768|score:1284|PREDICTED: SNF-related serine/threonine-protein kinase isoform X2 [Diachasma alloeum]	Q9NRH2|score:1137|SNF-related serine/threonine-protein kinase	PF00069: Protein kinase domain; 26-186, PF00069: Protein kinase domain; 188-278,	lowest	NN	h	l	-0.273317	0.00514396	-0.368446	0.00104323	-0.391461	0.000592226	-0.344408	0.00225981
EMLSAT00000011079	KDR13939|score:4782|Laminin subunit alpha, partial [Zootermopsis nevadensis]	Q00174|score:3832|Laminin subunit alpha	PF00053: Laminin EGF-like (Domains III and V); 49-91, PF00053: Laminin EGF-like (Domains III and V); 1390-1445, PF00053: Laminin EGF-like (Domains III and V); 869-917, PF00053: Laminin EGF-like (Domains III and V); 198-249, PF00053: Laminin EGF-like (Domains III and V); 252-295, PF00053: Laminin EGF-like (Domains III and V); 1550-1597, PF00053: Laminin EGF-like (Domains III and V); 1274-1297, PF0…	no	no	l	H	-0.568275	2.97555e-17	-0.701452	3.2859e-11	-0.349201	0.00734566	-0.539643	0.00244855
EMLSAT00000011431	XP_015590963|score:221|PREDICTED: uncharacterized protein LOC107265729 [Cephus cinctus]	-	PF10541: Nuclear envelope localisation domain; 1659-1708	no	some oligos	l	l	-0.211715	0.00468713	-0.442981	0.00279045	-0.486602	0.000136292	-0.380433	0.00253796
EMLSAT00000006608	XP_014227131|score:1506|PREDICTED: dedicator of cytokinesis protein 3 isoform X1 [Trichogramma pretiosum]	Q8CIQ7|score:1219|Dedicator of cytokinesis protein 3	PF06920: Dedicator of cytokinesis; 1387-1561, PF14429: C2 domain in Dock180 and Zizimin proteins; 367-439,	no	NN	h	l	-0.443869	1.11758e-06	-0.438636	0.00109117	-0.708002	0.00654019	-0.530169	0.00254416
EMLSAT00000012596	XP_015589223|score:3785|PREDICTED: transportin-1 isoform X1 [Cephus cinctus]	Q3SYU7|score:3548|Transportin-1	PF13513: HEAT-like repeat; 404-457, PF03810: Importin-beta N-terminal domain; 32-98,	no	no	l	l	-0.336865	8.78918e-05	-0.298819	0.00140056	-0.236874	0.00723604	-0.290853	0.00290816
EMLSAT00000007046	ODM98414|score:984|PHD finger protein 10 [Orchesella cincta]	Q63ZP1|score:753|PHD finger protein 10	PF00628: PHD-finger; 489-533	no	NN	l	l	-0.215532	0.00150496	-0.232509	0.00430415	-0.35977	0.00302345	-0.26927	0.00294419
EMLSAT00000007227	XP_004946719|score:1146|PREDICTED: polyubiquitin-B isoform X1 [Gallus gallus]	P62976|score:1139|Polyubiquitin	PF00240: Ubiquitin family; 62-130, PF00240: Ubiquitin family; 138-204, PF00240: Ubiquitin family; 212-280	no	no	l	l	-0.267598	0.00921428	-0.453293	4.69331e-06	-0.394726	1.88052e-05	-0.371872	0.00307926
EMLSAT00000009819	JAN83585|score:1922|Disintegrin and metalloproteinase [Daphnia magna]	O14672|score:1087|Disintegrin and metalloproteinase domain-containing protein 10	PF00200: Disintegrin; 392-475, PF13574: Metallo-peptidase family M12B Reprolysin-like; 240-368,	no	no	h	l	-0.330521	0.00783964	-0.539522	0.000459891	-0.375918	0.00108379	-0.41532	0.00312777
EMLSAT00000007739	-	-	-	no	NN	l	l	-0.272839	0.00681601	-0.461355	0.000238671	-0.574245	0.00338598	-0.436147	0.00348022
EMLSAT00000001919	AIE45497|score:2372|retinoid X receptor [Lepeophtheirus salmonis]	Q8T5C6|score:1121|Retinoic acid receptor RXR	PF00105: Zinc finger, C4 type (two domains); 90-158, PF00104: Ligand-binding domain of nuclear hormone receptor; 253-419,	no	no	h	l	-0.263027	0.00239709	-0.325854	0.00426272	-0.415462	0.00381073	-0.334781	0.00349018
EMLSAT00000005562	ACO12559|score:699|msta, isoform A [Lepeophtheirus salmonis]	O46040|score:269|Protein msta, isoform A	PF00856: SET domain; 119-352	no	NN	l	h	-0.555755	0.00173396	-0.606881	0.00911306	-0.417172	2.88956e-06	-0.526603	0.00361664
EMLSAT00000000949	XP_004921642|score:3603|PREDICTED: chromodomain-helicase-DNA-binding protein Mi-2 homolog [Bombyx mori]	O97159|score:3472|Chromodomain-helicase-DNA-binding protein Mi-2 homolog	PF08073: CHDNT (NUC034) domain; 126-180, PF08074: CHDCT2 (NUC038) domain; 1620-1791, PF00176: SNF2 family N-terminal domain; 745-866, PF06465: Domain of Unknown Function (DUF1087); 1116-1177, PF00271: Helicase conserved C-terminal domain; 927-1006, PF00628: PHD-finger; 445-489, PF00628: PHD-finger; 384-427, PF06461: Domain of Unknown Function (DUF1086); 1221-1360, PF00385: Chromo (CHRromatin Orga…	no	no	l	l	-0.243884	1.80995e-05	-0.234254	0.0048749	-0.273161	0.00686267	-0.250433	0.00391856
EMLSAT00000008945	JAN69179|score:622|Ena/VASP protein [Daphnia magna]	Q8N8S7|score:472|Protein enabled homolog	PF00568: WH1 domain; 1-92, PF08776: VASP tetramerisation domain; 490-524,	no	no	h	L	-0.271163	0.00150772	-0.349705	0.00070774	-0.301698	0.00959869	-0.307522	0.00393805
EMLSAT00000002297	KZS14224|score:1711|Protein wech [Daphnia magna]	D3ZVM4|score:1570|E3 ubiquitin-protein ligase TRIM71	PF01436: NHL repeat; 587-614, PF01436: NHL repeat; 822-849, PF01436: NHL repeat; 634-661, PF01436: NHL repeat; 728-754, PF01436: NHL repeat; 681-708, PF01436: NHL repeat; 775-802, PF00630: Filamin/ABP280 repeat; 466-558, PF00097: Zinc finger, C3HC4 type (RING finger); 16-57	no	no	h	L	-0.471749	5.23996e-05	-0.524701	8.13063e-08	-0.307999	0.0118059	-0.434817	0.00395279
EMLSAT00000008655	-	-	-	lowest	no	l	l	-0.359127	4.01997e-09	-0.381198	0.00456836	-0.240118	0.00772208	-0.326814	0.00409681
EMLSAT00000003075	KDR24520|score:3649|Integrator complex subunit 1 [Zootermopsis nevadensis]	Q8N201|score:2799|Integrator complex subunit 1	PF12432: Protein of unknown function (DUF3677); 304-383	lowest	NN	l	h	-0.387237	5.16243e-05	-0.401289	0.00672822	-0.318499	0.00562254	-0.369008	0.00413413
EMLSAT00000007080	KDR16328|score:627|Forkhead box protein N1 [Zootermopsis nevadensis]	O15353|score:468|Forkhead box protein N1	PF00250: Fork head domain; 119-210	lowest	NN	h	L	-0.544182	0.000632042	-0.513151	0.0118713	-0.915118	4.12051e-08	-0.657484	0.00416781
EMLSAT00000007728	XP_015590607|score:801|PREDICTED: RNA-binding protein MEX3B [Cephus cinctus]	Q05A36|score:749|RNA-binding E3 ubiquitin-protein ligase MEX3C	PF00013: KH domain; 105-164, PF00013: KH domain; 200-259,	no	yes	l	l	-0.290543	0.00903988	-0.413252	0.00353573	-0.458668	1.51543e-06	-0.387488	0.00419238
EMLSAT00000005690	JAT94964|score:745|putative bone morphogenic protein receptor type ii [Amblyomma aureolatum]	Q13873|score:598|Bone morphogenetic protein receptor type-2	PF00069: Protein kinase domain; 271-575	no	no	l	H	-0.635564	0.00392206	-0.586305	0.00782957	-0.41504	0.0012903	-0.545637	0.00434731
EMLSAT00000001443	JAS12536|score:354|hypothetical protein g.23454, partial [Clastoptera arizonana]	Q24206|score:324|Broad-complex core protein isoform 6	PF13894: C2H2-type zinc finger; 563-583, PF00096: Zinc finger, C2H2 type; 537-559, PF00651: BTB/POZ domain; 25-118	lowest	no	l	l	-0.743293	0.000527868	-0.819994	0.0104993	-0.599654	0.0023488	-0.72098	0.00445867
EMLSAT00000010803	ACO11918|score:1083|Probable reductase [Lepeophtheirus salmonis]	Q5U4Q9|score:668|Selenocysteine lyase	PF00266: Aminotransferase class-V; 3013-3327, PF00248: Aldo/keto reductase family; 2821-2982, PF14997: CECR6/TMEM121 family; 3504-3567	no	no	h	h	-0.239691	0.000243801	-0.224982	0.0134917	-0.420495	3.64658e-05	-0.295056	0.00459066
EMLSAT00000004493	XP_014785261|score:1303|PREDICTED: putative extracellular sulfatase Sulf-1 homolog isoform X3 [Octopus bimaculoides]	Q8CFG0|score:1245|Extracellular sulfatase Sulf-2	PF00884: Sulfatase; 143-360, PF00884: Sulfatase; 59-125,	no	no	l	L	-0.560973	9.50125e-05	-0.510843	0.0304868	-1.06089	0.000204037	-0.710902	0.0102619
EMLSAT00000001174	AOT99606|score:527|FNII1 [Lepeophtheirus salmonis]	P41246|score:227|Matrix metalloproteinase-9	PF00040: Fibronectin type II domain; 158-199, PF00040: Fibronectin type II domain; 214-255, PF00040: Fibronectin type II domain; 31-72, PF00040: Fibronectin type II domain; 101-139	no	no	l	H	-0.6562	0.000371239	-0.482136	0.0321948	-1.41598	2.47876e-07	-0.851439	0.0108554
EMLSAT00000009750	KFM64622|score:471|Spermine oxidase, partial [Stegodyphus mimosarum]	Q99K82|score:332|Spermine oxidase	PF01593: Flavin containing amine oxidoreductase; 16-436	no	NN	l	h	-0.77518	0.00126342	-0.570378	0.0327557	-1.02279	6.87747e-08	-0.789448	0.0113397
EMLSAT00000000152	WP_059171268|score:239|hypothetical protein [Bacillus sp. FJAT-27445]	D4A2Z2|score:168|Eppin	PF00014: Kunitz/Bovine pancreatic trypsin inhibitor domain; 12-64	lowest	no	H	H	-1.01527	0.00294689	-1.09512	0.0467771	-0.697196	0.00890701	-0.935863	0.0195437
EMLSAT00000012684	XP_013405042|score:345|PREDICTED: poly(ADP-ribose) polymerase pme-5-like, partial [Lingula anatina]	Q9TXQ1|score:179|Tankyrase-like protein	PF00023: Ankyrin repeat; 137-161, PF13637: Ankyrin repeats (many copies); 169-222,	no	NN	l	h	-0.696665	0.0148364	-1.39297	0.00732591	-0.80121	0.0108535	-0.963615	0.0110053
EMLSAT00000012807	XP_015787622|score:982|PREDICTED: uncharacterized protein LOC107364706 [Tetranychus urticae]	Q03755|score:146|Cuticlin-1	PF00024: PAN domain; 184-259, PF00024: PAN domain; 33-85, PF00024: PAN domain; 91-174, PF00100: Zona pellucida-like domain; 268-507	no	NN	h	L	-0.778673	0.0232795	-1.06253	0.0027597	-0.61339	0.010028	-0.818197	0.0120224
EMLSAT00000004524	-	-	-	no	no	l	H	-0.677646	0.0256982	-1.09441	0.000474817	-0.616535	0.0183558	-0.796197	0.0148429
EMLSAT00000002841	AIY62314|score:3058|acetylcholinesterase 1B [Lepeophtheirus salmonis]	Q86GC8|score:1648|Acetylcholinesterase	PF00135: Carboxylesterase family; 19-285, PF00135: Carboxylesterase family; 287-587,	yes	NN	h	L	-0.507022	0.0116053	-0.775317	0.00342587	-0.751005	0.000170782	-0.677781	0.00506731
EMLSAT00000000097	JAN32054|score:1676|Fibulin 1 and [Daphnia magna]	Q75N90|score:668|Fibrillin-3	PF07645: Calcium-binding EGF domain; 612-650, PF07645: Calcium-binding EGF domain; 693-730, PF07645: Calcium-binding EGF domain; 895-927, PF07645: Calcium-binding EGF domain; 734-766, PF07645: Calcium-binding EGF domain; 652-691, PF07645: Calcium-binding EGF domain; 851-889, PF07645: Calcium-binding EGF domain; 811-845, PF07645: Calcium-binding EGF domain; 449-486, PF07645: Calcium-binding EGF do…	no	NN	l	H	-0.444882	8.94764e-05	-0.667085	0.000288357	-0.390534	0.0160424	-0.500834	0.0054734
EMLSAT00000010454	-	Q8TER0|score:136|Sushi, nidogen and EGF-like domain-containing protein 1	PF00041: Fibronectin type III domain; 594-671	no	NN	l	H	-0.615518	3.07414e-06	-0.496655	0.00830333	-0.632464	0.00835974	-0.581546	0.00555538
EMLSAT00000008155	JAT18038|score:335|hypothetical protein g.26489, partial [Graphocephala atropunctata]	-	PF08919: F-actin binding; 957-1057	lowest	NN	h	l	-0.377453	0.000835728	-0.295502	0.0156995	-0.712036	0.000559062	-0.461664	0.00569811
EMLSAT00000000958	XP_015584853|score:2176|PREDICTED: SLIT-ROBO Rho GTPase-activating protein 1-like isoform X2 [Cephus cinctus]	Q7Z6B7|score:1310|SLIT-ROBO Rho GTPase-activating protein 1	PF00620: RhoGAP domain; 447-596, PF00018: SH3 domain; 702-746,	no	no	l	l	-0.263016	0.0137229	-0.540252	0.000902864	-0.528946	0.00325402	-0.444071	0.00595993
EMLSAT00000012769	XP_015907551|score:3194|PREDICTED: laminin subunit beta-1-like isoform X1 [Parasteatoda tepidariorum]	P11046|score:2690|Laminin subunit beta-1	PF00055: Laminin N-terminal (Domain VI); 38-284, PF00053: Laminin EGF-like (Domains III and V); 765-805, PF00053: Laminin EGF-like (Domains III and V); 873-922, PF00053: Laminin EGF-like (Domains III and V); 391-448, PF00053: Laminin EGF-like (Domains III and V); 504-544, PF00053: Laminin EGF-like (Domains III and V); 286-334, PF00053: Laminin EGF-like (Domains III and V); 1024-1066, PF00053: Lam…	no	no	l	h	-0.288824	1.33311e-07	-0.47582	7.0782e-07	-0.273009	0.0183558	-0.345884	0.00611887
EMLSAT00000006340	JAN48788|score:2954|Laminin subunit gamma-3 [Daphnia magna]	P15215|score:2533|Laminin subunit gamma-1	PF01403: Sema domain; 395-833, PF00055: Laminin N-terminal (Domain VI); 42-292, PF00052: Laminin B (Domain IV); 1262-1396, PF00053: Laminin EGF-like (Domains III and V); 1650-1695, PF00053: Laminin EGF-like (Domains III and V); 1142-1192, PF00053: Laminin EGF-like (Domains III and V); 1595-1647, PF00053: Laminin EGF-like (Domains III and V); 1480-1524, PF00053: Laminin EGF-like (Domains III and V…	no	no	l	l	-0.175206	0.00175022	-0.29375	1.08005e-07	-0.181755	0.0169358	-0.216904	0.0062287
EMLSAT00000013001	ACO11467|score:1305|L-threonine 3-dehydrogenase, mitochondrial precursor [Caligus rogercresseyi]	Q2KIR8|score:938|L-threonine 3-dehydrogenase, mitochondrial	PF01370: NAD dependent epimerase/dehydratase family; 50-187	no	no	l	h	-0.270698	0.000540408	-0.479792	3.2859e-11	-0.294022	0.0184513	-0.348171	0.00633058
EMLSAT00000003749	XP_019872149|score:986|PREDICTED: ran GTPase-activating protein 1 [Aethina tumida]	P46060|score:880|Ran GTPase-activating protein 1	PF13516: Leucine Rich repeat; 1217-1240, PF13516: Leucine Rich repeat; 1245-1267, PF00641: Zn-finger in Ran binding protein and others; 914-938, PF00641: Zn-finger in Ran binding protein and others; 615-643, PF00638: RanBP1 domain; 516-547, PF00638: RanBP1 domain; 1437-1556	no	no	l	h	-0.201361	0.00173636	-0.315374	0.000123957	-0.167856	0.0175874	-0.228197	0.00648258
EMLSAT00000003726	KDR23766|score:1300|Basement membrane-specific heparan sulfate proteoglycan core protein [Zootermopsis nevadensis]	Q05793|score:711|Basement membrane-specific heparan sulfate proteoglycan core protein	PF07679: Immunoglobulin I-set domain; 734-820, PF07679: Immunoglobulin I-set domain; 1189-1282, PF07679: Immunoglobulin I-set domain; 1593-1672, PF07679: Immunoglobulin I-set domain; 1499-1565, PF13895: Immunoglobulin domain; 523-601, PF13895: Immunoglobulin domain; 1856-1921, PF13895: Immunoglobulin domain; 1304-1375, PF13895: Immunoglobulin domain; 307-387, PF13895: Immunoglobulin domain; 1401-…	no	no	h	H	-0.927192	1.53863e-22	-0.865471	5.38263e-14	-0.294662	0.02004	-0.695775	0.00668001
EMLSAT00000011353	ACO15589|score:1543|Serpin B8 [Caligus clemensi]	Q7YTY6|score:483|Serine protease inhibitor 42Dd	PF00079: Serpin (serine protease inhibitor); 42-419	no	no	l	H	-0.58254	0.0135542	-0.699794	0.00615611	-0.972736	0.000709929	-0.75169	0.00680674
EMLSAT00000012148	JAN74371|score:1315|Voltage-dependent calcium channel subunit alpha-2/delta-4 [Daphnia magna]	Q9Z1L5|score:372|Voltage-dependent calcium channel subunit alpha-2/delta-3	PF02743: Cache domain; 327-418	no	no	h	l	-0.366325	9.25058e-06	-0.31325	0.0160196	-0.277516	0.00444291	-0.31903	0.00682393
EMLSAT00000005391	XP_011150001|score:2717|PREDICTED: chloride channel protein 2 isoform X3 [Harpegnathos saltator]	Q9VGH7|score:2198|Chloride channel protein 2	PF00654: Voltage gated chloride channel; 160-551	no	NN	h	h	-0.258788	0.00847488	-0.294967	0.0120657	-0.475487	9.23478e-06	-0.343081	0.00684995
EMLSAT00000005238	AII16552|score:1957|programmed cell death protein 11, partial [Paracyclopina nana]	Q6NS46|score:663|Protein RRP5 homolog	PF05843: Suppressor of forked protein (Suf); 1218-1341, PF00575: S1 RNA binding domain; 519-584,	no	no	l	H	-0.513588	0.000121647	-0.479906	0.00279045	-0.268333	0.0176673	-0.420609	0.00685979
EMLSAT00000003153	-	-	-	yes	NN	h	h	-0.669168	0.00186235	-0.771562	0.000849699	-0.524867	0.0185704	-0.655199	0.00709417
EMLSAT00000011990	XP_012522381|score:413|PREDICTED: venom carboxylesterase-6 isoform X2 [Monomorium pharaonis]	B2D0J5|score:287|Venom carboxylesterase-6	PF00135: Carboxylesterase family; 30-343	yes	no	h	H	-0.54873	1.02155e-10	-0.35783	0.0220044	-0.509206	3.47406e-06	-0.471922	0.00733595
EMLSAT00000010463	XP_014259870|score:2850|PREDICTED: transient receptor potential cation channel trpm isoform X1 [Cimex lectularius]	A8DYE2|score:2670|Transient receptor potential cation channel trpm	PF00520: Ion transport protein; 798-963	no	NN	h	h	-0.302516	0.00284946	-0.422495	0.0202249	-0.639793	8.66627e-05	-0.454935	0.00772036
EMLSAT00000004392	XP_015595742|score:11236|PREDICTED: pre-mRNA-processing-splicing factor 8 [Cephus cinctus]	Q99PV0|score:11174|Pre-mRNA-processing-splicing factor 8	PF10596: U6-snRNA interacting domain of PrP8; 1474-1633, PF10598: RNA recognition motif of the spliceosomal PrP8; 1018-1110, PF10597: U5-snRNA binding site 2 of PrP8; 1241-1375, PF08083: PROCN (NUC071) domain; 425-833, PF08084: PROCT (NUC072) domain; 2304-2345, PF08084: PROCT (NUC072) domain; 2243-2302, PF01398: JAB1/Mov34/MPN/PAD-1 ubiquitin protease; 2132-2233, PF08082: PRO8NT (NUC069), PrP8 N-…	no	no	l	h	-0.365431	7.41541e-08	-0.361932	0.00342375	-0.170609	0.0203875	-0.299324	0.00793711
EMLSAT00000002692	JAN60445|score:2307|Mucin 5AC, oligomeric mucus/gel-forming [Daphnia magna]	Q2PC93|score:1322|SCO-spondin	PF00754: F5/8 type C domain; 2139-2249, PF00754: F5/8 type C domain; 1965-2076, PF01826: Trypsin Inhibitor like cysteine rich domain; 779-836, PF01826: Trypsin Inhibitor like cysteine rich domain; 896-955, PF00094: von Willebrand factor type D domain; 2532-2679, PF00094: von Willebrand factor type D domain; 995-1142, PF00094: von Willebrand factor type D domain; 555-658, PF00094: von Willebrand f…	no	no	h	H	-0.65803	5.42224e-08	-0.624619	0.0116761	-0.554646	0.0122411	-0.612432	0.00797243
EMLSAT00000006900	-	-	-	no	no	h	h	-0.497495	2.42831e-06	-0.508348	0.000455196	-0.37123	0.025267	-0.459024	0.00857487
EMLSAT00000004352	CRL08317|score:2822|CLUMA_CG021280, isoform A [Clunio marinus]	O42350|score:1533|Collagen alpha-2(I) chain	PF13891: Potential DNA-binding domain; 13-75, PF13891: Potential DNA-binding domain; 306-371, PF01410: Fibrillar collagen C-terminal domain; 2137-2340, PF04258: Signal peptide peptidase; 625-904, PF01391: Collagen triple helix repeat (20 copies); 1256-1313, PF01391: Collagen triple helix repeat (20 copies); 1178-1234, PF01391: Collagen triple helix repeat (20 copies); 1064-1123, PF01391: Collagen…	no	no	h	H	-0.260061	0.000257746	-0.484719	1.86284e-12	-0.264379	0.0263847	-0.336386	0.00888083
EMLSAT00000009785	ACO13078|score:932|C1orf50 homolog [Lepeophtheirus salmonis]	Q5PQ76|score:383|Uncharacterized protein C1orf50 homolog	PF10504: Protein of unknown function (DUF2452); 27-173	no	no	l	h	-0.365468	0.00244232	-0.522781	0.000736913	-0.385394	0.0241246	-0.424548	0.00910129
EMLSAT00000002159	XP_011154421|score:459|PREDICTED: uncharacterized protein LOC105192174 isoform X2 [Harpegnathos saltator]	O88553|score:167|Zinc finger protein 37	-	no	no	l	l	-0.453454	4.92466e-06	-0.376255	0.0132088	-0.413509	0.0143159	-0.414406	0.00917655
EMLSAT00000004416	-	-	PF00030: Beta/Gamma crystallin; 89-152	no	no	h	H	-0.416232	0.0027043	-0.342102	0.024857	-0.808968	2.14326e-08	-0.522434	0.00918712
EMLSAT00000012042	XP_013396028|score:941|PREDICTED: probable carboxypeptidase PM20D1 [Lingula anatina]	Q8C165|score:876|N-fatty-acyl-amino acid synthase/hydrolase PM20D1	PF01546: Peptidase family M20/M25/M40; 169-516, PF07687: Peptidase dimerisation domain; 302-446,	no	no	l	H	-0.163572	0.0185153	-0.209258	0.0057875	-0.220167	0.0035279	-0.197665	0.00927688
EMLSAT00000004952	XP_019544549|score:4111|PREDICTED: muscle calcium channel subunit alpha-1-like isoform X2 [Aedes albopictus]	Q24270|score:3962|Voltage-dependent calcium channel type D subunit alpha-1	PF08763: Voltage gated calcium channel IQ domain; 1386-1416, PF00520: Ion transport protein; 1038-1246, PF00520: Ion transport protein; 106-294, PF00520: Ion transport protein; 735-949, PF00520: Ion transport protein; 403-501,	no	NN	l	l	-0.294423	0.000142261	-0.318057	0.0281164	-0.430517	3.63974e-10	-0.347666	0.00941957
EMLSAT00000010332	XP_018403674|score:2395|PREDICTED: collagen alpha-1(XI) chain-like [Cyphomyrmex costatus]; XP_018045312|score:2354|PREDICTED: collagen alpha-1(XI) chain-like [Atta colombica]; XP_018306340|score:2345|PREDICTED: LOW QUALITY PROTEIN: collagen alpha-1(XI) chain-like [Trachymyrmex zeteki]; XP_018340443|score:2343|PREDICTED: collagen alpha-1(XI) chain-like [Trachymyrmex septentrionalis]; XP_017791320|…	A0MSJ1|score:1198|Collagen alpha-1(XXVII) chain B	PF01391: Collagen triple helix repeat (20 copies); 408-466, PF01391: Collagen triple helix repeat (20 copies); 1074-1130, PF01391: Collagen triple helix repeat (20 copies); 1266-1323, PF01391: Collagen triple helix repeat (20 copies); 1311-1369, PF01391: Collagen triple helix repeat (20 copies); 513-564, PF01391: Collagen triple helix repeat (20 copies); 453-508, PF01391: Collagen triple helix re…	no	no	h	H	-0.249711	0.00225344	-0.49154	4.07375e-11	-0.296195	0.0260261	-0.345816	0.00942652
EMLSAT00000001956	JAS15646|score:3814|hypothetical protein g.43054 [Clastoptera arizonana]	B0S5N4|score:1463|Plexin A3	PF01437: Plexin repeat; 646-676, PF01437: Plexin repeat; 498-539, PF01833: IPT/TIG domain; 952-1010, PF01833: IPT/TIG domain; 859-938, PF01403: Sema domain; 53-463,	no	NN	l	H	-0.742039	2.47987e-05	-0.831459	3.06992e-06	-0.514972	0.0284077	-0.696157	0.00947854
EMLSAT00000007047	XP_017791355|score:1615|PREDICTED: membrane metallo-endopeptidase-like 1 isoform X2 [Habropoda laboriosa]	Q9JLI3|score:971|Membrane metallo-endopeptidase-like 1	PF05649: Peptidase family M13; 108-178, PF05649: Peptidase family M13; 277-398, PF05649: Peptidase family M13; 181-277, PF01431: Peptidase family M13; 459-664	no	NN	h	L	-0.419042	0.00566181	-0.45329	0.015421	-0.637584	0.0080255	-0.503305	0.00970275
EMLSAT00000012158	XP_018017708|score:1293|PREDICTED: girdin-like [Hyalella azteca]	Q3V6T2|score:1109|Girdin	PF05622: HOOK protein; 12-563	lowest	NN	h	L	-0.213478	0.0262279	-0.443434	0.000349005	-0.458605	0.00306154	-0.371839	0.00987948
EMLSAT00000011522	XP_003704682|score:206|PREDICTED: centrosomin isoform X1 [Megachile rotundata]	P54623|score:135|Centrosomin	PF07989: Microtubule associated; 135-211	no	no	h	l	-0.263016	0.00118354	-0.317839	0.0320642	-0.482464	8.27905e-10	-0.35444	0.0110826
EMLSAT00000012454	ACO11439|score:1610|Arylsulfatase A precursor [Caligus rogercresseyi]	P15289|score:857|Arylsulfatase A	PF00013: KH domain; 1-64, PF00884: Sulfatase; 166-485,	no	no	h	l	-0.340428	5.4952e-06	-0.361582	0.0252595	-0.378296	0.00841493	-0.360102	0.0112266
EMLSAT00000001939	JAV09421|score:6421|putative e3 ubiquitin-protein ligase hectd1, partial [Nyssomyia neivai]	Q9ULT8|score:4383|E3 ubiquitin-protein ligase HECTD1	PF07738: Sad1 / UNC-like C-terminal; 1137-1264, PF12796: Ankyrin repeats (3 copies); 411-490, PF00632: HECT-domain (ubiquitin-transferase); 2293-2702, PF06701: Mib_herc2; 1301-1360	lowest	no	h	l	-0.224506	0.000120789	-0.260685	0.033487	-0.212744	0.000678242	-0.232645	0.0114287
EMLSAT00000006346	XP_018577928|score:1291|PREDICTED: unconventional myosin-Ib [Anoplophora glabripennis]	O43795|score:907|Unconventional myosin-Ib	PF00063: Myosin head (motor domain); 62-203, PF00063: Myosin head (motor domain); 211-250, PF00063: Myosin head (motor domain); 331-604, PF06017: Myosin tail; 689-751	no	NN	l	L	-0.550999	9.79779e-05	-0.551715	0.0349366	-0.61741	2.80965e-05	-0.573375	0.0116876
EMLSAT00000011911	XP_019525528|score:163|PREDICTED: uncharacterized protein LOC109397682 [Aedes albopictus]	-	-	no	no	l	h	-0.346037	5.96152e-05	-0.400251	0.0280857	-0.386641	0.00701422	-0.377643	0.0117199
EMLSAT00000009637	EFZ14248|score:1283|hypothetical protein SINV_02777, partial [Solenopsis invicta]	Q6P9P6|score:1137|Kinesin-like protein KIF11	PF00225: Kinesin motor domain; 25-353	lowest	no	h	h	-0.260498	0.00523584	-0.36498	0.0209202	-0.36955	0.00959869	-0.331676	0.0119182
EMLSAT00000001001	ODM94302|score:692|Peroxidasin [Orchesella cincta]	Q9VEG6|score:489|Chorion peroxidase	PF03098: Animal haem peroxidase; 201-518, PF03098: Animal haem peroxidase; 57-204,	no	no	h	h	-0.699469	0.0203349	-0.98443	0.0149141	-0.599275	0.00171546	-0.761058	0.0123215
EMLSAT00000002662	XP_018895775|score:2701|PREDICTED: protein-methionine sulfoxide oxidase Mical isoform X5 [Bemisia tabaci]	G3MWR8|score:1951|[F-actin]-methionine sulfoxide oxidase MICAL3	PF00307: Calponin homology (CH) domain; 575-678, PF00412: LIM domain; 981-1040, PF00890: FAD binding domain; 142-173	no	NN	h	l	-0.396204	2.747e-10	-0.364764	0.0172444	-0.429694	0.0198737	-0.396887	0.0123727
EMLSAT00000002206	XP_018324896|score:8242|PREDICTED: putative U5 small nuclear ribonucleoprotein 200 kDa helicase [Agrilus planipennis]	Q9VUV9|score:8153|Putative U5 small nuclear ribonucleoprotein 200 kDa helicase	PF02889: Sec63 Brl domain; 953-1257, PF02889: Sec63 Brl domain; 1783-2096, PF00270: DEAD/DEAH box helicase; 454-629, PF00270: DEAD/DEAH box helicase; 1300-1466, PF00271: Helicase conserved C-terminal domain; 751-830, PF00271: Helicase conserved C-terminal domain; 1588-1665	no	no	l	h	-0.414543	5.87863e-06	-0.320324	0.00688054	-0.202418	0.0307204	-0.312428	0.0125356
EMLSAT00000005411	JAT00127|score:705|hypothetical protein g.7776, partial [Homalodisca liturata]	Q0KHT7|score:435|Death-associated protein kinase related	PF00069: Protein kinase domain; 191-244, PF00069: Protein kinase domain; 27-187,	no	NN	h	l	-0.881439	2.01979e-13	-0.770189	0.00663404	-0.598369	0.0322209	-0.749999	0.0129517
EMLSAT00000003771	ANQ45197|score:2241|ecdysone-induced protein E75a [Lepeophtheirus salmonis salmonis]	O77245|score:773|Nuclear hormone receptor E75	PF00105: Zinc finger, C4 type (two domains); 16-64, PF00104: Ligand-binding domain of nuclear hormone receptor; 177-303,	no	yes	h	l	-0.616443	0.0249417	-0.752345	0.0136696	-0.800163	0.000389869	-0.722983	0.0130004
EMLSAT00000005918	-	-	-	no	no	h	H	-0.351313	0.0273749	-0.606197	0.00615611	-0.717132	0.00565645	-0.558214	0.0130625
EMLSAT00000000488	XP_014286335|score:2071|PREDICTED: E2/E3 hybrid ubiquitin-protein ligase UBE2O [Halyomorpha halys]	Q6ZPJ3|score:686|(E3-independent) E2 ubiquitin-conjugating enzyme UBE2O	PF00179: Ubiquitin-conjugating enzyme; 877-1023	no	no	h	l	-0.382207	3.06641e-06	-0.299137	0.023306	-0.23083	0.016843	-0.304058	0.013384
EMLSAT00000012101	XP_012151657|score:3277|PREDICTED: electrogenic sodium bicarbonate cotransporter 1 isoform X2 [Megachile rotundata]	Q80ZA5|score:2574|Sodium-driven chloride bicarbonate exchanger	PF00955: HCO3- transporter family; 807-1014, PF07565: Band 3 cytoplasmic domain; 173-493,	no	some oligos	l	l	-0.334339	2.41851e-05	-0.311095	0.0309025	-0.364683	0.00964229	-0.336706	0.013523
EMLSAT00000004566	XP_001603682|score:204|PREDICTED: dihydropyrimidinase isoform X1 [Nasonia vitripennis]	O35098|score:142|Dihydropyrimidinase-related protein 4	-	yes	NN	h	H	-0.349235	0.0361205	-0.445266	0.00497106	-0.687499	0.00029229	-0.494	0.0137946
EMLSAT00000012892	XP_011149404|score:2846|PREDICTED: DE-cadherin [Harpegnathos saltator]	Q24298|score:2306|DE-cadherin	PF02210: Laminin G domain; 1146-1300, PF01049: Cadherin cytoplasmic region; 1370-1507, PF00028: Cadherin domain; 382-471, PF00028: Cadherin domain; 55-146, PF00028: Cadherin domain; 494-580, PF00028: Cadherin domain; 161-253, PF00028: Cadherin domain; 595-680,	lowest	NN	h	L	-0.223634	0.0115113	-0.343482	0.0279801	-0.369896	0.00213303	-0.312337	0.0138748
EMLSAT00000004488	XP_009859088|score:1633|PREDICTED: nuclear pore complex protein Nup205-like [Ciona intestinalis]	Q92621|score:1149|Nuclear pore complex protein Nup205	PF11894: Protein of unknown function (DUF3414); 15-440, PF11894: Protein of unknown function (DUF3414); 781-1185, PF11894: Protein of unknown function (DUF3414); 467-783	no	no	l	h	-0.248014	0.0149263	-0.258873	0.000975455	-0.220825	0.0260556	-0.242571	0.0139858
EMLSAT00000011704	XP_013190261|score:1555|PREDICTED: S-adenosylmethionine synthase isoform X1 [Amyelois transitella]	P40320|score:1480|S-adenosylmethionine synthase	PF00438: S-adenosylmethionine synthetase, N-terminal domain; 18-115, PF02772: S-adenosylmethionine synthetase, central domain; 129-251, PF02773: S-adenosylmethionine synthetase, C-terminal domain; 253-390	yes	no	h	H	-0.402887	8.78917e-09	-0.277483	1.17511e-08	-0.172916	0.0419849	-0.284429	0.013995
EMLSAT00000005110	XP_011305009|score:1853|PREDICTED: ATP-dependent RNA helicase DDX3X [Fopius arisanus]	Q5RF43|score:1773|ATP-dependent RNA helicase DDX3Y	PF00271: Helicase conserved C-terminal domain; 465-541, PF00270: DEAD/DEAH box helicase; 204-387,	no	NN	h	l	-0.327074	0.00598784	-0.388317	0.0141491	-0.240002	0.0218574	-0.318464	0.0139981
EMLSAT00000008285	KDR19233|score:212|Heme transporter hrg-1 [Zootermopsis nevadensis]	-	-	no	no	h	l	-0.589241	4.86935e-06	-0.462668	0.0166227	-0.271799	0.0255175	-0.441236	0.0140484
EMLSAT00000011953	KDR08910|score:3270|hypothetical protein L798_00564, partial [Zootermopsis nevadensis]	Q9H1A4|score:2845|Anaphase-promoting complex subunit 1	PF12859: Anaphase-promoting complex subunit 1; 134-247	no	NN	l	h	-0.416942	0.000156779	-0.352743	0.0202828	-0.299873	0.0217388	-0.356519	0.0140594
EMLSAT00000006115	XP_015121095|score:271|PREDICTED: uncharacterized protein LOC107043916 [Diachasma alloeum]	-	-	yes	NN	h	H	-0.894719	0.000361127	-0.830834	0.041251	-0.869751	0.00134593	-0.865102	0.0143194
EMLSAT00000007326	XP_002423550|score:1983|cAMP-dependent protein kinase catalytic subunit, putative [Pediculus humanus corporis]	P43249|score:1710|G protein-coupled receptor kinase 5	PF00069: Protein kinase domain; 2076-2340, PF00615: Regulator of G protein signaling domain; 1930-2059,	no	no	l	l	-0.337408	5.20734e-06	-0.285852	0.0247307	-0.210608	0.0197353	-0.277956	0.0148237
EMLSAT00000010316	XP_014284486|score:1545|PREDICTED: succinyl-CoA ligase [ADP-forming] subunit beta, mitochondrial-like [Halyomorpha halys]	Q9YI37|score:1380|Succinate--CoA ligase [ADP-forming] subunit beta, mitochondrial	PF08442: ATP-grasp domain; 43-254, PF00549: CoA-ligase; 313-433,	no	no	h	L	-0.244311	0.00294261	-0.190218	0.0419265	-0.352868	0.000142057	-0.262466	0.0150037
EMLSAT00000007706	XP_017888498|score:1969|PREDICTED: probable ATP-dependent RNA helicase DDX10 [Ceratina calcarata]	Q80Y44|score:1544|Probable ATP-dependent RNA helicase DDX10	PF13959: Domain of unknown function (DUF4217); 485-547, PF00270: DEAD/DEAH box helicase; 126-296, PF00271: Helicase conserved C-terminal domain; 372-443	no	no	l	h	-0.23755	0.000505733	-0.303775	0.00192746	-0.25334	0.0426822	-0.264888	0.0150385
EMLSAT00000013017	-	-	-	no	NN	h	H	-0.402201	3.99623e-05	-0.5137	9.98515e-06	-0.392616	0.0461999	-0.436172	0.0154166
EMLSAT00000007320	KZS03546|score:1622|cAMP-specific 3',5'-cyclic phosphodiesterase [Daphnia magna]	P12252|score:1529|cAMP-specific 3',5'-cyclic phosphodiesterase	PF00233: 3'5'-cyclic nucleotide phosphodiesterase; 299-527	no	NN	h	h	-0.344139	0.00805375	-0.436765	0.0123967	-0.405091	0.0258695	-0.395332	0.01544
EMLSAT00000004397	-	-	-	no	NN	h	h	-0.355988	0.0322308	-0.523341	0.0054882	-0.579779	0.00909805	-0.48637	0.0156057
EMLSAT00000007769	XP_014681230|score:1504|PREDICTED: nucleoporin NUP188 homolog [Priapulus caudatus]	Q5SRE5|score:1122|Nucleoporin NUP188 homolog	PF10487: Nucleoporin subcomplex protein binding to Pom34; 69-906	no	no	l	h	-0.498726	0.000176909	-0.362991	0.0207728	-0.286704	0.0291639	-0.382807	0.0167045
EMLSAT00000003490	XP_012279846|score:1260|PREDICTED: eukaryotic translation initiation factor 4 gamma 2 isoform X1 [Orussus abietinus]	Q62448|score:613|Eukaryotic translation initiation factor 4 gamma 2	PF02020: eIF4-gamma/eIF5/eIF2-epsilon; 875-957, PF02854: MIF4G domain; 20-237,	no	no	l	l	-0.265297	0.000397902	-0.27938	0.0496005	-0.258374	0.000138624	-0.267684	0.0167123
EMLSAT00000011053	XP_013402881|score:2910|PREDICTED: 5'-3' exoribonuclease 1-like [Lingula anatina]	P97789|score:2691|5'-3' exoribonuclease 1	PF03159: XRN 5'-3' exonuclease N-terminus; 1-236	no	no	l	l	-0.507184	3.29478e-08	-0.458745	0.0104144	-0.23601	0.0401956	-0.400647	0.01687
EMLSAT00000003973	XP_018337963|score:7813|PREDICTED: titin isoform X7 [Trachymyrmex septentrionalis]	Q9I7U4|score:7372|Titin	PF06582: Repeat of unknown function (DUF1136); 1834-1854, PF06582: Repeat of unknown function (DUF1136); 3165-3192, PF06582: Repeat of unknown function (DUF1136); 2098-2119, PF07679: Immunoglobulin I-set domain; 537-628, PF07679: Immunoglobulin I-set domain; 1077-1167, PF07679: Immunoglobulin I-set domain; 1605-1696, PF07679: Immunoglobulin I-set domain; 2653-2744, PF07679: Immunoglobulin I-set d…	no	no	l	h	-0.214321	0.000929141	-0.193556	0.0459533	-0.20417	0.00415277	-0.204016	0.0170117
EMLSAT00000003667	XP_014271413|score:1048|PREDICTED: TGF-beta receptor type-1 isoform X1 [Halyomorpha halys]	Q64729|score:941|TGF-beta receptor type-1	PF00069: Protein kinase domain; 246-386, PF01064: Activin types I and II receptor domain; 24-109, PF08515: Transforming growth factor beta type I GS-motif; 196-222	no	NN	l	l	-0.522372	0.0465223	-0.901028	0.00406973	-0.663741	0.000444178	-0.695714	0.0170121
EMLSAT00000000735	XP_001959590|score:380|uncharacterized protein Dana_GF11967 [Drosophila ananassae]	Q7JUX9|score:374|Mitochondrial ribonuclease P protein 1 homolog	PF01746: tRNA (Guanine-1)-methyltransferase; 280-434	no	no	l	l	-0.423436	0.000126476	-0.342008	0.00775999	-0.281521	0.0432298	-0.348988	0.0170387
EMLSAT00000004203	EFX76824|score:3238|putative MCM2, Minichromosome maintenance complex component 2 [Daphnia pulex]	P55861|score:3109|DNA replication licensing factor mcm2	PF03953: Tubulin C-terminal domain; 1347-1434, PF12619: Mini-chromosome maintenance protein 2; 52-178, PF01704: UTP--glucose-1-phosphate uridylyltransferase; 966-1296, PF00493: MCM2/3/5 family; 458-800, PF14551: MCM N-terminal domain; 193-307,	no	no	l	h	-0.22044	0.000141331	-0.223884	0.0194861	-0.272578	0.0322209	-0.238968	0.0172828
EMLSAT00000006201	KZS08064|score:1757|Proline dehydrogenase 1, mitochondrial [Daphnia magna]	Q04499|score:1574|Proline dehydrogenase 1, mitochondrial	PF01619: Proline dehydrogenase; 293-569	no	no	l	L	-0.344769	0.0185103	-0.33896	0.0329703	-0.559243	0.000413767	-0.414324	0.0172981
EMLSAT00000007044	JAS17499|score:3461|hypothetical protein g.18381, partial [Clastoptera arizonana]	Q9ULH0|score:2418|Kinase D-interacting substrate of 220 kDa	PF12796: Ankyrin repeats (3 copies); 77-155, PF12796: Ankyrin repeats (3 copies); 362-446, PF12796: Ankyrin repeats (3 copies); 261-322, PF12796: Ankyrin repeats (3 copies); 165-254, PF07693: KAP family P-loop domain; 496-1080, PF00023: Ankyrin repeat; 324-355	yes	NN	h	h	-0.263927	0.00331059	-0.260274	0.026559	-0.256161	0.0229143	-0.26012	0.0175946
EMLSAT00000010191	ACO12191|score:1779|phosphatase PTC7 homolog [Lepeophtheirus salmonis]	Q8NI37|score:645|Protein phosphatase PTC7 homolog	PF07228: Stage II sporulation protein E (SpoIIE); 108-335	no	no	l	l	-0.392485	0.0143355	-0.383772	0.0390686	-0.432722	0.000120788	-0.402993	0.0178416
EMLSAT00000003403	XP_013772119|score:1033|PREDICTED: membrane-associated tyrosine- and threonine-specific cdc2-inhibitory kinase-like [Limulus polyphemus]	Q91618|score:750|Membrane-associated tyrosine- and threonine-specific cdc2-inhibitory kinase	PF00069: Protein kinase domain; 536-783, PF00067: Cytochrome P450; 32-442,	no	no	h	H	-0.240373	0.0193442	-0.335292	0.0129031	-0.307347	0.0217065	-0.294337	0.0179846
EMLSAT00000000155	XP_012149651|score:4045|PREDICTED: calcium-transporting ATPase sarcoplasmic/endoplasmic reticulum type isoform X3 [Megachile rotundata]	Q7PPA5|score:3930|Calcium-transporting ATPase sarcoplasmic/endoplasmic reticulum type	PF00702: haloacid dehalogenase-like hydrolase; 331-694, PF00690: Cation transporter/ATPase, N-terminus; 7-63, PF00689: Cation transporting ATPase, C-terminus; 764-966, PF00122: E1-E2 ATPase; 82-326	no	no	h	h	-0.199107	0.012285	-0.212075	0.0416951	-0.29709	0.000559062	-0.236091	0.0181797
EMLSAT00000001987	ACO12170|score:1891|3-hydroxyisobutyryl-CoA hydrolase, mitochondrial precursor [Lepeophtheirus salmonis]	Q5ZJ60|score:607|3-hydroxyisobutyryl-CoA hydrolase, mitochondrial	PF00378: Enoyl-CoA hydratase/isomerase family; 27-203, PF13766: 2-enoyl-CoA Hydratase C-terminal region; 242-348,	no	NN	H	H	-0.630794	0.0174571	-0.702338	0.0247168	-0.494119	0.0124168	-0.609083	0.0181969
EMLSAT00000008294	KRZ16504|score:1324|putative phospholipid-transporting ATPase ID [Trichinella zimbabwensis]	P98198|score:1090|Phospholipid-transporting ATPase ID	PF12710: haloacid dehalogenase-like hydrolase; 27-446	lowest	no	l	h	-0.441734	0.000333904	-0.411059	0.0402804	-0.609342	0.0143602	-0.487378	0.0183248
EMLSAT00000012754	ADD24183|score:1108|Transcription factor Maf [Lepeophtheirus salmonis]	Q90889|score:179|Transcription factor MafG	PF03131: bZIP Maf transcription factor; 73-151	no	no	H	H	-0.692176	0.0156622	-0.690376	0.0217639	-0.354844	0.0180299	-0.579132	0.0184853
EMLSAT00000010437	XP_012244320|score:3483|PREDICTED: FACT complex subunit spt16 isoform X2 [Bombus impatiens]	Q8IRG6|score:3314|FACT complex subunit spt16	PF08644: FACT complex subunit (SPT16/CDC68); 530-690, PF14826: FACT complex subunit SPT16 N-terminal lobe domain; 6-166, PF00557: Metallopeptidase family M24; 180-409, PF08512: Histone chaperone Rttp106-like; 807-896	no	no	l	h	-0.139754	0.00459645	-0.181244	0.0450081	-0.274713	0.00640163	-0.19857	0.0186687
EMLSAT00000007132	XP_014133426|score:213|PREDICTED: methyl-CpG-binding protein 2, partial [Falco cherrug]	Q9Z2D6|score:209|Methyl-CpG-binding protein 2	PF01429: Methyl-CpG binding domain; 421-485	no	no	l	H	-0.278656	0.0280311	-0.374391	0.028226	-0.81651	2.94273e-07	-0.489852	0.0187525
EMLSAT00000008807	AKS25866|score:1143|Fem-1C [Eriocheir sinensis]	Q9VFD5|score:916|Protein fem-1 homolog CG6966	PF12796: Ankyrin repeats (3 copies); 1-83	lowest	no	l	l	-0.776239	0.00193153	-0.951897	0.00591179	-0.53291	0.0497323	-0.753682	0.0191919
EMLSAT00000012844	JAS17599|score:6034|hypothetical protein g.16521 [Clastoptera arizonana]	A5YKK6|score:3218|CCR4-NOT transcription complex subunit 1	PF04054: CCR4-Not complex component, Not1; 2142-2513, PF12842: Domain of unknown function (DUF3819); 1522-1668,	no	no	h	l	-0.328305	8.14393e-05	-0.306405	0.0209202	-0.170647	0.0393102	-0.268452	0.0201039
EMLSAT00000007026	XP_013077123|score:522|PREDICTED: serine-rich adhesin for platelets-like isoform X4 [Biomphalaria glabrata]	Q3LHL9|score:371|Protein winged eye	-	no	NN	h	h	-0.268824	0.0214838	-0.575123	0.0377204	-0.420549	0.00148891	-0.421499	0.020231
EMLSAT00000011951	XP_017480688|score:460|PREDICTED: mucin-5AC-like, partial [Rhagoletis zephyria]	-	-	no	no	l	l	-0.137252	0.02041	-0.195523	0.0090761	-0.205991	0.0317708	-0.179589	0.020419
EMLSAT00000002777	XP_019697411|score:197|PREDICTED: E3 SUMO-protein ligase EGR2-like [Harpegnathos saltator]	-	-	no	NN	l	l	-0.450633	0.0319709	-0.747122	0.0202828	-0.454547	0.0111274	-0.550768	0.021127
EMLSAT00000003637	SBT78644|score:187|conserved Plasmodium protein, unknown function [Plasmodium falciparum]	-	-	no	no	l	l	-0.246483	0.0136155	-0.362917	0.0037724	-0.212214	0.0460466	-0.273871	0.0211448
EMLSAT00000000718	XP_011501393|score:1132|PREDICTED: alpha-L-fucosidase-like [Ceratosolen solmsi marchali]	C3YWU0|score:1031|Alpha-L-fucosidase	PF01120: Alpha-L-fucosidase; 15-343	no	no	h	H	-0.245374	0.0336094	-0.250521	0.0300395	-0.529349	8.02602e-10	-0.341748	0.0212163
EMLSAT00000007907	KDR22055|score:2531|Papilin [Zootermopsis nevadensis]	O76840|score:1426|Papilin	PF00095: WAP-type (Whey Acidic Protein) 'four-disulfide core'; 1869-1911, PF00014: Kunitz/Bovine pancreatic trypsin inhibitor domain; 1269-1319, PF00014: Kunitz/Bovine pancreatic trypsin inhibitor domain; 1328-1379, PF00014: Kunitz/Bovine pancreatic trypsin inhibitor domain; 1524-1576, PF00014: Kunitz/Bovine pancreatic trypsin inhibitor domain; 1456-1508, PF00014: Kunitz/Bovine pancreatic trypsin…	no	no	h	l	-0.474513	8.78138e-06	-0.48721	0.0256263	-0.495722	0.040085	-0.485815	0.0219067
EMLSAT00000002842	AIY62313|score:3352|acetylcholinesterase 1A [Lepeophtheirus salmonis]	Q86GC8|score:1743|Acetylcholinesterase	PF00135: Carboxylesterase family; 19-559	no	no	h	L	-0.346208	0.0185838	-0.337473	0.0425816	-0.520763	0.00544385	-0.401481	0.0222031
EMLSAT00000006650	ACO11019|score:711|Probable serine hydrolase [Caligus rogercresseyi]	O18391|score:159|Probable serine hydrolase	PF12697: Alpha/beta hydrolase family; 2-184	no	no	l	l	-0.243524	0.00344948	-0.201165	0.0187219	-0.172403	0.0450386	-0.205697	0.0224033
EMLSAT00000001802	-	-	-	lowest	NN	l	h	-0.458938	4.01027e-09	-0.433466	0.0225379	-0.395652	0.0456866	-0.429352	0.0227415
EMLSAT00000011063	ACO12466|score:1941|Isocitrate dehydrogenase subunit beta, mitochondrial precursor [Lepeophtheirus salmonis]	Q93353|score:1081|Probable isocitrate dehydrogenase [NAD] subunit beta, mitochondrial	PF00180: Isocitrate/isopropylmalate dehydrogenase; 39-363	no	no	h	l	-0.151117	0.0399821	-0.150717	0.0290788	-0.274424	0.000466491	-0.192086	0.0231758
EMLSAT00000008355	KZS08767|score:881|putative Blistery [Daphnia magna]	Q5SSZ5|score:793|Tensin-3	PF08416: Phosphotyrosine-binding domain; 599-735, PF00017: SH2 domain; 456-551,	yes	yes	l	h	-0.186113	0.0235378	-0.35815	0.0209202	-0.716242	0.0250788	-0.420168	0.023179
EMLSAT00000003891	XP_013772272|score:709|PREDICTED: protein C-ets-1-like isoform X3 [Limulus polyphemus]	P41156|score:512|Protein C-ets-1	PF00178: Ets-domain; 392-473, PF02198: Sterile alpha motif (SAM)/Pointed domain; 28-108,	no	NN	l	L	-0.401031	0.00765236	-0.481001	0.0329703	-0.549723	0.0296274	-0.477252	0.0234167
EMLSAT00000007512	XP_004525643|score:2665|PREDICTED: E3 ubiquitin-protein ligase Bre1 [Ceratitis capitata]	Q8CJB9|score:1798|E3 ubiquitin-protein ligase BRE1B	PF00097: Zinc finger, C3HC4 type (RING finger); 1022-1060	no	NN	l	l	-0.184733	0.00192666	-0.189673	0.0327358	-0.255474	0.0357124	-0.20996	0.0234583
EMLSAT00000012221	XP_017152378|score:722|PREDICTED: sodium/potassium/calcium exchanger Nckx30C isoform X8 [Drosophila miranda]	Q9UI40|score:684|Sodium/potassium/calcium exchanger 2	PF01699: Sodium/calcium exchanger protein; 142-270	no	NN	h	h	-0.193077	0.0314555	-0.289993	0.00996235	-0.305828	0.0303549	-0.262966	0.0239242
EMLSAT00000002859	XP_001658087|score:916|AAEL007029-PA [Aedes aegypti]	P28289|score:468|Tropomodulin-1	PF03250: Tropomodulin; 15-154	yes	no	l	h	-0.337067	0.0344475	-0.478186	0.0138948	-0.661188	0.02411	-0.492147	0.0241507
EMLSAT00000004567	XP_017958477|score:749|PREDICTED: dihydropyrimidinase-like [Drosophila navojoa]	Q14117|score:535|Dihydropyrimidinase	PF01979: Amidohydrolase family; 19-160	no	no	h	H	-0.303959	0.0328129	-0.382882	0.041903	-0.615497	0.000252909	-0.434113	0.0249896
EMLSAT00000012634	XP_015124722|score:4548|PREDICTED: transcription initiation factor TFIID subunit 1 isoform X2 [Diachasma alloeum]	P51123|score:4045|Transcription initiation factor TFIID subunit 1	PF00439: Bromodomain; 1509-1586, PF00439: Bromodomain; 1389-1468, PF09247: TATA box-binding protein binding; 3-55, PF12157: Protein of unknown function (DUF3591); 540-1003	lowest	no	l	l	-0.200039	0.00987509	-0.252598	0.0416593	-0.292826	0.0243685	-0.248488	0.025301
EMLSAT00000002816	XP_008196850|score:655|PREDICTED: zinc finger with UFM1-specific peptidase domain protein isoform X2 [Tribolium castaneum]	Q4R4A2|score:496|Zinc finger with UFM1-specific peptidase domain protein [Macaca fascicularis]	PF07910: Peptidase family C78; 166-398	no	NN	h	l	-0.367711	0.0164114	-0.467391	0.0433683	-0.458593	0.0168779	-0.431232	0.0255526
EMLSAT00000004598	XP_011344594|score:3126|PREDICTED: endoribonuclease Dcr-1 [Cerapachys biroi]	Q9VCU9|score:1821|Endoribonuclease Dcr-1	PF00271: Helicase conserved C-terminal domain; 259-311, PF00636: Ribonuclease III domain; 1617-1787, PF00636: Ribonuclease III domain; 1872-1994, PF03368: Dicer dimerisation domain; 392-479, PF02170: PAZ domain; 997-1151,	lowest	no	l	h	-0.275248	0.00122452	-0.300475	0.0309938	-0.31688	0.0451632	-0.297535	0.0257939
EMLSAT00000012004	-	-	-	no	NN	h	l	-0.744762	7.07563e-05	-0.477394	0.0492169	-0.404824	0.0286873	-0.542326	0.0259917
EMLSAT00000002911	XP_010592785|score:232|PREDICTED: LOW QUALITY PROTEIN: vascular endothelial growth factor receptor 3 [Loxodonta africana]	P17948|score:183|Vascular endothelial growth factor receptor 1	PF07714: Protein tyrosine kinase; 429-514	no	no	h	h	-0.279596	0.0387255	-0.457453	0.0432285	-0.372026	0.0141293	-0.369692	0.0320278
EMLSAT00000011374	XP_011418272|score:867|PREDICTED: structural maintenance of chromosomes protein 6-like isoform X2 [Crassostrea gigas]	Q6P9I7|score:824|Structural maintenance of chromosomes protein 6	-	lowest	NN	h	l	-0.210444	0.0418018	-0.228807	0.0149549	-0.305904	0.0428786	-0.248385	0.0332118
