# Supplementary material for: Host gill attachment causes blood-feeding by the salmon louse (Lepeophtheirus salmonis) chalimus larvae and alters parasite development and transcriptome
Source: Parasit Vectors. 2020 May 6;13:225. doi: 10.1186/s13071-020-04096-0 (PMC7201535; doi:10.1186/s13071-020-04096-0)
Supplement: Supplementary file 6 — Additional file 6: Table S6. Genes differentially expressed in all 3 samplings (DESeq2, Padj < 0.05) but with different sign in different samplings. [file 13071_2020_4096_MOESM6_ESM.xlsx]

## Sheet: suppl tab S6
Additional Table S6
Genes differentially expressed in all 3 samplings (DESeq2, padj<0.05) but with different sign in different samplings
a) higher in lice sampled from gills in Exp1 10 dpi and Exp2 10 dpi, but lower in Exp2 18 dpi
EMLSAT	best NR blast hit	best Swissprot hit	Pfam-domain	baseMean 10dpi Exp1	log2FC 10dpi Exp1	pvalue 10dpi Exp1	padj 10dpi Exp1	baseMean 10dpi Exp2	log2FC 10dpi Exp2	pvalue 10dpi Exp2	padj 10dpi Exp2	baseMean 18dpi Exp2	log2FC 18dpi Exp2	pvalue 18dpi Exp2	padj 18dpi Exp2
EMLSAT00000000154	ABU41117|score:399|putative metalloproteinase [Lepeophtheirus salmonis]	P41246|score:207|RecName: Full=Matrix metalloproteinase-9; Short=MMP-9; AltName: Full=92 kDa gelatinase; AltName: Full=92 kDa type IV collagenase; AltName: Full=Gelatinase B; Short=GELB; Flags: Precursor	PF00040: Fibronectin type II domain; 93-125, PF00040: Fibronectin type II domain; 157-185, PF00040: Fibronectin type II domain; 29-69	512.013	-1.90804	3.85302e-16	7.42433e-14	566.309	-2.1258	1.17284e-11	2.49637e-09	1756.62	1.25545	6.4904e-07	1.7987e-05
EMLSAT00000000672	xx	xx	xx	91.9648	-1.52009	1.6423e-06	2.30628e-05	49.0819	-2.5147	6.26242e-10	8.41029e-08	12.7529	1.81491	5.75593e-06	0.000115732
EMLSAT00000001176	AOT99606|score:290|FNII1 [Lepeophtheirus salmonis]	P14780|score:154|RecName: Full=Matrix metalloproteinase-9; Short=MMP-9; AltName: Full=92 kDa gelatinase; AltName: Full=92 kDa type IV collagenase; AltName: Full=Gelatinase B; Short=GELB; Contains: RecName: Full=67 kDa matrix metalloproteinase-9; Contains: RecName: Full=82 kDa matrix metalloproteinase-9; Flags: Precursor	PF00040: Fibronectin type II domain; 104-133, PF00040: Fibronectin type II domain; 32-73,	6.48244	-4.63586	1.39168e-09	4.98714e-08	5.42878	-2.92319	0.000700123	0.00764577	17.3266	1.58207	0.000689439	0.00598885
EMLSAT00000001177	AOT99606|score:155|FNII1 [Lepeophtheirus salmonis]	xx	PF00040: Fibronectin type II domain; 36-77	3.7196	-2.5997	9.46865e-05	0.00069213	4.2551	-4.41429	7.39444e-06	0.000258256	10.7169	2.1725	0.000217089	0.00228294
EMLSAT00000002822	xx	xx	xx	16.8551	-3.40156	9.32143e-11	4.54623e-09	14.4827	-4.2604	1.96848e-09	2.23138e-07	32.536	1.97791	3.60934e-07	1.0924e-05
EMLSAT00000003129	xx	xx	PF00040: Fibronectin type II domain; 3-44	424.204	-1.91307	1.69459e-05	0.000164349	485.403	-2.7026	3.19396e-07	1.95707e-05	2200.11	1.53537	3.04575e-05	0.000472728
EMLSAT00000005196	ABU41117|score:285|putative metalloproteinase [Lepeophtheirus salmonis]	P14780|score:171|RecName: Full=Matrix metalloproteinase-9; Short=MMP-9; AltName: Full=92 kDa gelatinase; AltName: Full=92 kDa type IV collagenase; AltName: Full=Gelatinase B; Short=GELB; Contains: RecName: Full=67 kDa matrix metalloproteinase-9; Contains: RecName: Full=82 kDa matrix metalloproteinase-9; Flags: Precursor	PF00040: Fibronectin type II domain; 30-70, PF00040: Fibronectin type II domain; 94-127,	82.7946	-1.83772	1.17018e-15	1.91032e-13	80.5947	-2.61205	7.66833e-13	1.88057e-10	368.839	1.421	1.29558e-05	0.000230071
EMLSAT00000005197	ABU41117|score:411|putative metalloproteinase [Lepeophtheirus salmonis]	P41245|score:198|RecName: Full=Matrix metalloproteinase-9; Short=MMP-9; AltName: Full=92 kDa gelatinase; AltName: Full=92 kDa type IV collagenase; AltName: Full=Gelatinase B; Short=GELB; Flags: Precursor	PF00040: Fibronectin type II domain; 29-69, PF00040: Fibronectin type II domain; 157-192, PF00040: Fibronectin type II domain; 93-125	505.908	-2.08606	1.04739e-07	2.17895e-06	559.654	-2.86494	7.34799e-10	9.75208e-08	3727.82	1.4268	0.000344074	0.00334222
EMLSAT00000010201	xx	xx	xx	168.96	-1.3032	3.44376e-07	6.10527e-06	109.268	-0.800394	0.000956782	0.00964563	202.501	0.784771	0.000894655	0.00739183
EMLSAT00000000244	XP_019629863|score:611|PREDICTED: organic cation transporter protein-like [Branchiostoma belcheri]	Q95R48|score:542|RecName: Full=Organic cation transporter-like protein	PF07690: Major Facilitator Superfamily; 149-485	364.345	-0.384235	0.00129089	0.0058879	272.241	-0.375203	0.00157532	0.0138082	401.621	0.395923	0.00018082	0.00196746
EMLSAT00000001280	XP_016872366|score:3441|PREDICTED: TATA-binding protein-associated factor 172 isoform X2 [Homo sapiens]	O14981|score:3310|RecName: Full=TATA-binding protein-associated factor 172; AltName: Full=ATP-dependent helicase BTAF1; AltName: Full=B-TFIID transcription factor-associated 170 kDa subunit; AltName: Full=TAF(II)170; AltName: Full=TBP-associated factor 172; Short=TAF-172	PF00176: SNF2 family N-terminal domain; 1133-1431, PF12054: Domain of unknown function (DUF3535); 573-920, PF00271: Helicase conserved C-terminal domain; 1503-1576	355.677	-0.574471	1.84479e-12	1.40803e-10	265.38	-0.407101	0.000650184	0.00727652	587.892	0.395373	0.00362125	0.0222241
EMLSAT00000001808	ACO14752|score:589|Nurim homolog [Caligus clemensi]	Q9VEG9|score:229|RecName: Full=Nurim homolog; AltName: Full=Nuclear envelope membrane protein; AltName: Full=Nuclear rim protein	xx	237.468	-0.713219	2.41896e-05	0.00022092	200.286	-0.495311	0.00329332	0.0231765	249.801	0.860951	9.17996e-09	4.47368e-07
EMLSAT00000002012	XP_015108552|score:192|PREDICTED: espin isoform X2 [Diachasma alloeum]	xx	xx	119.078	-0.292114	0.00827409	0.0266741	100.277	-0.464968	0.00216916	0.0173425	244.788	0.401365	0.00151452	0.0111274
EMLSAT00000003583	ADD38833|score:825|Cysteine dioxygenase type 1 [Lepeophtheirus salmonis]	Q6NWZ9|score:369|RecName: Full=Cysteine dioxygenase type 1; AltName: Full=Cysteine dioxygenase type I; Short=CDO; Short=CDO-I	PF05995: Cysteine dioxygenase type I; 10-65, PF05995: Cysteine dioxygenase type I; 74-133,	806.644	-0.592735	8.77482e-06	9.4532e-05	812.04	-0.54906	0.00474311	0.0297051	1022.69	0.381505	0.00219057	0.0148969
EMLSAT00000004545	JAS50033|score:1023|hypothetical protein g.19737, partial [Cuerna arida]	Q9ULJ8|score:633|RecName: Full=Neurabin-1; AltName: Full=Neurabin-I; AltName: Full=Neural tissue-specific F-actin-binding protein I; AltName: Full=Protein phosphatase 1 regulatory subunit 9A	PF00595: PDZ domain (Also known as DHR or GLGF); 752-835, PF07647: SAM domain (Sterile alpha motif); 1519-1583,	1995.39	-0.216084	0.000246045	0.0015094	1675.92	-0.283175	0.000565316	0.006594	2015.91	0.265977	0.00234923	0.0157084
EMLSAT00000004640	ADD24094|score:744|protein ZK643.6 [Lepeophtheirus salmonis]	xx	PF01549: ShK domain-like; 24-52, PF01549: ShK domain-like; 133-166, PF01549: ShK domain-like; 90-122	1749.88	-0.925676	6.2124e-06	7.07563e-05	1464.87	-0.985418	0.000233138	0.00342375	866.259	0.822271	0.000388231	0.00369706
EMLSAT00000004934	XP_001361520|score:1499|uncharacterized protein Dpse_GA21288, isoform B [Drosophila pseudoobscura pseudoobscura]	Q9QUJ7|score:1290|RecName: Full=Long-chain-fatty-acid--CoA ligase 4; AltName: Full=Long-chain acyl-CoA synthetase 4; Short=LACS 4; Short=mACS4	PF00501: AMP-binding enzyme; 201-671	434.812	-0.592759	0.000505018	0.0027456	373.263	-0.631385	0.000947832	0.00958108	546.653	0.545729	0.000359803	0.00347739
EMLSAT00000005224	WP_044199665|score:298|proteinase inhibitor I4 serpin [Dyadobacter tibetensis]	Q75H81|score:245|RecName: Full=Serpin-ZXA; AltName: Full=OrysaZxa	PF00079: Serpin (serine protease inhibitor); 157-453	1469.2	-0.341593	0.000250436	0.00153474	1262.33	-0.385674	0.00379038	0.0253136	2075.43	0.494933	8.44667e-06	0.00016057
EMLSAT00000006073	ACO12762|score:718|Fatty acid-binding protein [Lepeophtheirus salmonis]	Q8MUC1|score:207|RecName: Full=Fatty acid-binding protein	PF00061: Lipocalin / cytosolic fatty-acid binding protein family; 13-119	516.597	-0.562077	0.00116426	0.00541325	438.118	-0.330371	0.00908554	0.047482	369.122	0.414408	0.000389431	0.00370459
EMLSAT00000007092	EFX74599|score:3649|carboxylase:pyruvate/acetyl-coa/propionyl-CoA [Daphnia pulex]	O17732|score:3462|RecName: Full=Pyruvate carboxylase 1; AltName: Full=Pyruvic carboxylase 1; Short=PCB 1	PF02436: Conserved carboxylase domain; 661-861, PF02786: Carbamoyl-phosphate synthase L chain, ATP binding domain; 1-156, PF00364: Biotin-requiring enzyme; 913-949, PF00682: HMGL-like; 402-618, PF02785: Biotin carboxylase C-terminal domain; 173-280,	2985.6	-0.250409	0.00028538	0.00170966	2735.87	-0.401477	0.00324047	0.0229046	3186.93	0.256171	0.0101622	0.0498512
EMLSAT00000007896	ACO11869|score:1496|Solute carrier family 25 member 38 [Lepeophtheirus salmonis]	Q6DJ08|score:593|RecName: Full=Solute carrier family 25 member 38	PF00153: Mitochondrial carrier protein; 12-96, PF00153: Mitochondrial carrier protein; 198-281, PF00153: Mitochondrial carrier protein; 105-187	1477.48	-0.366192	0.000749459	0.00379214	1598.41	-0.418272	0.00964697	0.0497169	831.589	0.277094	0.00682059	0.0367404
EMLSAT00000008058	AIL94168|score:630|cytochrome P450 CYP44D1 [Tigriopus japonicus]	Q09660|score:411|RecName: Full=Probable cytochrome P450 CYP44	PF00067: Cytochrome P450; 210-331, PF00067: Cytochrome P450; 15-142, PF00067: Cytochrome P450; 328-578	1248.5	-0.453984	0.00137836	0.00619577	1149.26	-0.539942	0.00188269	0.0155937	1268.59	0.464197	6.00719e-10	4.22889e-08
EMLSAT00000008414	XP_013062419|score:1315|PREDICTED: short transient receptor potential channel 4-associated protein-like isoform X2 [Biomphalaria glabrata]	Q9JLV2|score:1001|RecName: Full=Short transient receptor potential channel 4-associated protein; Short=Trp4-associated protein; Short=Trpc4-associated protein; AltName: Full=Protein TAP1; AltName: Full=Rabex-5/Rin2-interacting protein; AltName: Full=TNF-receptor ubiquitous scaffolding/signaling protein; Short=Protein TRUSS	PF12463: Protein of unknown function (DUF3689); 290-598	1717.1	-0.761262	2.28197e-06	3.01036e-05	1372.11	-0.633753	3.93684e-05	0.000891797	2723.98	0.356284	8.82846e-05	0.00111456
EMLSAT00000008950	XP_008477190|score:330|PREDICTED: extensin-like [Diaphorina citri]	xx	PF00379: Insect cuticle protein; 119-166	851.52	-0.662919	0.0018414	0.00784376	664.198	-0.831897	0.000806501	0.00850293	1541.05	0.591136	4.01575e-08	1.65538e-06
EMLSAT00000009445	XP_002430452|score:541|toll, putative [Pediculus humanus corporis]	Q7KIN0|score:483|RecName: Full=Toll-like receptor 7; Flags: Precursor	PF13855: Leucine rich repeat; 209-269, PF13855: Leucine rich repeat; 538-598, PF13855: Leucine rich repeat; 633-692, PF12799: Leucine Rich repeats (2 copies); 749-792, PF00560: Leucine Rich Repeat; 515-530, PF00560: Leucine Rich Repeat; 282-304	1937.69	-0.475402	0.00109212	0.00514914	1638.26	-0.587624	0.0063447	0.0366298	1879.85	0.442623	0.000165136	0.00182443
EMLSAT00000010839	ADD37981|score:1189|Aquaporin-12A [Lepeophtheirus salmonis]	Q8IXF9|score:157|RecName: Full=Aquaporin-12A; Short=AQP-12	xx	200.647	-0.368804	0.000163068	0.00108166	168.098	-0.317801	0.00833132	0.0447977	258.453	0.558766	1.62759e-06	3.95748e-05
EMLSAT00000011072	XP_019877476|score:355|PREDICTED: peritrophin-1-like [Aethina tumida]	xx	PF01607: Chitin binding Peritrophin-A domain; 28-84, PF01607: Chitin binding Peritrophin-A domain; 100-149,	4160.65	-0.364599	0.00773527	0.0252697	3339.2	-0.475844	0.000837239	0.00876149	4379.19	0.269358	0.00145941	0.0108149
EMLSAT00000011385	xx	xx	PF09815: XK-related protein; 1065-1311	366.811	-0.470498	3.769e-05	0.000321192	281.372	-0.320088	0.00804035	0.0435124	582.96	0.347179	0.00683576	0.0367718
EMLSAT00000011479	xx	xx	xx	1060.21	-0.607062	1.90829e-06	2.60653e-05	907.742	-0.491092	1.71619e-05	0.000492631	1600.67	0.26007	0.00822455	0.0422933
EMLSAT00000005991	OBS58048|score:332|hypothetical protein A6R68_10825 [Neotoma lepida]	O77592|score:207|RecName: Full=UDP-N-acetylglucosamine transporter; AltName: Full=Golgi UDP-GlcNAc transporter; AltName: Full=Solute carrier family 35 member A3	PF04142: Nucleotide-sugar transporter; 89-182, PF04142: Nucleotide-sugar transporter; 34-86,	54.0634	-0.812063	0.00573942	0.0197949	39.5228	-0.744392	0.00671652	0.0382866	136.088	1.75314	4.73004e-09	2.53024e-07
EMLSAT00000006365	XP_017115563|score:273|PREDICTED: uncharacterized protein LOC108138084 [Drosophila elegans]	xx	PF02958: Ecdysteroid kinase; 43-340	83.485	-0.706787	0.00515159	0.0181674	83.4193	-0.701014	0.00229505	0.018156	78.1555	1.61753	1.477e-11	1.57286e-09
b) higher in lice sampled from skin in Exp1 10 dpi and Exp2 10 dpi, but lower in Exp2 18 dpi
EMLSAT	best NR blast hit	best Swissprot hit	Pfam-domain	baseMean 10dpi Exp1	log2FC 10dpi Exp1	pvalue 10dpi Exp1	padj 10dpi Exp1	baseMean 10dpi Exp2	log2FC 10dpi Exp2	pvalue 10dpi Exp2	padj 10dpi Exp2	baseMean 18dpi Exp2	log2FC 18dpi Exp2	pvalue 18dpi Exp2	padj 18dpi Exp2
EMLSAT00000002553	ADD38265|score:814|protein sll1483 [Lepeophtheirus salmonis]	P74615|score:244|RecName: Full=Uncharacterized protein sll1483; Flags: Precursor	PF02469: Fasciclin domain; 39-164	532.758	0.921407	1.90932e-06	2.60653e-05	602.969	0.82161	0.00060248	0.00690709	585.833	-2.24966	7.95632e-05	0.00102355
EMLSAT00000004865	xx	xx	xx	1837.59	0.630557	0.00831918	0.0267827	1726.41	0.691709	0.00477061	0.0297827	805.345	-1.05719	0.000144031	0.00163848
EMLSAT00000005971	xx	xx	xx	120.852	0.880883	2.26112e-05	0.000208613	142.246	0.997661	0.00152485	0.0134917	816.616	-1.45088	0.00333836	0.0208326
EMLSAT00000007757	WP_073078862|score:134|signal peptidase I [Sporobacter termitidis]	xx	xx	17.5286	0.803897	0.00723687	0.0239747	15.9111	0.81495	0.00523895	0.0319636	43.8618	-1.58322	5.29646e-06	0.000107623
EMLSAT00000007888	ADD38265|score:812|protein sll1483 [Lepeophtheirus salmonis]	P74615|score:250|RecName: Full=Uncharacterized protein sll1483; Flags: Precursor	PF02469: Fasciclin domain; 39-164	346.438	0.874411	6.06858e-06	6.93963e-05	391.391	0.868897	0.000399929	0.0050921	376.161	-2.21955	6.83698e-05	0.000901744
EMLSAT00000001308	ABU41117|score:758|putative metalloproteinase [Lepeophtheirus salmonis]	xx	PF00040: Fibronectin type II domain; 79-119	76.2309	0.705084	0.000340484	0.00197437	56.587	0.885221	0.0036945	0.0248673	2981.62	-0.67823	2.04404e-06	4.84711e-05
EMLSAT00000003116	ABU41102|score:617|Zeelin1-like protein [Lepeophtheirus salmonis]	xx	xx	4437.27	0.312308	0.00371132	0.0139817	3937.73	0.247224	0.000321093	0.00435424	9199.74	-0.418501	5.83597e-05	0.000788713
EMLSAT00000003329	xx	xx	xx	915.751	0.660642	0.000654752	0.00337838	1081.98	0.617692	0.00684876	0.0387777	3775.06	-0.463998	4.43538e-05	0.00063844
EMLSAT00000003476	ACO10495|score:832|Troponin C, isoform 1 [Caligus rogercresseyi]	P21797|score:453|RecName: Full=Troponin C, isoform 1	PF13499: EF-hand domain pair; 38-98, PF13499: EF-hand domain pair; 115-175,	2604.55	0.470477	4.44531e-08	1.02251e-06	2500.05	0.192368	0.00827245	0.0445662	13793.4	-0.404566	0.000124348	0.0014683
EMLSAT00000004391	XP_011455562|score:143|PREDICTED: uncharacterized protein LOC105347989 [Crassostrea gigas]	xx	PF02338: OTU-like cysteine protease; 220-320	453.219	0.41971	2.27429e-06	3.00359e-05	446.297	0.240929	0.0033223	0.0232753	968.333	-0.259004	0.00112279	0.00880017
EMLSAT00000005632	ODN05640|score:479|Ectonucleotide pyrophosphatase/phosphodiesterase family member 6 [Orchesella cincta]	Q6DDP3|score:379|RecName: Full=Ectonucleotide pyrophosphatase/phosphodiesterase family member 6; Short=E-NPP 6; Short=NPP-6; AltName: Full=Choline-specific glycerophosphodiester phosphodiesterase; AltName: Full=Glycerophosphocholine cholinephosphodiesterase; Short=GPC-Cpde; Flags: Precursor	PF01663: Type I phosphodiesterase / nucleotide pyrophosphatase; 91-414	492.529	0.157038	0.011375	0.0345573	441.057	0.273187	7.46545e-05	0.00143227	1845.3	-0.187217	0.00100531	0.00807971
EMLSAT00000005879	ACO12630|score:764|Troponin C, isoform 1 [Lepeophtheirus salmonis]	P21797|score:471|RecName: Full=Troponin C, isoform 1	PF13499: EF-hand domain pair; 98-152, PF13833: EF-hand domain pair; 45-84,	2062.02	0.539678	1.96834e-12	1.49263e-10	1885.69	0.275786	0.00243699	0.0189111	1663.75	-0.241808	0.00796876	0.0413018
EMLSAT00000006163	ACO12224|score:723|Troponin I [Lepeophtheirus salmonis]	P05547|score:405|RecName: Full=Troponin I; Short=TnI	PF00992: Troponin; 44-170	4161.92	0.495341	1.56268e-07	3.06641e-06	3757.1	0.26056	0.000146865	0.00239705	21699.7	-0.435708	8.45996e-09	4.17588e-07
EMLSAT00000006947	ACO12716|score:1658|Phospholipase A2 isozymes PA3A/PA3B/PA5 [Lepeophtheirus salmonis]	Q1JPB9|score:269|RecName: Full=Group 3 secretory phospholipase A2; AltName: Full=Group III secretory phospholipase A2; Short=GIII sPLA2; Short=sPLA2-III; AltName: Full=Phosphatidylcholine 2-acylhydrolase 3; Flags: Precursor	PF05826: Phospholipase A2; 163-267, PF05826: Phospholipase A2; 618-660, PF05826: Phospholipase A2; 396-498	247.057	0.648131	6.0334e-05	0.000469958	243.462	0.715975	0.00284676	0.0209202	221.145	-0.687968	0.005676	0.0317663
EMLSAT00000007630	AGN29634|score:177|SPT transcription factor family member [Acartia pacifica]	xx	xx	955.055	0.975233	4.52207e-06	5.42371e-05	965.377	0.810743	0.00527227	0.0320974	516.575	-0.721371	0.00922542	0.0462115
EMLSAT00000007908	XP_018562657|score:787|PREDICTED: paired box protein Pax-6 [Anoplophora glabripennis]	P63016|score:553|RecName: Full=Paired box protein Pax-6; AltName: Full=Oculorhombin	PF00046: Homeobox domain; 152-176, PF00292: 'Paired box' domain; 25-68,	183.84	0.749637	9.64274e-08	2.02756e-06	163.236	0.872344	0.000259594	0.00369758	54.787	-0.623601	0.00940064	0.0469404
EMLSAT00000009483	ACO12488|score:490|ADP,ATP carrier protein 3 [Lepeophtheirus salmonis]	P18238|score:355|RecName: Full=ADP,ATP carrier protein 3; AltName: Full=ADP/ATP translocase 3; AltName: Full=Adenine nucleotide translocator 3; Short=ANT 3	PF00153: Mitochondrial carrier protein; 5-92	3716.07	0.396707	4.83302e-07	8.13859e-06	2997.15	0.242932	4.28725e-06	0.000167932	6756.07	-0.331742	0.000520121	0.00472535
EMLSAT00000009493	ACO12887|score:1739|Troponin T [Lepeophtheirus salmonis]	Q9XZ71|score:953|RecName: Full=Troponin T; Short=TnT	PF00992: Troponin; 156-243	12872.7	0.384961	0.000123592	0.000862647	11281.1	0.142155	0.00540111	0.0326702	59408.2	-0.473046	4.27479e-08	1.74962e-06
EMLSAT00000010404	ADD38342|score:343|SH3 domain-binding glutamic acid-rich protein homolog [Lepeophtheirus salmonis]	xx	xx	262.671	0.410767	0.000439236	0.0024467	235.313	0.386724	0.00355444	0.0242428	864.393	-0.287704	0.00148261	0.0109586
EMLSAT00000010576	ACO11785|score:1047|Arginine kinase [Lepeophtheirus salmonis]	Q9XY07|score:387|RecName: Full=Arginine kinase; Short=AK	PF02807: ATP:guanido phosphotransferase, N-terminal domain; 5-79, PF00217: ATP:guanido phosphotransferase, C-terminal catalytic domain; 105-194,	7663.13	0.36433	2.50741e-11	1.42377e-09	6982.6	0.291101	0.00163837	0.0142326	67484.8	-0.317548	9.89622e-05	0.0012121
EMLSAT00000008514	ACO12072|score:963|Extracellular superoxide dismutase precursor [Lepeophtheirus salmonis]	P51547|score:375|RecName: Full=Extracellular superoxide dismutase [Cu-Zn]; Short=EC-SOD; Flags: Precursor	PF00001: 7 transmembrane receptor (rhodopsin family); 236-301, PF00080: Copper/zinc superoxide dismutase (SODC); 44-183,	384.815	0.943814	1.21632e-19	4.76554e-17	373.812	1.22713	7.93171e-11	1.42028e-08	51.5634	-1.12278	0.000733385	0.00629452
EMLSAT00000009712	xx	xx	xx	7.93175	0.816161	0.0138282	0.0404219	6.82903	1.59404	0.000181569	0.00280586	281.441	-0.748525	9.39396e-05	0.00116172
EMLSAT00000010009	ADD38265|score:717|protein sll1483 [Lepeophtheirus salmonis]	P74615|score:246|RecName: Full=Uncharacterized protein sll1483; Flags: Precursor	PF02469: Fasciclin domain; 23-148	194.66	1.00988	1.42648e-06	2.04723e-05	219.478	0.980413	7.45252e-05	0.00143227	209.561	-2.11145	0.000306608	0.00303207
EMLSAT00000009153	XP_013142951|score:195|PREDICTED: nonsense-mediated mRNA decay protein 2-like, partial [Papilio polytes]	xx	xx	214.311	1.8088	0.0013799	0.00619583	265.58	2.33918	4.44871e-06	0.000173654	83.3335	-1.17864	0.000127213	0.00148891
c) differnet direction in lice samples from Exp1 10 dpi and Exp2 10 dpi
EMLSAT	best NR blast hit	best Swissprot hit	Pfam-domain	baseMean 10dpi Exp1	log2FC 10dpi Exp1	pvalue 10dpi Exp1	padj 10dpi Exp1	baseMean 10dpi Exp2	log2FC 10dpi Exp2	pvalue 10dpi Exp2	padj 10dpi Exp2	baseMean 18dpi Exp2	log2FC 18dpi Exp2	pvalue 18dpi Exp2	padj 18dpi Exp2
EMLSAT00000006187	ACO12541|score:292|Heat shock protein beta-1 [Lepeophtheirus salmonis]	P82147|score:178|RecName: Full=Protein lethal(2)essential for life; AltName: Full=Protein Efl21	PF00011: Hsp20/alpha crystallin family; 226-313, PF00011: Hsp20/alpha crystallin family; 33-92,	40.8702	1.25544	0.015017	0.0432409	415.56	-3.8516	2.15568e-07	1.3976e-05	50.2959	-2.13359	0.00438906	0.0258599
EMLSAT00000011348	xx	xx	xx	63.2036	-1.4127	0.0135146	0.0397325	31.7629	0.962707	0.00724696	0.0403634	66.5357	0.943367	0.000845112	0.00703811
EMLSAT00000001216	XP_015904135|score:765|PREDICTED: nose resistant to fluoxetine protein 6-like isoform X2 [Parasteatoda tepidariorum]	Q09225|score:542|RecName: Full=Nose resistant to fluoxetine protein 6; Short=Protein nrf-6; Flags: Precursor	PF01757: Acyltransferase family; 307-693	433.408	-0.236434	0.00167844	0.00725843	344.752	0.305063	0.00575948	0.034171	420.869	0.456659	0.000277843	0.00279813
EMLSAT00000002712	ADD38689|score:966|serine protease K12H4.7 [Lepeophtheirus salmonis]	P34528|score:271|RecName: Full=Putative serine protease K12H4.7; Flags: Precursor	PF05577: Serine carboxypeptidase S28; 54-94, PF05577: Serine carboxypeptidase S28; 102-289,	428.96	-0.252466	0.00451165	0.0163069	331.802	0.293941	0.00696279	0.0392736	572.183	0.484199	0.00212732	0.0145893
