# Supplementary material for: Host gill attachment causes blood-feeding by the salmon louse (Lepeophtheirus salmonis) chalimus larvae and alters parasite development and transcriptome
Source: Parasit Vectors. 2020 May 6;13:225. doi: 10.1186/s13071-020-04096-0 (PMC7201535; doi:10.1186/s13071-020-04096-0)
Supplement: Supplementary file 7 — Additional file 7: Table S7. Genes differentially expressed (DESeq2, Padj < 0.05) in both samplings taken at 10 dpi but not at 18 dpi. [file 13071_2020_4096_MOESM7_ESM.xlsx]

## Sheet: suppl tab S7
Additional Table S7
Genes differentially expressed (DESeq2, padj<0.05) in both samplings taken at 10 dpi but not at 18 dpi
a) higher expressed in lice sampled from gills
EMLSAT	best NR blast hit	best Swissprot hit	Pfam-domain	baseMean 10dpi Exp1	log2FC 10dpi Exp1	pvalue 10dpi Exp1	padj 10dpi Exp1	baseMean 10dpi Exp2	log2FC 10dpi Exp2	pvalue 10dpi Exp2	padj 10dpi Exp2	baseMean 18dpi Exp2	log2FC 18dpi Exp2	pvalue 18dpi Exp2	padj 18dpi Exp2
EMLSAT00000000080	XP_018562003|score:1130|PREDICTED: uncharacterized protein LOC108904081 [Anoplophora glabripennis]	Q9Y618|score:881|RecName: Full=Nuclear receptor corepressor 2; Short=N-CoR2; AltName: Full=CTG repeat protein 26; AltName: Full=SMAP270; AltName: Full=Silencing mediator of retinoic acid and thyroid hormone receptor; Short=SMRT; AltName: Full=T3 receptor-associating factor; Short=TRAC; AltName: Full=Thyroid-, retinoic-acid-receptor-associated corepressor	xx	365.031	-0.290937	0.000230568	0.00142712	249.903	-0.327975	0.0062742	0.036428	225.103	-0.323373	0.0108059	0.052171
EMLSAT00000000158	XP_013406007|score:2884|PREDICTED: nuclear pore complex protein Nup155-like [Lingula anatina]	Q99P88|score:2636|RecName: Full=Nuclear pore complex protein Nup155; AltName: Full=155 kDa nucleoporin; AltName: Full=Nucleoporin Nup155	PF03177: Non-repetitive/WGA-negative nucleoporin C-terminal; 670-1228, PF08801: Nup133 N terminal like; 81-500,	2099.44	-0.318096	4.94945e-07	8.32272e-06	1806.28	-0.247802	0.000235514	0.00342375	1058.58	-0.152003	0.0170039	0.0729428
EMLSAT00000000169	XP_018010074|score:1658|PREDICTED: polypeptide N-acetylgalactosaminyltransferase 1-like [Hyalella azteca]	Q8IUC8|score:1242|RecName: Full=Polypeptide N-acetylgalactosaminyltransferase 13; AltName: Full=Polypeptide GalNAc transferase 13; Short=GalNAc-T13; Short=pp-GaNTase 13; AltName: Full=Protein-UDP acetylgalactosaminyltransferase 13; AltName: Full=UDP-GalNAc:polypeptide N-acetylgalactosaminyltransferase 13	PF00652: Ricin-type beta-trefoil lectin domain; 487-611, PF00535: Glycosyl transferase family 2; 171-353,	490.536	-0.340285	0.00339227	0.0130006	427.097	-0.516831	3.91019e-06	0.000154775	577.062	0.208989	0.0331215	0.119601
EMLSAT00000000185	XP_018354354|score:3636|PREDICTED: microtubule-associated serine/threonine-protein kinase 3 isoform X3 [Trachymyrmex septentrionalis]	Q6AX33|score:2464|RecName: Full=Microtubule-associated serine/threonine-protein kinase 3	PF00069: Protein kinase domain; 664-933, PF13180: PDZ domain; 1276-1327, PF08926: Domain of unknown function (DUF1908); 290-603	2350.81	-0.388187	0.000484834	0.00265181	1880.68	-0.475174	1.36981e-05	0.000419913	2707.2	-0.166942	0.183252	0.393205
EMLSAT00000000248	XP_011331983|score:5287|PREDICTED: E3 ubiquitin-protein ligase UBR5 [Cerapachys biroi]	P51592|score:4190|RecName: Full=E3 ubiquitin-protein ligase hyd; AltName: Full=HECT-type E3 ubiquitin transferase hyd; AltName: Full=Protein hyperplastic discs	PF00658: Poly-adenylate binding protein, unique domain; 2511-2568, PF11547: E3 ubiquitin ligase EDD; 194-243, PF02207: Putative zinc finger in N-recognin (UBR box); 1228-1289, PF00632: HECT-domain (ubiquitin-transferase); 2702-2998	2055.13	-0.297424	1.32844e-13	1.31214e-11	1744.26	-0.318286	8.72159e-06	0.00029546	1272.73	-0.139708	0.0422518	0.142587
EMLSAT00000000250	XP_015589369|score:1783|PREDICTED: lysosomal alpha-mannosidase isoform X2 [Cephus cinctus]	O09159|score:1527|RecName: Full=Lysosomal alpha-mannosidase; Short=Laman; AltName: Full=Lysosomal acid alpha-mannosidase; AltName: Full=Mannosidase alpha class 2B member 1; AltName: Full=Mannosidase alpha-B; Flags: Precursor	PF07679: Immunoglobulin I-set domain; 97-176, PF07679: Immunoglobulin I-set domain; 8-85, PF09261: Alpha mannosidase, middle domain; 664-735, PF01074: Glycosyl hydrolases family 38 N-terminal domain; 368-658, PF00041: Fibronectin type III domain; 188-282, PF07748: Glycosyl hydrolases family 38 C-terminal domain; 783-1238	320.479	-0.642165	1.14808e-09	4.2039e-08	259.039	-0.381792	0.00282596	0.0208525	330.898	-0.25483	0.072647	0.209559
EMLSAT00000000257	XP_012280636|score:1928|PREDICTED: zinc finger MYM-type protein 3 [Orussus abietinus]	Q9JLM4|score:924|RecName: Full=Zinc finger MYM-type protein 3; AltName: Full=DXHXS6673E protein; AltName: Full=Zinc finger protein 261	PF12012: Domain of unknown function (DUF3504); 875-1033	1419.67	-0.129241	0.00297087	0.0116476	1214.72	-0.195893	0.0021429	0.0171813	765.017	-0.152695	0.0181049	0.0760775
EMLSAT00000000274	KMR03928|score:785|mitochondrial tumor suppressor 1-like protein [Lasius niger]	Q9JI10|score:721|RecName: Full=Serine/threonine-protein kinase 3; AltName: Full=Mammalian STE20-like protein kinase 2; Short=MST-2; AltName: Full=STE20-like kinase MST2; Contains: RecName: Full=Serine/threonine-protein kinase 3 36kDa subunit; Short=MST2/N; Contains: RecName: Full=Serine/threonine-protein kinase 3 20kDa subunit; Short=MST2/C	PF00069: Protein kinase domain; 91-244	212.87	-0.466441	1.72264e-05	0.000166376	164.084	-0.509361	0.000671296	0.00746097	172.299	-0.140439	0.256382	0.483567
EMLSAT00000000286	KZS08497|score:1442|Protein vav-like protein [Daphnia magna]	Q9NZN5|score:712|RecName: Full=Rho guanine nucleotide exchange factor 12; AltName: Full=Leukemia-associated RhoGEF	PF00621: RhoGEF domain; 463-647	2127.15	-0.251381	3.86793e-07	6.7755e-06	1824.68	-0.280164	2.46276e-05	0.000644604	2141.64	0.0107552	0.892624	0.952591
EMLSAT00000000295	xx	xx	xx	260.146	-0.3353	0.000585659	0.00307028	231.522	-0.34367	0.00116666	0.0111724	165.736	0.146921	0.135397	0.323806
EMLSAT00000000297	KDR24160|score:1229|Translation initiation factor IF-2, mitochondrial [Zootermopsis nevadensis]	P46198|score:1137|RecName: Full=Translation initiation factor IF-2, mitochondrial; Short=IF-2(Mt); Short=IF-2Mt; Short=IF2(mt); Flags: Precursor	PF11987: Translation-initiation factor 2; 467-562, PF00009: Elongation factor Tu GTP binding domain; 144-306,	474.697	-0.151661	0.0116211	0.0351686	422.85	-0.220987	0.0052221	0.031878	300.87	-0.231586	0.0123599	0.0578708
EMLSAT00000000322	XP_018013031|score:1778|PREDICTED: condensin-2 complex subunit D3-like [Hyalella azteca]	Q6ZQK0|score:1346|RecName: Full=Condensin-2 complex subunit D3; AltName: Full=Non-SMC condensin II complex subunit D3	PF12717: non-SMC mitotic condensation complex subunit 1; 816-1013	290.945	-0.319212	0.000435171	0.00242762	237.108	-0.383605	0.0072803	0.0404776	150.427	0.0101267	0.938767	0.973295
EMLSAT00000000409	XP_013784175|score:1637|PREDICTED: ubiquitin carboxyl-terminal hydrolase 15-like [Limulus polyphemus]	Q2HJE4|score:1607|RecName: Full=Ubiquitin carboxyl-terminal hydrolase 15; AltName: Full=Deubiquitinating enzyme 15; AltName: Full=Ubiquitin thioesterase 15; AltName: Full=Ubiquitin-specific-processing protease 15	PF06337: DUSP domain; 23-97, PF06337: DUSP domain; 126-206, PF00443: Ubiquitin carboxyl-terminal hydrolase; 327-920	1334.94	-0.212198	0.000146993	0.000991255	1130.79	-0.335992	0.00158142	0.013851	977.161	-0.173128	0.0279081	0.104986
EMLSAT00000000421	XP_013780439|score:1963|PREDICTED: SWI/SNF-related matrix-associated actin-dependent regulator of chromatin subfamily A containing DEAD/H box 1B-like [Limulus polyphemus]	Q5FWR0|score:1694|RecName: Full=SWI/SNF-related matrix-associated actin-dependent regulator of chromatin subfamily A containing DEAD/H box 1	PF00176: SNF2 family N-terminal domain; 280-575, PF00271: Helicase conserved C-terminal domain; 677-755,	431.733	-0.236926	3.57555e-05	0.000307891	379.882	-0.266313	0.00125415	0.0118196	232.278	-0.193833	0.0412769	0.140244
EMLSAT00000000427	XP_012252750|score:1283|PREDICTED: probable JmjC domain-containing histone demethylation protein 2C isoform X1 [Athalia rosae]	Q7LBC6|score:1000|RecName: Full=Lysine-specific demethylase 3B; AltName: Full=JmjC domain-containing histone demethylation protein 2B; AltName: Full=Jumonji domain-containing protein 1B; AltName: Full=Nuclear protein 5qNCA	xx	1204.62	-0.279592	6.27592e-10	2.50058e-08	995.989	-0.362908	0.000141174	0.00233859	871.349	-0.254601	0.0164216	0.0711623
EMLSAT00000000457	xx	xx	xx	75.1224	-0.57464	0.000135569	0.000929141	60.6674	-0.463009	0.0046209	0.0291709	35.1077	0.0732545	0.742781	0.877909
EMLSAT00000000566	XP_009876036|score:846|PREDICTED: endoplasmic reticulum metallopeptidase 1-like, partial [Apaloderma vittatum]	Q0VGW4|score:788|RecName: Full=Endoplasmic reticulum metallopeptidase 1; AltName: Full=FXNA-like protease	PF04389: Peptidase family M28; 11-122	352.891	-0.456214	8.39337e-06	9.10107e-05	288.798	-0.484602	0.000127196	0.00214164	218.742	0.0619133	0.681255	0.840678
EMLSAT00000000569	XP_018026519|score:4022|PREDICTED: tetratricopeptide repeat protein 28-like isoform X1 [Hyalella azteca]	Q96AY4|score:2976|RecName: Full=Tetratricopeptide repeat protein 28; Short=TPR repeat protein 28; AltName: Full=TPR repeat-containing big gene cloned at Keio	PF13424: Tetratricopeptide repeat; 336-399, PF13424: Tetratricopeptide repeat; 213-285, PF13414: TPR repeat; 13-74, PF00515: Tetratricopeptide repeat; 456-482, PF00515: Tetratricopeptide repeat; 174-196, PF00515: Tetratricopeptide repeat; 296-320, PF12770: CHAT domain; 751-1074, PF13176: Tetratricopeptide repeat; 95-128	291.78	-0.305016	0.00118374	0.00549078	236.667	-0.366741	0.000170282	0.00267915	313.785	-0.0334861	0.790846	0.903655
EMLSAT00000000570	XP_013776417|score:985|PREDICTED: VWFA and cache domain-containing protein 1-like [Limulus polyphemus]	Q5VU97|score:801|RecName: Full=VWFA and cache domain-containing protein 1; Short=Cache domain-containing protein 1; Flags: Precursor	xx	95.735	-0.470068	0.00150861	0.00665944	71.8571	-0.42042	0.00218396	0.0174238	47.4608	-0.0257052	0.900058	0.957493
EMLSAT00000000606	OFV65779|score:519|ATPase AAA [Candidatus Syntrophoarchaeum butanivorans]	Q60560|score:454|RecName: Full=DNA-binding protein SMUBP-2; AltName: Full=ATP-dependent helicase IGHMBP2; AltName: Full=Immunoglobulin mu-binding protein 2; AltName: Full=Insulin II gene enhancer-binding protein; AltName: Full=RIPE3B-binding complex 3B2 p110 subunit; Short=RIP-1	PF13086: AAA domain; 77-165, PF13087: AAA domain; 173-366,	281.478	-0.335226	3.60535e-05	0.000309579	233.166	-0.254268	0.00287743	0.0210235	187.625	0.0293589	0.777793	0.89676
EMLSAT00000000607	XP_006825327|score:950|PREDICTED: E3 ubiquitin-protein ligase listerin-like [Saccoglossus kowalevskii]	E1C231|score:880|RecName: Full=E3 ubiquitin-protein ligase listerin; AltName: Full=RING finger protein 160; Short=Zfp-294; AltName: Full=RING-type E3 ubiquitin transferase listerin	PF13639: Ring finger domain; 1540-1589	664.674	-0.775066	1.07578e-10	5.16113e-09	482.423	-0.428444	0.000213742	0.00318523	517.951	-0.0749719	0.44949	0.671064
EMLSAT00000000649	XP_011067144|score:3738|PREDICTED: dnaJ homolog subfamily C member 13 [Acromyrmex echinatior]	O75165|score:3336|RecName: Full=DnaJ homolog subfamily C member 13; AltName: Full=Required for receptor-mediated endocytosis 8; Short=RME-8	PF14237: Domain of unknown function (DUF4339); 903-947, PF00226: DnaJ domain; 1223-1277,	317.86	-0.940691	2.49075e-08	6.229e-07	216.374	-0.419093	0.00284813	0.0209202	252.115	-0.0503722	0.653729	0.82361
EMLSAT00000000714	XP_001648122|score:560|AAEL003963-PA [Aedes aegypti]	Q11002|score:528|RecName: Full=Calpain-A; AltName: Full=Calcium-activated neutral proteinase A; Short=CANP A; Contains: RecName: Full=Calpain-A catalytic subunit	PF01067: Calpain large subunit, domain III; 383-447, PF00648: Calpain family cysteine protease; 61-375,	913.513	-0.566606	0.0166569	0.0470752	722.902	-1.05056	7.99103e-05	0.00150245	2325.81	-0.347902	0.0382572	0.132738
EMLSAT00000000721	XP_002432685|score:326|hypothetical protein Phum_PHUM596940 [Pediculus humanus corporis]	xx	xx	361.876	-0.337359	4.49226e-05	0.00036873	317.993	-0.328677	0.00273206	0.0204099	3428.84	-0.0237945	0.767555	0.891692
EMLSAT00000000738	XP_002424589|score:1168|conserved hypothetical protein [Pediculus humanus corporis]	Q9NY47|score:858|RecName: Full=Voltage-dependent calcium channel subunit alpha-2/delta-2; AltName: Full=Voltage-gated calcium channel subunit alpha-2/delta-2; Contains: RecName: Full=Voltage-dependent calcium channel subunit alpha-2-2; Contains: RecName: Full=Voltage-dependent calcium channel subunit delta-2; Flags: Precursor	PF13768: von Willebrand factor type A domain; 214-380, PF02743: Cache domain; 418-513, PF08399: VWA N-terminal; 140-187	233.076	-0.289592	0.0085616	0.0274107	199.698	-0.331171	0.0026731	0.0202248	155.269	0.182677	0.087866	0.240149
EMLSAT00000000752	ENN78464|score:3101|hypothetical protein YQE_05102, partial [Dendroctonus ponderosae]	O15439|score:2381|RecName: Full=Multidrug resistance-associated protein 4; AltName: Full=ATP-binding cassette sub-family C member 4; AltName: Full=MRP/cMOAT-related ABC transporter; AltName: Full=Multi-specific organic anion transporter B; Short=MOAT-B	PF00005: ABC transporter; 67-214, PF00005: ABC transporter; 734-868, PF00005: ABC transporter; 1390-1508, PF00664: ABC transporter transmembrane region; 429-630, PF00664: ABC transporter transmembrane region; 1095-1327,	808.785	-0.57156	8.1663e-13	6.90551e-11	632.763	-0.361318	0.000396641	0.00507889	1759.62	-0.116676	0.388058	0.619718
EMLSAT00000000759	XP_013779532|score:2422|PREDICTED: adenylate cyclase type 9-like [Limulus polyphemus]	P51830|score:1842|RecName: Full=Adenylate cyclase type 9; AltName: Full=ATP pyrophosphate-lyase 9; AltName: Full=Adenylate cyclase type IX; AltName: Full=Adenylyl cyclase 9; Short=AC9; AltName: Full=Adenylyl cyclase type 10; Short=ACTP10	PF00211: Adenylate and Guanylate cyclase catalytic domain; 1089-1280, PF00211: Adenylate and Guanylate cyclase catalytic domain; 359-531,	1671.19	-0.321973	1.30569e-17	3.56908e-15	1370.96	-0.296067	1.15415e-05	0.000363687	1489.12	-0.0852344	0.123239	0.304353
EMLSAT00000000760	ELU18320|score:1102|hypothetical protein CAPTEDRAFT_224663 [Capitella teleta]	Q9WUU9|score:824|RecName: Full=Germinal-center associated nuclear protein; Short=GANP; AltName: Full=GC-associated DNA primase	PF03399: SAC3/GANP/Nin1/mts3/eIF-3 p25 family; 335-586	443.073	-0.634741	2.80445e-10	1.22541e-08	334.77	-0.39134	0.00193167	0.0159185	266.117	-0.118113	0.285644	0.518169
EMLSAT00000000786	KDR07206|score:255|Cuticlin-1, partial [Zootermopsis nevadensis]	xx	xx	580.929	-0.569966	2.02275e-08	5.2025e-07	473.053	-0.370729	0.00201479	0.0164226	899.747	0.0352345	0.743118	0.878042
EMLSAT00000000806	XP_005483060|score:3890|PREDICTED: bifunctional glutamate/proline--tRNA ligase isoform X6 [Zonotrichia albicollis]	P07814|score:3860|RecName: Full=Bifunctional glutamate/proline--tRNA ligase; AltName: Full=Bifunctional aminoacyl-tRNA synthetase; AltName: Full=Cell proliferation-inducing gene 32 protein; AltName: Full=Glutamatyl-prolyl-tRNA synthetase; Includes: RecName: Full=Glutamate--tRNA ligase; AltName: Full=Glutamyl-tRNA synthetase; Short=GluRS; Includes: RecName: Full=Proline--tRNA ligase; AltName: Full…	PF03950: tRNA synthetases class I (E and Q), anti-codon binding domain; 1146-1322, PF00587: tRNA synthetase class II core domain (G, H, P, S and T); 1605-1735, PF00004: ATPase family associated with various cellular activities (AAA); 268-401, PF00004: ATPase family associated with various cellular activities (AAA); 532-663, PF00749: tRNA synthetases class I (E and Q), catalytic domain; 839-1143, …	4927.51	-0.176327	5.50981e-06	6.42009e-05	4266.13	-0.1711	0.000176027	0.00274656	2511.3	0.0760497	0.201783	0.41642
EMLSAT00000000861	XP_017768451|score:3461|PREDICTED: rho GTPase-activating protein 190 isoform X8 [Nicrophorus vespilloides]	Q9VX32|score:2276|RecName: Full=Rho GTPase-activating protein 190; AltName: Full=Rho GTPase-activating protein of 190 kDa	PF00620: RhoGAP domain; 1675-1733, PF00071: Ras family; 192-286,	1301.38	-0.136597	0.00258484	0.0104227	1050.89	-0.199661	0.00179052	0.0150513	820.153	0.0317651	0.633519	0.810226
EMLSAT00000000883	xx	xx	xx	205.828	-0.611878	0.00237725	0.00971901	193.025	-0.672981	5.0041e-05	0.00106204	209.4	-0.355598	0.0827539	0.230059
EMLSAT00000000905	XP_012996175|score:1915|PREDICTED: ATP-dependent RNA helicase DHX36 [Esox lucius]	Q9H2U1|score:1823|RecName: Full=ATP-dependent RNA helicase DHX36; AltName: Full=DEAH box protein 36; AltName: Full=G4-resolvase 1; Short=G4R1; AltName: Full=MLE-like protein 1; AltName: Full=RNA helicase associated with AU-rich element ARE	PF00270: DEAD/DEAH box helicase; 163-317, PF04408: Helicase associated domain (HA2); 612-702, PF07717: Oligonucleotide/oligosaccharide-binding (OB)-fold; 738-848, PF00271: Helicase conserved C-terminal domain; 458-550	2079.73	-0.41395	2.36632e-06	3.11464e-05	1657.59	-0.370552	0.000344292	0.0045964	1054.51	-0.190034	0.0193526	0.0799727
EMLSAT00000000923	XP_013794396|score:3919|PREDICTED: kinesin-like protein KIF21A [Limulus polyphemus]	Q9QXL2|score:3293|RecName: Full=Kinesin-like protein KIF21A	PF00400: WD domain, G-beta repeat; 1260-1290, PF00400: WD domain, G-beta repeat; 1491-1526, PF00400: WD domain, G-beta repeat; 1455-1483, PF00400: WD domain, G-beta repeat; 1408-1437, PF00400: WD domain, G-beta repeat; 1534-1565, PF00225: Kinesin motor domain; 52-379	743.598	-0.563251	3.77303e-08	8.8966e-07	573.582	-0.569094	2.87807e-09	3.09214e-07	778.121	-0.0552657	0.607719	0.793617
EMLSAT00000000933	XP_017083430|score:989|PREDICTED: serine-rich adhesin for platelets isoform X2 [Drosophila eugracilis]	P55197|score:872|RecName: Full=Protein AF-10; AltName: Full=ALL1-fused gene from chromosome 10 protein	PF13831: PHD-finger; 17-52, PF13832: PHD-zinc-finger like domain; 61-177,	1864.66	-0.426445	1.31164e-09	4.74369e-08	1553.49	-0.445726	3.81092e-07	2.26064e-05	1466.22	0.0449566	0.532707	0.734669
EMLSAT00000000985	ODM97953|score:594|Heparan sulfate 2-O-sulfotransferase pipe [Orchesella cincta]	Q86BJ3|score:365|RecName: Full=Heparan sulfate 2-O-sulfotransferase pipe	PF05205: COMPASS (Complex proteins associated with Set1p) component shg1; 25-119	1486.4	-0.134184	0.00725996	0.0240444	1310.44	-0.19683	0.00116036	0.0111309	967.011	-0.120908	0.0562701	0.175288
EMLSAT00000000991	JAN67932|score:1302|ATP-dependent RNA helicase DDX31 [Daphnia magna]	Q9H8H2|score:1137|RecName: Full=Probable ATP-dependent RNA helicase DDX31; AltName: Full=DEAD box protein 31; AltName: Full=Helicain	PF13959: Domain of unknown function (DUF4217); 502-564, PF00271: Helicase conserved C-terminal domain; 368-447, PF00270: DEAD/DEAH box helicase; 117-270	807.033	-0.219577	9.12579e-05	0.000672083	698.44	-0.278087	0.00243425	0.0189111	396.963	-0.0934167	0.297956	0.53112
EMLSAT00000000995	XP_018326478|score:3039|PREDICTED: DNA excision repair protein haywire [Agrilus planipennis]	Q02870|score:2948|RecName: Full=DNA excision repair protein haywire; AltName: Full=ATP-dependent DNA helicase hay; AltName: Full=ERCC-3 homolog protein; AltName: Full=ERCC3Dm	PF04851: Type III restriction enzyme, res subunit; 346-500, PF13855: Leucine rich repeat; 965-1024, PF13625: Helicase conserved C-terminal domain; 93-223, PF00271: Helicase conserved C-terminal domain; 609-677	1697.94	-0.122429	0.00436269	0.0158906	1552.75	-0.180744	0.00208015	0.0167692	1371.84	0.0735125	0.38378	0.616011
EMLSAT00000001082	JAT21892|score:2390|hypothetical protein g.31930 [Graphocephala atropunctata]	Q9D4H8|score:2185|RecName: Full=Cullin-2; Short=CUL-2	PF10557: Cullin protein neddylation domain; 664-729, PF00888: Cullin family; 14-637,	838.289	-0.205629	0.000459866	0.00253887	742.286	-0.240294	0.00223472	0.017745	763.287	-0.0615431	0.336568	0.572529
EMLSAT00000001122	AHK05629|score:1454|ATP-binding cassette transporter sub-family A member 1 [Tigriopus japonicus]	P41233|score:1100|RecName: Full=ATP-binding cassette sub-family A member 1; AltName: Full=ATP-binding cassette transporter 1; Short=ABC-1; Short=ATP-binding cassette 1	PF00005: ABC transporter; 445-539, PF12698: ABC-2 family transporter protein; 86-383,	388.99	-0.766573	3.99538e-19	1.42308e-16	314.252	-0.81678	3.15183e-12	7.11116e-10	400.092	-0.353199	0.016787	0.0722758
EMLSAT00000001157	XP_001605859|score:872|PREDICTED: protein SMG8 [Nasonia vitripennis]	Q8VE18|score:582|RecName: Full=Protein SMG8; AltName: Full=Protein smg-8 homolog	PF10220: Uncharacterized conserved protein (DUF2146); 30-556, PF10220: Uncharacterized conserved protein (DUF2146); 584-774,	489.239	-0.317154	0.000159586	0.00106276	434.084	-0.297206	0.000304672	0.00417619	297.941	0.108616	0.257473	0.484926
EMLSAT00000001168	XP_011150753|score:6662|PREDICTED: spectrin alpha chain isoform X2 [Harpegnathos saltator]	Q9NRC6|score:2889|RecName: Full=Spectrin beta chain, non-erythrocytic 5; AltName: Full=Beta-V spectrin	PF00435: Spectrin repeat; 2155-2261, PF00435: Spectrin repeat; 1533-1613, PF00435: Spectrin repeat; 725-802, PF00435: Spectrin repeat; 1321-1421, PF00435: Spectrin repeat; 2049-2150, PF00435: Spectrin repeat; 1942-2043, PF00435: Spectrin repeat; 2264-2365, PF00435: Spectrin repeat; 409-507, PF00435: Spectrin repeat; 2902-3004, PF00435: Spectrin repeat; 2811-2898, PF00435: Spectrin repeat; 619-719…	5111.11	-0.259808	0.000151033	0.00101558	4693.98	-0.316711	0.00063693	0.00717803	4161.2	0.270509	0.017806	0.0751786
EMLSAT00000001249	ACO13166|score:2287|Adenosylhomocysteinase [Lepeophtheirus salmonis]	O93477|score:1795|RecName: Full=Adenosylhomocysteinase B; Short=AdoHcyase B; AltName: Full=S-adenosyl-L-homocysteine hydrolase B	PF00670: S-adenosyl-L-homocysteine hydrolase, NAD binding domain; 196-357, PF05221: S-adenosyl-L-homocysteine hydrolase; 13-436,	22284.3	-0.153508	0.00328417	0.0126772	21580.9	-0.255976	1.25346e-06	6.12135e-05	11935.1	-0.117116	0.212583	0.430328
EMLSAT00000001256	JAT96069|score:531|putative nonsense mediated mrna decay factor [Amblyomma aureolatum]	Q6ZPY2|score:288|RecName: Full=Protein SMG5; AltName: Full=EST1-like protein B; AltName: Full=SMG-5 homolog	PF10374: Telomerase activating protein Est1; 79-179, PF10373: Est1 DNA/RNA binding domain; 187-280, PF13638: PIN domain; 600-703	1240.98	-0.244332	4.47589e-06	5.38276e-05	1129.62	-0.353921	0.00114508	0.0110125	879.014	-0.0397634	0.635633	0.811637
EMLSAT00000001283	xx	xx	xx	46.0361	-0.527715	0.00443737	0.016073	45.362	-0.593654	0.00178736	0.015036	35.9844	-0.0321393	0.88235	0.948795
EMLSAT00000001291	JAS60249|score:2802|hypothetical protein g.35014 [Cuerna arida]	P25439|score:2544|RecName: Full=ATP-dependent helicase brm; AltName: Full=Homeotic gene regulator; AltName: Full=Protein brahma	PF14619: Snf2-ATP coupling, chromatin remodelling complex; 516-585, PF00439: Bromodomain; 677-750, PF00271: Helicase conserved C-terminal domain; 342-420, PF00176: SNF2 family N-terminal domain; 4-277	1931.71	-0.140677	0.000879555	0.00432383	1697.19	-0.23592	7.85285e-05	0.00148389	1072.06	-0.106964	0.121723	0.301652
EMLSAT00000001399	XP_014602283|score:1725|PREDICTED: tyrosine-protein phosphatase non-receptor type 23 isoform X3 [Polistes canadensis]	Q6PB44|score:1230|RecName: Full=Tyrosine-protein phosphatase non-receptor type 23	PF03097: BRO1-like domain; 8-405, PF00102: Protein-tyrosine phosphatase; 1407-1641, PF13949: ALIX V-shaped domain binding to HIV; 435-721	794.49	-0.174872	0.00201697	0.00847488	696.998	-0.209307	0.00247773	0.0191305	687.669	0.0697758	0.44089	0.663701
EMLSAT00000001408	xx	xx	xx	160.23	-0.574163	5.28109e-05	0.000419702	130.883	-0.528974	0.000495175	0.00591361	168.133	0.0323155	0.8057	0.910181
EMLSAT00000001460	XP_002427011|score:1423|GPI ethanolamine phosphate transferase, putative [Pediculus humanus corporis]	Q8TEQ8|score:1073|RecName: Full=GPI ethanolamine phosphate transferase 3; AltName: Full=Phosphatidylinositol-glycan biosynthesis class O protein; Short=PIG-O	PF01663: Type I phosphodiesterase / nucleotide pyrophosphatase; 167-265	2105.66	-0.59549	5.72526e-09	1.73888e-07	1596.34	-0.345244	0.00385229	0.0256086	1317.79	-0.0658485	0.405979	0.634311
EMLSAT00000001468	xx	xx	xx	13.7675	-2.04248	2.40074e-05	0.000219597	6.75962	-1.58088	0.000714272	0.00775525	48.6207	-0.227709	0.358257	0.593677
EMLSAT00000001530	KDR21635|score:413|Microsomal triglyceride transfer protein large subunit [Zootermopsis nevadensis]	P55156|score:267|RecName: Full=Microsomal triglyceride transfer protein large subunit; Flags: Precursor	PF01347: Lipoprotein amino terminal region; 386-528	1577.07	-0.293587	3.25742e-05	0.000284254	1420.72	-0.304313	1.8583e-05	0.000524087	1388.61	-0.133692	0.159605	0.359784
EMLSAT00000001532	EFX85736|score:487|hypothetical protein DAPPUDRAFT_208600 [Daphnia pulex]	Q13093|score:375|RecName: Full=Platelet-activating factor acetylhydrolase; Short=PAF acetylhydrolase; AltName: Full=1-alkyl-2-acetylglycerophosphocholine esterase; AltName: Full=2-acetyl-1-alkylglycerophosphocholine esterase; AltName: Full=Group-VIIA phospholipase A2; Short=gVIIA-PLA2; AltName: Full=LDL-associated phospholipase A2; Short=LDL-PLA(2); AltName: Full=PAF 2-acylhydrolase; Flags: Precu…	PF03403: Platelet-activating factor acetylhydrolase, isoform II; 15-120, PF03403: Platelet-activating factor acetylhydrolase, isoform II; 138-374,	252.793	-0.985894	3.83518e-11	2.10648e-09	191.485	-0.942804	5.45884e-05	0.00113409	334.962	-0.445867	0.0315941	0.115317
EMLSAT00000001540	XP_015838156|score:726|PREDICTED: protein split ends isoform X3 [Tribolium castaneum]	Q8SX83|score:551|RecName: Full=Protein split ends	PF00076: RNA recognition motif. (a.k.a. RRM, RBD, or RNP domain); 330-386, PF00076: RNA recognition motif. (a.k.a. RRM, RBD, or RNP domain); 414-474, PF14259: RNA recognition motif (a.k.a. RRM, RBD, or RNP domain); 8-81, PF07744: SPOC domain; 2623-2750	3497.91	-0.393346	5.14719e-08	1.159e-06	3068.91	-0.371465	0.000816097	0.00858805	2396.3	-0.164	0.114726	0.289547
EMLSAT00000001550	XP_019809179|score:311|PREDICTED: plasma kallikrein isoform X2 [Bos indicus]	Q2KJ63|score:310|RecName: Full=Plasma kallikrein; AltName: Full=Fletcher factor; AltName: Full=Kininogenin; AltName: Full=Plasma prekallikrein; Contains: RecName: Full=Plasma kallikrein heavy chain; Contains: RecName: Full=Plasma kallikrein light chain; Flags: Precursor	PF00089: Trypsin; 51-299	513.051	-1.81379	1.21084e-05	0.000122797	421.588	-2.78046	8.08151e-13	1.93865e-10	105.136	-0.384421	0.61021	0.794974
EMLSAT00000001572	JAS23429|score:546|hypothetical protein g.24308, partial [Clastoptera arizonana]	Q9VWE0|score:147|RecName: Full=Cytokine receptor; AltName: Full=Protein domeless; Flags: Precursor	PF09240: Interleukin-6 receptor alpha chain, binding; 167-216	335.987	-0.450807	1.84551e-09	6.43682e-08	255.66	-0.426862	3.72396e-05	0.000853863	288.534	-0.0408967	0.771829	0.893578
EMLSAT00000001609	ODN00256|score:1007|Neurogenic locus notch protein 3 [Orchesella cincta]	A2RUV0|score:323|RecName: Full=Neurogenic locus notch homolog protein 1; Short=Notch 1; Contains: RecName: Full=Notch 1 extracellular truncation; Short=NEXT; Contains: RecName: Full=Notch 1 intracellular domain; Short=NICD; Flags: Precursor	PF12661: Human growth factor-like EGF; 514-523, PF00008: EGF-like domain; 110-139,	16954.2	-0.343332	4.99612e-06	5.94376e-05	14842.4	-0.3421	4.86719e-05	0.00104187	28610.3	-0.00881253	0.927371	0.969985
EMLSAT00000001619	AGN29634|score:615|SPT transcription factor family member [Acartia pacifica]	Q02752|score:167|RecName: Full=Acidic phosphoprotein; AltName: Full=50 kDa antigen; Flags: Precursor	xx	21063.2	-1.38983	0.000882407	0.00433423	14488.1	-1.5219	0.00126925	0.0118865	36460.8	-0.219886	0.18721	0.398279
EMLSAT00000001663	XP_015188999|score:1987|PREDICTED: E3 ubiquitin-protein ligase UBR2 [Polistes dominula]	Q8IWV8|score:1655|RecName: Full=E3 ubiquitin-protein ligase UBR2; AltName: Full=N-recognin-2; AltName: Full=RING-type E3 ubiquitin transferase UBR2; AltName: Full=Ubiquitin-protein ligase E3-alpha-2; AltName: Full=Ubiquitin-protein ligase E3-alpha-II	PF02207: Putative zinc finger in N-recognin (UBR box); 125-193, PF02617: ATP-dependent Clp protease adaptor protein ClpS; 261-325,	776.803	-0.445179	2.5277e-08	6.30799e-07	597.924	-0.338974	0.000252115	0.0036047	577.548	-0.0500121	0.481868	0.695173
EMLSAT00000001664	xx	xx	xx	471.149	-0.250794	0.00204749	0.00858588	414.276	-0.257758	0.00117698	0.0112521	387.109	0.0676245	0.52962	0.732111
EMLSAT00000001668	XP_013777424|score:10345|PREDICTED: E3 ubiquitin-protein ligase UBR4-like [Limulus polyphemus]	Q5T4S7|score:9648|RecName: Full=E3 ubiquitin-protein ligase UBR4; AltName: Full=600 kDa retinoblastoma protein-associated factor; AltName: Full=N-recognin-4; AltName: Full=RING-type E3 ubiquitin transferase UBR4; AltName: Full=Retinoblastoma-associated factor of 600 kDa; Short=RBAF600; Short=p600; AltName: Full=Zinc finger UBR1-type protein 1	PF13764: E3 ubiquitin-protein ligase UBR4; 4169-4962, PF02207: Putative zinc finger in N-recognin (UBR box); 1520-1584,	1759.84	-0.349299	1.16742e-08	3.20603e-07	1456.57	-0.25503	0.00727875	0.0404776	1295.44	-0.145623	0.0139238	0.0632955
EMLSAT00000001703	JAN61943|score:155|Microtubule-actin cross-linking factor [Daphnia magna]	D3ZHV2|score:114|RecName: Full=Microtubule-actin cross-linking factor 1; AltName: Full=Actin cross-linking family 7	xx	280.263	-0.628809	0.000674433	0.00345932	232.083	-0.872679	7.58364e-05	0.00144757	651	-0.372093	0.072497	0.209301
EMLSAT00000001704	XP_018012344|score:646|PREDICTED: dystonin-like isoform X2 [Hyalella azteca]	Q9UPN3|score:513|RecName: Full=Microtubule-actin cross-linking factor 1, isoforms 1/2/3/5; AltName: Full=620 kDa actin-binding protein; Short=ABP620; AltName: Full=Actin cross-linking family protein 7; AltName: Full=Macrophin-1; AltName: Full=Trabeculin-alpha	PF02187: Growth-Arrest-Specific Protein 2 Domain; 127-167, PF13405: EF-hand domain; 86-105,	954.618	-0.583121	0.000706639	0.00360653	789.305	-0.805678	4.84687e-05	0.0010395	2050.05	-0.396028	0.0302734	0.111738
EMLSAT00000001705	ODN01709|score:3738|Dystonin [Orchesella cincta]	Q91ZU6|score:2272|RecName: Full=Dystonin; AltName: Full=Bullous pemphigoid antigen 1; Short=BPA; AltName: Full=Dystonia musculorum protein; AltName: Full=Hemidesmosomal plaque protein; AltName: Full=Microtubule actin cross-linking factor 2	PF00435: Spectrin repeat; 676-779, PF00435: Spectrin repeat; 87-195, PF00435: Spectrin repeat; 458-563, PF00435: Spectrin repeat; 794-891, PF00435: Spectrin repeat; 200-303, PF00435: Spectrin repeat; 1004-1109, PF00435: Spectrin repeat; 898-1000, PF00435: Spectrin repeat; 567-671	3303.15	-0.718315	3.58117e-05	0.000307923	2513.78	-0.836359	0.000416797	0.0052418	7494.8	-0.473689	0.0208947	0.0841717
EMLSAT00000001706	XP_011692164|score:7950|PREDICTED: dystonin isoform X9 [Wasmannia auropunctata]	Q03001|score:1388|RecName: Full=Dystonin; AltName: Full=230 kDa bullous pemphigoid antigen; AltName: Full=230/240 kDa bullous pemphigoid antigen; AltName: Full=Bullous pemphigoid antigen 1; Short=BPA; Short=Bullous pemphigoid antigen; AltName: Full=Dystonia musculorum protein; AltName: Full=Hemidesmosomal plaque protein	PF00435: Spectrin repeat; 3301-3400, PF00435: Spectrin repeat; 716-809, PF00435: Spectrin repeat; 2767-2859, PF00435: Spectrin repeat; 2867-2969, PF00435: Spectrin repeat; 3192-3289, PF00435: Spectrin repeat; 2975-3068, PF00435: Spectrin repeat; 1628-1726, PF00307: Calponin homology (CH) domain; 251-352, PF00307: Calponin homology (CH) domain; 74-174,	794.504	-0.828706	4.25906e-06	5.16092e-05	611.504	-0.997249	2.8385e-05	0.000714749	1998.39	-0.437037	0.0600078	0.183599
EMLSAT00000001748	XP_017914916|score:2389|PREDICTED: nuclear pore complex protein Nup98-Nup96 isoform X1 [Capra hircus]	P52948|score:2327|RecName: Full=Nuclear pore complex protein Nup98-Nup96; Contains: RecName: Full=Nuclear pore complex protein Nup98; AltName: Full=98 kDa nucleoporin; AltName: Full=Nucleoporin Nup98; Short=Nup98; Contains: RecName: Full=Nuclear pore complex protein Nup96; AltName: Full=96 kDa nucleoporin; AltName: Full=Nucleoporin Nup96; Short=Nup96; Flags: Precursor	PF12110: Nuclear protein 96; 1463-1746, PF04096: Nucleoporin autopeptidase; 862-1000,	1540.36	-0.277194	4.89489e-05	0.000395189	1229.74	-0.279349	0.000370064	0.0048543	793.187	-0.142605	0.0630838	0.190177
EMLSAT00000001762	XP_013185905|score:175|PREDICTED: uncharacterized protein LOC106131362 [Amyelois transitella]	xx	PF00505: HMG (high mobility group) box; 1464-1519	551.979	-0.18703	0.00127149	0.00582427	525.879	-0.673425	2.48628e-10	3.84216e-08	340.625	-0.185302	0.0455625	0.150392
EMLSAT00000001783	ELU01511|score:1127|hypothetical protein CAPTEDRAFT_222872 [Capitella teleta]	Q5R514|score:1013|RecName: Full=Uridine 5'-monophosphate synthase; Short=UMP synthase; Includes: RecName: Full=Orotate phosphoribosyltransferase; Short=OPRTase; Includes: RecName: Full=Orotidine 5'-phosphate decarboxylase; AltName: Full=OMPdecase	PF00215: Orotidine 5'-phosphate decarboxylase / HUMPS family; 241-450, PF00156: Phosphoribosyl transferase domain; 40-148,	407.017	-0.30396	0.000311767	0.00183593	387.729	-0.431314	9.79119e-07	4.97368e-05	209.327	-0.262783	0.0300933	0.111323
EMLSAT00000001801	XP_013386890|score:742|PREDICTED: SUN domain-containing protein 2-like isoform X2 [Lingula anatina]	Q8BJS4|score:661|RecName: Full=SUN domain-containing protein 2; AltName: Full=Protein unc-84 homolog B; AltName: Full=Sad1/unc-84 protein-like 2	PF07738: Sad1 / UNC-like C-terminal; 349-481	505.481	-0.378445	1.22826e-10	5.82137e-09	468.903	-0.300011	0.00800013	0.0433683	350.581	-0.240391	0.0168178	0.0723614
EMLSAT00000001877	EFX90280|score:1980|hypothetical protein DAPPUDRAFT_22062, partial [Daphnia pulex]	P81274|score:1585|RecName: Full=G-protein-signaling modulator 2; AltName: Full=Mosaic protein LGN	PF05454: Dystroglycan (Dystrophin-associated glycoprotein 1); 1079-1262, PF13414: TPR repeat; 198-263, PF02188: GoLoco motif; 508-530, PF02188: GoLoco motif; 426-447, PF02188: GoLoco motif; 548-568, PF13424: Tetratricopeptide repeat; 52-124, PF00515: Tetratricopeptide repeat; 273-298,	653.479	-0.182368	0.000186725	0.00119932	578.354	-0.206792	0.00685769	0.0387777	493.171	-0.160344	0.0322172	0.117222
EMLSAT00000001879	xx	xx	xx	194.796	-0.863155	8.95738e-07	1.38716e-05	133.741	-0.405679	0.00271947	0.0203978	133.148	0.0497304	0.666173	0.830442
EMLSAT00000001881	XP_018571656|score:500|PREDICTED: transcription intermediary factor 1-alpha [Anoplophora glabripennis]	Q56R14|score:399|RecName: Full=E3 ubiquitin-protein ligase TRIM33; AltName: Full=Ectodermin; AltName: Full=Transcription intermediary factor 1-gamma; Short=TIF1-gamma; AltName: Full=Tripartite motif-containing protein 33	PF00643: B-box zinc finger; 434-469, PF00643: B-box zinc finger; 368-411, PF00439: Bromodomain; 1263-1349	1203.8	-0.288053	2.57845e-08	6.42101e-07	1000.48	-0.271437	1.85767e-06	8.18608e-05	915.229	-0.105744	0.193856	0.406155
EMLSAT00000001925	JAN35331|score:313|Leucine-rich repeat-containing protein [Daphnia magna]	xx	xx	508.986	-1.04275	5.59365e-10	2.26884e-08	341.163	-0.590605	6.7818e-05	0.00133517	784.629	0.0864362	0.50311	0.712507
EMLSAT00000001935	XP_008193526|score:926|PREDICTED: nuclear pore complex protein Nup214 [Tribolium castaneum]	Q80U93|score:807|RecName: Full=Nuclear pore complex protein Nup214; AltName: Full=214 kDa nucleoporin; AltName: Full=Nucleoporin Nup214	xx	786.143	-0.261303	0.000223257	0.00139139	743.761	-0.4605	0.00277809	0.0206726	529.335	-0.0579105	0.688848	0.846493
EMLSAT00000001949	JAT26929|score:457|hypothetical protein g.45662 [Graphocephala atropunctata]	Q0VGW4|score:351|RecName: Full=Endoplasmic reticulum metallopeptidase 1; AltName: Full=FXNA-like protease	xx	269.628	-0.265074	0.00320187	0.0124248	239.431	-0.406829	0.000275504	0.0038801	193.363	0.28438	0.0410721	0.13963
EMLSAT00000001977	XP_011199915|score:356|PREDICTED: facilitated trehalose transporter Tret1-2 homolog [Bactrocera dorsalis]	Q17NV8|score:370|RecName: Full=Facilitated trehalose transporter Tret1	PF00083: Sugar (and other) transporter; 1-103, PF00083: Sugar (and other) transporter; 197-430,	1328.27	-0.641659	0.00995964	0.0310108	1104.92	-0.814834	0.0026018	0.0198317	3378.47	0.18157	0.228189	0.449752
EMLSAT00000001979	JAS65803|score:988|hypothetical protein g.21041, partial [Cuerna arida]	Q9ULU4|score:844|RecName: Full=Protein kinase C-binding protein 1; AltName: Full=Cutaneous T-cell lymphoma-associated antigen se14-3; Short=CTCL-associated antigen se14-3; AltName: Full=Rack7; AltName: Full=Zinc finger MYND domain-containing protein 8	PF00439: Bromodomain; 128-197, PF00855: PWWP domain; 238-278, PF00628: PHD-finger; 47-87	2392.62	-0.100126	0.00772019	0.025232	2051.34	-0.184185	0.0016944	0.0145469	1812.06	-0.138517	0.0622688	0.188695
EMLSAT00000002024	XP_015516848|score:5704|PREDICTED: protein bark beetle [Neodiprion lecontei]	M9NDE3|score:4899|RecName: Full=Protein bark beetle; AltName: Full=Protein anakonda; Flags: Precursor	PF00530: Scavenger receptor cysteine-rich domain; 1887-1973, PF00530: Scavenger receptor cysteine-rich domain; 114-192, PF00530: Scavenger receptor cysteine-rich domain; 1018-1120, PF13229: Right handed beta helix region; 256-332	271.168	-0.502049	5.27214e-12	3.6239e-10	227.701	-0.429957	0.00103436	0.0102177	225.052	-0.0599894	0.655569	0.824372
EMLSAT00000002029	XP_011330332|score:755|PREDICTED: plexin domain-containing protein 1 isoform X2 [Cerapachys biroi]	Q8IUK5|score:563|RecName: Full=Plexin domain-containing protein 1; AltName: Full=Tumor endothelial marker 3; AltName: Full=Tumor endothelial marker 7; Flags: Precursor	xx	1637.49	-0.418861	2.25817e-08	5.72037e-07	1251.2	-0.375624	1.08088e-05	0.00034722	1833.05	0.0633125	0.436745	0.660147
EMLSAT00000002075	ADD24163|score:1944|Sphingomyelin phosphodiesterase 2 [Lepeophtheirus salmonis]	O60906|score:148|RecName: Full=Sphingomyelin phosphodiesterase 2; AltName: Full=Lyso-platelet-activating factor-phospholipase C; Short=Lyso-PAF-PLC; AltName: Full=Neutral sphingomyelinase; Short=N-SMase; Short=nSMase	PF03372: Endonuclease/Exonuclease/phosphatase family; 112-271	1781.08	-0.234425	1.45987e-05	0.000144506	1563.53	-0.132672	0.00422608	0.0273363	1607.22	-0.0131696	0.849787	0.931309
EMLSAT00000002085	KDR10554|score:1629|A-kinase anchor protein 13 [Zootermopsis nevadensis]	E9Q394|score:718|RecName: Full=A-kinase anchor protein 13; Short=AKAP-13; AltName: Full=AKAP-Lbc	PF00621: RhoGEF domain; 529-711	748.44	-0.223555	0.000629501	0.00326673	633.854	-0.271305	0.0010914	0.010623	561.042	-0.175686	0.0323657	0.117648
EMLSAT00000002125	KDR15512|score:1034|DNA repair endonuclease XPF [Zootermopsis nevadensis]	Q9QYM7|score:916|RecName: Full=DNA repair endonuclease XPF; AltName: Full=DNA excision repair protein ERCC-4	xx	617.649	-0.46596	3.51973e-06	4.36862e-05	522.219	-0.370192	0.00638358	0.0368166	321.418	-0.0899329	0.462943	0.681206
EMLSAT00000002154	XP_012935798|score:1660|PREDICTED: S phase cyclin A-associated protein in the endoplasmic reticulum-like [Aplysia californica]	Q9BY12|score:1225|RecName: Full=S phase cyclin A-associated protein in the endoplasmic reticulum; Short=S phase cyclin A-associated protein in the ER; AltName: Full=Zinc finger protein 291	xx	398.458	-0.336018	5.51121e-06	6.42009e-05	323.581	-0.261143	0.00358901	0.0244195	329.067	-0.0348841	0.726218	0.867585
EMLSAT00000002191	KDR24111|score:1538|Pogo transposable element with ZNF domain [Zootermopsis nevadensis]	Q8BZH4|score:414|RecName: Full=Pogo transposable element with ZNF domain	xx	565.536	-0.282945	3.04645e-05	0.000267623	501.708	-0.264974	0.0067394	0.038362	384.982	-0.20223	0.0326056	0.118317
EMLSAT00000002216	JAT11726|score:2160|hypothetical protein g.35832 [Graphocephala atropunctata]	P48643|score:2037|RecName: Full=T-complex protein 1 subunit epsilon; Short=TCP-1-epsilon; AltName: Full=CCT-epsilon	PF00118: TCP-1/cpn60 chaperonin family; 6-495	18204	-0.114602	0.00186771	0.00793388	16368.1	-0.152271	0.000183843	0.00282552	10571.8	-0.0749497	0.306456	0.540697
EMLSAT00000002221	AHK05649|score:4249|ATP-binding cassette transporter sub-family C member 1 isoform X9 [Tigriopus japonicus]	O35379|score:3533|RecName: Full=Multidrug resistance-associated protein 1; AltName: Full=ATP-binding cassette sub-family C member 1; AltName: Full=Leukotriene C(4) transporter; Short=LTC4 transporter	PF00005: ABC transporter; 1337-1485, PF00005: ABC transporter; 654-788, PF00664: ABC transporter transmembrane region; 322-589, PF00664: ABC transporter transmembrane region; 1027-1271	2113.54	-0.344374	5.42886e-08	1.21313e-06	1821.82	-0.279287	0.00435177	0.0279801	1382.48	-0.0659216	0.430589	0.65462
EMLSAT00000002300	XP_005095892|score:487|PREDICTED: early endosome antigen 1-like [Aplysia californica]	Q15075|score:391|RecName: Full=Early endosome antigen 1; AltName: Full=Endosome-associated protein p162; AltName: Full=Zinc finger FYVE domain-containing protein 2	PF01363: FYVE zinc finger; 724-786	382.707	-0.415344	4.18367e-07	7.2316e-06	313.831	-0.360515	0.00699668	0.0394323	315.369	0.0963669	0.367824	0.60227
EMLSAT00000002338	JAS22886|score:3912|hypothetical protein g.18029 [Clastoptera arizonana]	Q6ZS30|score:3287|RecName: Full=Neurobeachin-like protein 1; AltName: Full=Amyotrophic lateral sclerosis 2 chromosomal region candidate gene 16 protein; AltName: Full=Amyotrophic lateral sclerosis 2 chromosomal region candidate gene 17 protein	PF00400: WD domain, G-beta repeat; 3496-3531, PF00400: WD domain, G-beta repeat; 3456-3487, PF00917: MATH domain; 19-125, PF14844: PH domain associated with Beige/BEACH; 2896-2995, PF02138: Beige/BEACH domain; 3028-3302, PF12436: ICP0-binding domain of Ubiquitin-specific protease 7; 573-818, PF00443: Ubiquitin carboxyl-terminal hydrolase; 155-472, PF14533: Ubiquitin-specific protease C-terminal; …	1960.44	-0.304217	6.75791e-06	7.5653e-05	1551.75	-0.259017	0.00176656	0.0149202	1204.94	0.0438568	0.532622	0.734669
EMLSAT00000002350	xx	xx	xx	438.688	-0.471383	2.04758e-05	0.000192077	370.613	-0.742229	2.97037e-07	1.84114e-05	231.918	-0.262559	0.0492244	0.158981
EMLSAT00000002409	JAS50005|score:1089|hypothetical protein g.31307 [Cuerna arida]	O00291|score:520|RecName: Full=Huntingtin-interacting protein 1; Short=HIP-1; AltName: Full=Huntingtin-interacting protein I; Short=HIP-I	PF01608: I/LWEQ domain; 768-920, PF07651: ANTH domain; 32-295,	468.865	-0.338904	0.0010074	0.00482515	467.751	-0.554021	0.00130362	0.0121138	482.988	0.121558	0.232166	0.454878
EMLSAT00000002424	ACO15608|score:1085|Eukaryotic translation initiation factor 2-alpha kinase 1 [Caligus clemensi]	Q4R8E0|score:597|RecName: Full=Eukaryotic translation initiation factor 2-alpha kinase 1; AltName: Full=Heme-regulated eukaryotic initiation factor eIF-2-alpha kinase; AltName: Full=Hemin-sensitive initiation factor 2-alpha kinase	PF00069: Protein kinase domain; 298-498, PF00069: Protein kinase domain; 125-197, PF00118: TCP-1/cpn60 chaperonin family; 977-1167, PF00118: TCP-1/cpn60 chaperonin family; 843-912	564.052	-0.213711	0.012452	0.0371758	510.31	-0.341348	0.00740829	0.0410073	312.311	-0.156893	0.125867	0.309105
EMLSAT00000002448	KDR07426|score:1912|Putative ATP-dependent RNA helicase TDRD9 [Zootermopsis nevadensis]	Q16JS8|score:1691|RecName: Full=Probable ATP-dependent RNA helicase spindle-E	PF04408: Helicase associated domain (HA2); 568-647, PF00270: DEAD/DEAH box helicase; 135-286, PF00567: Tudor domain; 918-1037, PF00271: Helicase conserved C-terminal domain; 411-503	299.076	-0.549459	5.06904e-08	1.1458e-06	243.363	-0.391398	0.00241641	0.0188256	205.101	0.025677	0.833154	0.923207
EMLSAT00000002452	XP_018333310|score:144|PREDICTED: protein spire [Agrilus planipennis]	xx	xx	64.8168	-0.748514	3.90801e-05	0.000330704	49.9166	-0.972596	0.000455321	0.00558312	122.892	-0.377019	0.0217753	0.0867166
EMLSAT00000002453	ACO11649|score:1555|Zinc transporter 2 [Caligus rogercresseyi]	Q2HJ10|score:989|RecName: Full=Zinc transporter 2; Short=ZnT-2; AltName: Full=Solute carrier family 30 member 2	PF01545: Cation efflux family; 92-379	334.265	-0.594287	4.43368e-09	1.39714e-07	299.838	-0.453823	9.25331e-06	0.000306119	756.092	0.0658241	0.582539	0.774529
EMLSAT00000002471	JAS14538|score:750|hypothetical protein g.33481, partial [Clastoptera arizonana]	Q99323|score:620|RecName: Full=Myosin heavy chain, non-muscle; AltName: Full=Myosin II; AltName: Full=Non-muscle MHC; AltName: Full=Zipper protein	PF00063: Myosin head (motor domain); 88-168, PF02736: Myosin N-terminal SH3-like domain; 33-75,	1736.29	-0.35518	0.0090117	0.0286203	1285.1	-0.499869	0.00185785	0.0155133	1914.78	0.0586603	0.705395	0.855525
EMLSAT00000002520	XP_014259606|score:2301|PREDICTED: rho-associated protein kinase 2 isoform X2 [Cimex lectularius]	Q28021|score:1531|RecName: Full=Rho-associated protein kinase 2; AltName: Full=Rho-associated, coiled-coil-containing protein kinase 2; AltName: Full=Rho-associated, coiled-coil-containing protein kinase II; Short=ROCK-II; AltName: Full=p164 ROCK-2	PF08912: Rho Binding; 642-706	1617.38	-0.249694	6.27257e-06	7.12346e-05	1360.73	-0.195269	0.00596781	0.0349366	1330.69	0.0368392	0.619299	0.801188
EMLSAT00000002536	KDR11477|score:2620|Cullin-1 [Zootermopsis nevadensis]	Q13616|score:2506|RecName: Full=Cullin-1; Short=CUL-1	PF00888: Cullin family; 22-645	1755.09	-0.256895	2.9974e-05	0.000263511	1456.84	-0.283385	0.00743128	0.0410942	1629.34	-0.144061	0.0405814	0.138453
EMLSAT00000002548	XP_015520438|score:231|PREDICTED: uncharacterized protein LOC107224772 [Neodiprion lecontei]	xx	PF01607: Chitin binding Peritrophin-A domain; 27-78	2195.61	-0.777142	0.0110702	0.0338147	1756.86	-0.977388	0.000377341	0.00492563	1345.59	0.186364	0.249315	0.47473
EMLSAT00000002599	XP_014294198|score:2232|PREDICTED: tuberin [Halyomorpha halys]	Q61037|score:1226|RecName: Full=Tuberin; AltName: Full=Tuberous sclerosis 2 protein homolog	PF11864: Domain of unknown function (DUF3384); 49-478, PF03542: Tuberin; 559-850, PF02145: Rap/ran-GAP; 1343-1478	891.519	-0.290318	1.6707e-06	2.34057e-05	745.675	-0.244929	0.00782946	0.0427152	592.045	-0.165589	0.0174101	0.0740508
EMLSAT00000002657	xx	xx	PF00167: Fibroblast growth factor; 103-181	76.924	-0.479194	0.00990439	0.0308878	62.3633	-0.432367	0.00780942	0.0426419	58.5399	-0.11934	0.472595	0.687452
EMLSAT00000002688	KDR22080|score:399|hypothetical protein L798_02578 [Zootermopsis nevadensis]	xx	PF01607: Chitin binding Peritrophin-A domain; 38-96	3699.56	-0.66762	3.71982e-07	6.53925e-06	2950.2	-0.67027	5.68359e-11	1.08672e-08	4416.76	0.257348	0.0106894	0.0518731
EMLSAT00000002755	JAV20856|score:364|hypothetical protein [Culex tarsalis]	B4KFE1|score:274|RecName: Full=AF4/FMR2 family member 4; AltName: Full=Protein lilliputian	PF05110: AF-4 proto-oncoprotein; 811-1049	622.543	-0.255709	0.0082353	0.0265723	571.225	-0.589857	0.00908728	0.047482	760.742	-0.269353	0.171078	0.376857
EMLSAT00000002774	xx	xx	xx	1429.36	-0.479068	0.00876475	0.0279417	1235.96	-0.538331	0.00631737	0.0365745	3382.37	-0.393818	0.017906	0.0754626
EMLSAT00000002785	JAS17248|score:513|hypothetical protein g.40382, partial [Clastoptera arizonana]	Q05793|score:193|RecName: Full=Basement membrane-specific heparan sulfate proteoglycan core protein; Short=HSPG; Contains: RecName: Full=Endorepellin; Contains: RecName: Full=LG3 peptide; Flags: Precursor	PF00057: Low-density lipoprotein receptor domain class A; 16-53, PF00089: Trypsin; 303-416,	841.041	-0.768045	3.75644e-10	1.56571e-08	673.537	-0.726162	1.99506e-08	1.78621e-06	1196.34	-0.0131465	0.917519	0.966025
EMLSAT00000002856	AII16542|score:780|alpha-2-macroglobulin, partial [Paracyclopina nana]	Q5R4N8|score:532|RecName: Full=Alpha-2-macroglobulin; Short=Alpha-2-M; Flags: Precursor	PF00207: Alpha-2-macroglobulin family; 1-34, PF07678: A-macroglobulin complement component; 215-401, PF10569: Alpha-macro-globulin thiol-ester bond-forming region; 165-195	6499.1	-0.444785	8.81861e-09	2.51587e-07	5621.57	-0.35278	4.3368e-05	0.000953792	4705.86	-0.0323554	0.709212	0.857602
EMLSAT00000002906	xx	xx	xx	822.31	-0.208844	0.000325623	0.00190227	707.486	-0.248809	0.0033394	0.023306	683.092	0.00166579	0.985697	0.993994
EMLSAT00000002908	xx	xx	xx	590.94	-0.290633	1.19564e-07	2.42831e-06	564.877	-0.323092	0.000123886	0.00209216	705.24	0.0217331	0.832461	0.922808
EMLSAT00000002926	JAS38012|score:2107|hypothetical protein g.20843 [Cuerna arida]	Q61824|score:993|RecName: Full=Disintegrin and metalloproteinase domain-containing protein 12; Short=ADAM 12; AltName: Full=Meltrin-alpha; Flags: Precursor	PF08516: ADAM cysteine-rich; 424-545, PF01421: Reprolysin (M12B) family zinc metalloprotease; 134-330, PF01562: Reprolysin family propeptide; 29-72, PF00200: Disintegrin; 345-421	600.982	-0.328238	0.000368681	0.00211183	533.768	-0.559374	0.00371782	0.0249796	586.416	-0.146048	0.172442	0.378918
EMLSAT00000002950	xx	xx	xx	2353.25	-0.284683	0.000909617	0.0044506	1980.37	-0.230592	0.00854199	0.0455828	891.805	-0.147654	0.242288	0.466135
EMLSAT00000003039	KDR18180|score:1290|hypothetical protein L798_06930, partial [Zootermopsis nevadensis]	Q9H694|score:1048|RecName: Full=Protein bicaudal C homolog 1; Short=Bic-C	PF00013: KH domain; 125-189, PF00013: KH domain; 280-342,	549.294	-0.246618	0.00863874	0.0275848	472.135	-0.27812	0.00417497	0.0271228	396.939	0.0235113	0.773467	0.894053
EMLSAT00000003059	AMO44056|score:2574|Na+/K+/2Cl- cotransporter protein [Marsupenaeus japonicus]	P55012|score:2068|RecName: Full=Solute carrier family 12 member 2; AltName: Full=Basolateral Na-K-Cl symporter; AltName: Full=Bumetanide-sensitive sodium-(potassium)-chloride cotransporter 1	PF00324: Amino acid permease; 177-690	806.886	-0.702127	0.00245834	0.00997209	555.11	-1.28118	3.0499e-14	1.0426e-11	3090.59	-0.642164	0.125289	0.308158
EMLSAT00000003091	JAT36026|score:1120|hypothetical protein g.20290 [Graphocephala atropunctata]	Q9VKK1|score:590|RecName: Full=Enhancer of mRNA-decapping protein 4 homolog	xx	1377.12	-0.284077	0.000368007	0.00211106	1115.64	-0.282514	0.00539946	0.0326702	661.745	-0.18617	0.0205485	0.0831265
EMLSAT00000003154	ACO14825|score:1999|Transmembrane protein 195 [Caligus clemensi]	A0JPQ8|score:883|RecName: Full=Alkylglycerol monooxygenase; AltName: Full=Transmembrane protein 195	PF04116: Fatty acid hydroxylase superfamily; 112-219	435.409	-0.500343	1.60171e-06	2.2628e-05	336.014	-0.504891	0.000756448	0.00809764	794.651	-0.0772496	0.59512	0.783479
EMLSAT00000003163	ACO12207|score:441|ZK643.6 precursor [Lepeophtheirus salmonis]	xx	PF01549: ShK domain-like; 25-56, PF01549: ShK domain-like; 59-91, PF01549: ShK domain-like; 126-165	10.4618	-2.086	0.00390896	0.0145814	9.11357	-1.90941	0.00377305	0.0252604	3.49623	-0.0672747	0.934221	0.971863
EMLSAT00000003218	XP_014258217|score:1225|PREDICTED: AT-rich interactive domain-containing protein 2 isoform X2 [Cimex lectularius]	Q68CP9|score:901|RecName: Full=AT-rich interactive domain-containing protein 2; Short=ARID domain-containing protein 2; AltName: Full=BRG1-associated factor 200; Short=BAF200; AltName: Full=Zinc finger protein with activation potential; AltName: Full=Zipzap/p200	PF01388: ARID/BRIGHT DNA binding domain; 13-101	1132.9	-0.325438	1.07129e-14	1.32546e-12	961.235	-0.307029	0.000161939	0.00256939	664.225	-0.114691	0.245138	0.469419
EMLSAT00000003224	AII16575|score:741|CD36 antigen, partial [Paracyclopina nana]	B7Z031|score:506|RecName: Full=Protein peste	PF01130: CD36 family; 10-463	323.472	-0.484746	3.29388e-05	0.000286988	266.598	-0.417399	0.000422042	0.00528377	334.63	0.0322109	0.752854	0.884414
EMLSAT00000003248	KRY89490|score:239|hypothetical protein T4D_4068 [Trichinella pseudospiralis]	G5EGL9|score:150|RecName: Full=Cell fusion protein aff-1; AltName: Full=Anchor cell fusion failure protein 1; Flags: Precursor	PF14884: Type I membrane glycoproteins cell-cell fusogen; 47-156, PF14884: Type I membrane glycoproteins cell-cell fusogen; 169-481,	92.3956	-0.545007	0.00782389	0.0254813	79.656	-0.549714	0.00307534	0.0220833	225.629	-0.117647	0.493669	0.704649
EMLSAT00000003250	xx	xx	xx	30.7107	-1.17268	6.45856e-05	0.000498778	25.5469	-1.60353	0.000197332	0.00299207	45.8502	-0.340839	0.105655	0.273245
EMLSAT00000003255	xx	xx	xx	872.623	-1.07744	1.58001e-15	2.41187e-13	555.399	-0.81937	2.04313e-07	1.34003e-05	1232.43	0.0129134	0.927632	0.970146
EMLSAT00000003256	xx	xx	xx	31.8644	-1.50508	3.06381e-11	1.70673e-09	22.7543	-1.08855	3.6528e-05	0.000849699	51.662	0.183099	0.360441	0.59595
EMLSAT00000003257	XP_014283677|score:354|PREDICTED: mucin-12-like [Halyomorpha halys]	xx	xx	429.371	-0.926855	2.24577e-09	7.69586e-08	290.337	-0.926111	1.19265e-08	1.14019e-06	555.146	-0.195458	0.283375	0.516199
EMLSAT00000003271	xx	xx	xx	27.6754	-1.81132	1.52392e-08	4.05252e-07	13.4497	-0.982604	0.00281388	0.0208067	30.9962	0.454255	0.151106	0.347504
EMLSAT00000003292	XP_011643864|score:603|PREDICTED: solute carrier family 46 member 3-like isoform X1 [Pogonomyrmex barbatus]	Q7ZWG6|score:273|RecName: Full=Proton-coupled folate transporter; AltName: Full=Heme carrier protein 1; AltName: Full=PCFT/HCP1; AltName: Full=Solute carrier family 46 member 1	PF07690: Major Facilitator Superfamily; 76-421	147.569	-0.42186	0.000145885	0.000985476	121.604	-0.49546	4.06619e-05	0.000911943	93.8396	-0.27389	0.143192	0.335065
EMLSAT00000003310	XP_011438463|score:724|PREDICTED: Fanconi anemia group I protein-like [Crassostrea gigas]	Q8K368|score:600|RecName: Full=Fanconi anemia group I protein homolog; Short=Protein FACI	PF14680: FANCI helical domain 2; 515-710, PF14678: FANCI solenoid 4; 953-1193, PF14676: FANCI solenoid 2; 347-494, PF14675: FANCI solenoid 1; 78-227, PF14677: FANCI solenoid 3; 764-923,	126.833	-0.668846	0.000145768	0.000985257	110.642	-0.595864	0.000982739	0.00981956	71.1876	-0.189998	0.210362	0.427574
EMLSAT00000003339	xx	xx	xx	312.706	-0.637661	5.26077e-05	0.000418653	257.908	-0.470939	9.36802e-06	0.000309008	365.56	-0.158013	0.111933	0.284395
EMLSAT00000003359	KZS11837|score:522|Uncharacterized protein APZ42_023377 [Daphnia magna]	Q8IN35|score:180|RecName: Full=Neuropeptide SIFamide receptor	PF00001: 7 transmembrane receptor (rhodopsin family); 68-427	226.828	-0.36447	0.00805008	0.0260735	190.461	-0.472179	0.00883207	0.0466018	591.995	-0.228453	0.293508	0.526209
EMLSAT00000003365	KDR18687|score:2767|DNA replication licensing factor Mcm6 [Zootermopsis nevadensis]	Q7Q0Q1|score:2631|RecName: Full=DNA replication licensing factor Mcm6	PF14551: MCM N-terminal domain; 25-136, PF00493: MCM2/3/5 family; 337-658,	1631.47	-0.216008	0.000863304	0.00426894	1422.33	-0.256097	0.00174574	0.0148519	662.567	-0.205091	0.0537376	0.169743
EMLSAT00000003377	KYN00117|score:527|Activating molecule in BECN1-regulated autophagy protein 1 [Cyphomyrmex costatus]	Q9C0C7|score:413|RecName: Full=Activating molecule in BECN1-regulated autophagy protein 1	PF00400: WD domain, G-beta repeat; 96-135	961.767	-0.134904	0.0097904	0.0305973	801.143	-0.215028	0.00211312	0.0169908	676.443	-0.103241	0.242484	0.466354
EMLSAT00000003409	XP_015432253|score:1010|PREDICTED: LOW QUALITY PROTEIN: sodium- and chloride-dependent GABA transporter 1-like [Dufourea novaeangliae]	P31649|score:620|RecName: Full=Sodium- and chloride-dependent GABA transporter 2; Short=GAT-2; AltName: Full=Sodium- and chloride-dependent GABA transporter 3; Short=GAT-3; AltName: Full=Solute carrier family 6 member 13	PF00209: Sodium:neurotransmitter symporter family; 291-401, PF00209: Sodium:neurotransmitter symporter family; 74-120, PF00209: Sodium:neurotransmitter symporter family; 122-197, PF00209: Sodium:neurotransmitter symporter family; 197-291	715.348	-0.252292	0.0100845	0.0313565	533.232	-0.335753	0.000542084	0.00635021	683.63	-0.23217	0.0144424	0.0649091
EMLSAT00000003427	xx	xx	xx	8.41584	-1.21353	0.00352335	0.0134198	8.62435	-1.74665	0.000286259	0.00397655	6.94975	-0.458599	0.349505	0.584762
EMLSAT00000003434	AAN06819|score:938|notch-like protein [Rhipicephalus microplus]	P07207|score:873|RecName: Full=Neurogenic locus Notch protein; Contains: RecName: Full=Processed neurogenic locus Notch protein; Flags: Precursor	PF07645: Calcium-binding EGF domain; 102-137, PF07645: Calcium-binding EGF domain; 219-251, PF00008: EGF-like domain; 262-287, PF00008: EGF-like domain; 68-98, PF00008: EGF-like domain; 29-60, PF00008: EGF-like domain; 146-174, PF12661: Human growth factor-like EGF; 10-22,	54.8875	-0.392488	0.00453821	0.0163827	42.0691	-0.643837	0.00435649	0.0279801	38.6555	-0.206049	0.39406	0.6252
EMLSAT00000003470	xx	xx	xx	357.384	-0.855725	4.7625e-24	4.42694e-21	280.538	-0.390824	0.00910286	0.04749	331.932	-0.0466274	0.801344	0.908112
EMLSAT00000003541	XP_012534895|score:1214|PREDICTED: protein lap4 isoform X5 [Monomorium pharaonis]	Q7KRY7|score:612|RecName: Full=Protein lap4; AltName: Full=Protein scribble; AltName: Full=Protein smell-impaired	PF00595: PDZ domain (Also known as DHR or GLGF); 11-88, PF00595: PDZ domain (Also known as DHR or GLGF); 510-594, PF00595: PDZ domain (Also known as DHR or GLGF); 410-495, PF00595: PDZ domain (Also known as DHR or GLGF); 185-267	1586.55	-0.230806	4.80697e-06	5.73033e-05	1349.93	-0.29355	3.17179e-05	0.000771142	1226.81	0.163574	0.0283094	0.106123
EMLSAT00000003543	XP_002425634|score:1097|set and mynd domain-containing protein, putative [Pediculus humanus corporis]	Q5R5X9|score:393|RecName: Full=SET and MYND domain-containing protein 4	PF00856: SET domain; 463-507, PF01753: MYND finger; 264-303,	643.011	-0.31263	0.000977018	0.00470843	539.804	-0.341873	0.0072336	0.0403572	1985.03	0.106517	0.189654	0.400885
EMLSAT00000003546	JAN66386|score:815|Ubiquitin carboxyl-terminal hydrolase, partial [Daphnia magna]	Q8NB14|score:641|RecName: Full=Ubiquitin carboxyl-terminal hydrolase 38; AltName: Full=Deubiquitinating enzyme 38; AltName: Full=HP43.8KD; AltName: Full=Ubiquitin thioesterase 38; AltName: Full=Ubiquitin-specific-processing protease 38	PF00443: Ubiquitin carboxyl-terminal hydrolase; 442-868	483.048	-0.458905	1.12714e-07	2.32429e-06	374.39	-0.277762	0.00757087	0.041624	410.354	0.0173483	0.856181	0.934465
EMLSAT00000003601	XP_011139525|score:1581|PREDICTED: tetratricopeptide repeat protein 7B isoform X2 [Harpegnathos saltator]	Q86TV6|score:1019|RecName: Full=Tetratricopeptide repeat protein 7B; Short=TPR repeat protein 7B; AltName: Full=Tetratricopeptide repeat protein 7-like-1; Short=TPR repeat protein 7-like-1	PF14712: Snapin/Pallidin; 35-120, PF00515: Tetratricopeptide repeat; 880-909, PF00515: Tetratricopeptide repeat; 229-252	568.159	-0.28848	2.20673e-07	4.11713e-06	455.966	-0.326855	8.75307e-05	0.0016082	468.83	-0.230573	0.0233238	0.0915207
EMLSAT00000003624	ADD38285|score:1194|protein C22orf13 homolog [Lepeophtheirus salmonis]	Q8BZI6|score:309|RecName: Full=Protein GUCD1; AltName: Full=Guanylyl cyclase domain-containing protein 1; AltName: Full=Protein LLN4	PF09778: Guanylylate cyclase; 19-218	365.666	-0.380355	4.36892e-05	0.000361127	321.308	-0.284473	0.00749325	0.0413356	367.985	0.0190912	0.850008	0.931309
EMLSAT00000003634	ACO12798|score:546|Serine protease easter precursor [Lepeophtheirus salmonis]	A0A126GUP6|score:318|RecName: Full=Melanization protease 1; Flags: Precursor	PF00089: Trypsin; 383-648, PF00040: Fibronectin type II domain; 187-223,	207.964	-1.06525	1.60266e-05	0.00015685	152.378	-0.999247	0.00224481	0.0178085	318.861	-0.653929	0.0197876	0.0811883
EMLSAT00000003644	JAT15030|score:187|hypothetical protein g.23187, partial [Graphocephala atropunctata]	Q9V7U0|score:160|RecName: Full=Pro-resilin; Flags: Precursor	PF00379: Insect cuticle protein; 50-100	9325.14	-0.897401	4.07792e-09	1.32044e-07	9127.39	-0.828922	0.000399027	0.0050921	6774.71	0.432249	0.032363	0.117648
EMLSAT00000003686	XP_014806506|score:240|PREDICTED: TGF-beta-activated kinase 1 and MAP3K7-binding protein 2 isoform X3 [Calidris pugnax]	Q99K90|score:211|RecName: Full=TGF-beta-activated kinase 1 and MAP3K7-binding protein 2; AltName: Full=Mitogen-activated protein kinase kinase kinase 7-interacting protein 2; AltName: Full=TAK1-binding protein 2; Short=TAB-2; AltName: Full=TGF-beta-activated kinase 1-binding protein 2	xx	213.379	-0.288448	0.00976569	0.0305837	208.105	-0.394522	0.00945377	0.0489211	383.609	0.00152978	0.988312	0.995322
EMLSAT00000003718	XP_012216116|score:3292|PREDICTED: fat-like cadherin-related tumor suppressor homolog isoform X2 [Linepithema humile]	Q9VW71|score:2801|RecName: Full=Fat-like cadherin-related tumor suppressor homolog; AltName: Full=Protein kugelei; Flags: Precursor	PF00028: Cadherin domain; 1123-1194, PF00028: Cadherin domain; 127-217, PF00028: Cadherin domain; 1708-1781, PF00028: Cadherin domain; 910-1002, PF00028: Cadherin domain; 335-424, PF00028: Cadherin domain; 231-321, PF00028: Cadherin domain; 441-532, PF00028: Cadherin domain; 1020-1107, PF00028: Cadherin domain; 1606-1680, PF00028: Cadherin domain; 1241-1320, PF00028: Cadherin domain; 1509-1591, P…	591.179	-0.979923	1.24045e-11	7.67382e-10	408.192	-0.485678	0.00204619	0.0166015	692.774	-0.00479226	0.965423	0.983815
EMLSAT00000003728	KDR14699|score:1024|Ets DNA-binding protein pokkuri [Zootermopsis nevadensis]	Q01842|score:539|RecName: Full=Ets DNA-binding protein pokkuri; AltName: Full=Protein anterior open; AltName: Full=Protein yan	PF00178: Ets-domain; 407-490, PF02198: Sterile alpha motif (SAM)/Pointed domain; 137-207,	487.808	-0.538786	0.000456122	0.00251939	400.835	-0.619876	0.00135406	0.0124049	618.44	-0.0366795	0.759731	0.887524
EMLSAT00000003802	XP_014290281|score:523|PREDICTED: esterase FE4-like [Halyomorpha halys]	B2D0J5|score:432|RecName: Full=Venom carboxylesterase-6; AltName: Allergen=Api m 8; Flags: Precursor	PF00135: Carboxylesterase family; 16-437	193.053	-0.661547	0.000232544	0.00143859	155.252	-0.59315	0.00271827	0.0203978	336.023	-0.380919	0.0123219	0.0577449
EMLSAT00000003837	APH81338|score:981|delta5 desaturase [Paracyclopina nana]	A0PJ29|score:660|RecName: Full=Acyl-lipid (7-3)-desaturase; AltName: Full=Acyl-lipid 4-desaturase; AltName: Full=Delta-4 desaturase; Short=PsD4Des	PF00487: Fatty acid desaturase; 34-295	1424.84	-0.316531	3.86599e-05	0.000327383	1197.81	-0.263299	0.000214323	0.00318547	954.799	0.0482806	0.562006	0.757753
EMLSAT00000003838	XP_017885347|score:2575|PREDICTED: ankyrin repeat and KH domain-containing protein 1 [Ceratina calcarata]	Q99NH0|score:2411|RecName: Full=Ankyrin repeat domain-containing protein 17; AltName: Full=Ankyrin repeat domain-containing protein FOE; AltName: Full=Gene trap ankyrin repeat protein	PF00013: KH domain; 2179-2238, PF00023: Ankyrin repeat; 635-660, PF00023: Ankyrin repeat; 764-791, PF12796: Ankyrin repeats (3 copies); 1713-1804, PF12796: Ankyrin repeats (3 copies); 1815-1900, PF12796: Ankyrin repeats (3 copies); 568-629, PF12796: Ankyrin repeats (3 copies); 1566-1631, PF12796: Ankyrin repeats (3 copies); 419-495, PF12796: Ankyrin repeats (3 copies); 498-561, PF12796: Ankyrin r…	4709.4	-0.199585	8.5008e-07	1.32694e-05	3835.8	-0.235566	0.00778011	0.0425436	3011.31	0.0173321	0.802491	0.908631
EMLSAT00000003878	xx	xx	xx	1319.93	-1.32466	1.7527e-14	2.08094e-12	811.806	-0.759813	1.26341e-06	6.14332e-05	1621.34	-0.234828	0.0868722	0.238168
EMLSAT00000003883	XP_014288335|score:3261|PREDICTED: afadin isoform X2 [Halyomorpha halys]	Q9QZQ1|score:2473|RecName: Full=Afadin; AltName: Full=Afadin adherens junction formation factor; AltName: Full=Protein Af-6	PF01843: DIL domain; 728-833, PF00498: FHA domain; 397-463, PF00788: Ras association (RalGDS/AF-6) domain; 46-142, PF00788: Ras association (RalGDS/AF-6) domain; 239-338, PF00595: PDZ domain (Also known as DHR or GLGF); 968-1047,	728.029	-0.234938	3.56192e-05	0.000307392	613.536	-0.480368	5.16628e-06	0.000194307	616.234	0.147004	0.180843	0.390127
EMLSAT00000003904	xx	xx	xx	54.6779	-2.61054	2.83227e-06	3.6383e-05	35.2042	-1.84533	0.000146668	0.00239705	43.4306	0.0542582	0.847158	0.930046
EMLSAT00000003924	XP_005177855|score:618|PREDICTED: scavenger receptor class B member 1 [Musca domestica]	O18824|score:451|RecName: Full=Scavenger receptor class B member 1; Short=SRB1; AltName: Full=SR-BI	PF01130: CD36 family; 55-583	2823.63	-0.428317	1.20183e-08	3.2852e-07	2425.69	-0.412544	0.000702458	0.00765053	2413.58	-0.130273	0.276239	0.506945
EMLSAT00000003979	JAS48013|score:2336|hypothetical protein g.30917 [Cuerna arida]	Q68F64|score:1509|RecName: Full=Protein unc-45 homolog B; Short=Unc-45B	PF11701: Myosin-binding striated muscle assembly central; 358-518, PF13414: TPR repeat; 13-83,	1272.89	-0.246895	0.0125807	0.0374742	1063.32	-0.317391	0.0076639	0.0419285	1880	0.322066	0.0503889	0.162183
EMLSAT00000003989	XP_017770490|score:2048|PREDICTED: exostosin-1-like [Nicrophorus vespilloides]	Q9V730|score:1975|RecName: Full=Exostosin-1; AltName: Full=Protein tout-velu	PF03016: Exostosin family; 77-362, PF09258: Glycosyl transferase family 64 domain; 475-696,	355.354	-0.358771	0.000109626	0.000780464	290.726	-0.372643	1.39976e-06	6.56857e-05	289.487	0.163326	0.0722703	0.208892
EMLSAT00000004101	XP_008191832|score:1499|PREDICTED: alpha-N-acetylglucosaminidase isoform X1 [Tribolium castaneum]	P54802|score:1355|RecName: Full=Alpha-N-acetylglucosaminidase; AltName: Full=N-acetyl-alpha-glucosaminidase; Short=NAG; Contains: RecName: Full=Alpha-N-acetylglucosaminidase 82 kDa form; Contains: RecName: Full=Alpha-N-acetylglucosaminidase 77 kDa form; Flags: Precursor	PF12972: Alpha-N-acetylglucosaminidase (NAGLU) C-terminal domain; 472-734, PF12971: Alpha-N-acetylglucosaminidase (NAGLU) N-terminal domain; 33-121, PF05089: Alpha-N-acetylglucosaminidase (NAGLU) tim-barrel domain; 135-463	72.112	-0.521919	0.000129522	0.000894476	63.7415	-0.511919	0.000805571	0.00850108	125.533	-0.376083	0.0458089	0.150916
EMLSAT00000004110	XP_015171242|score:1708|PREDICTED: nucleoprotein TPR-like [Polistes dominula]	P12270|score:1288|RecName: Full=Nucleoprotein TPR; AltName: Full=Megator; AltName: Full=NPC-associated intranuclear protein; AltName: Full=Translocated promoter region protein	PF07926: TPR/MLP1/MLP2-like protein; 1015-1141	1396.17	-0.264212	9.0511e-05	0.000667292	1229.93	-0.264409	0.000243914	0.00351866	760.261	-0.145389	0.0248068	0.0960941
EMLSAT00000004118	XP_013198589|score:711|PREDICTED: KRAB-A domain-containing protein 2-like [Amyelois transitella]	Q6ZNG9|score:586|RecName: Full=KRAB-A domain-containing protein 2	xx	662.509	-0.224955	0.000332135	0.00193359	583.876	-0.226216	0.0046482	0.0292941	467.747	-0.116046	0.189103	0.400285
EMLSAT00000004252	JAS22564|score:1606|hypothetical protein g.24181, partial [Clastoptera arizonana]	Q2V2M9|score:996|RecName: Full=FH1/FH2 domain-containing protein 3; AltName: Full=Formactin-2; AltName: Full=Formin homolog overexpressed in spleen 2; Short=hFHOS2	PF02181: Formin Homology 2 Domain; 1139-1513	195.914	-0.443617	0.00011308	0.000801655	156.092	-0.557124	0.00275622	0.0205641	575.654	-0.111813	0.589468	0.77932
EMLSAT00000004262	ACO10586|score:1321|Cat eye syndrome critical region protein 1 homolog precursor [Caligus rogercresseyi]	P58781|score:812|RecName: Full=Adenosine deaminase CECR1-A; AltName: Full=Cat eye syndrome critical region protein 1 homolog A; Flags: Precursor	PF00962: Adenosine/AMP deaminase; 44-413, PF08451: Adenosine/AMP deaminase N-terminal; 1-40,	21.2504	-1.4262	0.000127769	0.000884972	14.5645	-1.01073	0.00266707	0.0201928	12.0426	0.283741	0.523819	0.727502
EMLSAT00000004270	xx	xx	xx	469.232	-0.76979	3.85255e-08	9.0385e-07	327.722	-0.534548	0.000160159	0.00255458	291.059	-0.196105	0.0421901	0.142463
EMLSAT00000004276	KDR09512|score:1213|Putative helicase Mov10l1 [Zootermopsis nevadensis]	Q99MV5|score:1076|RecName: Full=RNA helicase Mov10l1; AltName: Full=Cardiac helicase activated by MEF2 protein; AltName: Full=Cardiac-specific RNA helicase; AltName: Full=Moloney leukemia virus 10-like protein 1 homolog; Short=MOV10-like protein 1 homolog	PF13087: AAA domain; 901-1084, PF13086: AAA domain; 677-767, PF13086: AAA domain; 787-860	283.284	-0.272324	0.000779744	0.00392206	266.054	-0.473039	0.000246453	0.00354438	207.367	-0.135864	0.272702	0.502942
EMLSAT00000004347	xx	xx	xx	42328.1	-0.978005	1.84013e-06	2.5386e-05	32470.1	-1.23392	1.89291e-07	1.26355e-05	23514.9	-0.0482484	0.615475	0.798677
EMLSAT00000004349	XP_013784313|score:1784|PREDICTED: DENN domain-containing protein 4C-like, partial [Limulus polyphemus]	Q7Z401|score:1157|RecName: Full=C-myc promoter-binding protein; AltName: Full=DENN domain-containing protein 4A	PF03455: dDENN domain; 483-542, PF02141: DENN (AEX-3) domain; 263-417,	930.693	-0.396208	4.72342e-06	5.64792e-05	824.899	-0.391986	0.00284526	0.0209202	935.348	0.0269978	0.769271	0.892255
EMLSAT00000004390	KDR07780|score:4197|Nipped-B-like protein, partial [Zootermopsis nevadensis]	Q6KC79|score:3171|RecName: Full=Nipped-B-like protein; AltName: Full=Delangin; AltName: Full=SCC2 homolog	PF12765: HEAT repeat associated with sister chromatid cohesion; 1187-1228, PF12830: Sister chromatid cohesion C-terminus; 1685-1870,	1053.68	-0.247799	3.28659e-05	0.000286577	861.27	-0.240118	0.00134434	0.01238	695.659	-0.133247	0.12376	0.305378
EMLSAT00000004436	XP_018917247|score:3051|PREDICTED: dedicator of cytokinesis protein 1 isoform X3 [Bemisia tabaci]	Q14185|score:2557|RecName: Full=Dedicator of cytokinesis protein 1; AltName: Full=180 kDa protein downstream of CRK; Short=DOCK180	PF06920: Dedicator of cytokinesis; 1454-1631, PF14429: C2 domain in Dock180 and Zizimin proteins; 420-617, PF14604: Variant SH3 domain; 14-65	1254.63	-0.339886	3.94071e-07	6.86208e-06	1034.96	-0.287958	4.53484e-07	2.58372e-05	797.294	-0.192706	0.0279849	0.105166
EMLSAT00000004456	ENN74433|score:486|hypothetical protein YQE_08968, partial [Dendroctonus ponderosae]	Q28C74|score:374|RecName: Full=Leucine-rich PPR motif-containing protein, mitochondrial; Flags: Precursor	PF13041: PPR repeat family; 134-182	1715.96	-0.23251	0.00270076	0.0107719	1465.67	-0.266295	0.00186709	0.0155278	801.117	-0.112069	0.275239	0.505594
EMLSAT00000004535	XP_019493617|score:512|PREDICTED: receptor-type tyrosine-protein phosphatase C isoform X3 [Hipposideros armiger]	P08575|score:488|RecName: Full=Receptor-type tyrosine-protein phosphatase C; AltName: Full=Leukocyte common antigen; Short=L-CA; AltName: Full=T200; AltName: CD_antigen=CD45; Flags: Precursor	PF00102: Protein-tyrosine phosphatase; 202-487	126.41	-0.282826	0.00323647	0.0125384	101.222	-0.40234	0.00200799	0.0163909	88.4304	-0.115568	0.425192	0.650198
EMLSAT00000004601	JAT31710|score:1112|hypothetical protein g.16958, partial [Graphocephala atropunctata]	Q9VQ79|score:968|RecName: Full=Putative apoptosis-inducing factor 1, mitochondrial; Short=DmAIF; Flags: Precursor	PF07992: Pyridine nucleotide-disulphide oxidoreductase; 93-369, PF14721: Apoptosis-inducing factor, mitochondrion-associated, C-term; 391-439, PF14721: Apoptosis-inducing factor, mitochondrion-associated, C-term; 441-480	785.175	-0.215073	0.000173164	0.00112888	699.39	-0.217776	0.00113301	0.0109057	355.396	0.0156719	0.870758	0.942781
EMLSAT00000004606	xx	xx	xx	93.6349	-0.81976	7.3021e-06	8.10471e-05	62.8906	-0.871042	0.000686942	0.00755301	179.529	-0.206321	0.223473	0.444434
EMLSAT00000004684	ACO15724|score:1077|ZK370.7 [Caligus clemensi]	B8B350|score:233|RecName: Full=CMP-sialic acid transporter 1; Short=CMP-SA-Tr 1; Short=CMP-Sia-Tr 1; AltName: Full=CMP-sialic acid transporter-like protein 1	PF04142: Nucleotide-sugar transporter; 111-344	476.048	-0.380115	4.14274e-05	0.000346575	418.589	-0.255185	0.00445178	0.0283892	322.669	0.10672	0.222211	0.442885
EMLSAT00000004687	EKC18156|score:815|Mitogen-activated protein kinase kinase kinase 1 [Crassostrea gigas]	Q13233|score:736|RecName: Full=Mitogen-activated protein kinase kinase kinase 1; AltName: Full=MAPK/ERK kinase kinase 1; Short=MEK kinase 1; Short=MEKK 1	PF00069: Protein kinase domain; 572-829	298.343	-0.343266	1.94498e-07	3.68731e-06	238.621	-0.332563	5.97862e-05	0.00120705	241.187	-0.0146754	0.897625	0.955799
EMLSAT00000004688	AKH03496|score:1562|cytochrome P450 18E1 [Paracyclopina nana]	Q95078|score:1130|RecName: Full=Cytochrome P450 18a1; AltName: Full=CYPXVIIIA1	PF00067: Cytochrome P450; 39-496	1049.3	-0.711205	0.000180057	0.00116477	763.981	-0.819402	0.00450373	0.0286557	907.801	0.417917	0.0631904	0.190299
EMLSAT00000004707	XP_009054199|score:605|hypothetical protein LOTGIDRAFT_206393 [Lottia gigantea]	O15995|score:569|RecName: Full=G1/S-specific cyclin-E	PF00134: Cyclin, N-terminal domain; 2-60, PF02984: Cyclin, C-terminal domain; 62-181,	171.205	-0.536142	0.000586934	0.00307352	148.904	-0.536523	0.000152045	0.00244682	129.645	-0.11063	0.44937	0.671064
EMLSAT00000004739	EFX89725|score:2783|hypothetical protein DAPPUDRAFT_220427 [Daphnia pulex]	Q9Z207|score:1629|RecName: Full=Protein diaphanous homolog 3; AltName: Full=Diaphanous-related formin-3; Short=DRF3; AltName: Full=p134mDIA2; Short=mDIA2	PF06367: Diaphanous FH3 Domain; 237-429, PF06345: DRF Autoregulatory Domain; 1005-1019, PF06371: Diaphanous GTPase-binding Domain; 58-232, PF02181: Formin Homology 2 Domain; 577-954	774.23	-0.205883	0.000581228	0.00305262	641.558	-0.263541	5.24996e-06	0.000194818	670.135	0.164623	0.0167152	0.0720545
EMLSAT00000004807	JAS33962|score:147|hypothetical protein g.40008, partial [Clastoptera arizonana]	xx	xx	37.0352	-1.90249	9.08938e-07	1.40206e-05	25.0739	-1.86597	2.98877e-06	0.000123957	122.951	-0.569226	0.0572887	0.177547
EMLSAT00000004818	JAS87521|score:581|hypothetical protein g.23074, partial [Homalodisca liturata]	P10674|score:559|RecName: Full=Fasciclin-1; AltName: Full=Fasciclin I; Short=FAS I; Short=FCN; Flags: Precursor	PF02469: Fasciclin domain; 268-406	264.612	-0.457952	1.16614e-05	0.000119711	222.867	-0.381966	0.00576926	0.034171	399.135	-0.284889	0.0158782	0.0696207
EMLSAT00000004829	XP_015905073|score:260|PREDICTED: uncharacterized protein LOC107437515 [Parasteatoda tepidariorum]	xx	PF01607: Chitin binding Peritrophin-A domain; 34-88	1216.18	-0.596436	0.00838675	0.0269559	943.614	-0.677349	0.00304138	0.0218812	3672.03	0.0500804	0.720193	0.864067
EMLSAT00000004831	XP_002423450|score:644|conserved hypothetical protein [Pediculus humanus corporis]	A8MYP8|score:146|RecName: Full=Outer dense fiber protein 3B; AltName: Full=Outer dense fiber protein 3-like protein 3	PF07004: Sperm-tail PG-rich repeat; 24-56, PF07004: Sperm-tail PG-rich repeat; 303-326, PF07004: Sperm-tail PG-rich repeat; 334-344, PF07004: Sperm-tail PG-rich repeat; 241-263, PF07004: Sperm-tail PG-rich repeat; 113-141, PF07004: Sperm-tail PG-rich repeat; 147-167, PF07004: Sperm-tail PG-rich repeat; 210-232, PF07004: Sperm-tail PG-rich repeat; 77-106, PF07004: Sperm-tail PG-rich repeat; 271-29…	229.426	-0.526956	0.00644718	0.0217864	172.211	-0.720709	0.00297916	0.0215613	410.88	0.256495	0.23364	0.456325
EMLSAT00000004852	XP_002424197|score:2281|NMDA receptor-regulated protein, putative [Pediculus humanus corporis]	Q9DBB4|score:1469|RecName: Full=N-alpha-acetyltransferase 16, NatA auxiliary subunit; AltName: Full=NMDA receptor-regulated 1-like protein; Short=NARG1-like protein	PF00515: Tetratricopeptide repeat; 88-111, PF12569: NMDA receptor-regulated protein 1; 277-742,	2913.29	-0.165678	0.000574229	0.00302532	2577.49	-0.150093	0.00166951	0.014407	1587.28	0.0452498	0.448041	0.669869
EMLSAT00000004872	XP_014296079|score:989|PREDICTED: heterogeneous nuclear ribonucleoprotein U-like protein 1 isoform X2 [Microplitis demolitor]	Q8VDM6|score:942|RecName: Full=Heterogeneous nuclear ribonucleoprotein U-like protein 1	PF13671: AAA domain; 333-478, PF00622: SPRY domain; 167-294,	482.55	-0.186937	0.0108695	0.0333489	386.896	-0.321342	0.00519924	0.0317728	295.005	-0.118849	0.177405	0.385041
EMLSAT00000004919	JAT29849|score:3428|hypothetical protein g.13739 [Graphocephala atropunctata]	Q8NFA0|score:2698|RecName: Full=Ubiquitin carboxyl-terminal hydrolase 32; AltName: Full=Deubiquitinating enzyme 32; AltName: Full=Renal carcinoma antigen NY-REN-60; AltName: Full=Ubiquitin thioesterase 32; AltName: Full=Ubiquitin-specific-processing protease 32; Flags: Precursor	PF06337: DUSP domain; 394-546, PF00443: Ubiquitin carboxyl-terminal hydrolase; 705-1246, PF00443: Ubiquitin carboxyl-terminal hydrolase; 1266-1452, PF13499: EF-hand domain pair; 246-303	718.986	-0.269633	9.07455e-06	9.70539e-05	586.094	-0.233671	0.00346238	0.0238384	582.181	-0.0878298	0.209998	0.427391
EMLSAT00000004936	JAT10968|score:2146|hypothetical protein g.35353 [Graphocephala atropunctata]	Q803T2|score:1941|RecName: Full=Striatin-interacting protein 1 homolog	PF11882: Domain of unknown function (DUF3402); 404-781, PF07923: N1221-like protein; 39-326,	280.344	-0.327761	0.00572955	0.0197704	217.819	-0.394799	0.00654925	0.0375226	188.529	0.0328472	0.761837	0.88782
EMLSAT00000005008	xx	xx	xx	117.05	-0.418467	6.88993e-06	7.68192e-05	90.3211	-0.622529	7.05303e-06	0.000248642	73.2528	-0.387714	0.0235914	0.0923747
EMLSAT00000005009	XP_017754952|score:779|PREDICTED: uncharacterized protein LOC108547102 isoform X1 [Eufriesea mexicana]	Q8IZD2|score:511|RecName: Full=Histone-lysine N-methyltransferase 2E; Short=Lysine N-methyltransferase 2E; AltName: Full=Myeloid/lymphoid or mixed-lineage leukemia protein 5	PF00628: PHD-finger; 281-326	1308.93	-0.235248	0.000267569	0.0016203	1107.69	-0.293428	8.11722e-05	0.0015211	957.175	-0.0853834	0.215084	0.43375
EMLSAT00000005015	KDR10316|score:3841|Regulator of nonsense transcripts 1 [Zootermopsis nevadensis]	Q9EPU0|score:3492|RecName: Full=Regulator of nonsense transcripts 1; AltName: Full=ATP-dependent helicase RENT1; AltName: Full=Nonsense mRNA reducing factor 1; Short=NORF1; AltName: Full=Up-frameshift suppressor 1 homolog; Short=mUpf1	PF13086: AAA domain; 484-683, PF13087: AAA domain; 691-886, PF09416: RNA helicase (UPF2 interacting domain); 134-286	1913.85	-0.106964	0.00412005	0.0151904	1657.19	-0.198115	0.00103729	0.0102377	1125.13	-0.0712154	0.397084	0.627231
EMLSAT00000005065	XP_015180522|score:450|PREDICTED: probable WRKY transcription factor protein 1 isoform X2 [Polistes dominula]	Q6AYP4|score:327|RecName: Full=Zinc finger C2HC domain-containing protein 1C	PF13913: zinc-finger of a C2HC-type; 191-213, PF13913: zinc-finger of a C2HC-type; 84-105,	264.478	-0.413915	0.00383905	0.0143611	240.334	-0.646413	0.000118318	0.0020254	550.271	-0.184971	0.235399	0.458247
EMLSAT00000005069	XP_011308941|score:2498|PREDICTED: LOW QUALITY PROTEIN: nucleosome-remodeling factor subunit NURF301 [Fopius arisanus]	Q9W0T1|score:910|RecName: Full=Nucleosome-remodeling factor subunit NURF301; AltName: Full=Enhancer of bithorax; AltName: Full=Nucleosome-remodeling factor 215 kDa subunit; Short=NURF-215	PF00628: PHD-finger; 2418-2466, PF00628: PHD-finger; 2372-2410, PF00628: PHD-finger; 344-388, PF02791: DDT domain; 191-246, PF00439: Bromodomain; 2487-2568,	1611.96	-0.21137	1.25702e-08	3.39656e-07	1361.59	-0.247153	0.000119274	0.00203252	1000.56	-0.046929	0.630613	0.808042
EMLSAT00000005084	EFX87607|score:2514|hypothetical protein DAPPUDRAFT_192333 [Daphnia pulex]	Q66HF1|score:2374|RecName: Full=NADH-ubiquinone oxidoreductase 75 kDa subunit, mitochondrial; Flags: Precursor	PF09326: Domain of unknown function (DUF1982); 652-704, PF10588: NADH-ubiquinone oxidoreductase-G iron-sulfur binding region; 112-152, PF07679: Immunoglobulin I-set domain; 799-874, PF00384: Molybdopterin oxidoreductase; 304-623, PF13510: 2Fe-2S iron-sulfur cluster binding domain; 29-105,	4584.41	-0.115838	0.00154124	0.00677731	4074.73	-0.143976	0.00625164	0.0363529	4272.77	-0.0764553	0.199437	0.413955
EMLSAT00000005129	XP_006821637|score:1356|PREDICTED: N-alpha-acetyltransferase 25, NatB auxiliary subunit-like [Saccoglossus kowalevskii]	Q14CX7|score:1182|RecName: Full=N-alpha-acetyltransferase 25, NatB auxiliary subunit; AltName: Full=Mitochondrial distribution and morphology protein 20; AltName: Full=N-terminal acetyltransferase B complex subunit MDM20; Short=NatB complex subunit MDM20; AltName: Full=N-terminal acetyltransferase B complex subunit NAA25; AltName: Full=p120	PF09797: N-acetyltransferase B complex (NatB) non catalytic subunit; 274-659	1319.87	-0.496086	3.28891e-12	2.4467e-10	1032.27	-0.372236	5.02564e-05	0.00106368	861.607	0.181706	0.0342686	0.122285
EMLSAT00000005285	KZS18359|score:715|Myosin-2 [Daphnia magna]	Q9JMH9|score:499|RecName: Full=Unconventional myosin-XVIIIa; AltName: Full=Molecule associated with JAK3 N-terminus; Short=MAJN; AltName: Full=Myosin containing a PDZ domain; AltName: Full=Surfactant protein receptor SP-R210; Short=SP-R210	xx	4575.36	-0.298364	0.0136475	0.040023	4119.88	-0.410668	0.00346622	0.0238384	6697.46	0.0930071	0.452147	0.673244
EMLSAT00000005286	KDR16277|score:2196|Myosin-XVIIIa, partial [Zootermopsis nevadensis]	Q92614|score:1722|RecName: Full=Unconventional myosin-XVIIIa; AltName: Full=Molecule associated with JAK3 N-terminus; Short=MAJN; AltName: Full=Myosin containing a PDZ domain; AltName: Full=Surfactant protein receptor SP-R210; Short=SP-R210	PF00063: Myosin head (motor domain); 1135-1220, PF00063: Myosin head (motor domain); 463-1094,	3041.88	-0.347093	0.00363687	0.013732	2522.66	-0.515296	6.33437e-05	0.00126474	4095.89	0.154963	0.196097	0.409311
EMLSAT00000005297	XP_010713315|score:202|PREDICTED: centromere protein I [Meleagris gallopavo]	Q8AYS7|score:194|RecName: Full=Centromere protein I; Short=CENP-I	PF07778: Mis6; 174-398	283.103	-0.738789	6.11969e-13	5.29066e-11	212.082	-0.49746	0.00183248	0.0153468	150.881	-0.17756	0.158092	0.357353
EMLSAT00000005311	xx	xx	xx	23826.5	-0.729666	4.06544e-13	3.67578e-11	20087.4	-0.473285	5.14171e-09	5.32144e-07	30702.4	0.142555	0.191747	0.403234
EMLSAT00000005312	XP_011775812|score:342|kinesin, putative, (fragment), partial [Trypanosoma brucei gambiense DAL972]	P35749|score:141|RecName: Full=Myosin-11; AltName: Full=Myosin heavy chain 11; AltName: Full=Myosin heavy chain, smooth muscle isoform; AltName: Full=SMMHC	xx	4309.84	-0.623918	5.12521e-07	8.58145e-06	3741.7	-0.577785	1.37975e-10	2.28896e-08	4472.56	0.0284872	0.817956	0.916803
EMLSAT00000005407	JAS24071|score:1914|hypothetical protein g.42067 [Clastoptera arizonana]	P32870|score:1544|RecName: Full=Ca(2+)/calmodulin-responsive adenylate cyclase; AltName: Full=ATP pyrophosphate-lyase; AltName: Full=Protein rutabaga	PF00211: Adenylate and Guanylate cyclase catalytic domain; 692-892, PF00211: Adenylate and Guanylate cyclase catalytic domain; 267-362, PF06327: Domain of Unknown Function (DUF1053); 363-447	1041.75	-0.689689	9.14245e-18	2.8279e-15	808.587	-0.45398	2.8448e-05	0.000714749	1070.37	-0.114783	0.157787	0.35701
EMLSAT00000005408	XP_018006565|score:160|PREDICTED: uncharacterized protein LOC108664483 [Hyalella azteca]	xx	xx	506.344	-0.650746	9.83256e-11	4.75605e-09	402.98	-0.33328	0.00251815	0.0193642	421.138	0.0627866	0.466772	0.683343
EMLSAT00000005454	KZC14153|score:6236|Down syndrome cell adhesion molecule-like protein Dscam2 [Dufourea novaeangliae]	Q9VS29|score:1606|RecName: Full=Down syndrome cell adhesion molecule-like protein Dscam2; Flags: Precursor	PF00041: Fibronectin type III domain; 2806-2888, PF00041: Fibronectin type III domain; 2517-2601, PF00041: Fibronectin type III domain; 2617-2702, PF00041: Fibronectin type III domain; 2906-2982, PF00041: Fibronectin type III domain; 2410-2502, PF00041: Fibronectin type III domain; 2311-2395, PF13895: Immunoglobulin domain; 471-553, PF13895: Immunoglobulin domain; 663-734, PF07679: Immunoglobulin…	812.103	-0.295719	9.91592e-08	2.07247e-06	629.998	-0.339126	1.70077e-05	0.0004907	451.785	-0.0930928	0.294578	0.527672
EMLSAT00000005476	XP_014604971|score:1590|PREDICTED: ribosome-releasing factor 2, mitochondrial [Polistes canadensis]	B4JSI3|score:1376|RecName: Full=Ribosome-releasing factor 2, mitochondrial; Short=RRF2mt; AltName: Full=Elongation factor G 2, mitochondrial; Short=EF-G2mt; Short=mEF-G 2; Flags: Precursor	PF03144: Elongation factor Tu domain 2; 351-418, PF14492: Elongation Factor G, domain II; 432-505, PF00009: Elongation factor Tu GTP binding domain; 48-325, PF00679: Elongation factor G C-terminus; 635-722	1007.36	-0.241858	0.000337404	0.00196038	896.793	-0.219201	0.00589146	0.0346515	565.753	0.00972219	0.900432	0.957493
EMLSAT00000005531	XP_002424239|score:1568|DNA topoisomerase 3-beta, putative [Pediculus humanus corporis]	Q9Z321|score:1417|RecName: Full=DNA topoisomerase 3-beta-1; AltName: Full=DNA topoisomerase III beta-1	PF01131: DNA topoisomerase; 6-225	1554.01	-0.124649	0.00857485	0.0274255	1386.43	-0.157929	0.00102252	0.0101273	642.168	-0.241479	0.0136331	0.0624429
EMLSAT00000005550	AGN29634|score:563|SPT transcription factor family member [Acartia pacifica]	Q02290|score:247|RecName: Full=Endo-1,4-beta-xylanase B; Short=Xylanase B; AltName: Full=1,4-beta-D-xylan xylanohydrolase B; Flags: Precursor	xx	22513.8	-1.14806	0.00408947	0.0151014	16849.4	-1.34956	0.000146623	0.00239705	22569.2	-0.247356	0.203855	0.419192
EMLSAT00000005554	JAT37858|score:4249|hypothetical protein g.12592 [Graphocephala atropunctata]	Q5R6L5|score:4061|RecName: Full=Cullin-associated NEDD8-dissociated protein 1; AltName: Full=Cullin-associated and neddylation-dissociated protein 1; AltName: Full=p120 CAND1	PF08623: TATA-binding protein interacting (TIP20); 1033-1198	1978.45	-0.295319	2.08124e-06	2.79491e-05	1584.48	-0.284409	0.00112226	0.0108392	1069.23	-0.210095	0.0124896	0.0582495
EMLSAT00000005601	KZS17167|score:4247|Fibronectin type-III domain-containing protein 3A [Daphnia magna]	O97394|score:3877|RecName: Full=Protein sidekick; Flags: Precursor	PF13895: Immunoglobulin domain; 238-320, PF13895: Immunoglobulin domain; 46-122, PF07679: Immunoglobulin I-set domain; 421-505, PF07679: Immunoglobulin I-set domain; 341-409, PF07679: Immunoglobulin I-set domain; 512-601, PF07679: Immunoglobulin I-set domain; 134-209, PF00041: Fibronectin type III domain; 928-1011, PF00041: Fibronectin type III domain; 717-804, PF00041: Fibronectin type III domai…	593.433	-0.256982	1.44283e-05	0.000143332	477.601	-0.309816	8.72559e-05	0.00160577	496.052	-0.0962948	0.423553	0.649295
EMLSAT00000005647	XP_015833498|score:1377|PREDICTED: F-box/LRR-repeat protein 16 [Tribolium castaneum]	Q5MJ12|score:1149|RecName: Full=F-box/LRR-repeat protein 16; AltName: Full=F-box and leucine-rich repeat protein 16; AltName: Full=Spinal cord injury and regeneration-related protein 1	PF12937: F-box-like; 17-47, PF13516: Leucine Rich repeat; 269-292, PF13516: Leucine Rich repeat; 295-318, PF13516: Leucine Rich repeat; 243-266	59.9942	-0.555513	0.00162777	0.00708093	45.6817	-0.598394	0.00241623	0.0188256	60.4704	-0.160608	0.405325	0.63413
EMLSAT00000005702	AEB54796|score:1418|dicer 2 [Litopenaeus vannamei]	B3DLA6|score:848|RecName: Full=Endoribonuclease Dicer	PF02170: PAZ domain; 910-1041, PF00270: DEAD/DEAH box helicase; 58-222, PF03368: Dicer dimerisation domain; 621-721, PF00271: Helicase conserved C-terminal domain; 485-541, PF00636: Ribonuclease III domain; 1398-1525, PF00636: Ribonuclease III domain; 1104-1292	751.424	-0.703774	1.19304e-07	2.42831e-06	546.473	-0.391285	0.00175818	0.0149141	596.671	-0.112856	0.385081	0.617171
EMLSAT00000005715	XP_004519530|score:1494|PREDICTED: kynurenine--oxoglutarate transaminase 3 isoform X3 [Ceratitis capitata]	Q6YP21|score:1221|RecName: Full=Kynurenine--oxoglutarate transaminase 3; AltName: Full=Cysteine-S-conjugate beta-lyase 2; AltName: Full=Kynurenine aminotransferase 3; AltName: Full=Kynurenine aminotransferase III; Short=KATIII; AltName: Full=Kynurenine--glyoxylate transaminase; AltName: Full=Kynurenine--oxoglutarate transaminase III	PF00155: Aminotransferase class I and II; 60-435	3450.97	-0.180299	0.000390453	0.00221709	3071.14	-0.192516	0.000206471	0.00310146	2912.22	0.138085	0.0535355	0.169482
EMLSAT00000005750	XP_011439906|score:2473|PREDICTED: E3 ubiquitin-protein ligase SHPRH-like isoform X1 [Crassostrea gigas]	Q149N8|score:2361|RecName: Full=E3 ubiquitin-protein ligase SHPRH; AltName: Full=SNF2, histone-linker, PHD and RING finger domain-containing helicase	PF13639: Ring finger domain; 1283-1330, PF00271: Helicase conserved C-terminal domain; 1409-1480, PF00176: SNF2 family N-terminal domain; 246-798	288.836	-0.32014	0.000838381	0.00417077	243.006	-0.366566	0.000470673	0.00573398	137.596	-0.238313	0.0435236	0.145302
EMLSAT00000005755	KDQ85824|score:3986|Protein flightless-1 [Zootermopsis nevadensis]	Q24020|score:3611|RecName: Full=Protein flightless-1; AltName: Full=Flightless-I	PF00560: Leucine Rich Repeat; 149-170, PF13855: Leucine rich repeat; 245-304, PF13855: Leucine rich repeat; 79-137, PF00626: Gelsolin repeat; 1047-1118, PF00626: Gelsolin repeat; 1154-1229, PF00626: Gelsolin repeat; 612-684, PF00626: Gelsolin repeat; 495-569, PF00626: Gelsolin repeat; 754-827, PF13516: Leucine Rich repeat; 56-70,	898.209	-0.130012	0.00262333	0.0105238	740.351	-0.223055	0.00627388	0.036428	590.359	0.0939584	0.183952	0.394046
EMLSAT00000005790	XP_015590646|score:860|PREDICTED: G protein-activated inward rectifier potassium channel 3-like isoform X3 [Cephus cinctus]	Q4TZY1|score:733|RecName: Full=ATP-sensitive inward rectifier potassium channel 12; AltName: Full=Potassium channel, inwardly rectifying subfamily J member 12	PF01007: Inward rectifier potassium channel; 150-476	96.5886	-0.879052	9.32063e-07	1.43209e-05	79.2838	-0.921606	0.000369291	0.00484979	113.133	0.142413	0.308736	0.542568
EMLSAT00000005835	XP_014225050|score:1109|PREDICTED: uncharacterized protein LOC106651173 [Trichogramma pretiosum]	P26779|score:285|RecName: Full=Prosaposin; AltName: Full=Proactivator polypeptide; Contains: RecName: Full=Saposin-A; AltName: Full=Protein A; Contains: RecName: Full=Saposin-B; AltName: Full=Cerebroside sulfate activator; Short=CSAct; AltName: Full=Dispersin; AltName: Full=Sphingolipid activator protein 1; Short=SAP-1; AltName: Full=Sulfatide/GM1 activator; Contains: RecName: Full=Saposin-C; Alt…	PF05184: Saposin-like type B, region 1; 467-498, PF05184: Saposin-like type B, region 1; 638-674, PF05184: Saposin-like type B, region 1; 551-588, PF05184: Saposin-like type B, region 1; 68-105, PF05184: Saposin-like type B, region 1; 730-765, PF02199: Saposin A-type domain; 26-58, PF02199: Saposin A-type domain; 1021-1045, PF03489: Saposin-like type B, region 2; 592-626, PF03489: Saposin-like ty…	7029.59	-0.520645	3.80054e-08	8.93431e-07	5534.05	-0.425923	1.5588e-06	7.11938e-05	7853.72	-0.138898	0.230298	0.452066
EMLSAT00000005838	XP_003739269|score:274|PREDICTED: trithorax group protein osa-like [Galendromus occidentalis]	Q9DDT5|score:133|RecName: Full=Transcription elongation factor SPT5; AltName: Full=DRB sensitivity-inducing factor large subunit; Short=DSIF large subunit; AltName: Full=Protein foggy	PF01607: Chitin binding Peritrophin-A domain; 6-64	2629.9	-0.740187	0.00243524	0.0098976	2027.36	-0.987526	0.000734302	0.00790425	1587.82	0.178553	0.311505	0.545207
EMLSAT00000005856	ACO14668|score:511|Solute carrier family 2, facilitated glucose transporter member 8 [Caligus clemensi]	B4HNS1|score:317|RecName: Full=Facilitated trehalose transporter Tret1-2 homolog	PF00083: Sugar (and other) transporter; 24-436	109.056	-1.0048	2.03332e-14	2.3431e-12	102.337	-0.697177	6.67742e-05	0.00132154	346.814	-0.177731	0.10755	0.276347
EMLSAT00000005870	xx	xx	PF00040: Fibronectin type II domain; 5-44	179.905	-0.485355	8.05507e-05	0.000604593	151.332	-0.515792	3.39226e-05	0.00080914	413.776	0.227496	0.0455819	0.150392
EMLSAT00000005871	xx	xx	xx	120.404	-0.401619	0.00113761	0.00531669	107.384	-0.517678	0.000135189	0.00225588	278.13	0.161261	0.347984	0.583406
EMLSAT00000005929	XP_015925355|score:1235|PREDICTED: PR domain zinc finger protein 10-like isoform X2 [Parasteatoda tepidariorum]	B4F6U4|score:873|RecName: Full=PR domain zinc finger protein 10; AltName: Full=PR domain-containing protein 10	PF13894: C2H2-type zinc finger; 936-958, PF00096: Zinc finger, C2H2 type; 842-865, PF00096: Zinc finger, C2H2 type; 786-809, PF00096: Zinc finger, C2H2 type; 890-913, PF00096: Zinc finger, C2H2 type; 814-836,	825.553	-0.273508	1.24821e-07	2.51654e-06	692.076	-0.301572	7.17406e-05	0.00140056	704.764	-0.041296	0.676961	0.837626
EMLSAT00000005940	XP_012266707|score:1040|PREDICTED: alanine--tRNA ligase, mitochondrial [Athalia rosae]	Q9VLM8|score:852|RecName: Full=Alanine--tRNA ligase, cytoplasmic; AltName: Full=Alanyl-tRNA synthetase; Short=AlaRS	PF01411: tRNA synthetases class II (A); 312-501, PF01411: tRNA synthetases class II (A); 1-237, PF07973: Threonyl and Alanyl tRNA synthetase second additional domain; 613-643	151.971	-0.54315	1.73817e-05	0.0001676	109.695	-0.545121	1.74529e-05	0.00049643	72.3352	-0.253858	0.112043	0.284586
EMLSAT00000005951	JAN86166|score:1049|Glutaminase kidney [Daphnia magna]	Q19013|score:927|RecName: Full=Putative glutaminase 2; Short=GLS; AltName: Full=L-glutamine amidohydrolase	PF13637: Ankyrin repeats (many copies); 454-501, PF04960: Glutaminase; 161-420,	101.454	-0.596462	0.00692645	0.0231157	83.8849	-1.02332	9.84925e-05	0.00176926	154.545	-0.227241	0.182498	0.392393
EMLSAT00000005956	ALS04387|score:1088|chitin deacetylase-like isoform h [Acartia pacifica]	xx	PF01522: Polysaccharide deacetylase; 50-179	3861.22	-0.411567	0.0117204	0.0354143	3066.28	-0.519996	0.00422541	0.0273363	4433.88	-0.130507	0.135743	0.324108
EMLSAT00000005972	KDR09330|score:599|Nesprin-1 [Zootermopsis nevadensis]	Q8NF91|score:207|RecName: Full=Nesprin-1; AltName: Full=Enaptin; AltName: Full=KASH domain-containing protein 1; Short=KASH1; AltName: Full=Myocyte nuclear envelope protein 1; Short=Myne-1; AltName: Full=Nuclear envelope spectrin repeat protein 1; AltName: Full=Synaptic nuclear envelope protein 1; Short=Syne-1	xx	4652.41	-0.673261	1.89961e-08	4.92891e-07	3623.6	-0.586737	0.000208889	0.00313361	4163.98	-0.0816434	0.500131	0.710529
EMLSAT00000005998	xx	xx	xx	91.1168	-1.15604	0.0158581	0.045151	68.6001	-2.01242	3.32065e-06	0.000133311	967.902	0.0572106	0.819604	0.917756
EMLSAT00000006068	XP_018564418|score:7871|PREDICTED: nesprin-1 isoform X8 [Anoplophora glabripennis]	Q8NF91|score:553|RecName: Full=Nesprin-1; AltName: Full=Enaptin; AltName: Full=KASH domain-containing protein 1; Short=KASH1; AltName: Full=Myocyte nuclear envelope protein 1; Short=Myne-1; AltName: Full=Nuclear envelope spectrin repeat protein 1; AltName: Full=Synaptic nuclear envelope protein 1; Short=Syne-1	PF00435: Spectrin repeat; 743-844, PF00435: Spectrin repeat; 1277-1376, PF00435: Spectrin repeat; 3759-3857, PF00435: Spectrin repeat; 210-303	2310.46	-0.522324	1.93889e-11	1.13763e-09	1871.35	-0.350107	0.00883707	0.0466063	3466.08	-0.0113495	0.912708	0.96463
EMLSAT00000006119	xx	xx	xx	193.226	-0.397215	7.46058e-05	0.000564296	174.643	-0.37558	0.00315451	0.0225085	276.706	-0.190615	0.106268	0.274347
EMLSAT00000006121	ADD38116|score:1042|MICAL-like protein 2 [Lepeophtheirus salmonis]	Q8IY33|score:340|RecName: Full=MICAL-like protein 2; AltName: Full=Junctional Rab13-binding protein; AltName: Full=Molecule interacting with CasL-like 2; Short=MICAL-L2	PF00307: Calponin homology (CH) domain; 84-185	1586.5	-0.902661	0.0113586	0.0345163	1166.98	-1.31258	3.6855e-05	0.000853784	4070.63	-0.990013	0.0119335	0.0563183
EMLSAT00000006127	XP_016843283|score:881|PREDICTED: PAX3- and PAX7-binding protein 1 isoform X1 [Nasonia vitripennis]	P58501|score:751|RecName: Full=PAX3- and PAX7-binding protein 1; Short=PAX3/7BP; AltName: Full=GC-rich sequence DNA-binding factor 1	PF07842: GC-rich sequence DNA-binding factor-like protein; 201-414	913.314	-0.240531	8.6484e-08	1.84824e-06	772.068	-0.209898	0.00138734	0.0126266	732.008	-0.083586	0.218696	0.438574
EMLSAT00000006167	xx	xx	xx	216.59	-0.568394	3.13425e-05	0.000274311	178.03	-0.439996	0.00866521	0.046001	115.171	-0.177648	0.18311	0.392975
EMLSAT00000006216	XP_005144080|score:1513|PREDICTED: polyribonucleotide nucleotidyltransferase 1, mitochondrial [Melopsittacus undulatus]	Q8K1R3|score:1429|RecName: Full=Polyribonucleotide nucleotidyltransferase 1, mitochondrial; AltName: Full=3'-5' RNA exonuclease OLD35; AltName: Full=PNPase old-35; AltName: Full=Polynucleotide phosphorylase 1; Short=PNPase 1; AltName: Full=Polynucleotide phosphorylase-like protein; Flags: Precursor	PF03725: 3' exoribonuclease family, domain 2; 424-497, PF00013: KH domain; 525-581, PF01138: 3' exoribonuclease family, domain 1; 37-134, PF01138: 3' exoribonuclease family, domain 1; 285-419	534.202	-0.695276	1.19225e-07	2.42831e-06	393.975	-0.382129	0.00142488	0.0128334	252.97	-0.0326505	0.762633	0.888503
EMLSAT00000006229	XP_002426255|score:2288|protein MLP1, putative [Pediculus humanus corporis]	Q99MY8|score:1873|RecName: Full=Histone-lysine N-methyltransferase ASH1L; AltName: Full=ASH1-like protein; AltName: Full=Absent small and homeotic disks protein 1 homolog	PF00856: SET domain; 1792-1897, PF00439: Bromodomain; 2117-2185, PF01426: BAH domain; 2317-2482	632.117	-0.20436	0.000767421	0.00387635	549.005	-0.254368	0.00106052	0.0104123	723.063	0.00204827	0.977175	0.989463
EMLSAT00000006242	KDR24097|score:1300|hypothetical protein L798_03752 [Zootermopsis nevadensis]	Q8C2L6|score:896|RecName: Full=Transmembrane protein 161B	PF10268: Predicted transmembrane protein 161AB; 1-462	1053.67	-0.32812	2.52486e-07	4.64433e-06	906.557	-0.226583	0.00653892	0.0374825	682.993	0.100207	0.261638	0.488948
EMLSAT00000006255	XP_017125692|score:1144|PREDICTED: glutaminase liver isoform, mitochondrial isoform X5 [Drosophila elegans]	D3Z7P3|score:1059|RecName: Full=Glutaminase kidney isoform, mitochondrial; Short=GLS; Flags: Precursor	PF04960: Glutaminase; 129-417, PF13637: Ankyrin repeats (many copies); 446-493,	185.841	-0.629165	2.23724e-05	0.000206571	161.599	-0.807907	2.73064e-13	7.001e-11	115.531	0.195023	0.308895	0.542568
EMLSAT00000006279	ACO12422|score:1849|Glycerol-3-phosphate dehydrogenase, cytoplasmic [Lepeophtheirus salmonis]	P13707|score:965|RecName: Full=Glycerol-3-phosphate dehydrogenase [NAD(+)], cytoplasmic; Short=GPD-C; Short=GPDH-C	PF01210: NAD-dependent glycerol-3-phosphate dehydrogenase N-terminus; 4-172, PF07479: NAD-dependent glycerol-3-phosphate dehydrogenase C-terminus; 195-344,	1025.14	-0.363272	0.00132151	0.0059944	858.709	-0.509205	2.07324e-07	1.35192e-05	1034.01	-0.0139549	0.868696	0.941292
EMLSAT00000006367	XP_014277081|score:581|PREDICTED: spermine synthase isoform X1 [Halyomorpha halys]	Q3SZA5|score:373|RecName: Full=Spermine synthase; Short=SPMSY; AltName: Full=Spermidine aminopropyltransferase	PF01564: Spermine/spermidine synthase; 139-299	193.625	-0.57436	1.90622e-06	2.60653e-05	177.134	-0.442506	0.00363117	0.0246025	135.169	0.013548	0.931734	0.971521
EMLSAT00000006376	JAS27070|score:286|hypothetical protein g.25931 [Clastoptera arizonana]	O95359|score:217|RecName: Full=Transforming acidic coiled-coil-containing protein 2; AltName: Full=Anti-Zuai-1; Short=AZU-1	PF05010: Transforming acidic coiled-coil-containing protein (TACC); 1538-1655, PF05010: Transforming acidic coiled-coil-containing protein (TACC); 1656-1713,	672.456	-0.888769	1.84394e-12	1.40803e-10	505.27	-0.620058	1.67593e-05	0.000488531	857.753	-0.0707182	0.579086	0.772447
EMLSAT00000006385	XP_011307036|score:187|PREDICTED: nuclear pore complex protein DDB_G0274915 homolog [Fopius arisanus]	xx	PF00379: Insect cuticle protein; 168-221	3606.16	-0.942928	0.0146573	0.0423818	2561.43	-1.26493	0.000239539	0.00346441	12288.4	-0.361526	0.0786361	0.221719
EMLSAT00000006387	KYM80179|score:1797|Solute carrier organic anion transporter family member 5A1 [Atta colombica]	Q9H2Y9|score:951|RecName: Full=Solute carrier organic anion transporter family member 5A1; AltName: Full=Organic anion transporter polypeptide-related protein 4; Short=OATP-RP4; Short=OATPRP4; AltName: Full=Solute carrier family 21 member 15	PF07648: Kazal-type serine protease inhibitor domain; 703-742, PF03137: Organic Anion Transporter Polypeptide (OATP) family; 307-874,	1073.07	-0.509084	6.58844e-06	7.41486e-05	837.139	-0.619756	7.30435e-07	3.83258e-05	1224.57	-0.103083	0.286585	0.518649
EMLSAT00000006447	XP_008189819|score:1219|PREDICTED: cAMP-dependent protein kinase catalytic subunit [Acyrthosiphon pisum]	P12370|score:1202|RecName: Full=cAMP-dependent protein kinase catalytic subunit; Short=PKA C	PF00069: Protein kinase domain; 349-613	827.66	-0.262296	0.00585928	0.0201492	679.144	-0.314002	0.00157375	0.0138052	828.744	0.179255	0.0535076	0.169482
EMLSAT00000006494	JAS06905|score:2317|hypothetical protein g.32152 [Clastoptera arizonana]	Q8MQJ9|score:1501|RecName: Full=Brain tumor protein	PF01436: NHL repeat; 621-648, PF01436: NHL repeat; 757-782,	740.199	-0.576085	4.06111e-05	0.00034023	626.285	-0.748567	4.6563e-07	2.62639e-05	517.683	-0.108701	0.521548	0.726041
EMLSAT00000006500	KDR24111|score:1507|Pogo transposable element with ZNF domain [Zootermopsis nevadensis]	Q8BZH4|score:388|RecName: Full=Pogo transposable element with ZNF domain	xx	418.521	-0.32803	4.32688e-08	9.97219e-07	365.817	-0.270768	0.000452554	0.00556592	234.408	-0.220685	0.0411027	0.139693
EMLSAT00000006514	ACO11790|score:1523|Glycerol kinase [Lepeophtheirus salmonis]	Q54VT8|score:877|RecName: Full=Probable glycerol kinase; Short=GK; Short=Glycerokinase; AltName: Full=ATP:glycerol 3-phosphotransferase	PF02782: FGGY family of carbohydrate kinases, C-terminal domain; 150-290, PF00370: FGGY family of carbohydrate kinases, N-terminal domain; 9-141,	164.829	-0.35582	0.0151253	0.0434782	147.751	-0.309297	0.00596748	0.0349366	135.68	0.270465	0.0180539	0.0759189
EMLSAT00000006527	EFX82255|score:1053|hypothetical protein DAPPUDRAFT_302649 [Daphnia pulex]	B0JZG0|score:941|RecName: Full=Solute carrier family 23 member 2; AltName: Full=Na(+)/L-ascorbic acid transporter 2; AltName: Full=Sodium-dependent vitamin C transporter 2	PF00860: Permease family; 46-266	104.88	-0.37208	0.0130795	0.0387247	82.1004	-0.602366	0.0022574	0.0178958	93.9235	0.31997	0.0316612	0.115525
EMLSAT00000006596	XP_018324095|score:1158|PREDICTED: potassium voltage-gated channel protein Shab-like [Agrilus planipennis]	P17970|score:1103|RecName: Full=Potassium voltage-gated channel protein Shab	PF00520: Ion transport protein; 247-426, PF02214: BTB/POZ domain; 46-146,	87.1466	-1.44987	1.06698e-21	5.97202e-19	66.5408	-0.935256	1.82587e-05	0.000516231	125.974	-0.28049	0.0373978	0.130495
EMLSAT00000006636	xx	xx	xx	3020.03	-0.648376	0.00159521	0.00697287	2522.49	-0.75597	0.000614007	0.00698247	2335.65	0.209087	0.100396	0.263862
EMLSAT00000006678	EFX67688|score:1271|hypothetical protein DAPPUDRAFT_301811 [Daphnia pulex]	O35704|score:1180|RecName: Full=Serine palmitoyltransferase 1; AltName: Full=Long chain base biosynthesis protein 1; Short=LCB 1; AltName: Full=Serine-palmitoyl-CoA transferase 1; Short=SPT 1; Short=SPT1	PF00155: Aminotransferase class I and II; 101-419	595.939	-0.353434	9.27701e-06	9.85913e-05	501.46	-0.210172	0.00591949	0.0347801	380.088	-0.0516569	0.534797	0.736082
EMLSAT00000006711	KDQ84117|score:1309|Coiled-coil domain-containing protein 132 [Zootermopsis nevadensis]	F1LSG8|score:1203|RecName: Full=Syndetin; AltName: Full=Coiled-coil domain-containing protein 132; AltName: Full=EARP/GARPII complex subunit VPS50	PF10475: Protein of unknown function N-terminal domain (DUF2450); 168-407, PF10474: Protein of unknown function C-terminus (DUF2451); 706-936,	560.482	-0.537817	6.9e-09	2.03775e-07	436.262	-0.380796	5.62861e-05	0.00115869	509.032	-0.0295131	0.701731	0.853545
EMLSAT00000006712	XP_008556387|score:3316|PREDICTED: kinesin heavy chain isoform X2 [Microplitis demolitor]	P17210|score:3167|RecName: Full=Kinesin heavy chain	PF00225: Kinesin motor domain; 30-345	8572.37	-0.103198	0.00537691	0.0187928	7525.03	-0.151225	0.00318713	0.0226696	7032.57	-0.0771379	0.19659	0.409672
EMLSAT00000006717	XP_016657124|score:1319|PREDICTED: bromodomain-containing protein 3 isoform X4 [Acyrthosiphon pisum]	Q7JJ13|score:1192|RecName: Full=Bromodomain-containing protein 2; AltName: Full=Female sterile homeotic-related protein 1; AltName: Full=Fsrg-1; AltName: Full=Protein RING3	PF00439: Bromodomain; 81-162, PF00439: Bromodomain; 302-390,	2530.91	-0.257043	3.01784e-10	1.30411e-08	2061.94	-0.294685	0.00285665	0.0209287	1605.84	-0.10328	0.239851	0.463067
EMLSAT00000006768	XP_011498532|score:1556|PREDICTED: la-related protein 1B [Ceratosolen solmsi marchali]	Q6ZQ58|score:1388|RecName: Full=La-related protein 1; AltName: Full=La ribonucleoprotein domain family member 1	PF05383: La domain; 328-385	3035.49	-0.285148	0.000705955	0.0036046	2311.84	-0.253743	0.00121175	0.0114872	1544.12	-0.0379595	0.667839	0.831516
EMLSAT00000006820	xx	xx	xx	1447.01	-0.415589	4.1673e-05	0.00034764	1270.11	-0.409096	7.81529e-07	4.08168e-05	717.269	-0.173533	0.0213041	0.0853725
EMLSAT00000006831	xx	xx	xx	117.285	-0.401279	4.47876e-06	5.38276e-05	97.7516	-0.358341	0.00378555	0.0253136	82.2564	-0.294929	0.0794032	0.223145
EMLSAT00000006840	XP_015524044|score:2395|PREDICTED: exportin-4-like [Neodiprion lecontei]	Q802D3|score:1927|RecName: Full=Exportin-4	xx	921.946	-0.375609	9.9866e-10	3.71464e-08	714.394	-0.25763	0.00783042	0.0427152	498.772	0.0933664	0.301401	0.535023
EMLSAT00000006855	XP_007181608|score:3610|PREDICTED: CREB-binding protein isoform X4 [Balaenoptera acutorostrata scammoni]	Q92793|score:2984|RecName: Full=CREB-binding protein	PF08214: Histone acetylation protein; 1137-1450, PF00439: Bromodomain; 891-973, PF00569: Zinc finger, ZZ type; 1506-1546, PF09030: Creb binding; 1807-1914, PF02172: KIX domain; 532-609, PF06001: Domain of Unknown Function (DUF902); 984-1027, PF02135: TAZ zinc finger; 1572-1644, PF02135: TAZ zinc finger; 247-330	1491.99	-0.192491	0.0079372	0.0257718	1263.32	-0.24617	3.7127e-05	0.000853863	965.967	-0.169097	0.0157891	0.0693359
EMLSAT00000006864	xx	xx	xx	143.728	-0.320049	0.0165489	0.046822	110.36	-0.573722	0.00289812	0.0211336	180.142	-0.293246	0.135819	0.324108
EMLSAT00000006889	XP_011558098|score:5127|PREDICTED: myosin heavy chain, muscle isoform X7 [Plutella xylostella]	P05661|score:4907|RecName: Full=Myosin heavy chain, muscle	PF00122: E1-E2 ATPase; 1973-2204, PF00122: E1-E2 ATPase; 4937-5168, PF00122: E1-E2 ATPase; 1097-1328, PF00122: E1-E2 ATPase; 111-342, PF00689: Cation transporting ATPase, C-terminus; 2637-2846, PF00689: Cation transporting ATPase, C-terminus; 5601-5810, PF00689: Cation transporting ATPase, C-terminus; 1761-1928, PF00689: Cation transporting ATPase, C-terminus; 776-982, PF00690: Cation transporter…	61402.1	-0.350881	8.92926e-06	9.57614e-05	49590.2	-0.269726	1.59166e-06	7.24014e-05	50852.3	-0.120047	0.199766	0.414208
EMLSAT00000006897	ADD24475|score:348|Centromere protein C 1 [Lepeophtheirus salmonis]	xx	PF11699: Mif2/CENP-C like; 632-693	230.932	-0.260553	0.00856852	0.0274127	192.071	-0.308204	0.00255953	0.0196155	128.044	-0.172459	0.258912	0.486783
EMLSAT00000006901	XP_013072244|score:784|PREDICTED: carboxypeptidase D-like [Biomphalaria glabrata]	Q9JHW1|score:718|RecName: Full=Carboxypeptidase D; AltName: Full=Metallocarboxypeptidase D; AltName: Full=gp180; Flags: Precursor	PF00246: Zinc carboxypeptidase; 37-306	568.888	-0.715523	0.00410185	0.0151328	454.841	-0.991301	0.00100421	0.00998104	1457.09	-0.116664	0.605415	0.791956
EMLSAT00000007018	XP_003401691|score:1471|PREDICTED: nardilysin-like [Bombus terrestris]	Q8BHG1|score:1419|RecName: Full=Nardilysin; AltName: Full=N-arginine dibasic convertase; Short=NRD convertase; Short=NRD-C; AltName: Full=Nardilysin convertase; Flags: Precursor	PF05193: Peptidase M16 inactive domain; 75-255, PF05193: Peptidase M16 inactive domain; 628-727,	1701.19	-0.372075	1.06321e-05	0.000110691	1422.3	-0.300779	4.59403e-05	0.000998559	962.226	0.176498	0.0159427	0.0697728
EMLSAT00000007035	JAS15679|score:1248|hypothetical protein g.40762 [Clastoptera arizonana]	Q08470|score:989|RecName: Full=Protein lethal(2) giant larvae; AltName: Full=p127	PF00400: WD domain, G-beta repeat; 384-411, PF08366: LLGL2; 236-333,	1310.22	-0.489406	0.00010246	0.000739752	1104.12	-0.736504	7.7742e-06	0.000266568	1544.07	0.0740966	0.508901	0.717047
EMLSAT00000007048	KDR21619|score:873|putative serine/threonine-protein kinase [Zootermopsis nevadensis]	Q9VCX1|score:149|RecName: Full=Regulator of G-protein signaling loco; Short=RGS; AltName: Full=Locomotion defects protein; Short=Loco	PF00169: PH domain; 936-1028, PF00595: PDZ domain (Also known as DHR or GLGF); 721-792,	268.079	-0.29454	0.00986408	0.0307948	229.168	-0.445698	9.22443e-05	0.00167474	136.279	0.0786583	0.564294	0.75968
EMLSAT00000007098	XP_012284304|score:1418|PREDICTED: protein arginine N-methyltransferase 7 [Orussus abietinus]	B3NP10|score:1302|RecName: Full=Protein arginine N-methyltransferase 7	PF06325: Ribosomal protein L11 methyltransferase (PrmA); 68-128	1111.53	-0.307655	5.0569e-09	1.56007e-07	911.827	-0.22852	0.00677555	0.038477	519.609	-0.0705578	0.439699	0.662516
EMLSAT00000007116	XP_011264237|score:2131|PREDICTED: presequence protease, mitochondrial [Camponotus floridanus]	Q6PF24|score:2006|RecName: Full=Presequence protease, mitochondrial; AltName: Full=Pitrilysin metalloproteinase 1; Flags: Precursor	PF08367: Peptidase M16C associated; 482-724, PF00675: Insulinase (Peptidase family M16); 77-161, PF05193: Peptidase M16 inactive domain; 800-899, PF05193: Peptidase M16 inactive domain; 226-405	1087.9	-0.279375	1.44531e-06	2.06921e-05	899.678	-0.207176	0.00142542	0.0128334	475.424	0.0134262	0.886284	0.950123
EMLSAT00000007121	KDR07691|score:1444|hypothetical protein L798_02745, partial [Zootermopsis nevadensis]	Q17FB8|score:1307|RecName: Full=Glycosyltransferase 25 family member; Flags: Precursor	PF01755: Glycosyltransferase family 25 (LPS biosynthesis protein); 325-505	1064.02	-0.262405	6.89543e-07	1.10121e-05	962.817	-0.282615	7.92195e-07	4.11832e-05	706.17	-0.0530026	0.48969	0.701448
EMLSAT00000007142	ACO12923|score:442|CD63 antigen [Lepeophtheirus salmonis]	Q9XSK2|score:170|RecName: Full=CD63 antigen; AltName: CD_antigen=CD63	PF00335: Tetraspanin family; 22-254	1616.58	-0.470574	2.13751e-05	0.000198994	1452.34	-0.441192	0.000338568	0.00453608	1457.43	0.193609	0.0474696	0.154791
EMLSAT00000007165	KDR10581|score:4133|DNA damage-binding protein 1 [Zootermopsis nevadensis]	Q805F9|score:3791|RecName: Full=DNA damage-binding protein 1; AltName: Full=DDB p127 subunit; AltName: Full=Damage-specific DNA-binding protein 1; AltName: Full=UV-damaged DNA-binding factor	PF03178: CPSF A subunit region; 793-1103, PF10433: Mono-functional DNA-alkylating methyl methanesulfonate N-term; 75-542,	1616.91	-0.184127	9.04489e-06	9.69131e-05	1415.07	-0.188511	0.00666661	0.0380212	715.008	-0.13834	0.0522794	0.166694
EMLSAT00000007169	XP_018322468|score:2460|PREDICTED: serine/threonine-protein phosphatase 4 regulatory subunit 3 [Agrilus planipennis]	Q9VFS5|score:2208|RecName: Full=Serine/threonine-protein phosphatase 4 regulatory subunit 3; Short=PP4R3; AltName: Full=Protein falafel	PF04802: Component of IIS longevity pathway SMK-1; 192-385	1332.02	-0.277497	9.3756e-06	9.93695e-05	1077.47	-0.242362	0.00272656	0.0204099	860.561	-0.0499638	0.441514	0.664292
EMLSAT00000007213	XP_013776354|score:956|PREDICTED: sorting nexin-14-like [Limulus polyphemus]	Q5R903|score:852|RecName: Full=Sorting nexin-14	PF00615: Regulator of G protein signaling domain; 3-130, PF08628: Sorting nexin C terminal; 462-564, PF00787: PX domain; 237-340	608.893	-0.207869	0.000215926	0.00135143	548.309	-0.145258	0.0086522	0.0459536	467.946	-0.0561612	0.5123	0.719234
EMLSAT00000007288	JAN71235|score:4236|Furry [Daphnia magna]	O94915|score:3116|RecName: Full=Protein furry homolog-like; AltName: Full=ALL1-fused gene from chromosome 4p12 protein	PF14222: Cell morphogenesis N-terminal; 195-724, PF14228: Cell morphogenesis central region; 1908-2217, PF14228: Cell morphogenesis central region; 2298-2393, PF14228: Cell morphogenesis central region; 1261-1420, PF14228: Cell morphogenesis central region; 995-1170, PF00450: Serine carboxypeptidase; 1545-1923, PF14225: Cell morphogenesis C-terminal; 2563-2822,	471.384	-0.350118	5.15454e-05	0.000412434	388.189	-0.343956	0.0013537	0.0124049	394.6	-0.114024	0.367112	0.601447
EMLSAT00000007290	KDR22950|score:3342|Mediator of RNA polymerase II transcription subunit 23 [Zootermopsis nevadensis]	Q9ULK4|score:3098|RecName: Full=Mediator of RNA polymerase II transcription subunit 23; AltName: Full=Activator-recruited cofactor 130 kDa component; Short=ARC130; AltName: Full=Cofactor required for Sp1 transcriptional activation subunit 3; Short=CRSP complex subunit 3; AltName: Full=Mediator complex subunit 23; AltName: Full=Protein sur-2 homolog; Short=hSur-2; AltName: Full=Transcriptional coa…	PF11573: Mediator complex subunit 23; 71-1330	396.222	-0.333617	0.00010051	0.000728354	319.666	-0.297234	0.000890389	0.00914798	244.805	-0.039324	0.64709	0.818182
EMLSAT00000007303	XP_002431023|score:278|limbic system-associated membrane protein precursor, putative [Pediculus humanus corporis]	D3YXG0|score:190|RecName: Full=Hemicentin-1; AltName: Full=Fibulin-6; Short=FIBL-6; Flags: Precursor	PF07679: Immunoglobulin I-set domain; 106-182, PF07679: Immunoglobulin I-set domain; 216-260, PF07679: Immunoglobulin I-set domain; 33-92	368.895	-0.763241	4.62884e-08	1.05833e-06	317.852	-0.95819	4.39344e-16	1.83564e-13	664.37	-0.148739	0.227714	0.449063
EMLSAT00000007308	ANQ45201|score:4841|chitin synthase 1 [Lepeophtheirus salmonis salmonis]	Q4P9K9|score:228|RecName: Full=Chitin synthase 8; AltName: Full=Chitin-UDP acetyl-glucosaminyl transferase 8; AltName: Full=Myosin chitin synthase 1	PF03142: Chitin synthase; 639-868	599.63	-0.681024	3.98839e-15	5.45111e-13	450.164	-0.327604	0.00537224	0.0325305	579.213	0.113772	0.478721	0.692724
EMLSAT00000007324	XP_012544670|score:190|PREDICTED: LOW QUALITY PROTEIN: notch-like protein isoform X1 [Bombyx mori]	xx	xx	52.8837	-0.864205	0.000371615	0.00212541	43.9936	-0.683159	0.000504763	0.00599393	127.019	-0.162853	0.336983	0.573066
EMLSAT00000007337	XP_002428152|score:2959|ras GTP exchange factor, son of sevenless, putative [Pediculus humanus corporis]	P26675|score:2448|RecName: Full=Protein son of sevenless	PF00617: RasGEF domain; 750-921, PF00618: RasGEF N-terminal motif; 602-720, PF00169: PH domain; 446-544, PF00621: RhoGEF domain; 205-378, PF00125: Core histone H2A/H2B/H3/H4; 102-173,	547.352	-0.257047	1.68625e-05	0.000163803	448.214	-0.278872	0.0015693	0.0137769	371.544	-0.15626	0.188894	0.400165
EMLSAT00000007341	xx	xx	xx	1638.13	-1.45069	7.13971e-12	4.66223e-10	1839.82	-1.52999	8.15434e-12	1.80371e-09	650.189	0.525769	0.0783768	0.22126
EMLSAT00000007359	XP_002431946|score:729|Bestrophin-2, putative [Pediculus humanus corporis]	Q6H1V1|score:670|RecName: Full=Bestrophin-3; AltName: Full=Vitelliform macular dystrophy 2-like protein 3	PF01062: Bestrophin, RFP-TM, chloride channel; 7-346	443.396	-0.467847	4.84847e-11	2.59041e-09	332.012	-0.407506	0.00148412	0.0132088	381.512	-0.212229	0.213147	0.431129
EMLSAT00000007417	xx	xx	xx	14748.8	-0.422698	0.0126181	0.0375573	14675.5	-0.616698	0.00195705	0.0160447	10751.9	-0.115887	0.432094	0.655868
EMLSAT00000007418	xx	xx	xx	402.957	-0.357284	0.00974509	0.0305521	315.508	-0.469569	8.92918e-05	0.00163258	496.941	-0.0683384	0.682425	0.841309
EMLSAT00000007426	ACO12664|score:344|Cuticle protein 7 [Lepeophtheirus salmonis]	Q17015|score:127|RecName: Full=Cuticle protein	PF00379: Insect cuticle protein; 32-83	80.0717	-0.69442	0.00613252	0.0208932	54.9139	-1.31658	0.000697986	0.00763091	2057.79	-0.308969	0.0945867	0.253163
EMLSAT00000007462	KDR18321|score:2014|Nuclear cap-binding protein subunit 1 [Zootermopsis nevadensis]	Q16UN6|score:1952|RecName: Full=Nuclear cap-binding protein subunit 1; AltName: Full=80 kDa nuclear cap-binding protein; Short=CBP80; Short=NCBP 80 kDa subunit	PF09090: MIF4G like; 309-578, PF09088: MIF4G like; 110-277,	1818.26	-0.153783	0.000476501	0.00261047	1565.31	-0.159572	0.00631892	0.0365745	1019.73	-0.140893	0.0143113	0.0645391
EMLSAT00000007481	XP_018332836|score:433|PREDICTED: longitudinals lacking protein, isoforms H/M/V isoform X1 [Agrilus planipennis]	Q7KQZ4|score:422|RecName: Full=Longitudinals lacking protein, isoforms A/B/D/L	PF00096: Zinc finger, C2H2 type; 469-491, PF00651: BTB/POZ domain; 22-118,	1882.03	-0.206103	0.000427596	0.00239331	1646.13	-0.242157	0.00763027	0.0418256	1125.28	0.00216213	0.981878	0.991708
EMLSAT00000007497	XP_014773733|score:1161|PREDICTED: piwi-like protein 1 isoform X2 [Octopus bimaculoides]	A2CEI6|score:1029|RecName: Full=Piwi-like protein 2	PF02170: PAZ domain; 1-90, PF02171: Piwi domain; 234-526,	757.072	-0.531019	1.29023e-07	2.57914e-06	596.859	-0.290524	5.39032e-06	0.000198719	529.061	0.162792	0.0862149	0.236951
EMLSAT00000007511	xx	xx	xx	46.2982	-0.939697	0.00442666	0.016049	35.7228	-1.25877	0.000695205	0.00761418	64.8247	-0.202987	0.264974	0.492957
EMLSAT00000007531	XP_018900008|score:3150|PREDICTED: putative DNA helicase Ino80 [Bemisia tabaci]	Q9VDY1|score:2933|RecName: Full=Putative DNA helicase Ino80; Short=dINO80	PF00271: Helicase conserved C-terminal domain; 965-1041, PF13892: DNA-binding domain; 124-260, PF00176: SNF2 family N-terminal domain; 350-650	638.251	-0.183678	0.000743677	0.00376775	542.532	-0.214137	0.0067505	0.0384026	443.476	0.00347672	0.963461	0.983514
EMLSAT00000007535	ABU41084|score:1372|hypothetical protein [Lepeophtheirus salmonis]	xx	xx	10940.2	-1.50008	0.0108511	0.0333272	7807.41	-1.96106	0.000643917	0.00723508	49661.7	-0.698725	0.0210215	0.0845641
EMLSAT00000007537	KDR19730|score:4506|Exportin-7 [Zootermopsis nevadensis]	Q5ZLT0|score:3996|RecName: Full=Exportin-7	PF03810: Importin-beta N-terminal domain; 29-94	1254.7	-0.333089	7.31488e-07	1.16031e-05	1069.7	-0.216468	0.00187853	0.0155707	943.005	-0.0412069	0.577952	0.771654
EMLSAT00000007551	xx	xx	xx	171.528	-0.31051	0.00526868	0.0184915	160.295	-0.438505	0.000146977	0.00239705	119.573	-0.00420656	0.973655	0.988208
EMLSAT00000007589	KDR16256|score:1595|Short spindle protein 4 [Zootermopsis nevadensis]	A1ZAU8|score:672|RecName: Full=Patronin; AltName: Full=Short spindle protein 4	PF08683: Microtubule-binding calmodulin-regulated spectrin-associated; 1739-1857, PF11971: CAMSAP CH domain; 193-272,	2765.63	-0.178833	6.4299e-06	7.26004e-05	2126.22	-0.200967	0.000622293	0.00704828	2498.51	0.00138747	0.985905	0.994117
EMLSAT00000007601	XP_018020161|score:1033|PREDICTED: uncharacterized protein LOC108676569 isoform X2 [Hyalella azteca]	Q14005|score:446|RecName: Full=Pro-interleukin-16; Contains: RecName: Full=Interleukin-16; Short=IL-16; AltName: Full=Lymphocyte chemoattractant factor; Short=LCF	PF00595: PDZ domain (Also known as DHR or GLGF); 641-720, PF00595: PDZ domain (Also known as DHR or GLGF); 776-850,	1668.48	-0.309334	1.46337e-05	0.000144542	1496.45	-0.39368	0.00026509	0.00375689	2292.9	-0.313604	0.0232017	0.0911658
EMLSAT00000007607	XP_002423217|score:346|conserved hypothetical protein [Pediculus humanus corporis]	xx	PF00595: PDZ domain (Also known as DHR or GLGF); 341-417	120.834	-0.609132	0.000109086	0.000778503	92.8816	-0.861635	0.00078612	0.00834263	174.614	-0.305385	0.140531	0.331062
EMLSAT00000007621	KZS16364|score:2014|Mitofusin-2 [Daphnia magna]	Q7YU24|score:1758|RecName: Full=Transmembrane GTPase Marf; AltName: Full=Mitochondrial assembly regulatory factor; AltName: Full=Mitofusin	PF00350: Dynamin family; 100-257, PF04799: fzo-like conserved region; 602-761,	837.474	-0.379928	5.36293e-08	1.20068e-06	725.655	-0.366933	0.000148031	0.00240625	582.753	-0.0406686	0.613486	0.797814
EMLSAT00000007635	xx	xx	xx	68.4604	-0.468662	0.0154025	0.0441457	57.2326	-0.737881	0.00263742	0.020022	63.7014	-0.420522	0.0408894	0.139215
EMLSAT00000007636	WP_026058317|score:279|hypothetical protein [Streptomyces sp. SS]	Q8CQD9|score:160|RecName: Full=Accumulation-associated protein; Flags: Precursor	xx	214.34	-0.661753	1.87445e-07	3.57667e-06	187.085	-0.621683	0.000980758	0.00980845	229.706	-0.175998	0.212565	0.430328
EMLSAT00000007642	XP_003246718|score:1470|PREDICTED: band 4.1-like protein 5 isoform X1 [Acyrthosiphon pisum]	Q5FVG2|score:1204|RecName: Full=Band 4.1-like protein 5	PF00373: FERM central domain; 117-225, PF08736: FERM adjacent (FA); 326-370, PF09379: FERM N-terminal domain; 37-113, PF09380: FERM C-terminal PH-like domain; 230-317	2064.35	-0.305694	3.88754e-07	6.79972e-06	1676.48	-0.265746	0.000702593	0.00765053	1463.29	-0.0894851	0.239645	0.462831
EMLSAT00000007653	ETN58921|score:972|hypothetical protein AND_009470 [Anopheles darlingi]	xx	xx	326.799	-0.781017	4.4912e-10	1.85879e-08	248.87	-0.495286	0.00450868	0.028671	1407.55	-0.206778	0.0124566	0.058135
EMLSAT00000007694	XP_006855799|score:338|PREDICTED: putative uncharacterized protein At4g01020, chloroplastic [Amborella trichopoda]	F4KGU4|score:312|RecName: Full=ATP-dependent RNA helicase DEAH12, chloroplastic; Flags: Precursor	PF00271: Helicase conserved C-terminal domain; 2-94, PF04408: Helicase associated domain (HA2); 107-206,	193.242	-0.872888	7.87794e-12	5.08776e-10	129.421	-0.543254	0.00176831	0.0149202	176.585	-0.0304687	0.839861	0.926306
EMLSAT00000007699	XP_018333860|score:504|PREDICTED: uncharacterized protein LOC108742981 [Agrilus planipennis]	Q6C5V7|score:189|RecName: Full=Chromatin modification-related protein YNG2; AltName: Full=ING1 homolog 2	xx	999.156	-0.455022	1.63656e-11	9.81435e-10	810.033	-0.286781	0.000192614	0.00294421	628.72	-0.174776	0.0188161	0.0783504
EMLSAT00000007774	KDR14927|score:418|hypothetical protein L798_11233 [Zootermopsis nevadensis]	xx	xx	3820.12	-0.355551	0.000632742	0.00328066	3362.15	-0.430249	0.00535524	0.0324449	4948.07	0.0412527	0.741353	0.87713
EMLSAT00000007779	XP_012266986|score:1970|PREDICTED: transcriptional repressor CTCFL isoform X2 [Athalia rosae]	Q08705|score:932|RecName: Full=Transcriptional repressor CTCF; AltName: Full=11-zinc finger protein; AltName: Full=CCCTC-binding factor; AltName: Full=CTCFL paralog	PF13465: Zinc-finger double domain; 374-397, PF13465: Zinc-finger double domain; 346-367, PF13465: Zinc-finger double domain; 317-340, PF13465: Zinc-finger double domain; 261-285, PF13465: Zinc-finger double domain; 487-511, PF13465: Zinc-finger double domain; 288-313, PF00096: Zinc finger, C2H2 type; 446-467, PF00096: Zinc finger, C2H2 type; 538-560, PF13894: C2H2-type zinc finger; 416-439,	1674.51	-0.322605	8.77767e-10	3.30682e-08	1460.22	-0.24571	3.89201e-05	0.000883416	1424.1	-0.0602968	0.458499	0.677625
EMLSAT00000007817	XP_018328533|score:412|PREDICTED: centromere-associated protein E [Agrilus planipennis]	Q96T23|score:308|RecName: Full=Remodeling and spacing factor 1; Short=Rsf-1; AltName: Full=HBV pX-associated protein 8; AltName: Full=Hepatitis B virus X-associated protein; AltName: Full=p325 subunit of RSF chromatin-remodeling complex	xx	354.066	-0.565137	6.31491e-06	7.16461e-05	265.682	-0.466638	0.00353402	0.0241582	186.335	-0.166058	0.303936	0.538264
EMLSAT00000007846	XP_017862196|score:1331|PREDICTED: puromycin-sensitive aminopeptidase isoform X3 [Drosophila arizonae]	P55786|score:1147|RecName: Full=Puromycin-sensitive aminopeptidase; Short=PSA; AltName: Full=Cytosol alanyl aminopeptidase; Short=AAP-S	PF01433: Peptidase family M1; 11-226, PF11838: ERAP1-like C-terminal domain; 368-686,	1057.95	-0.164018	0.00428396	0.0156622	911.936	-0.186425	0.00134835	0.0123967	728.034	0.138632	0.0186041	0.077608
EMLSAT00000007876	KMQ97932|score:7346|spectrin alpha chain [Lasius niger]	P13395|score:4979|RecName: Full=Spectrin alpha chain	PF00435: Spectrin repeat; 868-970, PF00435: Spectrin repeat; 2166-2270, PF00435: Spectrin repeat; 2592-2677, PF00435: Spectrin repeat; 2794-2892, PF00435: Spectrin repeat; 2380-2482, PF00435: Spectrin repeat; 1078-1182, PF00435: Spectrin repeat; 1502-1622, PF00435: Spectrin repeat; 974-1074, PF00435: Spectrin repeat; 1184-1286, PF00435: Spectrin repeat; 1625-1694, PF00435: Spectrin repeat; 1398-1…	6935.78	-0.218316	0.000448363	0.00248823	5797.32	-0.244636	1.17091e-08	1.12897e-06	5877.87	0.101986	0.23315	0.455643
EMLSAT00000007948	XP_019764615|score:1825|PREDICTED: ADAMTS-like protein 1 isoform X2 [Dendroctonus ponderosae]	Q8N6G6|score:578|RecName: Full=ADAMTS-like protein 1; Short=ADAMTSL-1; AltName: Full=Punctin-1; Flags: Precursor	PF07679: Immunoglobulin I-set domain; 785-862, PF00090: Thrombospondin type 1 domain; 1193-1217, PF00090: Thrombospondin type 1 domain; 1057-1090, PF00090: Thrombospondin type 1 domain; 462-485, PF00090: Thrombospondin type 1 domain; 605-635, PF00090: Thrombospondin type 1 domain; 666-720, PF00090: Thrombospondin type 1 domain; 39-64, PF00090: Thrombospondin type 1 domain; 313-336	645.496	-0.575059	5.95191e-09	1.79842e-07	518.733	-0.573569	9.34681e-08	6.75906e-06	1118.44	0.00312108	0.973459	0.988151
EMLSAT00000007959	xx	xx	xx	20.2251	-1.4659	8.12738e-09	2.36458e-07	13.9941	-0.861936	0.00426506	0.0275253	15.8346	-0.174082	0.596464	0.784684
EMLSAT00000007960	XP_011196688|score:938|PREDICTED: uncharacterized protein LOC105221415 isoform X1 [Bactrocera cucurbitae]	xx	PF00100: Zona pellucida-like domain; 890-1190, PF00024: PAN domain; 799-862, PF00024: PAN domain; 287-362, PF00024: PAN domain; 108-186	178.273	-0.350019	0.00337148	0.0129335	158.149	-0.525901	0.000574663	0.00665582	100.976	-0.186638	0.222587	0.443286
EMLSAT00000008018	XP_018024821|score:566|PREDICTED: cell wall protein PRY3-like [Hyalella azteca]	Q05110|score:455|RecName: Full=Venom allergen 5; AltName: Full=Allergen Ves v V; AltName: Full=Antigen 5; Short=Ag5; AltName: Full=Cysteine-rich venom protein; Short=CRVP; AltName: Allergen=Ves v 5; Flags: Precursor	PF00188: Cysteine-rich secretory protein family; 67-215	644.882	-1.67751	0.00517971	0.0182501	408.656	-2.82784	3.8958e-07	2.28328e-05	3298.57	-1.05624	0.0269547	0.10238
EMLSAT00000008027	ADD24552|score:2379|Probable cytosolic Fe-S cluster assembly factor GL21135 [Lepeophtheirus salmonis]	B4GXC8|score:924|RecName: Full=Probable cytosolic Fe-S cluster assembly factor GL21135	PF02906: Iron only hydrogenase large subunit, C-terminal domain; 95-383	349.177	-0.246725	0.00140574	0.0062969	302.374	-0.290129	0.000120118	0.00204381	271.77	0.130238	0.326778	0.562363
EMLSAT00000008050	ADN88903|score:353|abnormal spindle-like microcephaly-associated protein, partial [Hippopotamus amphibius]	P62292|score:344|RecName: Full=Abnormal spindle-like microcephaly-associated protein homolog	PF00612: IQ calmodulin-binding motif; 176-194, PF00612: IQ calmodulin-binding motif; 54-71, PF00612: IQ calmodulin-binding motif; 107-126, PF00612: IQ calmodulin-binding motif; 133-150, PF00612: IQ calmodulin-binding motif; 198-215,	82.7154	-0.82839	2.85731e-09	9.52901e-08	72.8592	-0.470015	0.00108619	0.0105872	49.9007	-0.0419527	0.828944	0.921087
EMLSAT00000008052	XP_013789036|score:1078|PREDICTED: abnormal spindle-like microcephaly-associated protein homolog [Limulus polyphemus]	P62283|score:996|RecName: Full=Abnormal spindle-like microcephaly-associated protein homolog	xx	60.965	-0.503157	0.00165733	0.00718298	41.0905	-0.548587	0.00576498	0.034171	26.6722	-0.462436	0.120159	0.299152
EMLSAT00000008069	APT37070|score:1874|exportin 5 [Portunus trituberculatus]	Q9HAV4|score:1458|RecName: Full=Exportin-5; Short=Exp5; AltName: Full=Ran-binding protein 21	PF08389: Exportin 1-like protein; 112-268, PF03810: Importin-beta N-terminal domain; 33-99,	539.428	-0.644193	1.60561e-06	2.26287e-05	421.296	-0.429166	0.000259222	0.00369695	302.196	-0.00532401	0.954749	0.980619
EMLSAT00000008119	EFX79732|score:1228|hypothetical protein DAPPUDRAFT_304328 [Daphnia pulex]	P12080|score:917|RecName: Full=Integrin alpha-PS2; AltName: Full=Position-specific antigen subunit alpha-2; AltName: Full=Protein inflated; Contains: RecName: Full=Integrin alpha-PS2 heavy chain; Contains: RecName: Full=Integrin alpha-PS2 light chain; Flags: Precursor	PF01839: FG-GAP repeat; 33-73, PF08441: Integrin alpha; 201-616,	2010.69	-0.695139	1.37893e-12	1.11013e-10	1535.19	-0.515936	1.90589e-05	0.000530871	2793.74	0.121507	0.261238	0.488747
EMLSAT00000008121	JAN76501|score:667|Dual oxidase maturation factor 1 gamma [Daphnia magna]	P34298|score:283|RecName: Full=Dual oxidase maturation factor 1	PF10204: Dual oxidase maturation factor; 1-205	1197.24	-0.625155	1.60481e-06	2.26287e-05	934.361	-0.695695	1.33948e-07	9.27032e-06	2607.25	-0.074272	0.581212	0.773684
EMLSAT00000008211	XP_015839066|score:11218|PREDICTED: uncharacterized protein LOC658528 [Tribolium castaneum]	Q9UM47|score:190|RecName: Full=Neurogenic locus notch homolog protein 3; Short=Notch 3; Contains: RecName: Full=Notch 3 extracellular truncation; Contains: RecName: Full=Notch 3 intracellular domain; Flags: Precursor	xx	6529.63	-0.386961	5.3586e-08	1.20068e-06	5765.82	-0.317551	6.75724e-08	5.04824e-06	12178.1	0.0758272	0.387885	0.619592
EMLSAT00000008225	APH81346|score:3183|ACC [Paracyclopina nana]	P11029|score:2693|RecName: Full=Acetyl-CoA carboxylase; Short=ACC; Includes: RecName: Full=Biotin carboxylase	PF00364: Biotin-requiring enzyme; 430-493, PF02786: Carbamoyl-phosphate synthase L chain, ATP binding domain; 1-109, PF08326: Acetyl-CoA carboxylase, central region; 1033-1094, PF08326: Acetyl-CoA carboxylase, central region; 494-1029, PF02785: Biotin carboxylase C-terminal domain; 183-289, PF01039: Carboxyl transferase domain; 1179-1732	364.087	-0.325787	4.41397e-05	0.000364004	314.035	-0.270297	0.0093377	0.0484093	257.72	-0.10404	0.256437	0.483567
EMLSAT00000008236	XP_015929707|score:2266|PREDICTED: probable ATP-dependent RNA helicase YTHDC2 isoform X1 [Parasteatoda tepidariorum]	Q9H6S0|score:2007|RecName: Full=Probable ATP-dependent RNA helicase YTHDC2; AltName: Full=YTH domain-containing protein 2	PF04146: YT521-B-like domain; 1160-1293, PF00270: DEAD/DEAH box helicase; 188-331, PF07717: Oligonucleotide/oligosaccharide-binding (OB)-fold; 876-1003, PF12796: Ankyrin repeats (3 copies); 442-516, PF00271: Helicase conserved C-terminal domain; 598-678, PF04408: Helicase associated domain (HA2); 744-835	460.841	-0.458787	7.8922e-07	1.24183e-05	365.832	-0.370265	0.00241508	0.0188256	318.871	-0.0990808	0.239028	0.462107
EMLSAT00000008267	KDR23282|score:1157|BAI1-associated protein 3 [Zootermopsis nevadensis]	Q9VBY8|score:819|RecName: Full=Protein unc-13 homolog 4B; AltName: Full=Protein Staccato	PF00168: C2 domain; 113-185, PF00168: C2 domain; 758-849,	352.361	-0.237661	0.00400756	0.0148736	300.768	-0.262349	0.00360547	0.024502	463.833	0.0862747	0.41327	0.64101
EMLSAT00000008291	KDR11785|score:1599|Importin-13 [Zootermopsis nevadensis]	O94829|score:1193|RecName: Full=Importin-13; Short=Imp13; AltName: Full=Karyopherin-13; Short=Kap13; AltName: Full=Ran-binding protein 13; Short=RanBP13	xx	2176.8	-0.149859	0.00261321	0.0105011	1847.85	-0.204145	0.00339429	0.0236073	1070.09	-0.0543056	0.418671	0.645288
EMLSAT00000008297	JAS11176|score:1114|hypothetical protein g.39209, partial [Clastoptera arizonana]	Q8WYB5|score:948|RecName: Full=Histone acetyltransferase KAT6B; AltName: Full=Histone acetyltransferase MOZ2; AltName: Full=MOZ, YBF2/SAS3, SAS2 and TIP60 protein 4; Short=MYST-4; AltName: Full=Monocytic leukemia zinc finger protein-related factor	PF01853: MOZ/SAS family; 848-1038, PF00628: PHD-finger; 253-296,	846.25	-0.441361	7.84515e-14	8.08877e-12	637.155	-0.375683	0.00139733	0.0126613	841.136	-0.0566912	0.627041	0.805225
EMLSAT00000008303	XP_011174736|score:531|PREDICTED: uncharacterized protein LOC105206984, partial [Solenopsis invicta]	xx	xx	218.377	-0.985111	3.75552e-06	4.6291e-05	222.216	-0.705226	0.000177856	0.00275982	270.039	0.177325	0.710744	0.858551
EMLSAT00000008337	XP_018012222|score:899|PREDICTED: uncharacterized protein LOC108669409 [Hyalella azteca]	Q96DR7|score:631|RecName: Full=Rho guanine nucleotide exchange factor 26; AltName: Full=SH3 domain-containing guanine exchange factor	PF00621: RhoGEF domain; 223-416	196.6	-1.17315	7.00387e-10	2.735e-08	134.369	-0.542387	0.00322294	0.0228523	277.827	0.499005	0.0176322	0.0746919
EMLSAT00000008356	XP_018009697|score:197|PREDICTED: DNA translocase FtsK-like [Hyalella azteca]	Q9V7U0|score:168|RecName: Full=Pro-resilin; Flags: Precursor	PF00379: Insect cuticle protein; 96-146	16225.7	-1.03796	2.17034e-10	9.73671e-09	14591	-0.997206	1.87403e-05	0.000525894	10981.4	0.324071	0.0780572	0.220574
EMLSAT00000008392	XP_001602334|score:535|PREDICTED: sulfhydryl oxidase 2 [Nasonia vitripennis]	Q8JGM4|score:480|RecName: Full=Sulfhydryl oxidase 1; AltName: Full=Quiescin Q6; Flags: Precursor	PF00085: Thioredoxin; 35-117, PF04777: Erv1 / Alr family; 386-442,	217.449	-0.451529	2.01802e-06	2.72956e-05	184.205	-0.394925	0.00430111	0.0277262	195.01	-0.0291832	0.779468	0.896894
EMLSAT00000008443	XP_013195200|score:367|PREDICTED: mucin-2-like [Amyelois transitella]	Q09666|score:295|RecName: Full=Neuroblast differentiation-associated protein AHNAK; AltName: Full=Desmoyokin	xx	2746.33	-0.519545	0.000976473	0.00470774	2243.87	-0.56515	3.38808e-07	2.0439e-05	3098.71	-0.178596	0.163534	0.365702
EMLSAT00000008452	XP_002427318|score:3279|conserved hypothetical protein [Pediculus humanus corporis]	Q9VN14|score:2607|RecName: Full=Contactin; Flags: Precursor	PF00041: Fibronectin type III domain; 1146-1235, PF00041: Fibronectin type III domain; 1250-1335, PF00041: Fibronectin type III domain; 921-1019, PF13895: Immunoglobulin domain; 297-379, PF13895: Immunoglobulin domain; 777-902, PF00059: Lectin C-type domain; 124-247, PF07064: RIC1; 2089-2340, PF07679: Immunoglobulin I-set domain; 501-573, PF07679: Immunoglobulin I-set domain; 577-670, PF07679: Im…	1389.26	-0.235996	1.7603e-08	4.60814e-07	1131.17	-0.295843	0.00715954	0.04009	950.175	0.0556732	0.395289	0.626236
EMLSAT00000008460	XP_012548883|score:3004|PREDICTED: phospholipase C gamma isoform X1 [Bombyx mori]	P10686|score:2511|RecName: Full=1-phosphatidylinositol 4,5-bisphosphate phosphodiesterase gamma-1; AltName: Full=Phosphoinositide phospholipase C-gamma-1; AltName: Full=Phospholipase C-gamma-1; Short=PLC-gamma-1	PF00388: Phosphatidylinositol-specific phospholipase C, X domain; 314-457, PF00168: C2 domain; 1123-1210, PF09279: Phosphoinositide-specific phospholipase C, efhand-like; 234-304, PF14604: Variant SH3 domain; 813-861, PF00387: Phosphatidylinositol-specific phospholipase C, Y domain; 984-1101, PF00017: SH2 domain; 675-749, PF00017: SH2 domain; 563-646,	469.034	-0.306857	2.92955e-06	3.74281e-05	367.525	-0.330179	0.000150687	0.00243233	379.284	-0.192415	0.0642779	0.192616
EMLSAT00000008465	XP_014279232|score:6712|PREDICTED: tyrosine-protein phosphatase Lar isoform X2 [Halyomorpha halys]	P16621|score:6418|RecName: Full=Tyrosine-protein phosphatase Lar; AltName: Full=Protein-tyrosine-phosphate phosphohydrolase; AltName: Full=dLAR; Flags: Precursor	PF00041: Fibronectin type III domain; 1106-1189, PF00041: Fibronectin type III domain; 608-689, PF00041: Fibronectin type III domain; 408-489, PF00041: Fibronectin type III domain; 1202-1284, PF00041: Fibronectin type III domain; 807-897, PF00041: Fibronectin type III domain; 926-994, PF00041: Fibronectin type III domain; 510-595, PF00041: Fibronectin type III domain; 706-793, PF00041: Fibronecti…	231.771	-0.413688	0.00991666	0.0309097	183.806	-0.594027	0.000154145	0.00247226	225.654	-0.0640108	0.667596	0.831405
EMLSAT00000008481	XP_017791507|score:2206|PREDICTED: integrator complex subunit 6 [Habropoda laboriosa]	Q2TAF4|score:1757|RecName: Full=Integrator complex subunit 6-A; Short=Int6-A	PF15300: INTS6/SAGE1/DDX26B/CT45 C-terminus; 871-931	270.849	-0.397338	0.000201577	0.00127727	231.831	-0.365472	0.000423049	0.00528507	184.093	-0.0378498	0.702847	0.854216
EMLSAT00000008527	ADD24094|score:174|protein ZK643.6 [Lepeophtheirus salmonis]	xx	xx	589.842	-1.70697	2.72869e-10	1.19675e-08	597.504	-1.70585	2.95042e-08	2.50253e-06	298.106	-0.102994	0.629202	0.807006
EMLSAT00000008574	JAT08815|score:1068|hypothetical protein g.33257, partial [Graphocephala atropunctata]	A8J4S9|score:985|RecName: Full=Trehalase; AltName: Full=Alpha,alpha-trehalase; AltName: Full=Alpha,alpha-trehalose glucohydrolase; Flags: Precursor	PF01204: Trehalase; 36-477	579.632	-0.516736	3.42011e-05	0.00029646	519.031	-0.371213	0.00419067	0.0271852	579.143	-0.025614	0.842249	0.927579
EMLSAT00000008579	xx	xx	xx	860.1	-0.479626	0.0148729	0.0428891	795.413	-0.538033	0.000436589	0.00541822	407.053	-0.187042	0.175621	0.382944
EMLSAT00000008595	XP_003692817|score:2745|PREDICTED: 2-oxoglutarate dehydrogenase, mitochondrial isoform X1 [Apis florea]	Q5RCB8|score:2278|RecName: Full=2-oxoglutarate dehydrogenase, mitochondrial; AltName: Full=2-oxoglutarate dehydrogenase complex component E1; Short=OGDC-E1; AltName: Full=Alpha-ketoglutarate dehydrogenase; Flags: Precursor	PF00676: Dehydrogenase E1 component; 256-572, PF02779: Transketolase, pyrimidine binding domain; 644-770,	2632.15	-0.229419	0.00142829	0.00637361	2437.12	-0.309435	0.00253919	0.0194861	2636.23	-0.0240606	0.820606	0.91841
EMLSAT00000008615	xx	xx	xx	198.771	-0.486495	0.000122266	0.000855429	151.05	-0.519893	0.002791	0.0207395	134.648	0.180999	0.186621	0.397321
EMLSAT00000008654	EFX71935|score:2232|hypothetical protein DAPPUDRAFT_201347 [Daphnia pulex]	Q5SSW2|score:1947|RecName: Full=Proteasome activator complex subunit 4; AltName: Full=Proteasome activator PA200; AltName: Full=Protein TEMO	PF11919: Domain of unknown function (DUF3437); 1740-1828	1116.27	-0.495161	1.2395e-06	1.80995e-05	867.393	-0.413676	2.42034e-05	0.000637942	613.54	-0.118941	0.183945	0.394046
EMLSAT00000008715	XP_018910499|score:622|PREDICTED: thyroid adenoma-associated protein homolog [Bemisia tabaci]	Q6YHU6|score:500|RecName: Full=Thyroid adenoma-associated protein; AltName: Full=Gene inducing thyroid adenomas protein	PF10350: Putative death-receptor fusion protein (DUF2428); 757-978, PF12796: Ankyrin repeats (3 copies); 1265-1354,	551.495	-0.667478	2.43488e-07	4.50701e-06	425.145	-0.30509	0.00334733	0.0233382	405.666	0.233824	0.0728543	0.210052
EMLSAT00000008729	ADD24475|score:901|Centromere protein C 1 [Lepeophtheirus salmonis]	P13864|score:141|RecName: Full=DNA (cytosine-5)-methyltransferase 1; Short=Dnmt1; Short=Met-1; AltName: Full=DNA methyltransferase MmuI; Short=DNA MTase MmuI; Short=M.MmuI; AltName: Full=MCMT	PF11699: Mif2/CENP-C like; 712-756, PF02008: CXXC zinc finger domain; 322-365, PF00642: Zinc finger C-x8-C-x5-C-x3-H type (and similar); 37-60	3058.41	-0.246149	2.0613e-10	9.31111e-09	2650.13	-0.215626	0.000736042	0.00791543	2640.02	-0.0463917	0.428577	0.652346
EMLSAT00000008737	EFX80954|score:1649|hypothetical protein DAPPUDRAFT_196539 [Daphnia pulex]	P11584|score:1499|RecName: Full=Integrin beta-PS; AltName: Full=Position-specific antigen beta subunit; AltName: Full=Protein myospheroid; AltName: Full=Protein olfactory C; Flags: Precursor	PF00362: Integrin, beta chain; 1-315	6710.94	-0.270328	0.000177381	0.0011519	5663.15	-0.19893	2.38502e-05	0.000634561	7054.23	0.103449	0.173603	0.380217
EMLSAT00000008739	XP_011151926|score:282|PREDICTED: vascular endothelial growth factor receptor kdr-like isoform X1 [Harpegnathos saltator]	O08775|score:222|RecName: Full=Vascular endothelial growth factor receptor 2; Short=VEGFR-2; AltName: Full=Fetal liver kinase 1; Short=FLK-1; AltName: Full=Protein-tyrosine kinase receptor flk-1; AltName: CD_antigen=CD309; Flags: Precursor	PF07679: Immunoglobulin I-set domain; 337-412	97.1258	-0.560706	4.94328e-06	5.88686e-05	73.6851	-0.547012	0.00019343	0.00294478	47.6135	0.421652	0.0357403	0.125819
EMLSAT00000008740	XP_015600715|score:756|PREDICTED: uncharacterized protein LOC107270320 isoform X5 [Cephus cinctus]	Q8NF91|score:254|RecName: Full=Nesprin-1; AltName: Full=Enaptin; AltName: Full=KASH domain-containing protein 1; Short=KASH1; AltName: Full=Myocyte nuclear envelope protein 1; Short=Myne-1; AltName: Full=Nuclear envelope spectrin repeat protein 1; AltName: Full=Synaptic nuclear envelope protein 1; Short=Syne-1	PF10541: Nuclear envelope localisation domain; 361-418, PF00435: Spectrin repeat; 64-168,	2529.67	-0.437078	4.59444e-05	0.000374761	2407.27	-0.426402	0.00327014	0.023071	2420.35	0.01141	0.912755	0.96463
EMLSAT00000008743	KZS15328|score:4100|Nck-associated protein 1 [Daphnia magna]	P55162|score:3719|RecName: Full=Membrane-associated protein Hem; AltName: Full=dHem-2	PF09735: Membrane-associated apoptosis protein; 6-1110	1058.38	-0.216906	0.00257293	0.0103818	961.724	-0.290643	7.71487e-05	0.00146518	724.551	-0.0119477	0.890607	0.95221
EMLSAT00000008844	JAT87752|score:1123|hypothetical protein g.9586 [Pectinophora gossypiella]	Q92576|score:397|RecName: Full=PHD finger protein 3	PF00628: PHD-finger; 298-347, PF07744: SPOC domain; 1090-1197, PF07533: BRK domain; 443-482, PF07500: Transcription factor S-II (TFIIS), central domain; 608-724	1433.55	-0.217603	3.06482e-06	3.88608e-05	1267.35	-0.28172	0.000235503	0.00342375	1003	-0.0482942	0.596282	0.784684
EMLSAT00000008901	BAO20839|score:7569|RNA polymerase II largest subunit, partial [Cyclops vicinus]	P04052|score:7217|RecName: Full=DNA-directed RNA polymerase II subunit RPB1; Short=RNA polymerase II subunit B1; AltName: Full=DNA-directed RNA polymerase III largest subunit	PF04983: RNA polymerase Rpb1, domain 3; 547-715, PF04998: RNA polymerase Rpb1, domain 5; 853-1449, PF00623: RNA polymerase Rpb1, domain 2; 379-542, PF04997: RNA polymerase Rpb1, domain 1; 14-377, PF04992: RNA polymerase Rpb1, domain 6; 919-1100, PF04990: RNA polymerase Rpb1, domain 7; 1187-1321, PF05001: RNA polymerase Rpb1 C-terminal repeat; 1628-1638, PF05001: RNA polymerase Rpb1 C-terminal rep…	1509.89	-0.246426	1.43596e-05	0.000142794	1292.11	-0.353658	0.002125	0.0170528	926.268	-0.145175	0.216832	0.436297
EMLSAT00000008908	XP_011155359|score:3942|PREDICTED: 5-oxoprolinase [Solenopsis invicta]	O14841|score:3633|RecName: Full=5-oxoprolinase; AltName: Full=5-oxo-L-prolinase; Short=5-OPase; AltName: Full=Pyroglutamase	PF01968: Hydantoinase/oxoprolinase; 230-521, PF02538: Hydantoinase B/oxoprolinase; 723-1247, PF05378: Hydantoinase/oxoprolinase N-terminal region; 8-209	2878.64	-0.217925	2.91763e-06	3.73306e-05	2597.18	-0.35431	5.08069e-10	7.07596e-08	1487.64	-0.156858	0.0326258	0.118317
EMLSAT00000008936	ERL92929|score:327|hypothetical protein D910_10234 [Dendroctonus ponderosae]	Q3UVK0|score:225|RecName: Full=Endoplasmic reticulum metallopeptidase 1; AltName: Full=Felix-ina	xx	195.396	-0.283173	0.00442159	0.0160406	154.761	-0.399698	0.00011705	0.00201748	100.4	-0.0397703	0.848951	0.931126
EMLSAT00000008943	JAS55365|score:1299|hypothetical protein g.26290, partial [Cuerna arida]	Q8CD92|score:1020|RecName: Full=Tetratricopeptide repeat protein 27; Short=TPR repeat protein 27	PF07719: Tetratricopeptide repeat; 550-581, PF07719: Tetratricopeptide repeat; 482-511,	491.764	-0.301506	0.00387423	0.0144656	414.354	-0.339459	0.000118769	0.00202698	212.901	-0.079174	0.486952	0.699094
EMLSAT00000009014	xx	xx	xx	218.478	-0.810911	4.00336e-06	4.89115e-05	181.083	-0.619823	0.00439929	0.0281181	179.483	-0.297181	0.0207816	0.0838333
EMLSAT00000009016	XP_017002260|score:165|PREDICTED: transcription factor grauzone [Drosophila takahashii]	Q2M1K9|score:144|RecName: Full=Zinc finger protein 423; AltName: Full=Olf1/EBF-associated zinc finger protein; Short=hOAZ; AltName: Full=Smad- and Olf-interacting zinc finger protein	xx	90.6717	-0.979961	6.29737e-09	1.88144e-07	62.5109	-0.586586	0.00261135	0.019891	84.4639	0.154421	0.410804	0.638991
EMLSAT00000009018	JAS71434|score:704|hypothetical protein g.40424, partial [Homalodisca liturata]	Q2LZ59|score:653|RecName: Full=MOB kinase activator-like 2; AltName: Full=Mob as tumor suppressor protein 2; AltName: Full=Mps one binder kinase activator-like 2	PF03637: Mob1/phocein family; 83-224	297.515	-0.225112	0.00439443	0.0159822	252.236	-0.231914	0.00295286	0.0214496	253.931	0.137628	0.161974	0.363272
EMLSAT00000009026	ELU15514|score:1017|hypothetical protein CAPTEDRAFT_149978 [Capitella teleta]	Q19425|score:824|RecName: Full=Sodium-coupled neutral amino acid transporter 9 homolog	PF01490: Transmembrane amino acid transporter protein; 224-654	506.61	-0.283473	0.00346171	0.0132107	517.92	-0.711525	2.38359e-07	1.51917e-05	447.735	-0.0410351	0.636931	0.812202
EMLSAT00000009057	ACO14630|score:197|Zinc transporter SLC39A11 [Caligus clemensi]	Q8N1S5|score:175|RecName: Full=Zinc transporter ZIP11; AltName: Full=Solute carrier family 39 member 11; AltName: Full=Zrt- and Irt-like protein 11; Short=ZIP-11	PF06585: Haemolymph juvenile hormone binding protein (JHBP); 92-298	1467.76	-0.561135	1.14145e-07	2.34557e-06	1188.26	-0.324882	0.000361746	0.00477293	2161.92	-0.0037934	0.962507	0.98302
EMLSAT00000009058	xx	xx	xx	1945.59	-0.240541	0.0020982	0.0087766	1714.86	-0.232429	0.00513865	0.0315564	2521.64	-0.0717472	0.393786	0.624853
EMLSAT00000009063	xx	xx	xx	211.644	-0.587359	0.000697717	0.00356719	167.469	-0.331072	0.00652586	0.0374266	124.461	0.142342	0.38291	0.615481
EMLSAT00000009068	XP_018319161|score:2468|PREDICTED: eukaryotic translation initiation factor 3 subunit A [Agrilus planipennis]	Q173M7|score:2284|RecName: Full=Eukaryotic translation initiation factor 3 subunit A; Short=eIF3a; AltName: Full=Eukaryotic translation initiation factor 3 subunit 10	PF01399: PCI domain; 418-496	7495.97	-0.187771	5.58432e-06	6.48598e-05	6627.13	-0.283965	1.11613e-09	1.33947e-07	3721.2	-0.000519814	0.993454	0.997523
EMLSAT00000009096	XP_019635304|score:292|PREDICTED: nucleolar and coiled-body phosphoprotein 1-like [Branchiostoma belcheri]	Q14978|score:243|RecName: Full=Nucleolar and coiled-body phosphoprotein 1; AltName: Full=140 kDa nucleolar phosphoprotein; Short=Nopp140; AltName: Full=Hepatitis C virus NS5A-transactivated protein 13; Short=HCV NS5A-transactivated protein 13; AltName: Full=Nucleolar 130 kDa protein; AltName: Full=Nucleolar phosphoprotein p130	PF05022: SRP40, C-terminal domain; 283-353	968.932	-0.355378	3.08254e-07	5.5232e-06	880.073	-0.34014	5.52796e-05	0.00114424	457.58	-0.148736	0.0959226	0.255845
EMLSAT00000009097	xx	xx	xx	186.346	-0.8537	1.64858e-12	1.28327e-10	138.144	-0.640078	0.000277655	0.00390065	78.9613	-0.237577	0.163171	0.365102
EMLSAT00000009125	ACO14712|score:670|Ribokinase [Caligus clemensi]	Q9H477|score:403|RecName: Full=Ribokinase; Short=RK	PF00294: pfkB family carbohydrate kinase; 5-316	261.086	-0.358289	0.00188993	0.00801089	221.544	-0.453123	0.000321135	0.00435424	255.373	-0.0617826	0.543523	0.74287
EMLSAT00000009145	XP_013791212|score:2239|PREDICTED: nuclear pore complex protein Nup93-like [Limulus polyphemus]	Q7ZU29|score:1988|RecName: Full=Nuclear pore complex protein Nup93; AltName: Full=93 kDa nucleoporin; AltName: Full=Dead eye protein; AltName: Full=Nucleoporin Nup93	PF04097: Nup93/Nic96; 208-791	2327.76	-0.170116	0.001199	0.00554843	2061.87	-0.158975	0.00473819	0.0296953	1039.8	-0.0347895	0.678035	0.838594
EMLSAT00000009156	XP_015435341|score:1292|PREDICTED: LETM1 and EF-hand domain-containing protein anon-60Da, mitochondrial [Dufourea novaeangliae]	Q5ZK33|score:1125|RecName: Full=LETM1 and EF-hand domain-containing protein 1, mitochondrial; AltName: Full=Leucine zipper-EF-hand-containing transmembrane protein 1; Flags: Precursor	PF07766: LETM1-like protein; 117-376	770.002	-0.25672	0.000862249	0.00426732	658.042	-0.342802	5.1676e-07	2.85763e-05	451.928	0.11042	0.232568	0.455147
EMLSAT00000009225	ERL94287|score:1216|hypothetical protein D910_11568 [Dendroctonus ponderosae]	P26016|score:917|RecName: Full=Furin-like protease 1, isoforms 1/1-X/2; Short=Furin-1; AltName: Full=Kex2-like endoprotease 1; AltName: Full=dKLIP-1; Flags: Precursor	PF00082: Subtilase family; 181-348, PF01483: Proprotein convertase P-domain; 426-510,	944.479	-0.389111	0.0118821	0.035765	719.672	-0.649302	1.79001e-06	7.98146e-05	1271.1	-0.589663	0.010243	0.0500869
EMLSAT00000009237	XP_013379950|score:777|PREDICTED: condensin-2 complex subunit G2-like [Lingula anatina]	Q2TAW0|score:683|RecName: Full=Condensin-2 complex subunit G2; AltName: Full=Chromosome-associated protein G2; AltName: Full=Non-SMC condensin II complex subunit G2; AltName: Full=XCAP-G2	PF12422: Condensin II non structural maintenance of chromosomes subunit; 233-389	332.342	-0.617506	1.03948e-05	0.000108605	262.459	-0.398978	0.00316297	0.0225379	192.445	0.0656573	0.535521	0.736317
EMLSAT00000009265	xx	xx	xx	87.4852	-0.919794	9.98225e-09	2.80027e-07	69.7756	-0.586997	0.000654521	0.00731054	150.327	0.351783	0.0587374	0.180529
EMLSAT00000009327	KZS11152|score:1020|Pumilio domain-containing protein [Daphnia magna]	Q562C7|score:887|RecName: Full=Pumilio homolog 3	PF08144: CPL (NUC119) domain; 433-569	2183.65	-0.169527	0.00292247	0.0115039	1874.74	-0.24782	0.00243744	0.0189111	932.525	-0.204581	0.0183586	0.0769471
EMLSAT00000009347	XP_002613934|score:2302|hypothetical protein BRAFLDRAFT_283981 [Branchiostoma floridae]	Q9YHY6|score:1837|RecName: Full=Condensin complex subunit 1; AltName: Full=Chromosome assembly protein XCAP-D2; AltName: Full=Chromosome condensation-related SMC-associated protein 1; AltName: Full=Chromosome-associated protein D2; AltName: Full=Eg7; AltName: Full=Non-SMC condensin I complex subunit D2	PF12922: non-SMC mitotic condensation complex subunit 1, N-term; 87-182, PF12717: non-SMC mitotic condensation complex subunit 1; 934-1097,	813.575	-0.429767	2.91059e-05	0.000256647	739.242	-0.39277	0.00153863	0.0135816	381.038	-0.178744	0.174948	0.382035
EMLSAT00000009349	KDR22605|score:6091|Activating signal cointegrator 1 complex subunit 3 [Zootermopsis nevadensis]	F1NTD6|score:5792|RecName: Full=Activating signal cointegrator 1 complex subunit 3	PF00271: Helicase conserved C-terminal domain; 738-815, PF00271: Helicase conserved C-terminal domain; 1577-1654, PF00270: DEAD/DEAH box helicase; 468-612, PF00270: DEAD/DEAH box helicase; 1289-1454, PF02889: Sec63 Brl domain; 937-1247, PF02889: Sec63 Brl domain; 1777-2103	494.041	-0.39793	9.35878e-05	0.000685377	398.041	-0.326299	0.0047761	0.0298004	323.657	-0.17313	0.0682986	0.201171
EMLSAT00000009360	KDR19212|score:7053|Talin-1 [Zootermopsis nevadensis]	Q9Y490|score:5732|RecName: Full=Talin-1	PF00373: FERM central domain; 230-338, PF08913: Vinculin Binding Site; 1887-2009, PF09379: FERM N-terminal domain; 101-222, PF01608: I/LWEQ domain; 2406-2531, PF09141: Talin, middle domain; 526-686,	2625.76	-0.185621	5.45783e-06	6.38797e-05	2203.82	-0.168499	0.00811933	0.043909	2081.44	-0.119984	0.219606	0.439786
EMLSAT00000009400	XP_009056918|score:2396|hypothetical protein LOTGIDRAFT_190706 [Lottia gigantea]	Q9DE14|score:2337|RecName: Full=Serine/threonine-protein kinase atr; Short=Xatr; AltName: Full=Ataxia telangiectasia and Rad3-related protein	PF00454: Phosphatidylinositol 3- and 4-kinase; 1967-2212, PF02260: FATC domain; 2265-2296, PF08064: UME (NUC010) domain; 850-952, PF02259: FAT domain; 1471-1635	177.019	-0.339786	0.00359026	0.0136085	147.29	-0.372316	0.00115824	0.01112	94.6269	-0.17026	0.26081	0.488451
EMLSAT00000009404	KDR12890|score:1919|Protein Jumonji [Zootermopsis nevadensis]	Q92833|score:1111|RecName: Full=Protein Jumonji; AltName: Full=Jumonji/ARID domain-containing protein 2	PF02375: jmjN domain; 1363-1396, PF02373: JmjC domain, hydroxylase; 1676-1791, PF01388: ARID/BRIGHT DNA binding domain; 1425-1514	699.803	-0.24109	1.67057e-05	0.000162549	578.85	-0.294091	0.0001308	0.00219251	477.075	-0.189617	0.0247398	0.0958989
EMLSAT00000009416	JAS49102|score:3652|hypothetical protein g.35021 [Cuerna arida]	P25439|score:3428|RecName: Full=ATP-dependent helicase brm; AltName: Full=Homeotic gene regulator; AltName: Full=Protein brahma	PF00271: Helicase conserved C-terminal domain; 747-825, PF14619: Snf2-ATP coupling, chromatin remodelling complex; 923-983, PF07529: HSA; 154-226, PF00176: SNF2 family N-terminal domain; 408-681, PF07533: BRK domain; 293-337,	1058.55	-0.202827	0.000363942	0.00209285	875.678	-0.271236	0.000116049	0.00200482	665.818	0.0614323	0.376322	0.610018
EMLSAT00000009425	JAT25901|score:4613|hypothetical protein g.42123, partial [Graphocephala atropunctata]	Q17N71|score:4213|RecName: Full=Clustered mitochondria protein homolog	PF13424: Tetratricopeptide repeat; 1111-1188, PF15044: Mitochondrial function, CLU-N-term; 120-195, PF05303: Protein of unknown function (DUF727); 287-352, PF05804: Kinesin-associated protein (KAP); 1291-1991, PF12807: Translation initiation factor eIF3 subunit 135; 763-959, PF13236: Clustered mitochondria; 404-597, PF13374: Tetratricopeptide repeat; 1031-1071,	2659.47	-0.258005	8.70098e-07	1.35279e-05	2262.16	-0.299523	0.000101881	0.00181567	1337.55	-0.127941	0.0789103	0.222165
EMLSAT00000009455	JAS79967|score:836|hypothetical protein g.48396 [Homalodisca liturata]	Q7TPN3|score:649|RecName: Full=GPI mannosyltransferase 2; AltName: Full=GPI mannosyltransferase II; Short=GPI-MT-II; AltName: Full=Phosphatidylinositol-glycan biosynthesis class V protein; Short=PIG-V	PF04188: Mannosyltransferase (PIG-V)); 13-451	623.693	-0.584355	3.2073e-06	4.03483e-05	489.682	-0.292698	0.00232252	0.0183476	550.079	0.231222	0.0177723	0.0750867
EMLSAT00000009461	XP_018321988|score:813|PREDICTED: anoctamin-10 isoform X1 [Agrilus planipennis]	Q9NW15|score:689|RecName: Full=Anoctamin-10; AltName: Full=Transmembrane protein 16K	PF04547: Calcium-activated chloride channel; 377-410, PF04547: Calcium-activated chloride channel; 432-788,	668.843	-0.327043	0.000677763	0.00347424	536.798	-0.190735	0.00797626	0.043343	623.521	0.121874	0.201132	0.415523
EMLSAT00000009506	XP_002429634|score:1987|microtubule associated protein xmap215, putative [Pediculus humanus corporis]	Q14008|score:1610|RecName: Full=Cytoskeleton-associated protein 5; AltName: Full=Colonic and hepatic tumor overexpressed gene protein; Short=Ch-TOG	xx	4360.68	-0.603225	0.000371956	0.00212541	3403.71	-0.607751	0.000733633	0.00790425	7920.19	-0.30928	0.146416	0.340232
EMLSAT00000009512	KDR15610|score:6939|Plexin-A4, partial [Zootermopsis nevadensis]	O75051|score:3655|RecName: Full=Plexin-A2; AltName: Full=Semaphorin receptor OCT; Flags: Precursor	PF01437: Plexin repeat; 646-676, PF01437: Plexin repeat; 497-539, PF08337: Plexin cytoplasmic RasGAP domain; 1327-1894, PF01833: IPT/TIG domain; 952-1028, PF01833: IPT/TIG domain; 859-939, PF01403: Sema domain; 48-470	1491.3	-0.25203	0.00440201	0.0159906	1160.35	-0.249807	0.00161243	0.0140897	964.485	0.0180463	0.827438	0.920443
EMLSAT00000009522	XP_017796339|score:2443|PREDICTED: histone-lysine N-methyltransferase 2D isoform X2 [Habropoda laboriosa]	Q8IRW8|score:1792|RecName: Full=Histone-lysine N-methyltransferase trr; AltName: Full=Lysine N-methyltransferase 2C; AltName: Full=Trithorax-related protein	PF05964: F/Y-rich N-terminus; 3975-4027, PF00856: SET domain; 4215-4319, PF13771: PHD-like zinc-binding domain; 3853-3930, PF13771: PHD-like zinc-binding domain; 144-220, PF05965: F/Y rich C-terminus; 4032-4120, PF00628: PHD-finger; 657-703, PF00628: PHD-finger; 300-348,	1021.12	-0.240429	3.02122e-07	5.44653e-06	849.69	-0.232606	0.00919163	0.0478279	762.057	-0.144248	0.111885	0.284373
EMLSAT00000009573	XP_013799333|score:667|PREDICTED: HEAT repeat-containing protein 1 [Apteryx australis mantelli]	Q7SY48|score:628|RecName: Full=HEAT repeat-containing protein 1; AltName: Full=Protein BAP28	PF08146: BP28CT (NUC211) domain; 1650-1762	1675.62	-0.691624	4.41183e-09	1.394e-07	1190.5	-0.554428	0.000359538	0.0047605	834.177	-0.143872	0.130236	0.316202
EMLSAT00000009578	ACO15548|score:323|Brain protein I3 [Caligus clemensi]	Q32L83|score:154|RecName: Full=Brain protein I3	PF10164: Uncharacterized conserved protein (DUF2367); 30-100	124.798	-0.844854	0.000208193	0.00131282	91.9107	-0.739888	0.00577038	0.034171	95.1953	-0.390409	0.0415374	0.140839
EMLSAT00000009592	KDR15295|score:684|Leucine-rich repeat-containing protein 16A [Zootermopsis nevadensis]	Q5VZK9|score:340|RecName: Full=F-actin-uncapping protein LRRC16A; AltName: Full=CARMIL homolog; AltName: Full=Capping protein regulator and myosin 1 linker protein 1; AltName: Full=Capping protein, Arp2/3 and myosin-I linker homolog 1; AltName: Full=Capping protein, Arp2/3 and myosin-I linker protein 1; AltName: Full=Leucine-rich repeat-containing protein 16A	xx	545.802	-0.249657	3.10307e-06	3.9261e-05	443.243	-0.278706	0.000236267	0.00342587	438.432	0.0193884	0.844279	0.928676
EMLSAT00000009598	KDR14054|score:1134|Protein ELYS [Zootermopsis nevadensis]	Q5U249|score:750|RecName: Full=Protein ELYS; AltName: Full=Protein MEL-28; AltName: Full=xELYS	PF13934: Nuclear pore complex assembly; 364-598	826.638	-0.378969	1.51937e-12	1.19857e-10	708.227	-0.407224	3.09299e-06	0.000127042	411.974	-0.201066	0.0129702	0.0600766
EMLSAT00000009633	XP_013394471|score:1923|PREDICTED: nardilysin-like [Lingula anatina]	P47245|score:1839|RecName: Full=Nardilysin; AltName: Full=N-arginine dibasic convertase; Short=NRD convertase; Short=NRD-C; AltName: Full=Nardilysin convertase; Flags: Precursor	PF00675: Insulinase (Peptidase family M16); 59-167, PF05193: Peptidase M16 inactive domain; 695-873, PF05193: Peptidase M16 inactive domain; 217-397	1203.14	-0.66392	6.30667e-09	1.88144e-07	945.05	-0.413849	0.00173427	0.0147858	649.223	-0.0627806	0.535235	0.736317
EMLSAT00000009672	XP_011257091|score:2607|PREDICTED: paired amphipathic helix protein Sin3a isoform X4 [Camponotus floridanus]	Q60520|score:2144|RecName: Full=Paired amphipathic helix protein Sin3a; AltName: Full=Histone deacetylase complex subunit Sin3a; AltName: Full=Transcriptional corepressor Sin3a	PF02671: Paired amphipathic helix repeat; 267-317, PF02671: Paired amphipathic helix repeat; 440-483, PF02671: Paired amphipathic helix repeat; 22-68, PF08295: Sin3 family co-repressor; 551-651	1570.29	-0.211239	9.23854e-07	1.4232e-05	1373.85	-0.204311	0.0016829	0.0144811	894.925	-0.207474	0.0135794	0.0622216
EMLSAT00000009718	xx	xx	xx	1058.13	-0.469138	9.69417e-07	1.47406e-05	908.529	-0.488113	1.23636e-07	8.77196e-06	2794.66	-0.248471	0.0554371	0.173397
EMLSAT00000009753	XP_014663255|score:810|PREDICTED: spastin-like isoform X3 [Priapulus caudatus]	Q5ZK92|score:743|RecName: Full=Spastin	PF00004: ATPase family associated with various cellular activities (AAA); 242-308, PF00004: ATPase family associated with various cellular activities (AAA); 201-241,	167.992	-0.425575	0.00256357	0.0103476	134.146	-0.42782	0.000360062	0.00476186	165.343	-0.0251731	0.883111	0.948818
EMLSAT00000009775	ACO11143|score:1303|Cartilage-associated protein precursor [Caligus rogercresseyi]	Q4KLM6|score:377|RecName: Full=Prolyl 3-hydroxylase 2; AltName: Full=Leprecan-like protein 1; Flags: Precursor	xx	4065.95	-0.464631	4.23488e-06	5.13692e-05	3430.72	-0.46858	6.02567e-06	0.000219276	3346.7	-0.0166991	0.818321	0.917122
EMLSAT00000009809	ACO15109|score:654|Alpha-1,3-fucosyltransferase [Caligus clemensi]	Q11126|score:303|RecName: Full=Galactoside 3(4)-L-fucosyltransferase; AltName: Full=Blood group Lewis alpha-4-fucosyltransferase; Short=Lewis FT; AltName: Full=FUTB; AltName: Full=Fucosyltransferase 3; AltName: Full=Fucosyltransferase III; Short=FucT-III	PF00852: Glycosyltransferase family 10 (fucosyltransferase); 11-365	111.031	-0.624606	7.25585e-05	0.000551295	88.381	-0.699666	0.00332386	0.0232753	261.997	0.316629	0.0414464	0.140737
EMLSAT00000009845	XP_011303328|score:161|PREDICTED: TATA box-binding protein-associated factor RNA polymerase I subunit B [Fopius arisanus]	Q9VH20|score:140|RecName: Full=TATA box-binding protein-associated factor RNA polymerase I subunit B; AltName: Full=TATA box-binding protein-associated factor 1B; Short=TBP-associated factor 1B	PF11781: RNA polymerase I-specific transcription initiation factor Rrn7; 3-30	618.7	-0.231716	0.002415	0.00984938	523.274	-0.312298	0.00180761	0.0151611	511.71	-0.173347	0.0761377	0.216533
EMLSAT00000009900	ODM98883|score:5382|Disco-interacting protein 2 [Orchesella cincta]	Q9W0S9|score:4432|RecName: Full=Disco-interacting protein 2	PF06464: DMAP1-binding Domain; 7-130, PF00501: AMP-binding enzyme; 1143-1581, PF00501: AMP-binding enzyme; 511-960	1037.99	-0.183669	0.000741077	0.00375619	880.281	-0.252788	4.31427e-05	0.000953792	876.388	-0.146197	0.0528912	0.1679
EMLSAT00000009906	XP_018574214|score:806|PREDICTED: SID1 transmembrane family member 1-like isoform X4 [Anoplophora glabripennis]	Q9NXL6|score:609|RecName: Full=SID1 transmembrane family member 1; Flags: Precursor	PF13965: dsRNA-gated channel SID-1; 289-717	359.695	-0.273408	0.00236682	0.0096836	306.545	-0.290436	0.00649874	0.0373281	202.84	0.282721	0.0269864	0.102466
EMLSAT00000009957	AGN29634|score:545|SPT transcription factor family member [Acartia pacifica]	Q28658|score:193|RecName: Full=Small proline-rich protein 3; AltName: Full=Cornifin beta	PF02389: Cornifin (SPRR) family; 235-357, PF02389: Cornifin (SPRR) family; 325-505,	45616.8	-1.37962	0.00216493	0.00900766	31077.3	-1.65952	0.00142906	0.0128456	44627.3	-0.111242	0.467611	0.683773
EMLSAT00000009958	xx	xx	xx	59.5752	-2.03684	8.09185e-05	0.000606966	41.1777	-2.08103	1.17197e-05	0.000368273	107.279	0.17584	0.461186	0.680013
EMLSAT00000009984	XP_018018369|score:4436|PREDICTED: DNA topoisomerase 2-alpha-like isoform X3 [Hyalella azteca]	Q01320|score:4088|RecName: Full=DNA topoisomerase 2-alpha; AltName: Full=DNA topoisomerase II, alpha isozyme	PF01582: TIR domain; 830-958, PF01582: TIR domain; 1537-1625, PF00521: DNA gyrase/topoisomerase IV, subunit A; 2408-2866, PF13306: Leucine rich repeats (6 copies); 131-264, PF13306: Leucine rich repeats (6 copies); 1226-1308, PF13306: Leucine rich repeats (6 copies); 1327-1374, PF13306: Leucine rich repeats (6 copies); 312-432, PF02518: Histidine kinase-, DNA gyrase B-, and HSP90-like ATPase; 177…	1868.42	-0.31629	5.60088e-08	1.24683e-06	1650.63	-0.339473	1.63353e-05	0.000477406	1232.45	-0.199797	0.024626	0.0955868
EMLSAT00000009989	xx	xx	xx	6511.14	-1.22349	1.25152e-12	1.02155e-10	4855.57	-1.41898	4.36914e-10	6.23902e-08	4923.93	-0.396248	0.0113618	0.0541509
EMLSAT00000009995	XP_014242046|score:3964|PREDICTED: E3 ubiquitin-protein ligase UBR3 isoform X3 [Cimex lectularius]	Q5U430|score:2658|RecName: Full=E3 ubiquitin-protein ligase UBR3; AltName: Full=N-recognin-3; AltName: Full=RING-type E3 ubiquitin transferase UBR3; AltName: Full=Ubiquitin-protein ligase E3-alpha-3; AltName: Full=Ubiquitin-protein ligase E3-alpha-III; AltName: Full=Zinc finger protein 650	PF02207: Putative zinc finger in N-recognin (UBR box); 80-149	3073.08	-0.438811	1.92846e-09	6.70626e-08	2402.73	-0.337342	0.000234888	0.00342375	2604.43	0.0270569	0.749953	0.882826
EMLSAT00000010026	BAO20853|score:5244|RNA polymerase II second largest subunit [Cyclops vicinus]	P08266|score:4972|RecName: Full=DNA-directed RNA polymerase II subunit RPB2; Short=RNA polymerase II subunit 2; Short=RNA polymerase II subunit B2; AltName: Full=DNA-directed RNA polymerase II 140 kDa polypeptide	PF04563: RNA polymerase beta subunit; 136-436, PF04563: RNA polymerase beta subunit; 39-119, PF04566: RNA polymerase Rpb2, domain 4; 552-615, PF04561: RNA polymerase Rpb2, domain 2; 186-379, PF04567: RNA polymerase Rpb2, domain 5; 638-687, PF04565: RNA polymerase Rpb2, domain 3; 453-518, PF00562: RNA polymerase Rpb2, domain 6; 693-1066,	1141.94	-0.275648	4.25289e-08	9.82091e-07	951.444	-0.240155	0.000102376	0.00181874	505.035	-0.136595	0.0958283	0.255713
EMLSAT00000010044	xx	xx	xx	127.011	-0.38099	0.000529642	0.00284655	104.67	-0.49792	4.54833e-05	0.000990535	147.049	-0.369209	0.0277129	0.10439
EMLSAT00000010047	xx	xx	xx	65.6262	-0.618865	8.19659e-05	0.000614039	45.2119	-0.667025	0.000721457	0.00780321	58.2031	0.0911486	0.613523	0.797814
EMLSAT00000010075	JAS43641|score:924|hypothetical protein g.34060 [Cuerna arida]	Q9W0T5|score:324|RecName: Full=Transient receptor potential channel pyrexia	PF12796: Ankyrin repeats (3 copies); 113-200, PF12796: Ankyrin repeats (3 copies); 343-453,	415.338	-0.381391	1.3975e-09	4.99276e-08	352.284	-0.413563	3.68578e-05	0.000853784	398.213	-0.000868284	0.991848	0.996957
EMLSAT00000010099	XP_008200837|score:644|PREDICTED: aminopeptidase N isoform X2 [Tribolium castaneum]	Q9UIQ6|score:509|RecName: Full=Leucyl-cystinyl aminopeptidase; Short=Cystinyl aminopeptidase; AltName: Full=Insulin-regulated membrane aminopeptidase; AltName: Full=Insulin-responsive aminopeptidase; Short=IRAP; AltName: Full=Oxytocinase; Short=OTase; AltName: Full=Placental leucine aminopeptidase; Short=P-LAP; Contains: RecName: Full=Leucyl-cystinyl aminopeptidase, pregnancy serum form	PF01433: Peptidase family M1; 20-398	468.486	-2.08858	8.21316e-16	1.41967e-13	318.258	-2.13342	3.84098e-14	1.22413e-11	460.498	0.0741144	0.613049	0.797587
EMLSAT00000010182	XP_018014866|score:306|PREDICTED: uncharacterized protein LOC108671794 isoform X2 [Hyalella azteca]	xx	xx	4665.33	-0.462688	0.0104724	0.0323332	3952.2	-0.621677	0.00886009	0.0466623	7772.97	0.082141	0.557647	0.754174
EMLSAT00000010184	XP_008191603|score:4854|PREDICTED: myotubularin-related protein 13 isoform X2 [Tribolium castaneum]	Q6NTN5|score:3279|RecName: Full=Myotubularin-related protein 13; AltName: Full=SET-binding factor 2	PF02141: DENN (AEX-3) domain; 132-321, PF02893: GRAM domain; 936-1016, PF06602: Myotubularin-like phosphatase domain; 1214-1705, PF03456: uDENN domain; 28-89, PF12335: Myotubularin protein; 569-819, PF00130: Phorbol esters/diacylglycerol binding domain (C1 domain); 1963-2013, PF03455: dDENN domain; 378-447, PF00169: PH domain; 2087-2187	1219.05	-0.293807	1.94941e-05	0.000184191	977.245	-0.269565	0.00256644	0.0196418	877.693	-0.161582	0.0209262	0.0842691
EMLSAT00000010188	XP_017771277|score:1030|PREDICTED: protein spinster isoform X2 [Nicrophorus vespilloides]	Q9GQQ0|score:934|RecName: Full=Protein spinster; AltName: Full=Protein benchwarmer; AltName: Full=Protein diphthong	PF07690: Major Facilitator Superfamily; 13-141, PF07690: Major Facilitator Superfamily; 164-384,	520.142	-0.428369	2.45775e-05	0.000223595	402.566	-0.246065	0.0033096	0.0232331	395.879	-0.116554	0.142382	0.333986
EMLSAT00000010202	XP_012252787|score:1060|PREDICTED: nitric oxide-associated protein 1 [Athalia rosae]	Q32LB9|score:766|RecName: Full=Nitric oxide-associated protein 1	PF01926: 50S ribosome-binding GTPase; 349-502	346.06	-0.393897	9.61636e-05	0.000702054	276.464	-0.379353	0.000102758	0.00182266	200.283	-0.0197526	0.840687	0.926678
EMLSAT00000010270	xx	xx	PF14295: PAN domain; 402-440, PF14295: PAN domain; 310-355, PF00059: Lectin C-type domain; 82-222	1913.97	-0.572439	0.00971159	0.0304725	1621.1	-0.754013	0.00348894	0.0239554	2433.5	-0.604549	0.0149612	0.0664871
EMLSAT00000010310	XP_019619912|score:2498|PREDICTED: DNA polymerase theta-like [Branchiostoma belcheri]	O75417|score:2195|RecName: Full=DNA polymerase theta; AltName: Full=DNA polymerase eta	PF00270: DEAD/DEAH box helicase; 75-236, PF00271: Helicase conserved C-terminal domain; 382-457,	151.792	-0.579738	9.92683e-08	2.07247e-06	112.614	-0.367468	0.00295778	0.0214577	82.4293	-0.20779	0.151649	0.348193
EMLSAT00000010342	JAS18421|score:2184|hypothetical protein g.5499 [Clastoptera arizonana]	Q66PG1|score:2018|RecName: Full=LARGE xylosyl- and glucuronyltransferase 2; AltName: Full=Glycosyltransferase-like 1B; Includes: RecName: Full=Xylosyltransferase LARGE2; Includes: RecName: Full=Beta-1,3-glucuronyltransferase LARGE2	PF01501: Glycosyl transferase family 8; 134-370, PF13896: Glycosyl-transferase for dystroglycan; 515-725,	133.238	-0.315153	0.00261687	0.0105122	117.606	-0.363958	0.00364453	0.0246783	106.448	-0.22575	0.0655046	0.195426
EMLSAT00000010343	ACO12522|score:1685|Sideroflexin-1 [Lepeophtheirus salmonis]	Q5E9M8|score:1004|RecName: Full=Sideroflexin-1	PF03820: Tricarboxylate carrier; 12-319	1001.35	-0.284968	0.0034224	0.0130989	936.538	-0.367429	3.59756e-10	5.3649e-08	928.698	-0.000670039	0.993177	0.997523
EMLSAT00000010347	XP_013396126|score:2247|PREDICTED: helicase ARIP4-like [Lingula anatina]	A4IHD2|score:2167|RecName: Full=Helicase ARIP4; AltName: Full=Androgen receptor-interacting protein 4; AltName: Full=RAD54-like protein 2	PF13414: TPR repeat; 443-509, PF02801: Beta-ketoacyl synthase, C-terminal domain; 262-372, PF13877: Potential Monad-binding region of RPAP3; 719-774, PF00515: Tetratricopeptide repeat; 512-545, PF00271: Helicase conserved C-terminal domain; 1439-1517, PF00109: Beta-ketoacyl synthase, N-terminal domain; 80-253, PF00176: SNF2 family N-terminal domain; 999-1315,	1186.93	-0.162773	0.000118445	0.000832891	1064.27	-0.217302	4.80348e-05	0.00103215	813.923	0.024831	0.705284	0.855525
EMLSAT00000010349	XP_014271925|score:1000|PREDICTED: AT-rich interactive domain-containing protein 4B isoform X3 [Halyomorpha halys]	Q9JKB5|score:366|RecName: Full=AT-rich interactive domain-containing protein 4B; Short=ARID domain-containing protein 4B; AltName: Full=180 kDa Sin3-associated polypeptide; Short=Sin3-associated polypeptide p180; AltName: Full=Histone deacetylase complex subunit SAP180; AltName: Full=Retinoblastoma-binding protein 1-like 1	PF11717: RNA binding activity-knot of a chromodomain; 625-682, PF01388: ARID/BRIGHT DNA binding domain; 245-331,	982.71	-0.274266	2.35914e-05	0.000216129	785.691	-0.22985	0.0028073	0.0207803	683.151	-0.123747	0.0833458	0.231201
EMLSAT00000010366	XP_015521927|score:1771|PREDICTED: EH domain-containing protein 3 [Neodiprion lecontei]	Q9H223|score:1563|RecName: Full=EH domain-containing protein 4; AltName: Full=Hepatocellular carcinoma-associated protein 10/11; AltName: Full=PAST homolog 4	PF12763: Cytoskeletal-regulatory complex EF hand; 421-511, PF00350: Dynamin family; 38-198,	1382.92	-0.292103	9.28141e-05	0.000680985	1162.31	-0.332279	3.85415e-08	3.06992e-06	1585.74	-0.157178	0.06267	0.189327
EMLSAT00000010370	xx	xx	xx	71.9696	-0.889742	4.19772e-15	5.65789e-13	49.5006	-0.608618	0.00957713	0.049446	42.2177	-0.382904	0.131167	0.317925
EMLSAT00000010379	ADD24159|score:783|RPE-spondin [Lepeophtheirus salmonis]	Q8IVN8|score:145|RecName: Full=Somatomedin-B and thrombospondin type-1 domain-containing protein; AltName: Full=RPE-spondin; Flags: Precursor	PF00090: Thrombospondin type 1 domain; 32-80	1716.41	-0.601753	0.00583325	0.0200869	1462.92	-0.767044	0.000754967	0.0080958	2518.84	-0.185768	0.309626	0.543053
EMLSAT00000010381	ADD24159|score:431|RPE-spondin [Lepeophtheirus salmonis]	xx	PF01033: Somatomedin B domain; 30-83	773.44	-0.653215	0.00245086	0.00995141	620.936	-0.811155	0.000492594	0.0058991	1176.78	-0.0293326	0.873304	0.944239
EMLSAT00000010426	XP_015524535|score:1661|PREDICTED: ATP-dependent RNA helicase DDX24 [Neodiprion lecontei]	Q9GZR7|score:1325|RecName: Full=ATP-dependent RNA helicase DDX24; AltName: Full=DEAD box protein 24	PF00270: DEAD/DEAH box helicase; 169-436, PF00271: Helicase conserved C-terminal domain; 545-610,	913.882	-0.275002	0.000524533	0.00282815	762.454	-0.292322	0.00161432	0.0140953	432.806	-0.110168	0.17647	0.384391
EMLSAT00000010441	XP_002431082|score:554|JmjC domain-containing histone demethylation protein 2B, putative [Pediculus humanus corporis]	Q5ZIX8|score:423|RecName: Full=Lysine-specific demethylase 3A; AltName: Full=JmjC domain-containing histone demethylation protein 2A; AltName: Full=Jumonji domain-containing protein 1A	xx	263.784	-0.59237	1.07468e-05	0.000111786	211.752	-0.38435	0.00758517	0.0416593	182.418	-0.127788	0.356251	0.591469
EMLSAT00000010459	xx	xx	PF00041: Fibronectin type III domain; 508-584	394.809	-0.636692	2.58733e-06	3.3641e-05	323.826	-0.632533	2.91723e-08	2.49313e-06	398.717	0.293933	0.0123877	0.0579271
EMLSAT00000010474	XP_006743525|score:629|PREDICTED: heparan sulfate glucosamine 3-O-sulfotransferase 5 [Leptonychotes weddellii]	Q8BSL4|score:623|RecName: Full=Heparan sulfate glucosamine 3-O-sulfotransferase 5; AltName: Full=Heparan sulfate D-glucosaminyl 3-O-sulfotransferase 5; Short=Heparan sulfate 3-O-sulfotransferase 5	PF01017: STAT protein, all-alpha domain; 400-585, PF00685: Sulfotransferase domain; 58-306, PF02865: STAT protein, protein interaction domain; 274-383	2124.19	-0.184557	0.000153113	0.00102663	1803.12	-0.247602	0.000361145	0.00477059	1560.83	-0.098726	0.0974032	0.258297
EMLSAT00000010535	JAS60703|score:1013|hypothetical protein g.14848 [Cuerna arida]	O95104|score:508|RecName: Full=Splicing factor, arginine/serine-rich 15; AltName: Full=CTD-binding SR-like protein RA4; AltName: Full=SR-related and CTD-associated factor 4	PF00076: RNA recognition motif. (a.k.a. RRM, RBD, or RNP domain); 426-489, PF04818: RNA polymerase II-binding domain.; 34-99,	906.745	-0.137852	0.00894174	0.0284211	737.439	-0.203328	0.00288763	0.0210786	432.078	-0.213497	0.016387	0.0711623
EMLSAT00000010540	XP_015174765|score:711|PREDICTED: headcase protein isoform X1 [Polistes dominula]	Q9N2M8|score:512|RecName: Full=Headcase protein; Contains: RecName: Full=Headcase short protein	PF15353: Headcase protein family homologue; 4-102	661.124	-0.288777	0.00108398	0.00512727	543.728	-0.403887	1.8719e-05	0.000525894	364.946	0.055344	0.644144	0.815972
EMLSAT00000010542	KDR08391|score:2774|General transcription factor 3C polypeptide 1 [Zootermopsis nevadensis]	Q63505|score:1067|RecName: Full=General transcription factor 3C polypeptide 1; AltName: Full=TF3C-alpha; AltName: Full=TFIIIC box B-binding subunit; AltName: Full=Transcription factor IIIC 220 kDa subunit; Short=TFIIIC 220 kDa subunit; Short=TFIIIC220; AltName: Full=Transcription factor IIIC subunit alpha	PF04182: B-block binding subunit of TFIIIC; 186-259	312.351	-0.798048	4.57558e-07	7.78312e-06	220.889	-0.416233	0.00386998	0.0256657	195.964	-0.0989352	0.332663	0.567987
EMLSAT00000010548	XP_003797567|score:245|PREDICTED: ankyrin repeat domain-containing protein 6 isoform X1 [Otolemur garnettii]	Q9Y2G4|score:227|RecName: Full=Ankyrin repeat domain-containing protein 6; AltName: Full=Diversin	PF12796: Ankyrin repeats (3 copies); 109-191, PF12796: Ankyrin repeats (3 copies); 287-349,	88.6238	-0.401641	0.00743981	0.0245157	75.7621	-0.430329	0.00234294	0.0184572	70.189	0.276139	0.0942723	0.252733
EMLSAT00000010572	XP_018022181|score:233|PREDICTED: uncharacterized protein LOC108678312 [Hyalella azteca]	xx	xx	43.0223	-0.520501	0.00272895	0.0108622	35.1422	-0.748961	0.00357572	0.0243585	107.915	-0.238423	0.137829	0.326437
EMLSAT00000010577	KZC09352|score:535|Olfactomedin-like protein 2B [Dufourea novaeangliae]	A4IIT5|score:226|RecName: Full=Olfactomedin-like protein 2A; Flags: Precursor	PF02191: Olfactomedin-like domain; 196-334	313.892	-0.373381	3.25753e-05	0.000284254	281.53	-0.36371	0.00739568	0.0409576	350.368	0.0842319	0.405317	0.63413
EMLSAT00000010615	xx	xx	xx	2858.99	-0.619825	0.00140994	0.00630612	2408.01	-0.836163	5.1825e-05	0.00109117	5947.78	-0.197731	0.341049	0.577334
EMLSAT00000010653	XP_008192297|score:507|PREDICTED: uncharacterized protein LOC664527 isoform X1 [Tribolium castaneum]	xx	PF12937: F-box-like; 628-666	1215.46	-0.326835	4.09169e-07	7.10394e-06	1076.63	-0.209939	0.00212249	0.0170528	652.689	-0.201352	0.0145289	0.0652703
EMLSAT00000010659	XP_018915649|score:648|PREDICTED: A disintegrin and metalloproteinase with thrombospondin motifs 9-like isoform X3 [Bemisia tabaci]	Q19791|score:427|RecName: Full=A disintegrin and metalloproteinase with thrombospondin motifs gon-1; Short=ADAMTS gon-1; AltName: Full=Abnormal gonad development protein 1; Flags: Precursor	PF00090: Thrombospondin type 1 domain; 17-40, PF00090: Thrombospondin type 1 domain; 274-322, PF00090: Thrombospondin type 1 domain; 327-378, PF00090: Thrombospondin type 1 domain; 390-423, PF00090: Thrombospondin type 1 domain; 195-218, PF08685: GON domain; 474-533	179.318	-0.581141	1.1504e-08	3.17412e-07	137.555	-0.545023	9.18929e-06	0.000304895	146.525	0.0576041	0.621597	0.801832
EMLSAT00000010738	XP_011457246|score:394|PREDICTED: transmembrane protein 64-like [Crassostrea gigas]	Q3U145|score:353|RecName: Full=Transmembrane protein 64	PF09335: SNARE associated Golgi protein; 81-196	316.61	-0.313726	0.0129177	0.0383229	280.015	-0.336509	0.00578423	0.0342171	359.379	0.212323	0.018712	0.0780016
EMLSAT00000010750	xx	xx	xx	15.8645	-1.26183	0.000381932	0.00217291	8.52309	-1.44503	0.00330578	0.0232207	73.305	-0.487347	0.0242346	0.094418
EMLSAT00000010863	OCA34861|score:2059|hypothetical protein XENTR_v90014382mg [Xenopus tropicalis]	Q5I0C3|score:1958|RecName: Full=Methylcrotonoyl-CoA carboxylase subunit alpha, mitochondrial; Short=MCCase subunit alpha; AltName: Full=3-methylcrotonyl-CoA carboxylase 1; AltName: Full=3-methylcrotonyl-CoA carboxylase biotin-containing subunit; AltName: Full=3-methylcrotonyl-CoA:carbon dioxide ligase subunit alpha; Flags: Precursor	PF02785: Biotin carboxylase C-terminal domain; 361-421, PF00364: Biotin-requiring enzyme; 608-653, PF02786: Carbamoyl-phosphate synthase L chain, ATP binding domain; 141-347, PF00289: Carbamoyl-phosphate synthase L chain, N-terminal domain; 17-135	1092.24	-0.149797	0.00315663	0.0122817	979.877	-0.211426	5.19975e-05	0.00109117	735.78	0.0752572	0.398656	0.628678
EMLSAT00000010886	AHK05629|score:180|ATP-binding cassette transporter sub-family A member 1 [Tigriopus japonicus]	xx	xx	26.3386	-1.02854	0.000528653	0.00284254	17.1011	-1.1098	0.000421281	0.00528377	23.481	-0.669483	0.0125443	0.0584332
EMLSAT00000010897	XP_014253244|score:761|PREDICTED: protein spire isoform X3 [Cimex lectularius]	Q29KT5|score:482|RecName: Full=Protein spire	xx	117.371	-0.400831	0.000662627	0.00341302	89.2346	-0.483147	0.00390013	0.0258171	142.313	-0.320093	0.052745	0.167667
EMLSAT00000010911	ELU10753|score:1247|hypothetical protein CAPTEDRAFT_17890 [Capitella teleta]	Q5R6L3|score:1175|RecName: Full=DNA ligase 4; AltName: Full=DNA ligase IV; AltName: Full=Polydeoxyribonucleotide synthase [ATP] 4	PF04679: ATP dependent DNA ligase C terminal region; 714-811, PF02545: Maf-like protein; 14-110, PF02545: Maf-like protein; 139-239, PF04675: DNA ligase N terminus; 253-442, PF01068: ATP dependent DNA ligase domain; 482-686, PF00533: BRCA1 C Terminus (BRCT) domain; 837-909	450.522	-0.197696	0.000376654	0.00214808	405.277	-0.207697	0.00632755	0.0365928	353.645	0.139381	0.115715	0.291468
EMLSAT00000010915	JAS07766|score:547|hypothetical protein g.23637 [Clastoptera arizonana]	Q7TP65|score:439|RecName: Full=Ankyrin repeat and LEM domain-containing protein 2; AltName: Full=LEM domain-containing protein 4; AltName: Full=Liver regeneration-related protein LRRG057	PF12796: Ankyrin repeats (3 copies); 128-228	189.734	-0.264981	0.000486044	0.00265595	168.061	-0.295202	0.00680891	0.0385987	130.905	-0.15886	0.267788	0.496524
EMLSAT00000010930	XP_010874876|score:989|PREDICTED: tRNA (uracil-5-)-methyltransferase homolog A [Esox lucius]	Q8IZ69|score:831|RecName: Full=tRNA (uracil-5-)-methyltransferase homolog A; AltName: Full=HpaII tiny fragments locus 9c protein	PF05958: tRNA (Uracil-5-)-methyltransferase; 402-599	1279.81	-0.290789	2.1931e-07	4.09821e-06	1129.59	-0.211231	0.00189182	0.0156464	568.404	0.0114098	0.890487	0.95221
EMLSAT00000010961	XP_019613936|score:2498|PREDICTED: vacuolar protein sorting-associated protein 8 homolog [Branchiostoma belcheri]	Q0P5W1|score:2120|RecName: Full=Vacuolar protein sorting-associated protein 8 homolog	PF12816: Golgi CORVET complex core vacuolar protein 8; 600-784	298.066	-0.392115	0.0001514	0.00101747	240.294	-0.277474	0.00798491	0.0433507	188.887	-0.0113623	0.918011	0.966025
EMLSAT00000011009	KZS07535|score:924|RNA polymerase II-associated protein 1 [Daphnia magna]	Q3T1I9|score:772|RecName: Full=RNA polymerase II-associated protein 1	PF08621: RPAP1-like, N-terminal; 197-241, PF08620: RPAP1-like, C-terminal; 292-358,	337.764	-0.495796	1.18663e-06	1.74563e-05	268.598	-0.358829	0.000196303	0.00298047	224.276	-0.192792	0.134407	0.322516
EMLSAT00000011033	XP_014205798|score:235|PREDICTED: bipolar kinesin KRP-130 isoform X1 [Copidosoma floridanum]	P28025|score:139|RecName: Full=Kinesin-like protein KIF11-B; AltName: Full=Kinesin-5; AltName: Full=Kinesin-related motor protein Eg5-1; Short=XLEg5K1; Short=XlEg5	xx	850.095	-0.372814	4.99031e-09	1.54765e-07	687.787	-0.363127	0.000216695	0.00321227	394.655	-0.299379	0.0173952	0.0740148
EMLSAT00000011088	XP_013777706|score:1749|PREDICTED: rapamycin-insensitive companion of mTOR-like isoform X1 [Limulus polyphemus]	Q6QI06|score:1393|RecName: Full=Rapamycin-insensitive companion of mTOR; AltName: Full=AVO3 homolog; Short=mAVO3; AltName: Full=Protein pianissimo	PF14664: Rapamycin-insensitive companion of mTOR, N-term; 73-453, PF14663: Rapamycin-insensitive companion of mTOR RasGEF_N domain; 772-892, PF14668: Rapamycin-insensitive companion of mTOR, domain 5; 959-1029, PF14666: Rapamycin-insensitive companion of mTOR, middle domain; 547-768	479.565	-0.351525	2.20667e-08	5.60198e-07	416.982	-0.564048	2.69244e-11	5.6247e-09	338.528	-0.129435	0.127705	0.312059
EMLSAT00000011091	EFX65941|score:901|hypothetical protein DAPPUDRAFT_332703 [Daphnia pulex]	Q9U943|score:396|RecName: Full=Apolipophorins; Contains: RecName: Full=Apolipophorin-2; AltName: Full=Apolipophorin II; AltName: Full=apoLp-2; Contains: RecName: Full=Apolipophorin-1; AltName: Full=Apolipophorin I; AltName: Full=apoLp-1; Flags: Precursor	PF00094: von Willebrand factor type D domain; 1597-1740, PF08742: C8 domain; 1781-1846,	11074.7	-0.800322	3.747e-20	1.57294e-17	8881.27	-0.632553	2.80529e-11	5.75391e-09	12951.5	0.149502	0.154073	0.351617
EMLSAT00000011121	ETN64293|score:307|hypothetical protein AND_003976 [Anopheles darlingi]	P84329|score:163|RecName: Full=Protein halfway; AltName: Full=Protein singed wings	PF13855: Leucine rich repeat; 61-118	214.986	-0.412404	0.00429859	0.0157058	197.029	-0.63602	2.68102e-05	0.000687376	294.692	0.21123	0.118983	0.29729
EMLSAT00000011163	XP_013772477|score:1028|PREDICTED: serine/threonine-protein kinase pim-3-like [Limulus polyphemus]	P11309|score:866|RecName: Full=Serine/threonine-protein kinase pim-1	PF00069: Protein kinase domain; 254-504	97.3799	-0.680527	0.00124576	0.00572427	60.5911	-0.948597	0.000941085	0.00953853	120.2	-0.285077	0.0582555	0.179431
EMLSAT00000011224	KZS08302|score:3324|Ribonucleoside-diphosphate reductase large subunit [Daphnia magna]	P23921|score:3165|RecName: Full=Ribonucleoside-diphosphate reductase large subunit; AltName: Full=Ribonucleoside-diphosphate reductase subunit M1; AltName: Full=Ribonucleotide reductase large subunit	PF02867: Ribonucleotide reductase, barrel domain; 223-747, PF00317: Ribonucleotide reductase, all-alpha domain; 150-220, PF03477: ATP cone domain; 11-99	993.058	-0.167404	0.00586745	0.0201655	1005.14	-0.464164	0.000884567	0.00911306	444.617	-0.217698	0.0471961	0.154303
EMLSAT00000011295	XP_019766605|score:860|PREDICTED: tetratricopeptide repeat protein 37 [Dendroctonus ponderosae]	Q6DFB8|score:604|RecName: Full=Tetratricopeptide repeat protein 37; Short=TPR repeat protein 37; Short=Thespin homolog	PF13181: Tetratricopeptide repeat; 461-489, PF13371: Tetratricopeptide repeat; 14-68,	1805.92	-0.827481	1.11809e-10	5.34231e-09	1263.93	-0.438564	7.42804e-05	0.00143227	1759.87	-0.131223	0.178556	0.386301
EMLSAT00000011304	JAN56736|score:1875|Sushi, von Willebrand factor type A, EGF and [Daphnia magna]	A2AVA0|score:622|RecName: Full=Sushi, von Willebrand factor type A, EGF and pentraxin domain-containing protein 1; AltName: Full=Polydom; Flags: Precursor	PF00754: F5/8 type C domain; 102-227, PF00084: Sushi domain (SCR repeat); 631-684, PF00084: Sushi domain (SCR repeat); 505-565, PF00084: Sushi domain (SCR repeat); 570-626, PF00084: Sushi domain (SCR repeat); 955-1010, PF00084: Sushi domain (SCR repeat); 451-500, PF00084: Sushi domain (SCR repeat); 911-950, PF00084: Sushi domain (SCR repeat); 689-747, PF00084: Sushi domain (SCR repeat); 837-892, …	1525.94	-0.268474	0.000179093	0.00116045	1240.38	-0.438106	2.06834e-09	2.31019e-07	1849.69	-0.195003	0.0528557	0.16788
EMLSAT00000011313	ADD24470|score:1602|Protein msta, isoform A [Lepeophtheirus salmonis]	O46040|score:172|RecName: Full=Protein msta, isoform A	PF00856: SET domain; 137-185	176.347	-0.313616	0.00860555	0.0274938	145.98	-0.349582	0.00580563	0.0343077	578.886	0.178761	0.235055	0.457826
EMLSAT00000011317	KDR18442|score:877|Pumilio domain-containing protein C14orf21 [Zootermopsis nevadensis]	Q86U38|score:380|RecName: Full=Nucleolar protein 9	xx	614.521	-0.518499	5.2177e-05	0.000415887	494.897	-0.342052	0.00126178	0.0118519	283.174	-0.0864299	0.398491	0.62859
EMLSAT00000011342	xx	xx	xx	247.53	-0.613498	1.83683e-06	2.53811e-05	179.904	-0.411785	0.000528653	0.0062187	203.678	0.186424	0.121702	0.301652
EMLSAT00000011343	XP_015380014|score:336|PREDICTED: ankyrin repeat domain-containing protein 20A2-like isoform X3 [Diuraphis noxia]	Q12955|score:245|RecName: Full=Ankyrin-3; Short=ANK-3; AltName: Full=Ankyrin-G	PF12796: Ankyrin repeats (3 copies); 109-173, PF12796: Ankyrin repeats (3 copies); 184-264, PF12796: Ankyrin repeats (3 copies); 38-99	159.22	-0.538669	3.75716e-06	4.6291e-05	115.566	-0.450051	0.00132342	0.0122544	109.319	0.00392952	0.975364	0.988689
EMLSAT00000011425	XP_002423306|score:1336|conserved hypothetical protein [Pediculus humanus corporis]	Q6NSJ0|score:686|RecName: Full=Uncharacterized family 31 glucosidase KIAA1161	PF01055: Glycosyl hydrolases family 31; 565-757, PF01055: Glycosyl hydrolases family 31; 387-501,	710.307	-0.266562	1.39355e-05	0.000139283	597.634	-0.250973	0.00795608	0.0432542	732.626	-0.141009	0.0941379	0.252549
EMLSAT00000011426	xx	xx	xx	22.5082	-0.496351	0.0118752	0.0357626	16.6599	-1.05652	0.000147257	0.00239712	28.2152	-0.455658	0.0773257	0.219261
EMLSAT00000011443	ADD38606|score:1180|Pre-mRNA cleavage complex 2 protein Pcf11 [Lepeophtheirus salmonis]	O94913|score:323|RecName: Full=Pre-mRNA cleavage complex 2 protein Pcf11; AltName: Full=Pre-mRNA cleavage complex II protein Pcf11	PF04818: RNA polymerase II-binding domain.; 67-121	2494.15	-0.2078	8.78245e-06	9.4532e-05	2117.46	-0.164498	0.000399591	0.0050921	1942.89	-0.0549266	0.304556	0.538942
EMLSAT00000011449	XP_019878173|score:2211|PREDICTED: LOW QUALITY PROTEIN: propionyl-CoA carboxylase alpha chain, mitochondrial-like [Aethina tumida]	Q19842|score:2112|RecName: Full=Propionyl-CoA carboxylase alpha chain, mitochondrial; Short=PCCase subunit alpha; AltName: Full=Propanoyl-CoA:carbon dioxide ligase subunit alpha; Flags: Precursor	PF00364: Biotin-requiring enzyme; 641-707, PF02786: Carbamoyl-phosphate synthase L chain, ATP binding domain; 154-361, PF02785: Biotin carboxylase C-terminal domain; 375-482, PF00289: Carbamoyl-phosphate synthase L chain, N-terminal domain; 41-149	1832.28	-0.175454	0.00400592	0.0148722	1639.86	-0.264538	3.82752e-07	2.26064e-05	1275.73	0.0599823	0.359051	0.59443
EMLSAT00000011458	XP_012533010|score:1536|PREDICTED: serine/threonine-protein kinase WNK1 isoform X4 [Monomorium pharaonis]	Q9H4A3|score:1293|RecName: Full=Serine/threonine-protein kinase WNK1; AltName: Full=Erythrocyte 65 kDa protein; Short=p65; AltName: Full=Kinase deficient protein; AltName: Full=Protein kinase lysine-deficient 1; AltName: Full=Protein kinase with no lysine 1; Short=hWNK1	PF12202: Oxidative-stress-responsive kinase 1 C terminal; 564-604, PF00069: Protein kinase domain; 284-533,	3101.67	-0.297044	3.38279e-09	1.11065e-07	2771.17	-0.352127	0.000557952	0.00652255	3242.75	-0.0315567	0.72659	0.867861
EMLSAT00000011486	KPI99365|score:1318|RING finger protein nhl-1 [Papilio xuthus]	Q03601|score:765|RecName: Full=RING finger protein nhl-1	PF01436: NHL repeat; 1023-1046, PF01436: NHL repeat; 927-952, PF01436: NHL repeat; 784-811, PF01436: NHL repeat; 878-905	1009.53	-0.365281	1.64762e-05	0.000160581	798.689	-0.278721	0.00314118	0.0224419	2585.99	0.107982	0.126665	0.310133
EMLSAT00000011570	XP_018565103|score:433|PREDICTED: serine/arginine repetitive matrix protein 2 [Anoplophora glabripennis]	Q63625|score:280|RecName: Full=PHD and RING finger domain-containing protein 1; AltName: Full=CTD-binding SR-like protein rA9	xx	444.879	-0.196284	0.00190175	0.0080494	408.031	-0.241203	0.00267616	0.0202249	329.785	-0.0511935	0.588482	0.778662
EMLSAT00000011574	ODN03380|score:1735|hypothetical protein Ocin01_03293 [Orchesella cincta]	Q2TA68|score:1543|RecName: Full=Dynamin-like 120 kDa protein, mitochondrial; AltName: Full=Optic atrophy protein 1 homolog; Contains: RecName: Full=Dynamin-like 120 kDa protein, form S1; Flags: Precursor	PF00350: Dynamin family; 3-44	168.889	-0.390703	4.17389e-05	0.000347862	137.938	-0.469185	0.00082614	0.00867755	157.491	-0.0042544	0.970153	0.986333
EMLSAT00000011588	KDR16310|score:1398|NUAK family SNF1-like kinase 1 [Zootermopsis nevadensis]	O60285|score:938|RecName: Full=NUAK family SNF1-like kinase 1; AltName: Full=AMPK-related protein kinase 5; Short=ARK5; AltName: Full=Omphalocele kinase 1	PF00069: Protein kinase domain; 34-284	371.906	-0.296617	0.000261814	0.00158955	320.023	-0.436084	7.176e-05	0.00140056	949.441	-0.0798026	0.391331	0.622996
EMLSAT00000011627	AII16542|score:828|alpha-2-macroglobulin, partial [Paracyclopina nana]	Q7SIH1|score:273|RecName: Full=Alpha-2-macroglobulin; Short=Alpha-2-M; Flags: Precursor	PF00431: CUB domain; 9-69, PF01835: MG2 domain; 199-282,	2540.08	-0.620401	6.16485e-09	1.85324e-07	1825.8	-0.617797	3.38468e-06	0.000135399	1542.58	-0.147092	0.327021	0.562532
EMLSAT00000011629	JAS10298|score:3149|hypothetical protein g.5041 [Clastoptera arizonana]	O18964|score:2683|RecName: Full=Synaptojanin-1; AltName: Full=Synaptic inositol 1,4,5-trisphosphate 5-phosphatase 1; AltName: Full=p150	PF02383: SacI homology domain; 59-355, PF08952: Domain of unknown function (DUF1866); 844-969, PF03372: Endonuclease/Exonuclease/phosphatase family; 529-836	439.907	-0.460798	5.52876e-12	3.75636e-10	351.826	-0.301439	0.000205378	0.00308916	348.543	0.0758598	0.507036	0.715425
EMLSAT00000011642	XP_002413539|score:548|low-density lipoprotein receptor, putative [Ixodes scapularis]	O88307|score:426|RecName: Full=Sortilin-related receptor; AltName: Full=Gp250; AltName: Full=Low-density lipoprotein receptor relative with 11 ligand-binding repeats; Short=LDLR relative with 11 ligand-binding repeats; Short=LR11; AltName: Full=SorLA-1; AltName: Full=Sorting protein-related receptor containing LDLR class A repeats; Short=mSorLA; Flags: Precursor	PF00041: Fibronectin type III domain; 1243-1333, PF00057: Low-density lipoprotein receptor domain class A; 1489-1524, PF00057: Low-density lipoprotein receptor domain class A; 1456-1487, PF00057: Low-density lipoprotein receptor domain class A; 1526-1562, PF00057: Low-density lipoprotein receptor domain class A; 1568-1603, PF00057: Low-density lipoprotein receptor domain class A; 1608-1651	451.01	-0.4155	0.000374589	0.00213734	362.322	-0.414413	0.00168734	0.0145011	285.664	-0.180871	0.146121	0.339846
EMLSAT00000011658	XP_018947070|score:869|PREDICTED: LOW QUALITY PROTEIN: DNA helicase B-like [Cyprinus carpio]	Q8NG08|score:713|RecName: Full=DNA helicase B; Short=hDHB	PF13538: UvrD-like helicase C-terminal domain; 686-825, PF13604: AAA domain; 378-562,	253.801	-0.370979	0.000997648	0.00478627	197.596	-0.390693	0.00244966	0.0189799	170.973	0.0224917	0.840563	0.926678
EMLSAT00000011695	XP_017784916|score:1063|PREDICTED: ras-specific guanine nucleotide-releasing factor RalGPS1-like isoform X7 [Nicrophorus vespilloides]	A2AR50|score:819|RecName: Full=Ras-specific guanine nucleotide-releasing factor RalGPS1; AltName: Full=Ral GEF with PH domain and SH3-binding motif 1; AltName: Full=Ral guanine nucleotide exchange factor 2; Short=RalGEF 2; AltName: Full=RalA exchange factor RalGPS1	PF00617: RasGEF domain; 38-211	145.028	-0.229548	0.0107531	0.033061	120.202	-0.312543	0.00699791	0.0394323	110.305	-0.298972	0.0419673	0.141961
EMLSAT00000011708	XP_014088131|score:1411|PREDICTED: mucin-5AC isoform X2 [Bactrocera oleae]	P49762|score:1332|RecName: Full=Serine/threonine-protein kinase Doa; AltName: Full=Protein darkener of apricot	PF00069: Protein kinase domain; 85-399	501.432	-0.165874	0.00630098	0.0213548	426.271	-0.181032	0.00479431	0.029881	302.314	-0.0775562	0.364016	0.598613
EMLSAT00000011710	XP_002432640|score:1045|Actin-regulating kinase, putative [Pediculus humanus corporis]	F1MH24|score:914|RecName: Full=AP2-associated protein kinase 1; AltName: Full=Adaptor-associated kinase 1	PF00069: Protein kinase domain; 31-286	690.909	-0.159583	0.0127794	0.03797	583.626	-0.216456	0.0013252	0.0122544	532.048	-0.101878	0.239297	0.462314
EMLSAT00000011723	xx	xx	xx	5.94619	-1.8236	3.77101e-05	0.000321192	4.53207	-1.46668	0.00461904	0.0291709	1.53426	-0.118092	0.912874	0.96463
EMLSAT00000011724	XP_018016345|score:428|PREDICTED: aminopeptidase N-like [Hyalella azteca]	O57579|score:375|RecName: Full=Aminopeptidase Ey	PF11838: ERAP1-like C-terminal domain; 174-345	42.5288	-2.4194	1.4804e-12	1.17572e-10	27.3456	-2.27119	1.76861e-05	0.000501299	8.36637	-0.452321	0.566294	0.761497
EMLSAT00000011732	XP_015239591|score:300|PREDICTED: thyrotropin-releasing hormone-degrading ectoenzyme [Cyprinodon variegatus]	Q10836|score:253|RecName: Full=Thyrotropin-releasing hormone-degrading ectoenzyme; Short=TRH-DE; Short=TRH-degrading ectoenzyme; AltName: Full=Pyroglutamyl-peptidase II; Short=PAP-II; AltName: Full=TRH-specific aminopeptidase; AltName: Full=Thyroliberinase	PF11838: ERAP1-like C-terminal domain; 118-174	27.0394	-2.76654	1.338e-09	4.80943e-08	15.0801	-2.50717	3.44743e-05	0.000817026	4.81954	0.535845	0.575139	0.769148
EMLSAT00000011745	EFX82992|score:4006|hypothetical protein DAPPUDRAFT_316089 [Daphnia pulex]	P41252|score:3795|RecName: Full=Isoleucine--tRNA ligase, cytoplasmic; AltName: Full=Isoleucyl-tRNA synthetase; Short=IRS; Short=IleRS	PF00133: tRNA synthetases class I (I, L, M and V); 19-642, PF08264: Anticodon-binding domain of tRNA; 698-854,	1554.65	-0.266527	8.613e-05	0.000640336	1272.47	-0.24108	0.00285703	0.0209287	884.503	-0.0674262	0.372998	0.607112
EMLSAT00000011764	KDR15927|score:723|La-related protein [Zootermopsis nevadensis]	Q9I7T7|score:654|RecName: Full=La-related protein CG11505; AltName: Full=La ribonucleoprotein domain family member CG11505	PF05383: La domain; 640-697	661.595	-0.257991	0.00652103	0.0219496	507.143	-0.278866	0.00203632	0.0165383	385.591	-0.158229	0.170169	0.375646
EMLSAT00000011776	XP_014771316|score:2096|PREDICTED: C-1-tetrahydrofolate synthase, cytoplasmic-like [Octopus bimaculoides]	P27653|score:2001|RecName: Full=C-1-tetrahydrofolate synthase, cytoplasmic; Short=C1-THF synthase; Includes: RecName: Full=Methylenetetrahydrofolate dehydrogenase; Includes: RecName: Full=Methenyltetrahydrofolate cyclohydrolase; Includes: RecName: Full=Formyltetrahydrofolate synthetase; Contains: RecName: Full=C-1-tetrahydrofolate synthase, cytoplasmic, N-terminally processed	PF01268: Formate--tetrahydrofolate ligase; 273-898, PF00763: Tetrahydrofolate dehydrogenase/cyclohydrolase, catalytic domain; 5-108,	731.229	-0.321447	3.3074e-05	0.000287751	634.381	-0.314244	0.000108264	0.00189851	603.392	-0.0766559	0.363407	0.598153
EMLSAT00000011789	JAN45379|score:408|Sodium/chloride dependent transporter [Daphnia magna]	Q9VR07|score:257|RecName: Full=Sodium- and chloride-dependent GABA transporter ine; AltName: Full=Protein inebriated; AltName: Full=Protein receptor oscillation A	PF00209: Sodium:neurotransmitter symporter family; 149-563	433.955	-0.565455	4.26572e-09	1.35879e-07	354.195	-0.575206	7.4541e-05	0.00143227	773.937	-0.037907	0.83909	0.925873
EMLSAT00000011794	XP_017038791|score:448|PREDICTED: SET and MYND domain-containing protein 4 [Drosophila ficusphila]	Q8BTK5|score:228|RecName: Full=SET and MYND domain-containing protein 4	PF00856: SET domain; 84-354	164.61	-0.28143	0.0125209	0.0373339	127.367	-0.43887	0.000688479	0.00756255	333.434	0.289813	0.0270452	0.102656
EMLSAT00000011798	KDR09197|score:5139|Cytoplasmic FMR1-interacting protein [Zootermopsis nevadensis]	Q9VF87|score:4933|RecName: Full=Cytoplasmic FMR1-interacting protein; AltName: Full=Specifically Rac1-associated protein 1; Short=DSra-1	PF05994: Cytoplasmic Fragile-X interacting family; 383-1215, PF07159: Protein of unknown function (DUF1394); 61-261,	1008.59	-0.242719	4.47932e-05	0.000368182	875.049	-0.205333	0.00762825	0.0418256	704.29	-0.104579	0.251034	0.476584
EMLSAT00000011832	XP_012237592|score:740|PREDICTED: kinetochore-associated protein 1 [Bombus impatiens]	P50748|score:419|RecName: Full=Kinetochore-associated protein 1; AltName: Full=Rough deal homolog; Short=HsROD; Short=Rod; Short=hRod	PF10493: Rough deal protein C-terminal region; 1056-1545	283.015	-0.724487	7.83037e-08	1.70126e-06	220.178	-0.496329	0.00256392	0.0196358	152.204	-0.183254	0.138344	0.327452
EMLSAT00000011895	EFX82767|score:1818|hypothetical protein DAPPUDRAFT_316476 [Daphnia pulex]	Q920J3|score:1330|RecName: Full=Coronin-6	PF00400: WD domain, G-beta repeat; 129-160, PF00400: WD domain, G-beta repeat; 79-110, PF08954: Domain of unknown function (DUF1900); 254-386, PF08953: Domain of unknown function (DUF1899); 4-68	2189.4	-0.227351	0.00479286	0.0170972	1784.24	-0.31328	0.000625634	0.00707193	2664.87	-0.0582742	0.580298	0.773171
EMLSAT00000011928	JAS41976|score:4391|hypothetical protein g.25312 [Cuerna arida]	Q96N67|score:3421|RecName: Full=Dedicator of cytokinesis protein 7	PF11878: Domain of unknown function (DUF3398); 85-181, PF14429: C2 domain in Dock180 and Zizimin proteins; 721-889, PF06920: Dedicator of cytokinesis; 1996-2117	877.674	-0.342747	1.5571e-05	0.000153284	711.749	-0.341459	0.000174794	0.00273868	738.296	-0.147511	0.129257	0.314621
EMLSAT00000011940	APS85778|score:1952|c-Jun N-terminal kinase [Paracyclopina nana]	P92208|score:1677|RecName: Full=Stress-activated protein kinase JNK; Short=dJNK; AltName: Full=Protein basket	PF00069: Protein kinase domain; 33-329	1523.52	-0.204118	0.0057235	0.0197574	1386.12	-0.128394	0.00494783	0.0306853	1347.62	-0.0112654	0.813436	0.914702
EMLSAT00000011942	XP_012342266|score:840|PREDICTED: carboxypeptidase D isoform X1 [Apis florea]	P42787|score:789|RecName: Full=Carboxypeptidase D; AltName: Full=Metallocarboxypeptidase D; AltName: Full=Protein silver; Flags: Precursor	PF00040: Fibronectin type II domain; 37-70, PF00246: Zinc carboxypeptidase; 101-383,	1107.32	-0.764169	1.42313e-08	3.81035e-07	875.945	-0.851592	1.3793e-06	6.56857e-05	1912.73	-0.2326	0.0880842	0.240484
EMLSAT00000012003	XP_015604178|score:1162|PREDICTED: attractin isoform X1 [Cephus cinctus]	O75882|score:895|RecName: Full=Attractin; AltName: Full=DPPT-L; AltName: Full=Mahogany homolog; Flags: Precursor	PF13418: Galactose oxidase, central domain; 852-876, PF13418: Galactose oxidase, central domain; 907-951, PF00431: CUB domain; 713-784, PF00431: CUB domain; 2-78, PF00053: Laminin EGF-like (Domains III and V); 621-665,	905.022	-0.20732	0.00112716	0.00528044	724.642	-0.248265	0.00356644	0.0243099	728.938	-0.0074503	0.929535	0.970978
EMLSAT00000012018	XP_007959138|score:930|PREDICTED: cysteine-rich protein 2-binding protein isoform X2 [Chlorocebus sabaeus]	Q9H8E8|score:926|RecName: Full=Cysteine-rich protein 2-binding protein; Short=CSRP2-binding protein; AltName: Full=ADA2A-containing complex subunit 2; Short=ATAC2; AltName: Full=CRP2-binding partner; Short=CRP2BP; AltName: Full=Lysine acetyltransferase 14	PF00583: Acetyltransferase (GNAT) family; 363-431	261.757	-0.262363	0.0107654	0.03309	238.441	-0.243127	0.0020811	0.0167692	171.81	-0.0457057	0.705013	0.855492
EMLSAT00000012028	JAT16027|score:1530|hypothetical protein g.5791 [Graphocephala atropunctata]	Q9DC53|score:1408|RecName: Full=Copine-8; AltName: Full=Copine VIII	PF00168: C2 domain; 156-237, PF00168: C2 domain; 20-105, PF07002: Copine; 317-462	543.923	-0.368151	0.000287065	0.00171801	529.276	-0.545006	0.00105198	0.0103465	619.943	-0.317179	0.0125979	0.0586357
EMLSAT00000012071	ACO11702|score:1262|Estradiol 17-beta-dehydrogenase 2 [Caligus rogercresseyi]	Q62730|score:271|RecName: Full=Estradiol 17-beta-dehydrogenase 2; AltName: Full=17-beta-hydroxysteroid dehydrogenase type 2; Short=17-beta-HSD 2; AltName: Full=Testosterone 17-beta-dehydrogenase	PF00106: short chain dehydrogenase; 73-250	179.621	-0.408153	0.00435696	0.0158747	153.744	-0.409607	0.00900714	0.0472085	135.181	0.352965	0.0153602	0.0677804
EMLSAT00000012150	XP_015832220|score:181|PREDICTED: zinc finger protein OZF-like [Nothobranchius furzeri]	Q9QZP2|score:142|RecName: Full=PR domain zinc finger protein 4; AltName: Full=PR domain-containing protein 4	PF13465: Zinc-finger double domain; 495-517, PF00096: Zinc finger, C2H2 type; 119-140, PF13894: C2H2-type zinc finger; 618-645	85.0436	-0.312038	0.0139519	0.0407227	69.6533	-0.784533	7.09134e-05	0.00139126	245.506	-0.198854	0.122672	0.303279
EMLSAT00000012202	XP_013396060|score:1196|PREDICTED: N-alpha-acetyltransferase 35, NatC auxiliary subunit-like [Lingula anatina]	Q4R708|score:1132|RecName: Full=N-alpha-acetyltransferase 35, NatC auxiliary subunit; AltName: Full=Protein MAK10 homolog	PF04112: Mak10 subunit, NatC N(alpha)-terminal acetyltransferase; 33-178	409.155	-0.512532	2.87525e-07	5.20734e-06	316.106	-0.339657	0.00874305	0.0462813	236.462	-0.0660015	0.43597	0.659489
EMLSAT00000012225	XP_006823401|score:941|PREDICTED: death-associated protein kinase 1-like [Saccoglossus kowalevskii]	O88764|score:902|RecName: Full=Death-associated protein kinase 3; Short=DAP kinase 3; AltName: Full=DAP-like kinase; Short=Dlk; AltName: Full=MYPT1 kinase; AltName: Full=ZIP-kinase	PF00069: Protein kinase domain; 26-270	150.825	-0.655368	7.69656e-05	0.000579906	111.832	-0.844852	6.4112e-06	0.000230334	211.934	0.120199	0.375255	0.609048
EMLSAT00000012230	XP_013781599|score:1244|PREDICTED: death-associated protein kinase dapk-1-like, partial [Limulus polyphemus]	O44997|score:838|RecName: Full=Death-associated protein kinase dapk-1	PF12796: Ankyrin repeats (3 copies); 266-357, PF12796: Ankyrin repeats (3 copies); 366-439, PF12796: Ankyrin repeats (3 copies); 167-258, PF00531: Death domain; 1363-1443	1284.51	-0.460876	0.00128024	0.00585201	1087.58	-0.623084	0.00133678	0.0123507	1802.63	0.0532069	0.67856	0.838883
EMLSAT00000012231	XP_014231226|score:401|PREDICTED: zinc finger protein 62 homolog isoform X1 [Trichogramma pretiosum]	Q8NB50|score:346|RecName: Full=Zinc finger protein 62 homolog; Short=Zfp-62	PF00096: Zinc finger, C2H2 type; 616-638, PF00096: Zinc finger, C2H2 type; 587-610, PF13894: C2H2-type zinc finger; 497-519, PF13894: C2H2-type zinc finger; 801-824, PF13894: C2H2-type zinc finger; 559-582, PF13894: C2H2-type zinc finger; 772-795	291.194	-0.280292	0.00489781	0.0173991	267.219	-0.338633	0.0034618	0.0238384	187.825	0.0440401	0.665371	0.829915
EMLSAT00000012234	XP_015910181|score:1740|PREDICTED: transient receptor potential cation channel subfamily A member 1 homolog [Parasteatoda tepidariorum]	Q18297|score:1149|RecName: Full=Transient receptor potential cation channel subfamily A member 1 homolog	PF13847: Methyltransferase domain; 1011-1139, PF00023: Ankyrin repeat; 1911-1940, PF00520: Ion transport protein; 2246-2424, PF12796: Ankyrin repeats (3 copies); 1811-1898, PF12796: Ankyrin repeats (3 copies); 1742-1803, PF12796: Ankyrin repeats (3 copies); 1546-1593, PF12796: Ankyrin repeats (3 copies); 97-173, PF12796: Ankyrin repeats (3 copies); 1437-1511, PF12796: Ankyrin repeats (3 copies); …	636.804	-0.304438	0.00113874	0.00531985	531.331	-0.280577	0.0027965	0.0207548	404.651	0.135406	0.162804	0.364494
EMLSAT00000012265	JAT27357|score:7377|hypothetical protein g.14361 [Graphocephala atropunctata]	Q9WVF7|score:6979|RecName: Full=DNA polymerase epsilon catalytic subunit A; AltName: Full=DNA polymerase II subunit A	PF00136: DNA polymerase family B; 593-1121, PF08490: Domain of unknown function (DUF1744); 1478-1874, PF03104: DNA polymerase family B, exonuclease domain; 77-401	496.259	-0.497632	2.66873e-05	0.000239088	375.299	-0.386592	0.00247769	0.0191305	235.809	-0.192179	0.0922551	0.248898
EMLSAT00000012290	XP_011504659|score:1291|PREDICTED: cell division cycle and apoptosis regulator protein 1-like [Ceratosolen solmsi marchali]	Q8N163|score:614|RecName: Full=Cell cycle and apoptosis regulator protein 2; AltName: Full=Cell division cycle and apoptosis regulator protein 2; AltName: Full=DBIRD complex subunit KIAA1967; AltName: Full=Deleted in breast cancer gene 1 protein; Short=DBC-1; Short=DBC.1; AltName: Full=NET35; AltName: Full=p30 DBC	PF02037: SAP domain; 700-732, PF14444: S1-like; 128-185, PF14443: DBC1; 486-608	2455.92	-0.0816873	0.0097093	0.0304725	2197.24	-0.220927	1.02101e-05	0.000334826	1534.19	0.02929	0.589589	0.77932
EMLSAT00000012327	ACO12141|score:1540|SAM domain and HD domain-containing protein 1 [Lepeophtheirus salmonis]	Q502K2|score:817|RecName: Full=Deoxynucleoside triphosphate triphosphohydrolase SAMHD1; Short=dNTPase	PF01966: HD domain; 149-296	417.541	-0.45209	7.85286e-06	8.61835e-05	329.82	-0.275894	0.00677722	0.038477	453.293	-0.32034	0.0339165	0.121518
EMLSAT00000012338	KFM83017|score:277|Mucosa-associated lymphoid tissue lymphoma translocation protein 1-like protein, partial [Stegodyphus mimosarum]	Q9UDY8|score:173|RecName: Full=Mucosa-associated lymphoid tissue lymphoma translocation protein 1; AltName: Full=MALT lymphoma-associated translocation; AltName: Full=Paracaspase	PF13895: Immunoglobulin domain; 254-310, PF00656: Caspase domain; 455-677,	404.65	-0.596357	2.50758e-06	3.2749e-05	320.753	-0.344216	0.00136988	0.0125029	307.632	0.184672	0.1177	0.294894
EMLSAT00000012359	XP_009057991|score:727|hypothetical protein LOTGIDRAFT_153725 [Lottia gigantea]	Q9ZQ47|score:358|RecName: Full=Glycine-rich domain-containing protein 1; Short=AtGRDP1	PF07967: C3HC zinc finger-like; 848-956, PF07173: Protein of unknown function (DUF1399); 101-207, PF07173: Protein of unknown function (DUF1399); 14-81	513.191	-0.396189	5.37604e-06	6.30638e-05	440.518	-0.258116	0.00397657	0.0261268	366.457	-0.112895	0.279226	0.510797
EMLSAT00000012438	ODN04072|score:2262|Mediator of RNA polymerase II transcription subunit 13 [Orchesella cincta]	Q7KTX8|score:1544|RecName: Full=Mediator of RNA polymerase II transcription subunit 13; AltName: Full=Mediator complex subunit 13; AltName: Full=Mediator complex subunit Skuld; AltName: Full=Protein blind spot; AltName: Full=Protein poils aux pattes; AltName: Full=dTRAP240	PF06333: Mediator complex subunit 13 C-terminal; 1575-2081, PF11597: Mediator complex subunit 13 N-terminal; 10-308,	1284.3	-0.204701	1.15807e-05	0.000118985	1047.67	-0.270041	5.09475e-05	0.00107629	780.931	-0.0773051	0.391276	0.622996
EMLSAT00000012451	KFM81168|score:652|MKL/myocardin-like protein 2, partial [Stegodyphus mimosarum]	Q9ULH7|score:382|RecName: Full=MKL/myocardin-like protein 2; AltName: Full=Megakaryoblastic leukemia 2; AltName: Full=Myocardin-related transcription factor B; Short=MRTF-B	PF02037: SAP domain; 388-421, PF02755: RPEL repeat; 90-113, PF02755: RPEL repeat; 136-160	497.397	-0.376116	3.15061e-07	5.62801e-06	406.118	-0.303077	0.000286886	0.00397655	672.038	-0.201831	0.0209905	0.0844985
EMLSAT00000012461	XP_015926163|score:545|PREDICTED: serine-rich adhesin for platelets-like [Parasteatoda tepidariorum]	Q18PE0|score:301|RecName: Full=Protein Dok-7; AltName: Full=Downstream of tyrosine kinase 7	PF02174: PTB domain (IRS-1 type); 172-239	251.052	-0.577135	9.66426e-08	2.02846e-06	177.439	-0.379479	0.00409098	0.0266611	206.028	-0.118096	0.331786	0.567247
EMLSAT00000012482	JAN89816|score:1756|putative Serine/threonine-protein kinase srpk2 [Daphnia magna]	Q9Z0G2|score:1455|RecName: Full=SRSF protein kinase 3; AltName: Full=Muscle-specific serine kinase 1; Short=MSSK-1; AltName: Full=Serine/arginine-rich protein-specific kinase 3; Short=SR-protein-specific kinase 3; AltName: Full=Serine/threonine-protein kinase 23	PF00069: Protein kinase domain; 218-361, PF00069: Protein kinase domain; 521-685,	1850.07	-0.105527	0.000712453	0.00362762	1586.23	-0.150445	0.000736788	0.00791591	1311.23	-0.0326791	0.574797	0.76898
EMLSAT00000012502	XP_012259563|score:1876|PREDICTED: serine/threonine-protein kinase SMG1 [Athalia rosae]	Q96Q15|score:1452|RecName: Full=Serine/threonine-protein kinase SMG1; Short=SMG-1; Short=hSMG-1; AltName: Full=61E3.4; AltName: Full=Lambda/iota protein kinase C-interacting protein; Short=Lambda-interacting protein	PF00454: Phosphatidylinositol 3- and 4-kinase; 1759-2020, PF02260: FATC domain; 2852-2882,	708.421	-0.700324	1.1939e-11	7.42492e-10	522.849	-0.367982	0.000501612	0.00597538	437.931	0.0553911	0.559964	0.756401
EMLSAT00000012524	KOC65360|score:3097|Mediator of RNA polymerase II transcription subunit 12-like protein [Habropoda laboriosa]	Q8BQM9|score:2584|RecName: Full=Mediator of RNA polymerase II transcription subunit 12-like protein; AltName: Full=Mediator complex subunit 12-like protein	PF09497: Transcription mediator complex subunit Med12; 84-138, PF12145: Eukaryotic Mediator 12 subunit domain; 247-617, PF12145: Eukaryotic Mediator 12 subunit domain; 616-674	1966.68	-0.397308	8.63589e-08	1.84824e-06	1563.95	-0.257272	0.00313376	0.0224172	1441.02	-0.00800893	0.918811	0.966193
EMLSAT00000012562	XP_002431410|score:335|hypothetical protein Phum_PHUM527190 [Pediculus humanus corporis]	xx	xx	122.343	-0.395192	0.000951196	0.00460476	102.947	-0.490132	0.000373816	0.00489213	64.9639	-0.361091	0.0296184	0.109747
EMLSAT00000012605	XP_011558294|score:1993|PREDICTED: SCY1-like protein 2 [Plutella xylostella]	Q8CFE4|score:1804|RecName: Full=SCY1-like protein 2; AltName: Full=Coated vesicle-associated kinase of 104 kDa	PF00069: Protein kinase domain; 24-269	421.316	-0.284248	8.2467e-06	8.98347e-05	380.477	-0.262924	0.00167173	0.014407	376.727	0.0741452	0.350424	0.585873
EMLSAT00000012718	KDR16227|score:8439|Spectrin beta chain [Zootermopsis nevadensis]	Q00963|score:7629|RecName: Full=Spectrin beta chain	PF00307: Calponin homology (CH) domain; 54-155, PF00307: Calponin homology (CH) domain; 174-275, PF00435: Spectrin repeat; 1279-1379, PF00435: Spectrin repeat; 851-951, PF00435: Spectrin repeat; 1173-1269, PF00435: Spectrin repeat; 1385-1486, PF00435: Spectrin repeat; 957-1060, PF00435: Spectrin repeat; 303-410, PF00435: Spectrin repeat; 527-636, PF00435: Spectrin repeat; 1809-1911, PF00435: Spec…	8111.88	-0.168254	0.000445937	0.00247827	6732.6	-0.216405	0.000135381	0.00225588	7691.78	-0.0561797	0.425249	0.650198
EMLSAT00000012720	XP_013402049|score:266|PREDICTED: thyrotroph embryonic factor-like isoform X1 [Lingula anatina]	Q16534|score:189|RecName: Full=Hepatic leukemia factor	PF07716: Basic region leucine zipper; 368-418	538.603	-1.05243	0.000139501	0.000948895	376.755	-0.844939	0.0058575	0.0345237	954.114	-0.0813599	0.635133	0.811089
EMLSAT00000012723	ACO10340|score:487|Activating signal cointegrator 1 complex subunit 1 [Caligus rogercresseyi]	Q9D8Z1|score:345|RecName: Full=Activating signal cointegrator 1 complex subunit 1; AltName: Full=ASC-1 complex subunit p50; AltName: Full=Trip4 complex subunit p50	PF10469: AKAP7 2'5' RNA ligase-like domain; 3-203	314.437	-0.382074	0.000204201	0.00129181	276.044	-0.239823	0.00170356	0.0146032	278.925	0.11779	0.333581	0.568794
EMLSAT00000012804	XP_013781196|score:723|PREDICTED: sphingomyelin phosphodiesterase 4-like [Limulus polyphemus]	Q6PFJ7|score:626|RecName: Full=Sphingomyelin phosphodiesterase 4; AltName: Full=Neutral sphingomyelinase 3; Short=nSMase-3; Short=nSMase3; AltName: Full=Neutral sphingomyelinase III	PF14724: Mitochondrial-associated sphingomyelin phosphodiesterase; 69-656	458.486	-0.470534	4.42689e-07	7.57404e-06	409	-0.392344	5.65609e-05	0.00116223	260.751	-0.237757	0.0394032	0.135568
EMLSAT00000012824	XP_013781652|score:1060|PREDICTED: eukaryotic translation initiation factor 4 gamma 3-like, partial [Limulus polyphemus]	O43432|score:880|RecName: Full=Eukaryotic translation initiation factor 4 gamma 3; Short=eIF-4-gamma 3; Short=eIF-4G 3; Short=eIF4G 3; AltName: Full=eIF-4-gamma II; Short=eIF4GII	PF02854: MIF4G domain; 386-632	10523.9	-0.34304	2.23012e-07	4.15418e-06	8390.37	-0.27652	0.0091366	0.0476074	6742.8	-0.046785	0.360692	0.596026
EMLSAT00000012835	KDR21369|score:2736|Symplekin, partial [Zootermopsis nevadensis]	Q92797|score:2224|RecName: Full=Symplekin	PF06573: Churchill protein; 1-56, PF12295: Symplekin tight junction protein C terminal; 933-1104, PF11935: Domain of unknown function (DUF3453); 140-369	2407.7	-0.245568	0.00124305	0.00571764	2139.46	-0.198594	0.00363031	0.0246025	1262.71	-0.134805	0.0823186	0.229015
EMLSAT00000012836	ACO15670|score:1399|HD domain-containing protein 2 [Caligus clemensi]	Q1LUI2|score:357|RecName: Full=HD domain-containing protein 2	PF13023: HD domain; 317-465, PF11969: Scavenger mRNA decapping enzyme C-term binding; 1-73,	509.96	-0.303828	4.89526e-05	0.000395189	414.419	-0.323628	0.00884663	0.0466291	250.293	-0.123959	0.20839	0.424992
EMLSAT00000012841	xx	xx	xx	227.946	-0.636332	7.03657e-10	2.73867e-08	176.386	-0.360856	0.00400011	0.0262661	280.851	0.184189	0.117481	0.294431
EMLSAT00000012857	XP_004712922|score:602|PREDICTED: centromere/kinetochore protein zw10 homolog [Echinops telfairi]	Q4V8C2|score:496|RecName: Full=Centromere/kinetochore protein zw10 homolog	PF06248: Centromere/kinetochore Zw10; 299-483, PF06248: Centromere/kinetochore Zw10; 18-285,	430.035	-0.296822	7.83626e-05	0.000590054	363.44	-0.24159	0.00703687	0.0396103	256.521	-0.121578	0.229134	0.45076
EMLSAT00000012882	KZC05817|score:2269|CLIP-associating protein 1-A [Dufourea novaeangliae]	A1A5G0|score:1697|RecName: Full=CLIP-associating protein 1; AltName: Full=Cytoplasmic linker-associated protein 1	PF12348: CLASP N terminal; 406-621, PF12348: CLASP N terminal; 43-199,	1562.86	-0.264482	8.09178e-17	1.86492e-14	1274.83	-0.171479	0.005648	0.033676	1296.03	0.0481238	0.468467	0.684344
EMLSAT00000012916	xx	xx	xx	131.902	-0.522395	0.00126338	0.00579389	125.443	-0.617089	0.00499446	0.0309065	125.306	-0.19131	0.361844	0.596983
EMLSAT00000012930	XP_006639560|score:3137|PREDICTED: exportin-2 isoform X1 [Lepisosteus oculatus]	Q8AY73|score:3112|RecName: Full=Exportin-2; Short=Exp2; AltName: Full=Cellular apoptosis susceptibility protein; AltName: Full=Chromosome segregation 1-like protein; AltName: Full=Importin-alpha re-exporter	PF03810: Importin-beta N-terminal domain; 78-152, PF03378: CAS/CSE protein, C-terminus; 578-1010, PF08506: Cse1; 207-577	1359.88	-0.289135	1.6073e-05	0.000157173	1165.31	-0.208046	0.00367173	0.0247732	668.574	-0.138269	0.104648	0.2716
EMLSAT00000012975	XP_019548849|score:737|PREDICTED: peritrophin-44-like isoform X1 [Aedes albopictus]	xx	PF01607: Chitin binding Peritrophin-A domain; 94-145, PF01607: Chitin binding Peritrophin-A domain; 23-79, PF01607: Chitin binding Peritrophin-A domain; 168-217	8061.32	-0.716281	1.22002e-08	3.31948e-07	7060.9	-0.844032	1.23552e-06	6.05994e-05	6796.91	-0.260835	0.0136707	0.0625407
EMLSAT00000012981	KDR19089|score:1128|Prestin [Zootermopsis nevadensis]	P58743|score:858|RecName: Full=Prestin; AltName: Full=Solute carrier family 26 member 5	PF00916: Sulfate transporter family; 186-464, PF01740: STAS domain; 533-637, PF13792: Sulfate transporter N-terminal domain with GLY motif; 66-149	155.363	-0.598968	0.00312594	0.0121865	117.542	-0.659618	0.00241564	0.0188256	132.038	-0.0582659	0.79017	0.903534
EMLSAT00000013028	XP_017877643|score:2322|PREDICTED: dynamin-like 120 kDa protein, mitochondrial isoform X2 [Ceratina calcarata]	Q5F499|score:2140|RecName: Full=Dynamin-like 120 kDa protein, mitochondrial; AltName: Full=Optic atrophy protein 1 homolog; Contains: RecName: Full=Dynamin-like 120 kDa protein, form S1; Flags: Precursor	PF03966: Trm112p-like protein; 818-929, PF00350: Dynamin family; 170-348,	1772.49	-0.21077	0.0013353	0.00603889	1536.5	-0.223253	0.00154259	0.0136059	1150.19	-0.109801	0.126134	0.309403
EMLSAT00000013045	XP_018900014|score:1821|PREDICTED: disheveled-associated activator of morphogenesis 1 [Bemisia tabaci]	Q9Y4D1|score:1366|RecName: Full=Disheveled-associated activator of morphogenesis 1	PF02181: Formin Homology 2 Domain; 456-783, PF06371: Diaphanous GTPase-binding Domain; 60-172, PF06367: Diaphanous FH3 Domain; 190-270	917.755	-0.318555	0.000250994	0.00153655	755.421	-0.481106	0.00202804	0.0164948	1008.25	-0.317452	0.0243049	0.0946277
b) higher expressed in lice sampled from skin
EMLSAT	best NR blast hit	best Swissprot hit	Pfam-domain	baseMean 10dpi Exp1	log2FC 10dpi Exp1	pvalue 10dpi Exp1	padj 10dpi Exp1	baseMean 10dpi Exp2	log2FC 10dpi Exp2	pvalue 10dpi Exp2	padj 10dpi Exp2	baseMean 18dpi Exp2	log2FC 18dpi Exp2	pvalue 18dpi Exp2	padj 18dpi Exp2
EMLSAT00000000005	ACO10233|score:2046|Aspartate aminotransferase, mitochondrial precursor [Caligus rogercresseyi]	Q5REB0|score:1542|RecName: Full=Aspartate aminotransferase, mitochondrial; Short=mAspAT; AltName: Full=Fatty acid-binding protein; Short=FABP-1; AltName: Full=Glutamate oxaloacetate transaminase 2; AltName: Full=Kynurenine aminotransferase 4; AltName: Full=Kynurenine aminotransferase IV; AltName: Full=Kynurenine--oxoglutarate transaminase 4; AltName: Full=Kynurenine--oxoglutarate transaminase IV;…	PF00155: Aminotransferase class I and II; 55-419	3684.51	0.204031	1.27736e-06	1.8536e-05	3522.02	0.140605	0.00412953	0.0268968	4745.9	-0.0458251	0.360598	0.596026
EMLSAT00000000126	XP_015108615|score:379|PREDICTED: NEDD8 [Diachasma alloeum]	Q9VJ33|score:360|RecName: Full=NEDD8; AltName: Full=Neddylin; AltName: Full=Ubiquitin-like protein Nedd8; Flags: Precursor	PF00240: Ubiquitin family; 6-74	600.942	0.256535	0.00278121	0.0110254	522.563	0.253069	0.000336505	0.00452186	282.641	-0.0316081	0.768378	0.892255
EMLSAT00000000266	AOT99606|score:521|FNII1 [Lepeophtheirus salmonis]	P14780|score:216|RecName: Full=Matrix metalloproteinase-9; Short=MMP-9; AltName: Full=92 kDa gelatinase; AltName: Full=92 kDa type IV collagenase; AltName: Full=Gelatinase B; Short=GELB; Contains: RecName: Full=67 kDa matrix metalloproteinase-9; Contains: RecName: Full=82 kDa matrix metalloproteinase-9; Flags: Precursor	PF00040: Fibronectin type II domain; 103-144, PF00040: Fibronectin type II domain; 352-393, PF00040: Fibronectin type II domain; 288-318, PF00040: Fibronectin type II domain; 39-68, PF00040: Fibronectin type II domain; 167-198, PF00040: Fibronectin type II domain; 224-255	117.445	0.626254	0.000332306	0.00193363	102.535	0.801457	0.0016709	0.014407	2.11644	-0.388676	0.690195	0.847058
EMLSAT00000000446	ADD38324|score:445|Cytochrome b-c1 complex subunit 8 [Lepeophtheirus salmonis]	Q9CQ69|score:213|RecName: Full=Cytochrome b-c1 complex subunit 8; AltName: Full=Complex III subunit 8; AltName: Full=Complex III subunit VIII; AltName: Full=Ubiquinol-cytochrome c reductase complex 9.5 kDa protein; AltName: Full=Ubiquinol-cytochrome c reductase complex ubiquinone-binding protein QP-C	PF02939: UcrQ family; 5-79	2136.51	0.57122	1.38357e-10	6.505e-09	2154.41	0.318398	0.00425802	0.0275113	1954.75	-0.0832607	0.269398	0.498688
EMLSAT00000000487	xx	xx	xx	84.4326	0.811134	4.4586e-07	7.61721e-06	86.1914	0.729322	0.00140933	0.0127598	89.0065	-0.143083	0.481466	0.69486
EMLSAT00000000687	XP_013794430|score:260|PREDICTED: uncharacterized protein LOC106478433 [Limulus polyphemus]	xx	xx	35.4887	0.67344	0.00167456	0.00724697	35.0268	0.642253	0.0034552	0.0238253	9.20331	-0.0673526	0.885734	0.949858
EMLSAT00000000710	ABU41053|score:556|metalloproteinase [Lepeophtheirus salmonis]	P31579|score:320|RecName: Full=Low choriolytic enzyme; AltName: Full=Choriolysin L; AltName: Full=Hatching enzyme zinc-protease subunit LCE; Flags: Precursor	PF01400: Astacin (Peptidase family M12A); 34-160, PF01400: Astacin (Peptidase family M12A); 188-255,	487.963	0.721454	2.93704e-08	7.17712e-07	442.238	0.632722	0.00828649	0.0446205	3743.16	-0.0518788	0.760034	0.887578
EMLSAT00000000908	ACO13101|score:885|NADH dehydrogenase 1 beta subcomplex subunit 10 [Lepeophtheirus salmonis]	Q1HPL8|score:360|RecName: Full=NADH dehydrogenase [ubiquinone] 1 beta subcomplex subunit 10	PF10249: NADH-ubiquinone oxidoreductase subunit 10; 20-150	987.764	0.379968	1.44517e-16	3.14565e-14	924.674	0.296792	0.00239479	0.0187219	859.548	-0.0168248	0.847861	0.930489
EMLSAT00000000920	xx	xx	xx	910.174	0.444913	0.00015231	0.00102183	963.378	0.520489	0.000156604	0.00250589	867.265	-0.0554263	0.711845	0.859191
EMLSAT00000001118	JAT18432|score:152|hypothetical protein g.8534, partial [Graphocephala atropunctata]	Q8STF0|score:135|RecName: Full=Calmodulin; Short=CaM	PF13405: EF-hand domain; 62-91	118.548	0.350985	0.0156108	0.0446556	100.603	0.421697	0.00745712	0.0411908	31.044	-0.520692	0.0169976	0.0729428
EMLSAT00000001156	xx	xx	xx	488.39	0.525541	6.03338e-07	9.84949e-06	496.863	0.465918	0.00121117	0.0114872	289.371	-0.310261	0.0913081	0.247323
EMLSAT00000001410	XP_015910974|score:1948|PREDICTED: phospholipase D1-like isoform X2 [Parasteatoda tepidariorum]	Q13393|score:1031|RecName: Full=Phospholipase D1; Short=PLD 1; Short=hPLD1; AltName: Full=Choline phosphatase 1; AltName: Full=Phosphatidylcholine-hydrolyzing phospholipase D1	PF00787: PX domain; 77-220, PF00614: Phospholipase D Active site motif; 477-502, PF13091: PLD-like domain; 897-998	428.796	0.32575	5.79269e-06	6.70151e-05	436.139	0.459342	4.80048e-06	0.000184198	250.379	-0.00966996	0.921135	0.966693
EMLSAT00000001924	ACO11940|score:950|Clarin-3 [Lepeophtheirus salmonis] >gi|290462037|gb|ADD24066.1| Clarin-3 [Lepeophtheirus salmonis]	xx	PF13903: PMP-22/EMP/MP20/Claudin tight junction; 96-170	781.41	0.41121	5.02982e-06	5.96574e-05	736.011	0.290136	0.00344103	0.023742	471.461	-0.218735	0.073356	0.211012
EMLSAT00000002084	BAF63671|score:779|protein disulfide isomerase-2 [Haemaphysalis longicornis]	P54399|score:710|RecName: Full=Protein disulfide-isomerase; Short=PDI; Short=dPDI; Flags: Precursor	PF00085: Thioredoxin; 36-138, PF00085: Thioredoxin; 394-494, PF13848: Thioredoxin-like domain; 168-367	2373.48	0.530699	1.74926e-10	8.1268e-09	2149.72	0.728582	5.17185e-06	0.000194307	2040.62	-0.0131626	0.890954	0.952399
EMLSAT00000002095	ABU41053|score:545|metalloproteinase [Lepeophtheirus salmonis]	P31579|score:332|RecName: Full=Low choriolytic enzyme; AltName: Full=Choriolysin L; AltName: Full=Hatching enzyme zinc-protease subunit LCE; Flags: Precursor	PF01400: Astacin (Peptidase family M12A); 193-260, PF01400: Astacin (Peptidase family M12A); 39-165,	7032.65	0.655615	5.43204e-06	6.36573e-05	6638.13	0.773647	0.00202792	0.0164948	472.17	-0.076492	0.754058	0.88474
EMLSAT00000002376	ADD24237|score:889|Chromobox protein homolog 1 [Lepeophtheirus salmonis]	P23198|score:442|RecName: Full=Chromobox protein homolog 3; AltName: Full=Heterochromatin protein 1 homolog gamma; Short=HP1 gamma; AltName: Full=M32; AltName: Full=Modifier 2 protein	PF00385: Chromo (CHRromatin Organisation MOdifier) domain; 6-55, PF01393: Chromo shadow domain; 105-162,	922.843	0.612372	7.79792e-14	8.08877e-12	911.243	0.271916	0.00632856	0.0365928	341.485	-0.0178618	0.866064	0.939591
EMLSAT00000002538	KFM63271|score:1046|Actin, cytoplasmic, partial [Stegodyphus mimosarum]	Q2U7A3|score:333|RecName: Full=Actin	PF00022: Actin; 987-1341	136.527	0.339244	0.00793131	0.0257598	112.61	0.764702	0.000272418	0.00384143	69.1604	-0.049282	0.783285	0.899866
EMLSAT00000002631	ACO11847|score:1543|Valacyclovir hydrolase precursor [Lepeophtheirus salmonis] >gi|290462781|gb|ADD24438.1| Valacyclovir hydrolase [Lepeophtheirus salmonis]	Q8R164|score:662|RecName: Full=Valacyclovir hydrolase; Short=VACVase; Short=Valacyclovirase; AltName: Full=Biphenyl hydrolase-like protein; Flags: Precursor	PF12697: Alpha/beta hydrolase family; 57-279	306.902	0.2133	0.000605232	0.00315893	291.916	0.269695	0.00237955	0.0186415	300.741	-0.0434489	0.639085	0.813606
EMLSAT00000002670	xx	xx	PF00075: RNase H; 9-129	3856.48	0.813433	8.18571e-09	2.37568e-07	5130.48	0.614544	0.00208304	0.0167728	1819.28	-0.234699	0.31717	0.551512
EMLSAT00000002682	ACO11894|score:541|Cytochrome c [Lepeophtheirus salmonis] >gi|225713712|gb|ACO12702.1| Cytochrome c [Lepeophtheirus salmonis] >gi|290562151|gb|ADD38472.1| Cytochrome c [Lepeophtheirus salmonis]	P00020|score:443|RecName: Full=Cytochrome c	PF00034: Cytochrome c; 5-100	4135.61	0.459674	7.6773e-13	6.53906e-11	4215.52	0.289964	0.000135244	0.00225588	3702.82	-0.101156	0.217911	0.437633
EMLSAT00000002834	XP_014711566|score:2210|PREDICTED: LOW QUALITY PROTEIN: tubulin alpha-1D chain-like [Equus asinus]	Q9BQE3|score:2162|RecName: Full=Tubulin alpha-1C chain; AltName: Full=Alpha-tubulin 6; AltName: Full=Tubulin alpha-6 chain; Contains: RecName: Full=Detyrosinated tubulin alpha-1C chain	PF00091: Tubulin/FtsZ family, GTPase domain; 1-210, PF03953: Tubulin C-terminal domain; 248-377,	146.516	0.791525	9.00003e-07	1.39193e-05	131.524	0.765335	2.38737e-06	0.000100869	84.1509	-0.381266	0.0124187	0.0580129
EMLSAT00000002840	XP_002428841|score:1427|4.1 G protein, putative [Pediculus humanus corporis] >gi|212513577|gb|EEB16103.1| 4.1 G protein, putative [Pediculus humanus corporis]	Q9HCS5|score:915|RecName: Full=Band 4.1-like protein 4A; AltName: Full=Protein NBL4	PF08736: FERM adjacent (FA); 297-342, PF00373: FERM central domain; 97-205, PF09380: FERM C-terminal PH-like domain; 211-293, PF09379: FERM N-terminal domain; 17-94	70.7762	0.749799	0.00185766	0.0078969	70.3969	0.656506	0.00158889	0.0138948	92.1503	-0.263643	0.219057	0.439145
EMLSAT00000003149	ACO10844|score:1009|Programmed cell death protein 10 [Caligus rogercresseyi]	Q8AVR4|score:416|RecName: Full=Programmed cell death protein 10	PF06840: Protein of unknown function (DUF1241); 10-161	243.162	0.33605	1.94104e-05	0.000183548	236.543	0.231533	0.00390492	0.0258215	194.899	-0.0610706	0.587008	0.778033
EMLSAT00000003278	ACO11921|score:1041|Troponin I [Lepeophtheirus salmonis]	P05547|score:558|RecName: Full=Troponin I; Short=TnI	PF00992: Troponin; 39-167	2752.67	0.331536	3.554e-07	6.28176e-06	2656.29	0.207803	0.000326007	0.00440969	2515.52	-0.293158	0.0144346	0.0649091
EMLSAT00000003411	xx	xx	xx	121.439	0.713456	1.18017e-07	2.41248e-06	113.611	0.428958	0.00265242	0.0201223	244.726	-0.176829	0.341551	0.577758
EMLSAT00000003524	xx	A2VEC9|score:128|RecName: Full=SCO-spondin; Flags: Precursor	xx	33.2024	0.567675	0.0152445	0.0437675	25.12	0.81227	0.00425385	0.0275001	40.4045	-0.0668356	0.801517	0.908112
EMLSAT00000003568	ADD38070|score:1026|NADH dehydrogenase 1 beta subcomplex subunit 5, mitochondrial [Lepeophtheirus salmonis]	Q4R4E0|score:160|RecName: Full=NADH dehydrogenase [ubiquinone] 1 beta subcomplex subunit 5, mitochondrial; AltName: Full=Complex I-SGDH; Short=CI-SGDH; AltName: Full=NADH-ubiquinone oxidoreductase SGDH subunit; Flags: Precursor [Macaca fascicularis]	PF09781: NADH:ubiquinone oxidoreductase, NDUFB5/SGDH subunit; 56-181	1635.46	0.307533	3.71383e-12	2.71133e-10	1653.88	0.252606	0.00302407	0.0217845	1346.03	-0.0468332	0.673844	0.835356
EMLSAT00000003816	XP_015514451|score:1218|PREDICTED: somatostatin receptor type 2-like [Neodiprion lecontei]	P30874|score:661|RecName: Full=Somatostatin receptor type 2; Short=SS-2-R; Short=SS2-R; Short=SS2R; AltName: Full=SRIF-1	PF00001: 7 transmembrane receptor (rhodopsin family); 45-319	184.38	0.427142	0.0013295	0.0060169	174.988	0.466645	5.66212e-06	0.00020806	158.335	-0.0391921	0.844456	0.928676
EMLSAT00000003842	XP_018910121|score:556|PREDICTED: protein FAM188B2 isoform X5 [Bemisia tabaci]	Q0VA42|score:341|RecName: Full=Protein FAM188B	PF13898: Domain of unknown function (DUF4205); 200-265, PF13898: Domain of unknown function (DUF4205); 442-632, PF13898: Domain of unknown function (DUF4205); 317-421	24.5502	0.845692	4.76122e-06	5.68156e-05	28.7	0.850442	0.000773745	0.00824232	14.5028	-0.114611	0.73377	0.871835
EMLSAT00000003895	XP_014226297|score:194|PREDICTED: myosuppressin [Trichogramma pretiosum]	P85527|score:159|RecName: Full=Myosuppressin; Flags: Precursor	xx	59.1065	0.403963	0.0134614	0.039606	56.212	0.592449	0.00126967	0.0118865	25.7624	-0.446142	0.193085	0.405527
EMLSAT00000003967	ACO10512|score:546|Enhancer of rudimentary homolog [Caligus rogercresseyi] >gi|225711146|gb|ACO11419.1| Enhancer of rudimentary homolog [Caligus rogercresseyi] >gi|290562607|gb|ADD38699.1| Enhancer of rudimentary homolog [Lepeophtheirus salmonis]	Q93104|score:500|RecName: Full=Enhancer of rudimentary homolog	PF01133: Enhancer of rudimentary; 1-100	662.669	0.291191	0.000624993	0.00324764	699.042	0.212756	0.00390197	0.0258171	319.18	-0.0957964	0.399967	0.629707
EMLSAT00000004094	ADD38061|score:760|NADH dehydrogenase 1 beta subcomplex subunit 9 [Lepeophtheirus salmonis]	Q9CQJ8|score:224|RecName: Full=NADH dehydrogenase [ubiquinone] 1 beta subcomplex subunit 9; AltName: Full=Complex I-B22; Short=CI-B22; AltName: Full=NADH-ubiquinone oxidoreductase B22 subunit	PF13233: Complex1_LYR-like; 17-150	1060.18	0.393585	1.71085e-06	2.38827e-05	1109.17	0.295056	8.84745e-05	0.00162259	913.825	-0.0901712	0.319198	0.55371
EMLSAT00000004096	ACO12186|score:492|Small ubiquitin-related modifier precursor [Lepeophtheirus salmonis] >gi|290562585|gb|ADD38688.1| Small ubiquitin-related modifier [Lepeophtheirus salmonis]	P55853|score:342|RecName: Full=Small ubiquitin-related modifier; Short=SUMO; AltName: Full=Ubiquitin-like protein SMT3; Flags: Precursor	PF11976: Ubiquitin-2 like Rad60 SUMO-like; 11-80	2368.41	0.388634	4.54063e-09	1.42702e-07	2374.73	0.209668	0.00314787	0.0224754	749.16	-0.107862	0.445554	0.667838
EMLSAT00000004138	xx	xx	xx	39.5514	0.736323	9.70872e-06	0.000102346	39.5238	0.825662	4.69423e-06	0.000181355	11.8637	-0.758088	0.0481361	0.156123
EMLSAT00000004354	xx	xx	xx	272.801	0.461404	0.000113002	0.000801582	294.365	0.587077	1.37357e-08	1.29127e-06	186.323	-0.0125185	0.915248	0.965526
EMLSAT00000004495	ACO14979|score:774|DNA replication complex GINS protein PSF3 [Caligus clemensi]	Q9BRX5|score:296|RecName: Full=DNA replication complex GINS protein PSF3; AltName: Full=GINS complex subunit 3	xx	183.685	0.663791	1.20688e-05	0.000122501	198.287	0.491905	0.00176112	0.0149141	65.7487	-0.174698	0.261334	0.488747
EMLSAT00000004708	xx	xx	xx	201.858	0.283359	0.00288384	0.0113824	189.467	0.420796	0.000330694	0.00445706	125.676	-0.00925917	0.941938	0.974723
EMLSAT00000004719	ACO12288|score:1272|Tropomyosin-2 [Lepeophtheirus salmonis] >gi|290562716|gb|ADD38753.1| Tropomyosin-2 [Lepeophtheirus salmonis]	Q1HPQ0|score:609|RecName: Full=Tropomyosin-2	PF12718: Tropomyosin like; 1-146, PF00261: Tropomyosin; 160-253,	3690.9	0.421545	8.28476e-08	1.79006e-06	3527.58	0.29323	2.3946e-05	0.000635175	3858.76	-0.205198	0.051903	0.16577
EMLSAT00000004724	xx	xx	xx	69.5849	0.435165	0.00270682	0.0107887	64.1008	0.458059	0.00396475	0.0260673	66.6914	-0.0711173	0.756649	0.885992
EMLSAT00000004892	ACO14812|score:843|Adenylate kinase isoenzyme 1 [Caligus clemensi]	Q9R0Y5|score:440|RecName: Full=Adenylate kinase isoenzyme 1; Short=AK 1; AltName: Full=ATP-AMP transphosphorylase 1; AltName: Full=ATP:AMP phosphotransferase; AltName: Full=Adenylate monophosphate kinase; AltName: Full=Myokinase	PF00406: Adenylate kinase; 16-166	136.301	0.548334	5.16402e-09	1.58895e-07	132.052	0.632132	3.19115e-08	2.66176e-06	1540.54	-0.213048	0.0216233	0.0863804
EMLSAT00000004926	ACO12077|score:1800|Fructose-1,6-bisphosphatase 1 [Lepeophtheirus salmonis]	Q3SZB7|score:1061|RecName: Full=Fructose-1,6-bisphosphatase 1; Short=FBPase 1; AltName: Full=D-fructose-1,6-bisphosphate 1-phosphohydrolase 1; AltName: Full=Liver FBPase	PF00316: Fructose-1-6-bisphosphatase; 19-339	3321.38	0.262205	1.95867e-06	2.66153e-05	3218.35	0.269702	0.00355297	0.0242428	1955.27	-0.00655134	0.942808	0.975024
EMLSAT00000004938	JAV32471|score:465|putative dynein light chain type 1, partial [Culex tarsalis]	Q24117|score:454|RecName: Full=Dynein light chain 1, cytoplasmic; AltName: Full=8 kDa dynein light chain; AltName: Full=Cut up protein	PF01221: Dynein light chain type 1; 1-88	1763.7	0.648836	1.86741e-11	1.10856e-09	1906.99	0.398948	3.2552e-05	0.000786337	1076.67	-9.61759e-05	0.99925	0.999568
EMLSAT00000005017	xx	xx	xx	114.766	0.666257	6.19966e-07	1.00789e-05	88.452	0.539441	0.00176364	0.0149143	152.776	-0.337575	0.0648078	0.19375
EMLSAT00000005040	ACO11823|score:1361|Actin, muscle [Lepeophtheirus salmonis]	P07836|score:1324|RecName: Full=Actin, muscle-type A1; Flags: Precursor	PF00022: Actin; 1-257	7220.21	0.450102	4.59243e-10	1.89402e-08	7132.33	0.490255	2.1503e-10	3.46537e-08	10314.7	-0.133827	0.196569	0.409672
EMLSAT00000005357	XP_005089483|score:867|PREDICTED: peroxiredoxin-2-like [Aplysia californica]	P20108|score:781|RecName: Full=Thioredoxin-dependent peroxide reductase, mitochondrial; AltName: Full=Antioxidant protein 1; Short=AOP-1; AltName: Full=PRX III; AltName: Full=Perioredoxin-3; AltName: Full=Protein MER5; Flags: Precursor	PF10417: C-terminal domain of 1-Cys peroxiredoxin; 187-220, PF00578: AhpC/TSA family; 35-166,	1860.85	0.292382	8.51998e-06	9.21287e-05	1884.19	0.183608	0.00546346	0.0329238	1510.31	-0.0377961	0.718144	0.862868
EMLSAT00000005508	ACO12232|score:896|Myophilin [Lepeophtheirus salmonis] >gi|290463037|gb|ADD24566.1| Myophilin [Lepeophtheirus salmonis]	Q24799|score:434|RecName: Full=Myophilin	PF00402: Calponin family repeat; 146-169, PF00307: Calponin homology (CH) domain; 9-109,	2011.51	0.665033	3.04341e-08	7.37573e-07	1923.02	0.437274	0.000540692	0.00634048	1727.96	-0.209815	0.0153271	0.0677125
EMLSAT00000005509	ADD24241|score:471|Mediator of RNA polymerase II transcription subunit 9 [Lepeophtheirus salmonis]	Q91W67|score:202|RecName: Full=Ubiquitin-like protein 7	PF07544: RNA polymerase II transcription mediator complex subunit 9; 41-93	912.522	0.263953	4.00729e-06	4.89115e-05	934.28	0.195347	0.000210473	0.00315041	537.743	-0.0318515	0.65509	0.82431
EMLSAT00000005735	xx	xx	xx	72.4197	0.399137	0.00440647	0.0159956	74.851	0.599398	0.00186923	0.0155278	102.006	-0.0136264	0.943947	0.975588
EMLSAT00000005917	xx	xx	xx	82.9949	0.901215	0.00118477	0.00549343	66.2081	0.733205	0.00239426	0.0187219	47.1631	-0.289725	0.248487	0.473702
EMLSAT00000005948	xx	xx	xx	925.986	0.370267	3.03472e-09	1.00237e-07	949.01	0.298632	0.00280671	0.0207803	812.674	-0.0417746	0.639933	0.813835
EMLSAT00000005994	ACO14577|score:1029|DnaJ homolog subfamily C member 8 [Caligus clemensi]	Q642C0|score:486|RecName: Full=DnaJ homolog subfamily C member 8 >gi|62900355|sp|Q6NZB0.2|DNJC8_MOUSE RecName: Full=DnaJ homolog subfamily C member 8	PF00226: DnaJ domain; 48-110	156.219	0.274895	0.0134702	0.0396217	151.721	0.292019	0.00333214	0.0232939	100.56	-0.034125	0.82957	0.921291
EMLSAT00000006172	ACO12626|score:1090|ATP synthase subunit O, mitochondrial precursor [Lepeophtheirus salmonis] >gi|290562990|gb|ADD38889.1| ATP synthase subunit O, mitochondrial [Lepeophtheirus salmonis]	Q24439|score:532|RecName: Full=ATP synthase subunit O, mitochondrial; AltName: Full=Oligomycin sensitivity conferral protein; Short=OSCP; Flags: Precursor	PF00213: ATP synthase delta (OSCP) subunit; 35-203	4095.68	0.203933	2.67085e-06	3.44601e-05	3904.43	0.198095	0.00733396	0.0406957	3709.41	-0.0543962	0.478581	0.692696
EMLSAT00000006246	XP_014279329|score:315|PREDICTED: ribonuclease ZC3H12A-like [Halyomorpha halys] >gi|939663495|ref|XP_014279330.1| PREDICTED: ribonuclease ZC3H12A-like [Halyomorpha halys] >gi|939663498|ref|XP_014279331.1| PREDICTED: ribonuclease ZC3H12A-like [Halyomorpha halys]	A6QQJ8|score:300|RecName: Full=Ribonuclease ZC3H12A; AltName: Full=Zinc finger CCCH domain-containing protein 12A	PF11977: Zc3h12a-like Ribonuclease NYN domain; 205-355	880.824	0.263123	2.49661e-06	3.2642e-05	951.145	0.21677	0.00227303	0.0179944	713.396	-0.0762216	0.401588	0.631073
EMLSAT00000006765	ACO10331|score:558|FUN14 domain-containing protein 1 [Caligus rogercresseyi] >gi|225710526|gb|ACO11109.1| FUN14 domain-containing protein 1 [Caligus rogercresseyi]	Q6DFJ3|score:232|RecName: Full=FUN14 domain-containing protein 1B	PF04930: FUN14 family; 55-153	611.802	0.37261	5.2089e-06	6.12254e-05	581.313	0.271508	0.0025838	0.0197479	586.598	-0.0358921	0.687441	0.845625
EMLSAT00000007183	xx	xx	xx	192.827	0.517276	0.000138801	0.000945573	186.663	0.494402	4.71617e-07	2.64692e-05	520.801	-0.0423183	0.734249	0.871835
EMLSAT00000007323	XP_018010335|score:1236|PREDICTED: matrix metalloproteinase-14-like isoform X1 [Hyalella azteca]	P50281|score:653|RecName: Full=Matrix metalloproteinase-14; Short=MMP-14; AltName: Full=MMP-X1; AltName: Full=Membrane-type matrix metalloproteinase 1; Short=MT-MMP 1; Short=MTMMP1; AltName: Full=Membrane-type-1 matrix metalloproteinase; Short=MT1-MMP; Short=MT1MMP; Flags: Precursor	PF00413: Matrixin; 33-188, PF00045: Hemopexin; 286-329, PF00045: Hemopexin; 239-282, PF00045: Hemopexin; 332-376, PF00045: Hemopexin; 381-427,	96.0002	0.649668	3.85953e-06	4.73538e-05	100.72	0.805911	0.00139014	0.0126266	101.071	-0.106006	0.47942	0.693169
EMLSAT00000007423	xx	xx	xx	73.8351	0.647818	6.71265e-09	1.98742e-07	75.0412	0.806506	0.000154283	0.00247226	79.3127	-0.128518	0.426973	0.651022
EMLSAT00000007434	ACO12855|score:440|Cytochrome c oxidase subunit 5A, mitochondrial precursor [Lepeophtheirus salmonis] >gi|290561831|gb|ADD38313.1| Cytochrome c oxidase subunit 5A, mitochondrial [Lepeophtheirus salmonis]	B0VYY2|score:155|RecName: Full=Cytochrome c oxidase subunit 5A, mitochondrial; AltName: Full=Cytochrome c oxidase polypeptide Va; Flags: Precursor	PF02284: Cytochrome c oxidase subunit Va; 36-90	2831.47	0.451031	2.96248e-05	0.000260636	2831.57	0.353482	0.00840082	0.0450081	2043.17	-0.0797811	0.494916	0.705594
EMLSAT00000007450	xx	xx	xx	761.564	0.549203	1.04248e-14	1.31756e-12	813.435	0.319582	0.00166483	0.0143987	668.224	-0.0397409	0.746331	0.880247
EMLSAT00000007579	ACO12220|score:486|Charged multivesicular body protein 1a [Lepeophtheirus salmonis] >gi|290462995|gb|ADD24545.1| Charged multivesicular body protein 1a [Lepeophtheirus salmonis] >gi|290561146|gb|ADD37975.1| Charged multivesicular body protein 1a [Lepeophtheirus salmonis]	Q921W0|score:286|RecName: Full=Charged multivesicular body protein 1a; AltName: Full=Chromatin-modifying protein 1a; Short=CHMP1a	PF03357: Snf7; 14-94	1245.87	0.545375	2.53349e-05	0.000229597	1304.09	0.359052	0.00451612	0.028686	913.624	-0.0680396	0.422235	0.648249
EMLSAT00000007718	ADD38425|score:537|Fatty acid-binding protein [Lepeophtheirus salmonis]	xx	xx	171.19	0.420838	2.27291e-06	3.00359e-05	180.538	0.438697	2.40594e-05	0.000635631	126.225	-0.0100451	0.933118	0.971662
EMLSAT00000007719	xx	xx	xx	42.0657	0.410478	0.0158211	0.0451104	40.9867	0.588789	0.000839273	0.00877464	15.1957	-0.00872621	0.979506	0.990704
EMLSAT00000007912	XP_013786065|score:1929|PREDICTED: ATP-binding cassette sub-family G member 8-like [Limulus polyphemus]	Q9H221|score:432|RecName: Full=ATP-binding cassette sub-family G member 8; AltName: Full=Sterolin-2	PF00005: ABC transporter; 417-521, PF01061: ABC-2 type transporter; 681-882,	93.3755	0.69904	0.00307322	0.0120049	71.6285	0.974261	0.00514751	0.0315936	41.6661	-0.457985	0.0338227	0.121285
EMLSAT00000008541	ACO12827|score:236|Transcription factor BTF3 homolog 4 [Lepeophtheirus salmonis]	Q5ZJG3|score:196|RecName: Full=Transcription factor BTF3 homolog 4; AltName: Full=Basic transcription factor 3-like 4	xx	1948.91	0.472005	0.000921883	0.0044906	1946.9	0.293485	0.00592997	0.0348235	928.006	-0.123051	0.357351	0.59263
EMLSAT00000008989	KZS17738|score:563|putative Growth arrest-specific protein 1 [Daphnia magna]	Q01721|score:170|RecName: Full=Growth arrest-specific protein 1; Short=GAS-1; Flags: Precursor	PF02351: GDNF/GAS1 domain; 191-264	116.383	0.41759	0.00221381	0.00917037	119.636	0.42353	0.000201205	0.00303854	59.8409	-0.0694849	0.761758	0.88782
EMLSAT00000008994	XP_001651224|score:147|AAEL005661-PA [Aedes aegypti] >gi|108878638|gb|EAT42863.1| AAEL005661-PA [Aedes aegypti]	xx	xx	17.5622	0.666866	0.0150781	0.0433639	14.4804	0.990626	0.00133939	0.012361	14.6218	-0.24653	0.477018	0.690805
EMLSAT00000009055	ACO12343|score:565|ATP synthase subunit f, mitochondrial [Lepeophtheirus salmonis] >gi|290462215|gb|ADD24155.1| ATP synthase subunit f, mitochondrial [Lepeophtheirus salmonis] >gi|290561130|gb|ADD37967.1| ATP synthase subunit f, mitochondrial [Lepeophtheirus salmonis]	Q9W141|score:321|RecName: Full=Putative ATP synthase subunit f, mitochondrial	PF10206: Mitochondrial F1F0-ATP synthase, subunit f; 4-104	4140.82	0.339	1.94542e-11	1.13763e-09	4311.2	0.243494	0.000567354	0.00660207	3765.8	-0.0198871	0.852091	0.932948
EMLSAT00000009323	KFM63650|score:446|Serine/threonine-protein phosphatase 5, partial [Stegodyphus mimosarum]	P53041|score:390|RecName: Full=Serine/threonine-protein phosphatase 5; Short=PP5; AltName: Full=Protein phosphatase T; Short=PP-T; Short=PPT	PF00149: Calcineurin-like phosphoesterase; 139-264	62.2854	0.505928	0.0163615	0.0463852	51.9253	0.635214	0.000495378	0.00591361	14.844	-0.123431	0.705801	0.855726
EMLSAT00000009440	ACO12195|score:1067|Dual specificity protein phosphatase 3 [Lepeophtheirus salmonis]	Q4RQD3|score:285|RecName: Full=Dual specificity phosphatase DUPD1	PF00782: Dual specificity phosphatase, catalytic domain; 60-189	346.213	0.292474	6.03024e-05	0.000469958	346.86	0.297614	0.000302626	0.00415319	2322.59	-0.0388749	0.574231	0.768559
EMLSAT00000009501	KNC28266|score:238|hypothetical protein FF38_13141 [Lucilia cuprina]	Q0P451|score:189|RecName: Full=Cytochrome c oxidase assembly factor 5	PF10203: Cytochrome c oxidase assembly protein PET191; 14-78	451.3	0.398733	1.01166e-06	1.53234e-05	473.727	0.281986	0.00110781	0.0107549	246.593	-0.0808281	0.461682	0.680308
EMLSAT00000009511	ADD38895|score:1124|Ras-related protein Rab-8A [Lepeophtheirus salmonis]	P61007|score:898|RecName: Full=Ras-related protein Rab-8A; AltName: Full=Oncogene c-mel; Flags: Precursor >gi|46810392|sp|P61006.1|RAB8A_HUMAN RecName: Full=Ras-related protein Rab-8A; AltName: Full=Oncogene c-mel; Flags: Precursor >gi|75076100|sp|Q4R5P1.1|RAB8A_MACFA RecName: Full=Ras-related protein Rab-8A; Flags: Precursor	PF00071: Ras family; 51-211, PF00265: Thymidine kinase; 277-441,	2679.6	0.328503	1.21152e-10	5.76525e-09	2616.34	0.206052	0.00323066	0.0228639	1688.49	-0.0481813	0.362923	0.597716
EMLSAT00000009516	JAS61733|score:952|hypothetical protein g.15476 [Cuerna arida]	Q9Z1Z3|score:825|RecName: Full=Epsin-2; AltName: Full=EPS-15-interacting protein 2	PF01417: ENTH domain; 5-122, PF02809: Ubiquitin interaction motif; 186-202,	1500.6	0.254406	0.000159894	0.00106421	1400.15	0.198937	0.00443941	0.0283263	1298.2	-0.218752	0.0133444	0.0613652
EMLSAT00000009555	xx	xx	xx	363.495	0.307009	5.45615e-08	1.21692e-06	335.456	0.327754	0.000607025	0.00692934	675.503	-0.117807	0.20424	0.419757
EMLSAT00000009569	ADD38068|score:639|Thioredoxin domain-containing protein 17 [Lepeophtheirus salmonis]	Q5REA8|score:204|RecName: Full=Thioredoxin domain-containing protein 17; AltName: Full=Thioredoxin-like protein 5	PF06110: Eukaryotic protein of unknown function (DUF953); 5-122	880.081	0.226526	0.000319441	0.00187548	820.631	0.219392	0.00764816	0.041903	393.294	-0.0476138	0.619646	0.801286
EMLSAT00000009888	ADD38213|score:1068|Coiled-coil domain-containing protein 43 [Lepeophtheirus salmonis]	Q6PFL6|score:189|RecName: Full=Coiled-coil domain-containing protein 43	xx	465.178	0.38251	8.37249e-05	0.000626019	442.947	0.237361	0.00273374	0.0204099	267.194	-0.0523696	0.702398	0.853851
EMLSAT00000010235	ACO12978|score:1457|WD repeat and SOCS box-containing protein 1 [Lepeophtheirus salmonis]	Q60HE3|score:724|RecName: Full=NADH dehydrogenase [ubiquinone] iron-sulfur protein 8, mitochondrial; AltName: Full=Complex I-23kD; Short=CI-23kD; AltName: Full=NADH-ubiquinone oxidoreductase 23 kDa subunit; Flags: Precursor	PF12838: 4Fe-4S dicluster domain; 103-157, PF07525: SOCS box; 424-461, PF00400: WD domain, G-beta repeat; 280-316, PF00400: WD domain, G-beta repeat; 188-228, PF00400: WD domain, G-beta repeat; 247-267,	1980.71	0.306604	0.000214952	0.00134677	1892.13	0.179349	0.00964885	0.0497169	1486.2	-0.0291289	0.620067	0.80146
EMLSAT00000010467	XP_008557870|score:343|PREDICTED: divalent-cation tolerance protein CutA [Microplitis demolitor]	P93009|score:306|RecName: Full=Protein CutA, chloroplastic; AltName: Full=Copper-binding protein CutA; Short=AtCUTA; Flags: Precursor	PF03091: CutA1 divalent ion tolerance protein; 10-106	216.597	0.375139	0.000254744	0.00155304	235.418	0.417506	0.000916133	0.00935285	115.366	-0.032107	0.810677	0.912914
EMLSAT00000010638	JAN70485|score:297|hypothetical protein [Daphnia magna]	Q921U8|score:264|RecName: Full=Smoothelin	PF00307: Calponin homology (CH) domain; 87-191	1732.14	0.47383	4.10193e-09	1.32456e-07	1619.22	0.217758	0.00112025	0.0108291	5939.61	-0.137239	0.117077	0.293804
EMLSAT00000010693	xx	xx	xx	461.441	0.191354	0.00345803	0.013201	462.23	0.253276	0.00294288	0.0214047	304.957	-0.00235664	0.978766	0.990304
EMLSAT00000010701	AGN29630|score:913|glyceraldehyde 3-phosphate dehydrogenase [Acartia pacifica]	O16027|score:903|RecName: Full=Glyceraldehyde-3-phosphate dehydrogenase 1; Short=GAPDH-1	PF02800: Glyceraldehyde 3-phosphate dehydrogenase, C-terminal domain; 513-604, PF00300: Histidine phosphatase superfamily (branch 1); 155-309, PF00044: Glyceraldehyde 3-phosphate dehydrogenase, NAD binding domain; 358-508	99.501	0.613778	0.000110166	0.000783362	89.0372	0.792513	0.000110826	0.00192937	539.636	-0.444043	0.0377893	0.131582
EMLSAT00000010765	XP_004566206|score:1410|PREDICTED: probable D-lactate dehydrogenase, mitochondrial [Maylandia zebra]	Q7TNG8|score:1307|RecName: Full=Probable D-lactate dehydrogenase, mitochondrial; Short=DLD; Short=Lactate dehydrogenase D; Flags: Precursor	PF02913: FAD linked oxidases, C-terminal domain; 254-492, PF01565: FAD binding domain; 73-210,	813.209	0.311692	3.78477e-05	0.000321728	805.238	0.260896	0.000420464	0.00528203	1040.46	-0.205495	0.0159614	0.0697728
EMLSAT00000010828	ADD38690|score:797|NADH dehydrogenase 1 alpha subcomplex subunit 13 [Lepeophtheirus salmonis]	Q95KV7|score:227|RecName: Full=NADH dehydrogenase [ubiquinone] 1 alpha subcomplex subunit 13; AltName: Full=Cell death regulatory protein GRIM-19; AltName: Full=Complex I-B16.6; Short=CI-B16.6; AltName: Full=Gene associated with retinoic-interferon-induced mortality 19 protein; Short=GRIM-19; AltName: Full=NADH-ubiquinone oxidoreductase B16.6 subunit	PF06212: GRIM-19 protein; 3-131	1932.1	0.502773	5.10418e-16	9.37415e-14	1959.41	0.333944	0.00135039	0.0124025	1682.53	-0.0440947	0.633612	0.810226
EMLSAT00000010953	ABU41053|score:457|metalloproteinase [Lepeophtheirus salmonis]	Q18439|score:288|RecName: Full=Zinc metalloproteinase nas-8; AltName: Full=Nematode astacin 8; Flags: Precursor	PF01400: Astacin (Peptidase family M12A); 31-158	988.236	0.375487	0.0124298	0.0371187	751.053	0.419657	0.00613001	0.0357378	287.564	-0.285387	0.282088	0.514478
EMLSAT00000010975	ADD24259|score:1291|F-box/SPRY domain-containing protein 1 [Lepeophtheirus salmonis] >gi|290562149|gb|ADD38471.1| F-box/SPRY domain-containing protein 1 [Lepeophtheirus salmonis]	B3MDR0|score:960|RecName: Full=F-box/SPRY domain-containing protein 1	PF00622: SPRY domain; 114-238	327.128	0.312197	0.00017529	0.00113958	307.292	0.259011	0.0053161	0.0322945	149.488	-0.131152	0.306513	0.540697
EMLSAT00000011013	ALS04665|score:126|ubiquinol-cytochrome C reductase [Pseudodiaptomus poplesia] >gi|961376416|gb|ALS04952.1| ubiquinol-cytochrome C reductase [Pseudodiaptomus poplesia]	xx	PF08997: Ubiquinol-cytochrome C reductase complex, 6.4kD protein; 3-54	1461.51	0.518473	1.60707e-08	4.23532e-07	1569.33	0.396274	0.00323423	0.0228748	1201.5	-0.110737	0.337185	0.573324
EMLSAT00000011031	ACO11617|score:564|Transmembrane protein 66 precursor [Caligus rogercresseyi]	Q0IHF9|score:206|RecName: Full=Store-operated calcium entry-associated regulatory factor; Short=SARAF; Short=SOCE-associated regulatory factor; AltName: Full=Transmembrane protein 66; Flags: Precursor	PF06682: Protein of unknown function (DUF1183); 64-263, PF06682: Protein of unknown function (DUF1183); 10-61,	501.15	0.368958	0.00234584	0.00962175	460.868	0.233534	0.0047233	0.0296184	294.727	-0.031256	0.754117	0.88474
EMLSAT00000011266	XP_009569939|score:237|PREDICTED: nuclear factor NF-kappa-B p105 subunit [Cuculus canorus]	Q04861|score:197|RecName: Full=Nuclear factor NF-kappa-B p105 subunit; AltName: Full=Nuclear factor of kappa light polypeptide gene enhancer in B-cells 1; Contains: RecName: Full=Nuclear factor NF-kappa-B p50 subunit	PF00023: Ankyrin repeat; 430-459, PF12796: Ankyrin repeats (3 copies); 358-420,	471.658	0.419357	0.00156555	0.00686112	483.748	0.492116	0.000597874	0.00687524	505.781	-0.134471	0.172823	0.379428
EMLSAT00000011445	xx	xx	xx	1343.79	0.1874	0.000720271	0.00366179	1270.64	0.215722	0.00596324	0.0349366	1321.1	-0.0652365	0.367171	0.601454
EMLSAT00000011476	ADD38266|score:915|Enhancer of split mgamma protein [Lepeophtheirus salmonis]	Q01069|score:395|RecName: Full=Enhancer of split mbeta protein; Short=E(spl)mbeta; AltName: Full=HLH-mbeta; AltName: Full=Split locus enhancer protein mA	PF00010: Helix-loop-helix DNA-binding domain; 17-74, PF07527: Hairy Orange; 87-128,	917.476	0.308298	0.00177492	0.00761776	962.465	0.361878	0.00107781	0.010518	469.051	-0.0450202	0.802285	0.908624
EMLSAT00000011512	ACO15309|score:413|NADH dehydrogenase 1 alpha subcomplex subunit 2 [Caligus clemensi]	Q02370|score:241|RecName: Full=NADH dehydrogenase [ubiquinone] 1 alpha subcomplex subunit 2; AltName: Full=Complex I-B8; Short=CI-B8; AltName: Full=NADH-ubiquinone oxidoreductase B8 subunit	PF05047: Mitochondrial ribosomal protein L51 / S25 / CI-B8 domain; 26-76	698.83	0.441644	3.09119e-07	5.53027e-06	751.304	0.346583	0.000238513	0.00345399	512.097	-0.080939	0.490687	0.702351
EMLSAT00000011577	ACO10473|score:722|Zinc finger matrin-type protein 2 [Caligus rogercresseyi]	Q96NC0|score:446|RecName: Full=Zinc finger matrin-type protein 2 >gi|52783533|sp|Q9CPW7.1|ZMAT2_MOUSE RecName: Full=Zinc finger matrin-type protein 2	xx	276.313	0.258926	0.00833398	0.026801	274.106	0.243453	0.00791069	0.043049	140.001	-0.0362124	0.846519	0.929818
EMLSAT00000011749	ACO12093|score:426|PDZ and LIM domain protein 1 [Lepeophtheirus salmonis]	xx	PF00595: PDZ domain (Also known as DHR or GLGF); 8-80	651.522	0.292299	1.37717e-07	2.73897e-06	592.889	0.254222	0.00199976	0.0163355	591.994	-0.114944	0.219914	0.440095
EMLSAT00000011913	xx	xx	xx	193.083	0.253223	0.00113659	0.00531403	179.726	0.352463	0.00333272	0.0232939	128.804	-0.0688839	0.548092	0.746789
EMLSAT00000012082	ADD38146|score:2217|Isocitrate dehydrogenase cytoplasmic [Lepeophtheirus salmonis]	Q9Z2K9|score:1711|RecName: Full=Isocitrate dehydrogenase [NADP] cytoplasmic; Short=IDH; AltName: Full=Cytosolic NADP-isocitrate dehydrogenase; AltName: Full=IDP; AltName: Full=NADP(+)-specific ICDH; AltName: Full=Oxalosuccinate decarboxylase	PF00040: Fibronectin type II domain; 1305-1333, PF00040: Fibronectin type II domain; 1077-1109, PF00040: Fibronectin type II domain; 1498-1539, PF00040: Fibronectin type II domain; 1434-1475, PF00040: Fibronectin type II domain; 1178-1208, PF00040: Fibronectin type II domain; 1013-1054, PF00040: Fibronectin type II domain; 956-984, PF00040: Fibronectin type II domain; 1555-1596, PF00040: Fibronec…	3290.72	0.196883	0.00325657	0.0125872	3027.67	0.215105	0.0028026	0.0207728	20708.1	-0.141827	0.284836	0.517192
EMLSAT00000012155	ADD38199|score:651|Cytochrome b-c1 complex subunit 7 [Lepeophtheirus salmonis]	Q5RC24|score:238|RecName: Full=Cytochrome b-c1 complex subunit 7; AltName: Full=Complex III subunit 7; AltName: Full=Complex III subunit VII; AltName: Full=Ubiquinol-cytochrome c reductase complex 14 kDa protein	PF02271: Ubiquinol-cytochrome C reductase complex 14kD subunit; 22-118	2119.81	0.316872	3.78025e-07	6.6318e-06	2086.38	0.198446	0.00598385	0.0349942	2052.91	-0.0585728	0.48568	0.69824
EMLSAT00000012161	xx	xx	xx	91.5767	0.556295	7.9684e-05	0.000599236	80.8685	0.581063	0.0052557	0.0320484	120.816	-0.337664	0.0757354	0.215602
EMLSAT00000012245	xx	xx	xx	100.247	0.570654	9.49291e-06	0.000100341	100.13	0.370101	0.00130165	0.0121055	849.596	-0.0523535	0.640017	0.813835
EMLSAT00000012276	ACO12695|score:351|MGR2 homolog [Lepeophtheirus salmonis] >gi|290462965|gb|ADD24530.1| Reactive oxygen species modulator 1 [Lepeophtheirus salmonis] >gi|290562053|gb|ADD38423.1| Reactive oxygen species modulator 1 [Lepeophtheirus salmonis]	A4QNF3|score:226|RecName: Full=Reactive oxygen species modulator 1; Short=ROS modulator 1; AltName: Full=Protein MGR2 homolog	PF10247: Reactive mitochondrial oxygen species modulator 1; 8-73	697.563	0.4818	0.000386673	0.00219776	682.88	0.302277	0.00395138	0.0260125	344.463	-0.109289	0.414604	0.641688
EMLSAT00000012358	xx	xx	xx	90.4751	0.36533	0.00832538	0.026788	92.7762	0.686581	0.000261	0.00370823	139.972	-0.0430653	0.788604	0.902731
EMLSAT00000012473	ACO13064|score:1787|Polymerase delta-interacting protein 2 [Lepeophtheirus salmonis]	Q9Y2S7|score:1114|RecName: Full=Polymerase delta-interacting protein 2; AltName: Full=38 kDa DNA polymerase delta interaction protein; Short=p38	PF04379: Protein of unknown function (DUF525); 229-314, PF08755: Hemimethylated DNA-binding protein YccV like; 49-123,	780.97	0.216583	0.000182301	0.00117799	770.678	0.342928	1.34804e-07	9.27269e-06	394.362	-0.0161628	0.838231	0.925458
EMLSAT00000012816	ADD24048|score:1369|Tropomyosin [Lepeophtheirus salmonis]	A1KYZ2|score:1137|RecName: Full=Tropomyosin; AltName: Full=Tropomyosin, fast isoform; Short=Tm-Penm-fast	PF00261: Tropomyosin; 48-284	1959.36	0.392679	9.11483e-08	1.9269e-06	1825.88	0.390209	0.00106673	0.010446	2515.77	-0.0596317	0.492578	0.704007
EMLSAT00000012849	XP_018912811|score:1415|PREDICTED: delta-1-pyrroline-5-carboxylate dehydrogenase, mitochondrial [Bemisia tabaci]	Q7SY23|score:1236|RecName: Full=Delta-1-pyrroline-5-carboxylate dehydrogenase, mitochondrial; Short=P5C dehydrogenase; AltName: Full=Aldehyde dehydrogenase family 4 member A1; AltName: Full=L-glutamate gamma-semialdehyde dehydrogenase; Flags: Precursor	PF00171: Aldehyde dehydrogenase family; 6-352	2968.91	0.115316	0.014072	0.041002	2877.91	0.185825	0.00143802	0.0129031	3466.49	-0.191251	0.0159762	0.0697957
EMLSAT00000000023	AAS91793|score:880|intestinal trypsin 2 precursor [Lepeophtheirus salmonis]	P00765|score:398|RecName: Full=Trypsin-1; AltName: Full=Trypsin I	PF00089: Trypsin; 2-172	20569.7	0.30158	0.00242259	0.00987006	17577	0.534698	0.00112482	0.0108477	19838.2	0.467709	0.0299252	0.110772
EMLSAT00000000034	XP_013096036|score:1744|PREDICTED: vacuolar protein sorting-associated protein 51 homolog [Biomphalaria glabrata]	Q4V9Y0|score:1654|RecName: Full=Vacuolar protein sorting-associated protein 51 homolog; AltName: Full=Protein fat-free homolog	PF00085: Thioredoxin; 1018-1124, PF00085: Thioredoxin; 897-996, PF00085: Thioredoxin; 787-873, PF15469: Exocyst complex component Sec5; 72-230	4459.94	0.599815	0.000157788	0.00105377	4711.68	0.65844	0.000395952	0.00507672	1590.12	0.192975	0.141938	0.333225
EMLSAT00000000100	ACO12376|score:766|Eukaryotic translation initiation factor 1A, X-chromosomal [Lepeophtheirus salmonis] >gi|290462819|gb|ADD24457.1| Eukaryotic translation initiation factor 1A, X-chromosomal [Lepeophtheirus salmonis] >gi|290562431|gb|ADD38612.1| Eukaryotic translation initiation factor 1A, X-chromosomal [Lepeophtheirus salmonis]	P47813|score:587|RecName: Full=Eukaryotic translation initiation factor 1A, X-chromosomal; Short=eIF-1A X isoform; AltName: Full=Eukaryotic translation initiation factor 4C; Short=eIF-4C >gi|62510910|sp|Q5RA42.3|IF1AX_PONAB RecName: Full=Eukaryotic translation initiation factor 1A, X-chromosomal; Short=eIF-1A X isoform; AltName: Full=Eukaryotic translation initiation factor 4C; Short=eIF-4C >gi|6…	PF01176: Translation initiation factor 1A / IF-1; 30-94	4829.84	0.27392	7.3531e-06	8.14393e-05	4818.39	0.191601	0.00311172	0.0222737	3143.21	0.109697	0.105448	0.272898
EMLSAT00000000114	XP_018013270|score:2393|PREDICTED: sodium/calcium exchanger 3-like isoform X2 [Hyalella azteca]	Q8K596|score:1359|RecName: Full=Sodium/calcium exchanger 2; AltName: Full=Na(+)/Ca(2+)-exchange protein 2; AltName: Full=Solute carrier family 8 member 2; Flags: Precursor	PF03160: Calx-beta domain; 330-422, PF03160: Calx-beta domain; 442-539, PF01699: Sodium/calcium exchanger protein; 66-225, PF01699: Sodium/calcium exchanger protein; 646-831	1222.16	0.225572	0.0176674	0.0495025	1096.89	0.220995	0.00577642	0.0341888	735.531	0.0956107	0.34255	0.57847
EMLSAT00000000141	AAR88555|score:1878|LD10678p, partial [Drosophila melanogaster]	Q23551|score:1026|RecName: Full=Twitchin; AltName: Full=Uncoordinated protein 22	PF07679: Immunoglobulin I-set domain; 68-153, PF07679: Immunoglobulin I-set domain; 835-925, PF07679: Immunoglobulin I-set domain; 1143-1230, PF00041: Fibronectin type III domain; 932-1012, PF00041: Fibronectin type III domain; 1030-1121, PF00041: Fibronectin type III domain; 715-812, PF00041: Fibronectin type III domain; 610-697,	1441.86	0.270355	0.000656147	0.0033841	1232.14	0.185938	0.000674469	0.00747415	1142	0.00112771	0.987152	0.99478
EMLSAT00000000164	ALS05207|score:176|mitochondrial putative 39S ribosomal protein L36 [Tortanus dextrilobatus]	O94690|score:110|RecName: Full=54S ribosomal protein c83.06c, mitochondrial; Flags: Precursor	PF00444: Ribosomal protein L36; 38-65	488.264	0.279818	1.31037e-05	0.000131685	479.912	0.213145	0.00367868	0.0248053	245.371	0.00579378	0.9591	0.981895
EMLSAT00000000196	ACO15478|score:754|Plasmolipin [Caligus clemensi]	xx	PF01284: Membrane-associating domain; 72-214	936.763	0.562665	0.00393826	0.0146767	950.017	0.742397	4.2681e-05	0.000946658	523.807	0.307415	0.0178491	0.0753053
EMLSAT00000000307	ADD38879|score:1236|Eukaryotic translation initiation factor 4E [Lepeophtheirus salmonis]	P48597|score:622|RecName: Full=Eukaryotic translation initiation factor 4E; Short=eIF-4E; Short=eIF4E; AltName: Full=eIF-4F 25 kDa subunit; AltName: Full=mRNA cap-binding protein	PF01652: Eukaryotic initiation factor 4E; 54-216	2676.54	0.27772	0.0001711	0.00111728	2493.71	0.203209	0.00959824	0.0495323	1272.15	0.145505	0.14384	0.3359
EMLSAT00000000401	ADD38453|score:972|Uridine diphosphate glucose pyrophosphatase [Lepeophtheirus salmonis]	Q05B60|score:324|RecName: Full=Uridine diphosphate glucose pyrophosphatase; Short=UDPG pyrophosphatase; Short=UGPPase; AltName: Full=Nucleoside diphosphate-linked moiety X motif 14; Short=Nudix motif 14	PF00293: NUDIX domain; 190-313, PF00293: NUDIX domain; 42-187,	125.488	0.378618	5.94681e-05	0.000464753	131.626	0.381904	0.00010838	0.00189851	107.561	0.136436	0.366191	0.600688
EMLSAT00000000404	ADD24334|score:715|40S ribosomal protein S17 [Lepeophtheirus salmonis] >gi|290563042|gb|ADD38915.1| 40S ribosomal protein S17 [Lepeophtheirus salmonis]	Q962R2|score:514|RecName: Full=40S ribosomal protein S17 [Spodoptera frugiperda]	PF00833: Ribosomal S17; 1-120	22167	0.56802	1.97642e-11	1.15004e-09	22586.5	0.300273	0.00309785	0.022209	12490.3	0.171348	0.0522122	0.166618
EMLSAT00000000520	ACO12779|score:528|C1orf149 homolog [Lepeophtheirus salmonis]	Q6AZD3|score:343|RecName: Full=Chromatin modification-related protein MEAF6; Short=MYST/Esa1-associated factor 6; AltName: Full=Esa1-associated factor 6 homolog; Short=Protein EAF6 homolog	PF09340: Histone acetyltransferase subunit NuA4; 12-98	95.8043	0.389152	0.0121098	0.03632	91.8678	0.452097	0.00593457	0.0348324	66.8883	0.0600039	0.767564	0.891692
EMLSAT00000000521	XP_001948876|score:264|PREDICTED: macrophage erythroblast attacher [Acyrthosiphon pisum] >gi|641670819|ref|XP_008185358.1| PREDICTED: macrophage erythroblast attacher [Acyrthosiphon pisum]	Q7SXR3|score:217|RecName: Full=Macrophage erythroblast attacher	xx	114.088	0.285046	0.00116976	0.00543321	101.077	0.4213	0.000468981	0.00571954	78.4397	0.0412308	0.794796	0.905622
EMLSAT00000000527	XP_013390593|score:152|PREDICTED: sequestosome-1-like [Lingula anatina]	xx	xx	232.789	0.575081	1.33213e-09	4.80304e-08	238.466	0.484906	6.29061e-05	0.00125823	460.422	0.228591	0.0238288	0.0930894
EMLSAT00000000563	xx	xx	xx	77.995	0.823864	0.000102043	0.000737648	62.8254	0.807305	8.63178e-05	0.0015911	106.606	0.293473	0.178104	0.385693
EMLSAT00000000585	xx	xx	xx	795.757	0.332039	7.86676e-06	8.62555e-05	745.112	0.392221	3.2668e-06	0.000132594	459.742	0.211153	0.0161445	0.0703593
EMLSAT00000000682	ACO10730|score:785|Dysbindin [Caligus rogercresseyi]	Q9VVT5|score:177|RecName: Full=Dysbindin protein homolog; AltName: Full=Biogenesis of lysosome-related organelles complex 1 subunit 8; Short=BLOC-1 subunit 8	xx	86.3388	0.28007	0.00709528	0.0235854	87.4282	0.359794	0.00395225	0.0260125	57.6158	0.386964	0.0682155	0.201011
EMLSAT00000000702	ADD24347|score:683|Proteasome maturation protein [Lepeophtheirus salmonis]	Q9Y244|score:181|RecName: Full=Proteasome maturation protein; AltName: Full=Proteassemblin; AltName: Full=Protein UMP1 homolog; Short=hUMP1; AltName: Full=Voltage-gated K channel beta subunit 4.1 >gi|75041762|sp|Q5R9L9.1|POMP_PONAB RecName: Full=Proteasome maturation protein; AltName: Full=Proteassemblin	PF05348: Proteasome maturation factor UMP1; 14-127	2466.85	0.718891	7.27678e-11	3.70265e-09	2544.04	0.359455	0.000620643	0.00704374	1184.91	0.0746446	0.560192	0.756401
EMLSAT00000000748	ADD38309|score:617|60S ribosomal protein L35 [Lepeophtheirus salmonis]	Q29361|score:423|RecName: Full=60S ribosomal protein L35	PF00831: Ribosomal L29 protein; 38-95	18995.4	0.434206	1.70949e-07	3.294e-06	20072.6	0.275037	0.00362787	0.0246025	11367.9	0.123801	0.217922	0.437633
EMLSAT00000000763	XP_014256371|score:392|PREDICTED: resistance to inhibitors of cholinesterase protein 3 isoform X5 [Cimex lectularius]	xx	PF15361: Resistance to inhibitors of cholinesterase homologue 3; 23-296	621.848	0.369555	9.26473e-07	1.42536e-05	573.403	0.327353	5.32005e-05	0.00110934	568.864	0.0385432	0.665591	0.829987
EMLSAT00000000797	EFX78184|score:309|hypothetical protein DAPPUDRAFT_305254 [Daphnia pulex]	A9ZSY2|score:251|RecName: Full=Facilitated trehalose transporter Tret1; Short=AmTRET1	PF00083: Sugar (and other) transporter; 2-349	89.5181	0.477442	0.000393733	0.00223141	91.3362	0.536852	0.00126063	0.011851	99.0176	0.0163484	0.933529	0.971662
EMLSAT00000000819	xx	xx	xx	168.255	0.657213	6.30624e-07	1.02099e-05	149.734	0.751333	1.68613e-07	1.13222e-05	73.2694	0.19356	0.283444	0.516199
EMLSAT00000001005	ACO10858|score:977|Pyridoxine-5-phosphate oxidase [Caligus rogercresseyi]	Q5E9K3|score:620|RecName: Full=Pyridoxine-5'-phosphate oxidase; AltName: Full=Pyridoxamine-phosphate oxidase	PF10590: Pyridoxine 5'-phosphate oxidase C-terminal dimerisation region; 233-273, PF01243: Pyridoxamine 5'-phosphate oxidase; 101-179,	717.952	0.349424	2.52132e-06	3.28554e-05	705.942	0.325039	0.000203498	0.00306906	766.067	0.0922552	0.339066	0.575332
EMLSAT00000001099	KOC59294|score:851|Band 7 protein [Habropoda laboriosa]	P27105|score:774|RecName: Full=Erythrocyte band 7 integral membrane protein; AltName: Full=Protein 7.2b; AltName: Full=Stomatin	PF01145: SPFH domain / Band 7 family; 107-275	269.207	0.307211	0.00106113	0.00503884	263.368	0.388827	0.00847521	0.0452789	232.576	0.200357	0.21926	0.439322
EMLSAT00000001129	ADD38227|score:1186|C-factor [Lepeophtheirus salmonis]	P21158|score:233|RecName: Full=C-factor; AltName: Full=C signal	PF00106: short chain dehydrogenase; 5-177	2092.62	0.352107	9.87733e-05	0.000718874	2134.99	0.339637	0.00144003	0.0129031	1099.82	0.228977	0.011366	0.0541509
EMLSAT00000001155	XP_002739994|score:174|PREDICTED: granulins-like, partial [Saccoglossus kowalevskii]	P28798|score:152|RecName: Full=Granulins; AltName: Full=PC cell-derived growth factor; Short=PCDGF; AltName: Full=Proepithelin; Short=PEPI; Contains: RecName: Full=Acrogranin; AltName: Full=Progranulin; Contains: RecName: Full=Granulin-1; Contains: RecName: Full=Granulin-2; Contains: RecName: Full=Granulin-3; Contains: RecName: Full=Granulin-4; Contains: RecName: Full=Granulin-5; Contains: RecNam…	PF00396: Granulin; 41-81	1151.06	0.660399	2.1079e-06	2.82189e-05	1124.43	0.57228	0.00693492	0.039136	1697.37	0.0477253	0.538129	0.737842
EMLSAT00000001196	APW77284|score:443|SoxE2, partial [Hydractinia echinata]	Q8AXX8|score:411|RecName: Full=Transcription factor Sox-10; AltName: Full=SRY (sex determining region Y)-box 10	PF00505: HMG (high mobility group) box; 47-115	9.57406	0.898219	0.00205389	0.00860351	11.4574	0.954877	0.00365701	0.0247168	2.6928	0.541193	0.509208	0.717081
EMLSAT00000001203	ADD38569|score:1471|Translocation protein SEC62 [Lepeophtheirus salmonis]	Q5R4Q3|score:419|RecName: Full=Translocation protein SEC62; AltName: Full=Translocation protein 1; Short=TP-1	PF03839: Translocation protein Sec62; 115-191, PF03839: Translocation protein Sec62; 183-258,	912.154	0.496168	5.04511e-05	0.000405333	901.91	0.486527	2.88967e-05	0.000723849	513.439	0.123285	0.113306	0.286838
EMLSAT00000001285	ACO12062|score:1200|Transmembrane protein 55B-B [Lepeophtheirus salmonis]	Q86T03|score:288|RecName: Full=Type 1 phosphatidylinositol 4,5-bisphosphate 4-phosphatase; Short=Type 1 PtdIns-4,5-P2 4-Ptase; AltName: Full=PtdIns-4,5-P2 4-Ptase I; AltName: Full=Transmembrane protein 55B	PF09788: Transmembrane protein 55A; 50-218	590.497	0.276311	8.48141e-05	0.000632554	527.988	0.295922	0.000976981	0.00978196	372.273	0.1564	0.0911572	0.247097
EMLSAT00000001434	XP_015377757|score:393|PREDICTED: N-acylneuraminate cytidylyltransferase, partial [Diuraphis noxia]	P69060|score:375|RecName: Full=N-acylneuraminate cytidylyltransferase; AltName: Full=CMP-N-acetylneuraminic acid synthase; Short=CMP-NeuNAc synthase	PF02348: Cytidylyltransferase; 13-136	462.981	0.598416	2.60754e-14	2.94703e-12	489.37	0.697939	5.05709e-08	3.90747e-06	229.504	0.151253	0.167023	0.371195
EMLSAT00000001505	ADD38408|score:1853|Synapse-associated protein 1 [Lepeophtheirus salmonis]	Q9D5V6|score:337|RecName: Full=Synapse-associated protein 1	PF03909: BSD domain; 199-256	747.679	0.389737	1.22386e-17	3.42506e-15	780.387	0.375706	0.000246953	0.00354438	616.481	0.257718	0.01671	0.0720545
EMLSAT00000001555	AKS48141|score:391|twitchin-like protein-2, partial [Mytilus coruscus]	Q9I7U4|score:227|RecName: Full=Titin; AltName: Full=D-Titin; AltName: Full=Kettin	PF07679: Immunoglobulin I-set domain; 131-217, PF07679: Immunoglobulin I-set domain; 29-110, PF07679: Immunoglobulin I-set domain; 248-323	2226.01	0.345319	4.57193e-08	1.04753e-06	2030.76	0.302333	2.36978e-07	1.51895e-05	2674.73	0.01593	0.817339	0.91629
EMLSAT00000001571	ADD38021|score:2300|AP-2 complex subunit mu-1 [Lepeophtheirus salmonis]	Q5ZMP6|score:2039|RecName: Full=AP-2 complex subunit mu; AltName: Full=AP-2 mu chain; AltName: Full=Clathrin assembly protein complex 2 mu medium chain; AltName: Full=Clathrin coat assembly protein AP50; AltName: Full=Clathrin coat-associated protein AP50; AltName: Full=HA2 50 kDa subunit; AltName: Full=Mu2-adaptin; AltName: Full=Plasma membrane adaptor AP-2 50 kDa protein	PF00928: Adaptor complexes medium subunit family; 158-429	1753.48	0.285885	6.36209e-05	0.000492298	1647.75	0.177216	0.00492338	0.0305504	959.702	0.0527325	0.32885	0.564578
EMLSAT00000001651	XP_016038207|score:981|LOW QUALITY PROTEIN: uncharacterized protein Dsimw501_GD16249 [Drosophila simulans] >gi|900929311|gb|KMZ08328.1| LOW QUALITY PROTEIN: uncharacterized protein Dsimw501_GD16249 [Drosophila simulans]	Q80SX5|score:191|RecName: Full=Otopetrin-2	PF03189: Otopetrin; 427-780, PF03189: Otopetrin; 781-807,	289.713	0.325474	0.000106956	0.000767963	305.333	0.484846	2.37372e-06	0.000100669	356.895	0.105671	0.351353	0.586575
EMLSAT00000001952	ACO12910|score:768|Probable mitochondrial 28S ribosomal protein S6 [Lepeophtheirus salmonis] >gi|290561899|gb|ADD38347.1| Probable 28S ribosomal protein S6, mitochondrial [Lepeophtheirus salmonis]	Q9VZD5|score:273|RecName: Full=Probable 28S ribosomal protein S6, mitochondrial; Short=MRP-S6; Short=S6mt	PF01250: Ribosomal protein S6; 3-92	350.139	0.17398	0.0108586	0.0333331	361.025	0.245363	0.000477107	0.00578114	216.089	0.191624	0.110606	0.282244
EMLSAT00000001980	ACO11197|score:1406|Lysosomal acid lipase/cholesteryl ester hydrolase precursor [Caligus rogercresseyi]	P38571|score:666|RecName: Full=Lysosomal acid lipase/cholesteryl ester hydrolase; Short=Acid cholesteryl ester hydrolase; Short=LAL; AltName: Full=Cholesteryl esterase; AltName: Full=Lipase A; AltName: Full=Sterol esterase; Flags: Precursor	PF03517: Regulator of volume decrease after cellular swelling; 409-539, PF00561: alpha/beta hydrolase fold; 133-262, PF04083: Partial alpha/beta-hydrolase lipase region; 61-117	1261.02	0.223866	0.000260125	0.00158092	1227.42	0.186555	0.00166514	0.0143987	855.858	0.0522536	0.471615	0.686611
EMLSAT00000001985	XP_014161553|score:1051|hypothetical protein SARC_00222 [Sphaeroforma arctica JP610] >gi|906959670|gb|KNC87651.1| hypothetical protein SARC_00222 [Sphaeroforma arctica JP610]	P9WP50|score:599|RecName: Full=Putative cystathionine beta-synthase MT1108; AltName: Full=Beta-thionase; AltName: Full=Serine sulfhydrase >gi|618798157|sp|P9WP51.1|Y1077_MYCTU RecName: Full=Putative cystathionine beta-synthase Rv1077; AltName: Full=Beta-thionase; AltName: Full=Serine sulfhydrase	PF00291: Pyridoxal-phosphate dependent enzyme; 27-321	3942.35	0.499162	2.14502e-05	0.000199466	3770.73	0.393269	0.00722826	0.0403474	3040.38	0.20998	0.185466	0.395522
EMLSAT00000002003	ADD38271|score:1028|RNA polymerase II subunit A C-terminal domain phosphatase SSU72 [Lepeophtheirus salmonis]	Q6PC19|score:633|RecName: Full=RNA polymerase II subunit A C-terminal domain phosphatase SSU72; Short=CTD phosphatase SSU72	PF04722: Ssu72-like protein; 4-193	587.57	0.233132	2.65662e-06	3.43142e-05	586.078	0.170247	0.00464305	0.0292779	367.482	0.20366	0.0155962	0.068725
EMLSAT00000002071	KDR18110|score:2227|Transketolase [Zootermopsis nevadensis]	Q9D4D4|score:1889|RecName: Full=Transketolase-like protein 2	PF00456: Transketolase, thiamine diphosphate binding domain; 10-261, PF02780: Transketolase, C-terminal domain; 496-591, PF02779: Transketolase, pyrimidine binding domain; 312-474	4616.19	0.457749	0.000934934	0.004541	4320.11	0.518661	0.00863588	0.0459168	2334.41	0.32233	0.0224147	0.0887453
EMLSAT00000002105	xx	xx	xx	59.6416	0.456259	0.0110563	0.033786	51.168	0.693194	0.000381964	0.00496993	33.6055	0.201907	0.381006	0.613633
EMLSAT00000002128	ACO11356|score:1327|phosphatase methylesterase 1 [Caligus rogercresseyi]	Q8BVQ5|score:885|RecName: Full=Protein phosphatase methylesterase 1; Short=PME-1	PF12697: Alpha/beta hydrolase family; 76-364	485.723	0.279642	1.01248e-05	0.000106256	446.766	0.267283	0.00365899	0.0247168	288.346	0.0588963	0.520861	0.725584
EMLSAT00000002142	XP_019768993|score:359|PREDICTED: dynein light chain roadblock-type 2 [Dendroctonus ponderosae] >gi|332373030|gb|AEE61656.1| unknown [Dendroctonus ponderosae] >gi|478251479|gb|ENN71942.1| hypothetical protein YQE_11376, partial [Dendroctonus ponderosae] >gi|546681844|gb|ERL91859.1| hypothetical protein D910_09183 [Dendroctonus ponderosae]	Q32P85|score:331|RecName: Full=Dynein light chain roadblock-type 2; AltName: Full=Dynein light chain 2B, cytoplasmic	PF03259: Roadblock/LC7 domain; 291-378, PF00031: Cystatin domain; 154-207, PF00031: Cystatin domain; 41-87	21229.3	0.421411	0.000111304	0.00079049	21500.8	0.39859	0.000279164	0.00390726	11590.2	0.173484	0.0994755	0.26228
EMLSAT00000002181	XP_017782967|score:770|PREDICTED: extended synaptotagmin-2 isoform X3 [Nicrophorus vespilloides]	Q5M7N9|score:638|RecName: Full=Extended synaptotagmin-3; Short=E-Syt3	PF00168: C2 domain; 339-418, PF00168: C2 domain; 485-543,	65.6594	0.425058	0.00748022	0.0246143	55.5094	0.717566	0.000199859	0.00302226	40.0678	0.671036	0.0198712	0.0812725
EMLSAT00000002186	ACO12207|score:183|ZK643.6 precursor [Lepeophtheirus salmonis]	xx	xx	1441.14	0.279186	0.00455821	0.0164347	1473.11	0.494819	1.8381e-06	8.13162e-05	1542.25	0.506432	0.0121254	0.0570832
EMLSAT00000002192	ACO11607|score:521|40S ribosomal protein S15Aa [Caligus rogercresseyi]	P48149|score:487|RecName: Full=40S ribosomal protein S15Aa >gi|60396627|sp|Q6XIM8.3|RS15A_DROYA RecName: Full=40S ribosomal protein S15a	PF00410: Ribosomal protein S8; 6-66, PF00410: Ribosomal protein S8; 74-106,	20139.4	0.416945	1.71021e-11	1.0204e-09	21001.4	0.262457	0.00401871	0.026327	10539.6	0.101366	0.229449	0.45112
EMLSAT00000002208	ADD38038|score:1567|39S ribosomal protein L28, mitochondrial [Lepeophtheirus salmonis]	Q9VMX0|score:318|RecName: Full=39S ribosomal protein L28, mitochondrial; Short=L28mt; Short=MRP-L28; Flags: Precursor	xx	658.358	0.245602	0.00199377	0.00839657	638.355	0.16663	0.00644693	0.0370871	378.295	0.0454326	0.650268	0.820874
EMLSAT00000002214	ACO12534|score:682|40S ribosomal protein S24 [Lepeophtheirus salmonis]	Q90YQ0|score:504|RecName: Full=40S ribosomal protein S24	PF01282: Ribosomal protein S24e; 23-106	23533.2	0.561102	1.95218e-13	1.83567e-11	25547.9	0.254592	0.00407393	0.0266115	12820.6	0.142226	0.266222	0.494639
EMLSAT00000002274	ACO15154|score:1182|Cathepsin K precursor [Caligus clemensi]	Q95029|score:462|RecName: Full=Cathepsin L; AltName: Full=Cysteine proteinase 1; Contains: RecName: Full=Cathepsin L heavy chain; Contains: RecName: Full=Cathepsin L light chain; Flags: Precursor	PF00112: Papain family cysteine protease; 114-334, PF08246: Cathepsin propeptide inhibitor domain (I29); 30-85,	2991.55	0.279	0.00047661	0.00261047	2290.15	0.538489	2.52932e-06	0.000106467	3523.96	0.408635	0.0214144	0.0857248
EMLSAT00000002291	ADD38735|score:1939|DnaJ homolog subfamily B member 11 [Lepeophtheirus salmonis]	Q9VPQ2|score:1229|RecName: Full=DnaJ homolog shv; AltName: Full=Protein shriveled; Flags: Precursor	PF01556: DnaJ C terminal domain; 257-337, PF00226: DnaJ domain; 23-85,	2811.24	0.328731	1.94565e-10	8.89849e-09	2718.54	0.223779	0.00854882	0.0455978	1625.7	0.091886	0.210964	0.428312
EMLSAT00000002317	XP_011438516|score:792|PREDICTED: translation initiation factor eIF-2B subunit beta-like [Crassostrea gigas]	Q90511|score:709|RecName: Full=Translation initiation factor eIF-2B subunit beta; AltName: Full=S20I15; AltName: Full=eIF-2B GDP-GTP exchange factor subunit beta	PF01008: Initiation factor 2 subunit family; 27-315	492.79	0.34998	3.17767e-05	0.000277904	502.034	0.27692	0.00235462	0.0185233	251.415	0.00294476	0.977514	0.98956
EMLSAT00000002349	ACO12066|score:423|40S ribosomal protein S21 [Lepeophtheirus salmonis] >gi|290563131|gb|ADD38959.1| 40S ribosomal protein S21 [Lepeophtheirus salmonis]	Q4PM64|score:328|RecName: Full=40S ribosomal protein S21	PF01249: Ribosomal protein S21e; 1-81	13197	0.558417	8.06035e-16	1.41405e-13	14618.7	0.289397	0.000852137	0.00889265	7965.24	0.162435	0.136147	0.324591
EMLSAT00000002420	XP_015436028|score:1011|PREDICTED: LOW QUALITY PROTEIN: synaptogenesis protein syg-2-like [Dufourea novaeangliae]	O55005|score:267|RecName: Full=Roundabout homolog 1; Flags: Precursor	PF13895: Immunoglobulin domain; 399-480, PF00041: Fibronectin type III domain; 589-671, PF07686: Immunoglobulin V-set domain; 87-197, PF13927: Immunoglobulin domain; 206-290, PF08205: CD80-like C2-set immunoglobulin domain; 296-376,	60.5045	0.531328	0.00225186	0.00928715	49.4201	0.573854	0.00800566	0.0433775	31.1363	0.0805842	0.729676	0.869187
EMLSAT00000002457	KZC11302|score:143|Ribonuclease H1 [Dufourea novaeangliae]	xx	PF00075: RNase H; 11-127	997.852	0.934596	2.55876e-09	8.6924e-08	1266.3	0.524454	0.00719993	0.0402493	679.492	0.308004	0.261302	0.488747
EMLSAT00000002504	XP_011308902|score:137|PREDICTED: protein EMRE homolog, mitochondrial [Fopius arisanus] >gi|755979420|ref|XP_011308903.1| PREDICTED: protein EMRE homolog, mitochondrial [Fopius arisanus]	xx	PF10161: Putative mitochondrial precursor protein; 45-90	302.303	0.368546	4.67376e-05	0.000380176	280.802	0.392751	0.000987503	0.00985842	293.689	0.193709	0.0374899	0.130777
EMLSAT00000002537	ADD38129|score:1359|Anionic trypsin-2 [Lepeophtheirus salmonis]	P00761|score:401|RecName: Full=Trypsin; Flags: Precursor	PF00089: Trypsin; 33-253	2536.97	0.270659	0.000633875	0.00328364	2421.84	0.536401	3.3963e-05	0.00080914	2663.94	0.240104	0.0937887	0.251907
EMLSAT00000002718	xx	xx	PF01549: ShK domain-like; 35-48, PF01549: ShK domain-like; 68-99, PF01549: ShK domain-like; 1-12	674.97	0.524583	1.22952e-05	0.00012437	586.368	0.779087	2.89386e-05	0.000723849	133.193	0.321853	0.230854	0.452793
EMLSAT00000002749	ACO12248|score:1189|C1orf55 homolog [Lepeophtheirus salmonis]	Q07G43|score:315|RecName: Full=Protein SDE2 homolog	PF13019: Telomere stability and silencing; 61-138	614.378	0.527312	2.20828e-13	2.04379e-11	614.067	0.190395	0.00642699	0.037029	297.873	0.0854018	0.425012	0.650198
EMLSAT00000002864	ELR60884|score:279|Coiled-coil domain-containing protein 40, partial [Bos mutus]	Q4G0X9|score:203|RecName: Full=Coiled-coil domain-containing protein 40	xx	1593.07	0.761194	4.23596e-15	5.65789e-13	1594.26	0.440188	0.000234689	0.00342375	868.887	0.133356	0.13578	0.324108
EMLSAT00000002912	ACO12368|score:1205|Acyl-protein thioesterase 1 [Lepeophtheirus salmonis]	P70470|score:579|RecName: Full=Acyl-protein thioesterase 1; Short=APT-1; AltName: Full=Lysophospholipase 1; AltName: Full=Lysophospholipase I; Short=LPL-I; Short=LysoPLA I	PF02230: Phospholipase/Carboxylesterase; 20-229	37368	0.406741	1.0343e-10	4.98245e-09	38782.9	0.239921	0.00706879	0.0396534	20936.7	0.184121	0.0225213	0.0890706
EMLSAT00000002920	ABU41118|score:418|putative cuticle protein [Lepeophtheirus salmonis]	Q25504|score:153|RecName: Full=Larval cuticle protein 16/17; Flags: Precursor	PF00379: Insect cuticle protein; 93-147	51.8725	0.895705	1.48927e-05	0.000146977	48.4499	0.855361	0.0011186	0.0108291	21.0468	0.68984	0.0460287	0.151535
EMLSAT00000002952	ADD38365|score:920|Dynactin subunit 6 [Lepeophtheirus salmonis]	Q28DR7|score:507|RecName: Full=Dynactin subunit 6	PF00132: Bacterial transferase hexapeptide (six repeats); 94-126	252.215	0.33557	1.99715e-06	2.70755e-05	244.915	0.306795	0.00262761	0.0199745	148.942	0.230376	0.038206	0.132671
EMLSAT00000002973	ACO15137|score:1208|Zinc transporter 2 [Caligus clemensi]	Q2HJ10|score:694|RecName: Full=Zinc transporter 2; Short=ZnT-2; AltName: Full=Solute carrier family 30 member 2	PF01545: Cation efflux family; 22-311	549.475	0.257574	0.0130897	0.0387255	525.036	0.418998	0.00123566	0.0116648	329.557	0.0471685	0.631432	0.80855
EMLSAT00000002984	ADD38838|score:1059|Casein kinase II subunit beta [Lepeophtheirus salmonis]	P28021|score:944|RecName: Full=Casein kinase II subunit beta; Short=CK II beta; AltName: Full=Phosvitin	PF01214: Casein kinase II regulatory subunit; 1-166	1475.88	0.236106	1.45735e-06	2.08137e-05	1403.72	0.165635	0.00146264	0.0130641	927.614	0.0702592	0.347371	0.582973
EMLSAT00000002986	xx	xx	xx	374.688	0.612721	7.82712e-06	8.59813e-05	368.562	0.522638	0.000364461	0.00480314	127.744	0.0358212	0.775828	0.895594
EMLSAT00000002994	xx	xx	PF08806: Sep15/SelM redox domain; 111-144	916.672	0.446476	9.1056e-09	2.5852e-07	887.038	0.228621	0.00507863	0.03129	379.859	0.169944	0.0520345	0.166144
EMLSAT00000003012	ACO12749|score:704|60S ribosomal protein L32 [Lepeophtheirus salmonis] >gi|290462489|gb|ADD24292.1| 60S ribosomal protein L32 [Lepeophtheirus salmonis] >gi|290561210|gb|ADD38007.1| 60S ribosomal protein L32 [Lepeophtheirus salmonis]	Q962T1|score:555|RecName: Full=60S ribosomal protein L32	PF01655: Ribosomal protein L32; 15-124	23846.5	0.349867	6.90953e-12	4.53713e-10	25517.9	0.262125	0.00310425	0.0222343	13074.8	0.172867	0.0646834	0.193529
EMLSAT00000003063	EFX90265|score:1694|hypothetical protein DAPPUDRAFT_300129 [Daphnia pulex]	P53603|score:1539|RecName: Full=Formimidoyltransferase-cyclodeaminase; AltName: Full=Formiminotransferase-cyclodeaminase; Short=FTCD; Includes: RecName: Full=Glutamate formimidoyltransferase; AltName: Full=Glutamate formiminotransferase; AltName: Full=Glutamate formyltransferase; Includes: RecName: Full=Formimidoyltetrahydrofolate cyclodeaminase; AltName: Full=Formiminotetrahydrofolate cyclodeami…	PF04961: Formiminotransferase-cyclodeaminase; 339-520, PF07837: Formiminotransferase domain, N-terminal subdomain; 3-182, PF02971: Formiminotransferase domain; 183-326	777.516	0.432358	3.65938e-05	0.000313501	777.866	0.303168	0.00342901	0.0237192	601.813	0.0694563	0.554673	0.75192
EMLSAT00000003190	ACO14617|score:1169|Ras-related protein Rab-3 [Caligus clemensi]	P25228|score:980|RecName: Full=Ras-related protein Rab-3	PF00071: Ras family; 23-182	193.437	0.25107	0.00937938	0.0296119	174.97	0.495318	0.00149541	0.0132728	121.994	0.306415	0.045224	0.149646
EMLSAT00000003220	ACO11183|score:1327|Mannose-6-phosphate isomerase [Caligus rogercresseyi]	Q8HXX2|score:839|RecName: Full=Mannose-6-phosphate isomerase; AltName: Full=Phosphohexomutase; AltName: Full=Phosphomannose isomerase; Short=PMI	PF01238: Phosphomannose isomerase type I; 2-345, PF01588: Putative tRNA binding domain; 517-609,	2247.8	0.130013	0.000909082	0.00445038	2235.8	0.156472	0.000460547	0.00563496	1383.72	0.173449	0.0153417	0.0677332
EMLSAT00000003302	ADD38936|score:740|Histidine triad nucleotide-binding protein 1 [Lepeophtheirus salmonis]	P53795|score:346|RecName: Full=Histidine triad nucleotide-binding protein 1	PF01230: HIT domain; 42-135	1430.19	0.367773	1.70919e-10	7.97213e-09	1511.03	0.222712	0.00295158	0.0214496	898.054	0.191874	0.0512774	0.164319
EMLSAT00000003428	xx	xx	xx	35.5379	0.654488	0.000313049	0.00184071	37.9521	0.544018	0.00384351	0.0255707	18.4572	0.593355	0.0560277	0.174864
EMLSAT00000003598	xx	xx	xx	97.1496	0.608521	5.85285e-05	0.000458018	92.0367	0.53702	1.08343e-05	0.00034722	52.2159	0.212309	0.277234	0.508203
EMLSAT00000003810	ACO12715|score:901|Ras-related protein Ral-A precursor [Lepeophtheirus salmonis] >gi|290563098|gb|ADD38943.1| Ras-related protein Ral-A [Lepeophtheirus salmonis]	P48555|score:643|RecName: Full=Ras-related protein Ral-a; Flags: Precursor	PF00071: Ras family; 2-143	650.923	0.304443	3.94132e-11	2.15471e-09	640.342	0.249589	0.00396521	0.0260673	451.389	0.160782	0.0881183	0.240496
EMLSAT00000003950	ACO12127|score:1219|Endoplasmic reticulum-Golgi intermediate compartment protein 1 [Lepeophtheirus salmonis]	Q4V8Y6|score:667|RecName: Full=Endoplasmic reticulum-Golgi intermediate compartment protein 1; AltName: Full=ER-Golgi intermediate compartment 32 kDa protein; Short=ERGIC-32	PF07970: Endoplasmic reticulum vesicle transporter; 108-199, PF07970: Endoplasmic reticulum vesicle transporter; 204-228, PF13850: Endoplasmic Reticulum-Golgi Intermediate Compartment (ERGIC); 5-96	1488.89	0.3564	8.76369e-05	0.000649077	1477.67	0.443537	0.00298557	0.0215761	823.799	0.143417	0.107251	0.275888
EMLSAT00000003970	xx	xx	xx	232.15	0.330522	0.00375961	0.014141	210.635	0.726379	1.60883e-08	1.47555e-06	109.986	0.363439	0.0176665	0.074755
EMLSAT00000004006	EFX89778|score:358|hypothetical protein DAPPUDRAFT_310174 [Daphnia pulex] >gi|1022757783|gb|KZS04376.1| 40S ribosomal protein S25 [Daphnia magna]	P52821|score:295|RecName: Full=40S ribosomal protein S25	PF03297: S25 ribosomal protein; 12-111	29800.6	0.458595	9.95234e-14	9.91354e-12	32314.1	0.30842	0.00677477	0.038477	18723.9	0.177515	0.0575665	0.178072
EMLSAT00000004105	XP_019869643|score:322|PREDICTED: 60S ribosomal protein L38 [Aethina tumida]	Q4GX87|score:321|RecName: Full=60S ribosomal protein L38 [Julodis onopordi]	PF01781: Ribosomal L38e protein family; 2-69	14552.3	0.567225	4.51881e-14	4.91797e-12	16524.5	0.343219	0.00634394	0.0366298	8078.69	0.172229	0.167411	0.371773
EMLSAT00000004125	ADD24293|score:1310|3-hydroxyanthranilate 3,4-dioxygenase [Lepeophtheirus salmonis]	Q78JT3|score:559|RecName: Full=3-hydroxyanthranilate 3,4-dioxygenase; AltName: Full=3-hydroxyanthranilate oxygenase; Short=3-HAO; AltName: Full=3-hydroxyanthranilic acid dioxygenase; Short=HAD	PF06052: 3-hydroxyanthranilic acid dioxygenase; 15-147	1787.59	0.346024	2.7269e-08	6.76201e-07	1798.64	0.321613	0.00329778	0.0231934	1054.49	0.108234	0.244065	0.468299
EMLSAT00000004128	ADD24297|score:1116|DNA repair protein RAD51 homolog 1 [Lepeophtheirus salmonis]	P37383|score:1022|RecName: Full=DNA repair protein RAD51 homolog 1	PF08423: Rad51; 46-298	90.1094	0.408238	0.00530855	0.0185801	94.7147	0.506983	0.00724817	0.0403634	22.4572	0.141551	0.622544	0.802243
EMLSAT00000004134	ADD38029|score:1730|Eukaryotic translation initiation factor 2 subunit 2 [Lepeophtheirus salmonis]	P41035|score:797|RecName: Full=Eukaryotic translation initiation factor 2 subunit 2; AltName: Full=Eukaryotic translation initiation factor 2 subunit beta; Short=eIF-2-beta	PF01873: Domain found in IF2B/IF5; 186-306	8833.12	0.21921	0.000877582	0.00431775	8988.73	0.199778	0.00147972	0.0131854	3934.53	0.208468	0.0574956	0.177901
EMLSAT00000004188	ADD24112|score:596|40S ribosomal protein S12 [Lepeophtheirus salmonis]	Q20065|score:482|RecName: Full=Prolyl 4-hydroxylase subunit alpha-2; Short=4-PH alpha-2; AltName: Full=Procollagen-proline,2-oxoglutarate-4-dioxygenase subunit alpha-2; Flags: Precursor	PF01248: Ribosomal protein L7Ae/L30e/S12e/Gadd45 family; 53-132, PF08336: Prolyl 4-Hydroxylase alpha-subunit, N-terminal region; 165-294,	23935.9	0.415252	7.37882e-08	1.61209e-06	24266.2	0.29313	0.00466121	0.0293432	13659.9	0.0946335	0.2504	0.475852
EMLSAT00000004193	KDR08850|score:276|hypothetical protein L798_01336 [Zootermopsis nevadensis]	Q9NQR7|score:139|RecName: Full=Coiled-coil domain-containing protein 177; AltName: Full=Myelin proteolipid protein-like protein	xx	120.171	0.58638	0.000426141	0.00238631	123.142	0.871164	5.71704e-06	0.000209396	70.3977	0.428888	0.0134357	0.0616634
EMLSAT00000004332	ADD37971|score:534|NADH dehydrogenase 1 beta subcomplex subunit 3 [Lepeophtheirus salmonis]	O43676|score:122|RecName: Full=NADH dehydrogenase [ubiquinone] 1 beta subcomplex subunit 3; AltName: Full=Complex I-B12; Short=CI-B12; AltName: Full=NADH-ubiquinone oxidoreductase B12 subunit >gi|115502311|sp|Q0MQD1.3|NDUB3_GORGO RecName: Full=NADH dehydrogenase [ubiquinone] 1 beta subcomplex subunit 3; AltName: Full=Complex I-B12; Short=CI-B12; AltName: Full=NADH-ubiquinone oxidoreductase B12 su…	PF08122: NADH-ubiquinone oxidoreductase B12 subunit family; 38-101	1457.38	0.493854	1.15987e-09	4.23388e-08	1519.67	0.2883	0.000782646	0.00832142	1187.78	0.0397844	0.673428	0.83496
EMLSAT00000004357	XP_018578333|score:1860|PREDICTED: toll-like receptor 6 [Anoplophora glabripennis]	Q9V477|score:1732|RecName: Full=Toll-like receptor Tollo; AltName: Full=Toll-like receptor 8; Flags: Precursor	PF01582: TIR domain; 1008-1126, PF13855: Leucine rich repeat; 63-125, PF13855: Leucine rich repeat; 319-364, PF13855: Leucine rich repeat; 784-844, PF13855: Leucine rich repeat; 478-539, PF13855: Leucine rich repeat; 255-314	265.857	0.257807	0.0116708	0.0352934	261.464	0.423419	0.000231428	0.00340828	285.462	0.060545	0.671562	0.833726
EMLSAT00000004400	AEO89346|score:1032|putative fatty acyl-CoA reductase, partial [Calanus finmarchicus]	A1ZAI5|score:919|RecName: Full=Putative fatty acyl-CoA reductase CG5065	PF07993: Male sterility protein; 15-268, PF03015: Male sterility protein; 354-447,	259.267	0.62973	0.000126007	0.000876381	256.652	0.877724	2.33947e-05	0.000625392	214.162	0.297025	0.086222	0.236951
EMLSAT00000004446	JAS11367|score:1877|hypothetical protein g.7306 [Clastoptera arizonana]	Q9VVG4|score:1661|RecName: Full=Exocyst complex component 1; AltName: Full=Exocyst complex component Sec3	PF09763: Exocyst complex component Sec3; 181-820, PF15277: Exocyst complex component SEC3 N-terminal PIP2 binding PH; 33-117,	836.092	0.173748	4.81203e-05	0.000390073	764.328	0.185458	0.00186082	0.0155266	709.373	0.206154	0.0124281	0.058033
EMLSAT00000004631	JAS49919|score:598|hypothetical protein g.25934 [Cuerna arida]	Q91YY4|score:520|RecName: Full=ATP synthase mitochondrial F1 complex assembly factor 2; Flags: Precursor	PF07542: ATP12 chaperone protein; 25-146	501.433	0.329231	0.000311289	0.00183469	528.608	0.267733	0.00190103	0.0156995	306.22	0.0371678	0.712446	0.859191
EMLSAT00000004643	XP_017780515|score:1301|PREDICTED: hexokinase type 2 isoform X1 [Nicrophorus vespilloides]	Q9NFT7|score:1064|RecName: Full=Hexokinase type 2	PF00349: Hexokinase; 367-546, PF03727: Hexokinase; 549-788,	1523.14	0.181438	0.01323	0.0390521	1251.31	0.320528	0.000100733	0.00179806	1283.52	0.20897	0.0560714	0.174953
EMLSAT00000004682	ABU41069|score:1004|ribosomal protein L19e [Lepeophtheirus salmonis]	P36241|score:745|RecName: Full=60S ribosomal protein L19	PF01280: Ribosomal protein L19e; 3-149	37959	0.378452	5.40019e-10	2.20434e-08	38672.7	0.241005	0.00634272	0.0366298	21173.4	0.129069	0.121424	0.301099
EMLSAT00000004694	xx	xx	xx	171.595	0.41379	1.31678e-05	0.000132173	166.516	0.423951	0.00679132	0.0385376	111.926	0.1201	0.377548	0.611206
EMLSAT00000004728	JAN83928|score:1149|Cytoplasmic polyadenylation element-binding protein [Daphnia magna]	Q9BZB8|score:994|RecName: Full=Cytoplasmic polyadenylation element-binding protein 1; Short=CPE-BP1; Short=CPE-binding protein 1; Short=h-CPEB; Short=hCPEB-1	PF00076: RNA recognition motif. (a.k.a. RRM, RBD, or RNP domain); 188-248	6397.79	0.195296	0.00181932	0.00776762	6577.26	0.331742	7.97995e-05	0.00150245	8194.41	0.0844483	0.206649	0.422894
EMLSAT00000004756	ADD24086|score:1534|Golgi phosphoprotein 3 [Lepeophtheirus salmonis]	Q9VQ93|score:1045|RecName: Full=Golgi phosphoprotein 3 homolog sauron; AltName: Full=Protein rotini	PF05719: Golgi phosphoprotein 3 (GPP34); 58-269	1072.53	0.32086	0.000108933	0.000778503	1011.31	0.195372	0.00868434	0.0460593	783.261	0.0149725	0.854254	0.933897
EMLSAT00000004770	xx	xx	xx	2600.04	0.616529	2.04928e-17	5.12495e-15	2555.71	0.702456	1.11149e-05	0.000352212	992.322	0.240195	0.0350851	0.124258
EMLSAT00000004847	EHJ68750|score:2379|glycogen synthase [Danaus plexippus]	Q9VFC8|score:2300|RecName: Full=Glycogen [starch] synthase; AltName: Full=Glycogen synthase	PF05693: Glycogen synthase; 44-675	1124.1	0.344319	0.00032423	0.00189602	1017.47	0.323498	3.24129e-05	0.000784657	1447.92	0.0127324	0.918951	0.966252
EMLSAT00000004857	ACO12872|score:1945|Ubiquitin-conjugating enzyme E2-17 kDa [Lepeophtheirus salmonis]	P18203|score:368|RecName: Full=Peptidyl-prolyl cis-trans isomerase FKBP1A; Short=PPIase FKBP1A; AltName: Full=12 kDa FK506-binding protein; Short=12 kDa FKBP; Short=FKBP-12; AltName: Full=Calstabin-1; AltName: Full=FK506-binding protein 1A; Short=FKBP-1A; AltName: Full=Immunophilin FKBP12; AltName: Full=Rotamase	PF12937: F-box-like; 134-168, PF00179: Ubiquitin-conjugating enzyme; 232-364, PF00254: FKBP-type peptidyl-prolyl cis-trans isomerase; 397-487	3843.57	0.445805	4.5176e-16	8.56449e-14	3817.01	0.338117	3.02468e-05	0.00074664	2693.12	0.00625345	0.929035	0.970978
EMLSAT00000004858	ACO12468|score:799|ATP synthase subunit d, mitochondrial [Lepeophtheirus salmonis] >gi|290462985|gb|ADD24540.1| ATP synthase subunit d, mitochondrial [Lepeophtheirus salmonis]	Q24251|score:301|RecName: Full=ATP synthase subunit d, mitochondrial; Short=ATPase subunit d	PF05873: ATP synthase D chain, mitochondrial (ATP5H); 2-156	5210.95	0.269838	2.98532e-08	7.27998e-07	5348.47	0.219033	0.00788486	0.0429498	4732.73	0.00758727	0.913228	0.964635
EMLSAT00000004897	XP_004348612|score:1001|guanine deaminase [Capsaspora owczarzaki ATCC 30864] >gi|765551082|gb|KJE91703.1| guanine deaminase [Capsaspora owczarzaki ATCC 30864]	Q86AW9|score:918|RecName: Full=Guanine deaminase; Short=Guanase; Short=Guanine aminase; AltName: Full=Guanine aminohydrolase; Short=GAH	PF01979: Amidohydrolase family; 71-398	232.573	0.221331	0.00961393	0.0302549	226.972	0.300546	0.000357432	0.00473818	116.661	0.0290751	0.842776	0.927723
EMLSAT00000004972	ACO13072|score:802|Ubiquitin-conjugating enzyme E2 L3 [Lepeophtheirus salmonis] >gi|290562860|gb|ADD38824.1| Ubiquitin-conjugating enzyme E2 L3 [Lepeophtheirus salmonis]	P68036|score:597|RecName: Full=Ubiquitin-conjugating enzyme E2 L3; AltName: Full=E2 ubiquitin-conjugating enzyme L3; AltName: Full=L-UBC; AltName: Full=UbcH7; AltName: Full=Ubiquitin carrier protein L3; AltName: Full=Ubiquitin-conjugating enzyme E2-F1; AltName: Full=Ubiquitin-protein ligase L3 >gi|54039806|sp|P68037.1|UB2L3_MOUSE RecName: Full=Ubiquitin-conjugating enzyme E2 L3; AltName: Full=E2 …	PF00179: Ubiquitin-conjugating enzyme; 6-142	2216.62	0.377521	3.57857e-05	0.000307923	2066.18	0.29186	9.76484e-07	4.97368e-05	1346.27	0.0849246	0.194799	0.407483
EMLSAT00000005108	EFX70038|score:333|hypothetical protein DAPPUDRAFT_300599 [Daphnia pulex]	O46101|score:195|RecName: Full=Tetraspanin-2A	PF00335: Tetraspanin family; 24-236	505.672	0.253803	5.17108e-05	0.000412914	480.167	0.249282	0.00107132	0.0104779	392.041	0.22322	0.019606	0.0807045
EMLSAT00000005168	CRL03221|score:2235|CLUMA_CG016253, isoform A [Clunio marinus]	xx	PF01607: Chitin binding Peritrophin-A domain; 35-91, PF00057: Low-density lipoprotein receptor domain class A; 111-145, PF01522: Polysaccharide deacetylase; 194-310	26162.9	0.35329	0.0022	0.00913094	26229.2	0.349498	0.00685575	0.0387777	19121.4	0.0930574	0.161702	0.362946
EMLSAT00000005169	XP_002424738|score:1791|conserved hypothetical protein [Pediculus humanus corporis] >gi|212508231|gb|EEB12000.1| conserved hypothetical protein [Pediculus humanus corporis]	xx	xx	11104.5	0.504127	0.00213643	0.00891116	11378.4	0.551717	0.00127126	0.0118914	8818.51	0.124595	0.143544	0.335548
EMLSAT00000005216	ABU41106|score:495|hypothetical protein [Lepeophtheirus salmonis]	xx	xx	3573.44	0.627194	1.98735e-07	3.74349e-06	3359.16	0.417704	0.00476159	0.0297428	7049.25	0.0405865	0.837247	0.924815
EMLSAT00000005301	XP_019876423|score:321|PREDICTED: post-GPI attachment to proteins factor 3 [Aethina tumida]	Q0VFE3|score:297|RecName: Full=Post-GPI attachment to proteins factor 3; AltName: Full=PER1-like domain-containing protein 1; Flags: Precursor	PF04080: Per1-like; 82-170, PF01423: LSM domain; 1-58,	741.426	0.182514	0.00110514	0.00519471	694.454	0.178943	0.00716084	0.04009	424.203	0.0111312	0.920776	0.966693
EMLSAT00000005327	ACO11801|score:1097|Vacuolar protein sorting-associated protein 28 homolog [Lepeophtheirus salmonis] >gi|290562217|gb|ADD38505.1| Vacuolar protein sorting-associated protein 28 homolog [Lepeophtheirus salmonis]	Q9V359|score:689|RecName: Full=Vacuolar protein sorting-associated protein 28 homolog; AltName: Full=ESCRT-I complex subunit VPS28	PF03997: VPS28 protein; 25-204	586.833	0.274775	1.88818e-07	3.59703e-06	568.903	0.277747	0.00202405	0.0164862	401.25	0.029821	0.772736	0.894053
EMLSAT00000005367	ACO11667|score:324|Longitudinals lacking protein-like [Caligus rogercresseyi]	A8MT65|score:260|RecName: Full=Zinc finger protein 891	PF13465: Zinc-finger double domain; 219-242, PF13465: Zinc-finger double domain; 141-164,	396.612	0.452061	0.000935666	0.00454268	358.156	0.398637	0.00135474	0.0124049	197.391	0.0815683	0.479935	0.693434
EMLSAT00000005424	xx	xx	xx	354.045	0.261911	0.00176825	0.0075937	315.711	0.351426	0.00169593	0.0145489	647.163	0.119419	0.157853	0.35701
EMLSAT00000005462	ELV14122|score:382|Chromodomain-helicase-DNA-binding protein 8 [Tupaia chinensis]	P53994|score:367|RecName: Full=Ras-related protein Rab-2A	PF00071: Ras family; 2-75	568.515	0.600493	1.15696e-08	3.18474e-07	537.509	0.37681	3.38313e-05	0.00080914	424.195	0.130351	0.0926662	0.249668
EMLSAT00000005496	AAS91796|score:662|intestinal trypsin 5 precursor [Lepeophtheirus salmonis] >gi|71534680|emb|CAH61271.1| putative trypsin [Lepeophtheirus salmonis] >gi|290561489|gb|ADD38145.1| Anionic trypsin-1 [Lepeophtheirus salmonis]	P98073|score:250|RecName: Full=Enteropeptidase; AltName: Full=Enterokinase; AltName: Full=Serine protease 7; AltName: Full=Transmembrane protease serine 15; Contains: RecName: Full=Enteropeptidase non-catalytic heavy chain; Contains: RecName: Full=Enteropeptidase catalytic light chain; Flags: Precursor	PF00089: Trypsin; 56-174	627.805	0.364708	1.6765e-05	0.000162991	632.816	0.608464	0.000404697	0.0051412	451.303	0.224991	0.137532	0.32628
EMLSAT00000005643	XP_005896228|score:159|PREDICTED: 26S proteasome complex subunit DSS1 [Bos mutus] >gi|440905733|gb|ELR56078.1| 26S proteasome complex subunit DSS1 [Bos mutus]	xx	PF05160: DSS1/SEM1 family; 13-63	2117.94	0.622229	4.77983e-07	8.06056e-06	2058.27	0.309865	0.00459615	0.0290797	1063.44	0.113423	0.224107	0.445155
EMLSAT00000005681	ACO14781|score:515|Gametocyte-specific factor 1 [Caligus clemensi]	Q8SWX0|score:122|RecName: Full=Gametocyte-specific factor 1 homolog; AltName: Full=Protein asterix	PF05253: U11-48K-like CHHC zinc finger; 12-37	496.332	0.28881	3.07692e-05	0.000269896	539.573	0.234862	0.00353215	0.0241582	291.171	0.0880168	0.394797	0.625939
EMLSAT00000005733	ADD38426|score:1181|Protein unc-50 homolog [Lepeophtheirus salmonis]	Q9CQ61|score:601|RecName: Full=Protein unc-50 homolog; AltName: Full=Periodontal ligament-specific protein 22; Short=PDLs22	PF05216: UNC-50 family; 40-230	294.71	0.327559	0.000168603	0.00110234	307.523	0.26887	0.00420329	0.0272357	171.687	0.0830335	0.440203	0.663101
EMLSAT00000005754	XP_013191238|score:2686|PREDICTED: ATP-dependent 6-phosphofructokinase isoform X4 [Amyelois transitella]	P52034|score:2545|RecName: Full=ATP-dependent 6-phosphofructokinase; Short=ATP-PFK; Short=Phosphofructokinase; AltName: Full=Phosphohexokinase	PF00365: Phosphofructokinase; 28-338, PF00365: Phosphofructokinase; 416-698,	2148.33	0.297227	1.07665e-06	1.62036e-05	1836.38	0.279149	9.65594e-05	0.00174286	2963.37	0.120586	0.228856	0.450613
EMLSAT00000005772	XP_013402431|score:2370|PREDICTED: tubulin alpha-1A chain-like [Lingula anatina] >gi|1126223377|ref|XP_019645996.1| PREDICTED: tubulin alpha-1A chain [Branchiostoma belcheri]	P68365|score:2256|RecName: Full=Tubulin alpha-1C chain; AltName: Full=Alpha-tubulin 3; AltName: Full=Alpha-tubulin III; AltName: Full=Tubulin alpha-3 chain; Contains: RecName: Full=Detyrosinated tubulin alpha-1C chain >gi|55977482|sp|P68373.1|TBA1C_MOUSE RecName: Full=Tubulin alpha-1C chain; AltName: Full=Alpha-tubulin 6; AltName: Full=Alpha-tubulin isotype M-alpha-6; AltName: Full=Tubulin alpha-…	PF00091: Tubulin/FtsZ family, GTPase domain; 3-225, PF03953: Tubulin C-terminal domain; 263-392,	2537.4	0.283619	0.000128088	0.00088666	2310.98	0.266253	0.00381543	0.0254084	1249.84	0.0211474	0.774485	0.894492
EMLSAT00000005802	ACO12033|score:1080|40S ribosomal protein S8 [Lepeophtheirus salmonis] >gi|225712810|gb|ACO12251.1| 40S ribosomal protein S8 [Lepeophtheirus salmonis]	Q8WQI5|score:884|RecName: Full=40S ribosomal protein S8 [Spodoptera frugiperda]	PF01201: Ribosomal protein S8e; 1-190	32696.7	0.348381	2.27968e-08	5.76245e-07	32968.3	0.239102	0.00737346	0.0408546	17254.2	0.111144	0.275194	0.505591
EMLSAT00000005848	CBQ74117|score:1173|beta-galactoside alpha 2,6-sialyltransferase ST6Gal I/II [Caligus rogercresseyi]	Q96JF0|score:588|RecName: Full=Beta-galactoside alpha-2,6-sialyltransferase 2; Short=Alpha 2,6-ST 2; AltName: Full=CMP-N-acetylneuraminate-beta-galactosamide-alpha-2,6-sialyltransferase 2; AltName: Full=ST6Gal II; Short=ST6GalII; Short=hST6Gal II; AltName: Full=Sialyltransferase 2	PF00777: Glycosyltransferase family 29 (sialyltransferase); 50-290	43.2521	0.409381	0.0158125	0.0451006	43.4261	0.633186	0.00347719	0.0238893	33.5619	0.131006	0.534556	0.735838
EMLSAT00000005895	KZS21621|score:1411|Lectin, mannose-binding, 1 [Daphnia magna]	Q9D0F3|score:969|RecName: Full=Protein ERGIC-53; AltName: Full=ER-Golgi intermediate compartment 53 kDa protein; AltName: Full=Lectin mannose-binding 1; AltName: Full=p58; Flags: Precursor	PF03388: Legume-like lectin family; 30-252	3028.43	0.354959	0.0022499	0.00928233	2778.68	0.351944	0.00343481	0.0237281	1329.15	0.259192	0.0122889	0.057623
EMLSAT00000005912	ACO11812|score:1038|Neurogenic differentiation factor 1 [Lepeophtheirus salmonis]	P41894|score:205|RecName: Full=Helix-loop-helix protein delilah; AltName: Full=Protein taxi	PF00010: Helix-loop-helix DNA-binding domain; 58-111	135.51	0.303292	0.00856711	0.0274127	149.699	0.452665	0.00629616	0.036499	130.37	0.0673496	0.629368	0.807042
EMLSAT00000005916	ACO13163|score:377|ATP synthase subunit g, mitochondrial [Lepeophtheirus salmonis]	O75964|score:216|RecName: Full=ATP synthase subunit g, mitochondrial; Short=ATPase subunit g	PF04718: Mitochondrial ATP synthase g subunit; 6-76	4283.29	0.280085	3.2942e-06	4.11915e-05	4213.7	0.258526	0.00313758	0.0224303	4242.32	0.0325191	0.550233	0.748282
EMLSAT00000005981	XP_019646568|score:459|PREDICTED: nuclear distribution protein nudE-like 1 isoform X1 [Branchiostoma belcheri]	Q66JL0|score:413|RecName: Full=Nuclear distribution protein nudE homolog 1	PF04880: NUDE protein, C-terminal conserved region; 156-199	67.0997	0.32153	0.00820028	0.026487	64.492	0.632269	0.000845107	0.00882746	48.2898	0.394553	0.0422495	0.142587
EMLSAT00000005986	EFX68016|score:238|hypothetical protein DAPPUDRAFT_260744 [Daphnia pulex]	Q9V7U0|score:128|RecName: Full=Pro-resilin; Flags: Precursor	PF00379: Insect cuticle protein; 46-98	5060.15	0.967185	1.72648e-08	4.5297e-07	5586.59	0.952574	0.00082474	0.00867092	14.0756	0.356972	0.272942	0.503099
EMLSAT00000006052	ACO11989|score:483|Signal peptidase complex subunit 1 [Lepeophtheirus salmonis]	Q9VAL0|score:269|RecName: Full=Signal peptidase complex subunit 1; AltName: Full=Microsomal signal peptidase 12 kDa subunit; Short=SPase 12 kDa subunit	PF06645: Microsomal signal peptidase 12 kDa subunit (SPC12); 11-83	2817.98	0.473363	2.72928e-11	1.54231e-09	2782.09	0.282548	0.00583561	0.0344307	1588.18	0.219933	0.0296196	0.109747
EMLSAT00000006128	XP_015914378|score:213|PREDICTED: selenoprotein S-like [Parasteatoda tepidariorum]	Q8VHV8|score:145|RecName: Full=Selenoprotein S; Short=SelS; AltName: Full=Sg2; AltName: Full=VCP-interacting membrane protein	PF06936: Selenoprotein S (SelS); 43-150	1168.06	0.4354	8.70246e-09	2.49905e-07	1161.46	0.314214	0.00207728	0.0167624	773.611	0.224636	0.0168321	0.0723688
EMLSAT00000006315	ADD38840|score:1084|15-hydroxyprostaglandin dehydrogenase [Lepeophtheirus salmonis]	Q8VCC1|score:282|RecName: Full=15-hydroxyprostaglandin dehydrogenase [NAD(+)]; Short=15-PGDH; AltName: Full=Prostaglandin dehydrogenase 1	PF00106: short chain dehydrogenase; 5-161	647.626	0.376206	1.13697e-09	4.17624e-08	583.604	0.463284	1.74703e-05	0.00049643	462.307	0.237821	0.122123	0.302441
EMLSAT00000006408	ADD38050|score:1069|Peroxiredoxin-2 [Lepeophtheirus salmonis]	P32119|score:717|RecName: Full=Peroxiredoxin-2; AltName: Full=Natural killer cell-enhancing factor B; Short=NKEF-B; AltName: Full=PRP; AltName: Full=Thiol-specific antioxidant protein; Short=TSA; AltName: Full=Thioredoxin peroxidase 1; AltName: Full=Thioredoxin-dependent peroxide reductase 1 >gi|118597354|sp|Q2PFZ3.3|PRDX2_MACFA RecName: Full=Peroxiredoxin-2	PF10417: C-terminal domain of 1-Cys peroxiredoxin; 158-191, PF00578: AhpC/TSA family; 7-137,	5252.56	0.632033	1.99215e-10	9.07588e-09	5355.78	0.447724	1.78256e-06	7.97978e-05	2563.19	0.195781	0.0804116	0.22529
EMLSAT00000006421	ALS04659|score:363|paxillin-like isoform X4 [Pseudodiaptomus poplesia]	Q3MHZ4|score:207|RecName: Full=Transforming growth factor beta-1-induced transcript 1 protein; AltName: Full=Hydrogen peroxide-inducible clone 5 protein; Short=Hic-5	PF00412: LIM domain; 1-40, PF00412: LIM domain; 46-97,	806.787	0.496307	1.0799e-08	3.00074e-07	772.442	0.46	1.11905e-06	5.56126e-05	786.678	0.129828	0.0666009	0.197722
EMLSAT00000006461	ADD24170|score:670|40S ribosomal protein S7 [Lepeophtheirus salmonis] >gi|290562279|gb|ADD38536.1| 40S ribosomal protein S7 [Lepeophtheirus salmonis]	Q90YR7|score:475|RecName: Full=40S ribosomal protein S7	PF01251: Ribosomal protein S7e; 8-133	42210.1	0.414935	4.55763e-13	4.02785e-11	43535.3	0.235962	0.00400297	0.0262696	24530.2	0.14196	0.0604997	0.184613
EMLSAT00000006487	XP_017299365|score:188|PREDICTED: translation machinery-associated protein 7 homolog [Diaphorina citri]	Q4SUE2|score:140|RecName: Full=Translation machinery-associated protein 7; AltName: Full=Coiled-coil domain-containing protein 72	PF09072: Translation machinery associated TMA7; 2-64	2262.99	0.476025	0.000104612	0.000752516	2366.96	0.358146	0.00199041	0.0162827	1296.67	0.004703	0.960313	0.98235
EMLSAT00000006497	ACO12934|score:1184|Ras-related protein Rab-33B [Lepeophtheirus salmonis]	Q5R615|score:541|RecName: Full=Ras-related protein Rab-33B	PF00071: Ras family; 16-183	115.632	0.359669	0.00120833	0.00558336	119.785	0.294859	0.00546294	0.0329238	74.4025	0.0445717	0.77255	0.894053
EMLSAT00000006499	XP_018016832|score:384|PREDICTED: carboxypeptidase B-like [Hyalella azteca]	Q9VL86|score:277|RecName: Full=Zinc carboxypeptidase A 1; Flags: Precursor	PF02244: Carboxypeptidase activation peptide; 60-112, PF00246: Zinc carboxypeptidase; 133-232,	69.0077	0.703793	0.000784097	0.00394026	72.7223	0.680401	0.00909733	0.04749	28.5618	0.207584	0.470106	0.685519
EMLSAT00000006524	ACO10856|score:1479|Neuronal acetylcholine receptor subunit alpha-2 precursor [Caligus rogercresseyi]	P43681|score:480|RecName: Full=Neuronal acetylcholine receptor subunit alpha-4; Flags: Precursor	PF13499: EF-hand domain pair; 145-216, PF02931: Neurotransmitter-gated ion-channel ligand binding domain; 265-470, PF02932: Neurotransmitter-gated ion-channel transmembrane region; 479-602, PF00254: FKBP-type peptidyl-prolyl cis-trans isomerase; 44-134	6227.94	0.665017	4.45658e-06	5.36707e-05	5631.83	0.484742	0.00199884	0.0163355	2774.5	0.308137	0.0107186	0.0519487
EMLSAT00000006542	JAV04380|score:239|hypothetical protein [Nyssomyia neivai]	Q0MQA6|score:121|RecName: Full=NADH dehydrogenase [ubiquinone] 1 alpha subcomplex subunit 7; AltName: Full=Complex I-B14.5a; Short=CI-B14.5a; AltName: Full=NADH-ubiquinone oxidoreductase subunit B14.5a	PF07347: NADH:ubiquinone oxidoreductase subunit B14.5a (Complex I-B14.5a); 25-114	2174.11	0.666564	2.98375e-14	3.30858e-12	2266.35	0.443517	0.00512792	0.0315076	1442.84	0.0179616	0.80074	0.908112
EMLSAT00000006620	ACO11648|score:1359|Scavenger receptor class B member 1 [Caligus rogercresseyi]	O18824|score:580|RecName: Full=Scavenger receptor class B member 1; Short=SRB1; AltName: Full=SR-BI	PF01130: CD36 family; 4-382	357.566	0.287062	0.00628447	0.0213121	338.94	0.467705	0.000284413	0.00396107	261.668	0.20211	0.07401	0.212248
EMLSAT00000006642	KGU37939|score:163|hypothetical protein MGK_00723 [Candida albicans P57055]	xx	xx	2309.13	0.502423	2.9946e-07	5.41516e-06	2594.7	0.57586	0.000756574	0.00809764	655.434	0.224183	0.270111	0.499682
EMLSAT00000006649	ADD24547|score:528|protein C34C12.4 [Lepeophtheirus salmonis]	Q5RF07|score:154|RecName: Full=Small integral membrane protein 14	PF11027: Protein of unknown function (DUF2615); 1-99	245.717	0.833083	7.37589e-08	1.61209e-06	246.649	0.643104	0.000149092	0.00242001	150.426	0.0814549	0.464227	0.681834
EMLSAT00000006655	ADD37913|score:586|Dynein light chain Tctex-type 1 [Lepeophtheirus salmonis]	Q9Z336|score:456|RecName: Full=Dynein light chain Tctex-type 1; AltName: Full=Activator of G-protein signaling 2; Short=AGS2; AltName: Full=T-complex testis-specific protein 1 homolog	PF03645: Tctex-1 family; 14-111	725.378	0.276931	5.82674e-07	9.5653e-06	751.906	0.249066	0.00057415	0.00665582	455.318	0.0442682	0.619975	0.80146
EMLSAT00000006699	JAT18134|score:299|hypothetical protein g.51634, partial [Graphocephala atropunctata]	Q96RW7|score:160|RecName: Full=Hemicentin-1; AltName: Full=Fibulin-6; Short=FIBL-6; Flags: Precursor	PF00041: Fibronectin type III domain; 245-322, PF07679: Immunoglobulin I-set domain; 163-228, PF13895: Immunoglobulin domain; 48-119, PF13895: Immunoglobulin domain; 121-159	80.0746	0.353102	0.0082868	0.0267035	75.8827	0.408678	0.0028263	0.0208525	23.1326	0.633009	0.0640328	0.192087
EMLSAT00000006746	NP_001002456|score:434|histone-lysine N-methyltransferase SETD7 [Danio rerio] >gi|82183256|sp|Q6DHG0.1|SETD7_DANRE RecName: Full=Histone-lysine N-methyltransferase SETD7; AltName: Full=SET domain-containing protein 7 >gi|49900495|gb|AAH76014.1| SET domain containing (lysine methyltransferase) 7 [Danio rerio]	Q6DHG0|score:434|RecName: Full=Histone-lysine N-methyltransferase SETD7; AltName: Full=SET domain-containing protein 7	PF00856: SET domain; 318-431	538.941	0.514672	1.11079e-05	0.00011473	492.232	0.585501	1.51504e-06	6.94764e-05	739.072	0.279826	0.0933194	0.251115
EMLSAT00000006777	ACO12492|score:1469|Phosphatidylinositol transfer protein beta isoform [Lepeophtheirus salmonis]	P53812|score:860|RecName: Full=Phosphatidylinositol transfer protein beta isoform; Short=PI-TP-beta; Short=PtdIns transfer protein beta; Short=PtdInsTP beta	PF02121: Phosphatidylinositol transfer protein; 2-256	1239.95	0.269231	0.00172809	0.00743485	1223.27	0.287638	0.000150838	0.00243233	616.58	0.0965764	0.326337	0.561902
EMLSAT00000006794	ACO11393|score:661|neutral sphingomyelinase [Caligus rogercresseyi]	xx	PF03372: Endonuclease/Exonuclease/phosphatase family; 161-279	65.7792	0.735107	4.20663e-07	7.2606e-06	57.8553	0.734591	0.000278709	0.00390573	82.4303	0.013469	0.950736	0.979085
EMLSAT00000006800	ACO10418|score:792|Ubiquitin-conjugating enzyme E2 N [Caligus rogercresseyi] >gi|225711042|gb|ACO11367.1| Ubiquitin-conjugating enzyme E2 N [Caligus rogercresseyi] >gi|225713232|gb|ACO12462.1| Ubiquitin-conjugating enzyme E2 N [Lepeophtheirus salmonis] >gi|290561104|gb|ADD37954.1| Ubiquitin-conjugating enzyme E2 N [Lepeophtheirus salmonis]	P35128|score:724|RecName: Full=Ubiquitin-conjugating enzyme E2 N; AltName: Full=E2 ubiquitin-conjugating enzyme N; AltName: Full=Protein bendless; AltName: Full=Ubiquitin carrier protein N; AltName: Full=Ubiquitin-conjugating enzyme E2-17 kDa; AltName: Full=Ubiquitin-protein ligase D3; AltName: Full=Ubiquitin-protein ligase N	PF00179: Ubiquitin-conjugating enzyme; 7-142	1887.73	0.532532	1.58116e-11	9.58409e-10	1885.09	0.223994	0.00562453	0.033625	1076.79	0.0572621	0.560146	0.756401
EMLSAT00000006826	ACO12942|score:704|60S ribosomal protein L23a [Lepeophtheirus salmonis] >gi|290462641|gb|ADD24368.1| 60S ribosomal protein L23a [Lepeophtheirus salmonis] >gi|290561152|gb|ADD37978.1| 60S ribosomal protein L23a [Lepeophtheirus salmonis]	P62752|score:398|RecName: Full=60S ribosomal protein L23a >gi|51338637|sp|P62750.1|RL23A_HUMAN RecName: Full=60S ribosomal protein L23a >gi|51338638|sp|P62751.1|RL23A_MOUSE RecName: Full=60S ribosomal protein L23a >gi|108860929|sp|Q24JY1.1|RL23A_BOVIN RecName: Full=60S ribosomal protein L23a	PF00276: Ribosomal protein L23; 75-122, PF03939: Ribosomal protein L23, N-terminal domain; 16-67,	20064.6	0.335566	2.43591e-11	1.38989e-09	21041.8	0.258035	0.00548473	0.0329703	10717.8	0.130373	0.266983	0.495414
EMLSAT00000006839	ACO13138|score:1168|Motile sperm domain-containing protein 1 [Lepeophtheirus salmonis] >gi|290462003|gb|ADD24049.1| Motile sperm domain-containing protein 1 [Lepeophtheirus salmonis] >gi|290562201|gb|ADD38497.1| Motile sperm domain-containing protein 1 [Lepeophtheirus salmonis]	Q2T9W7|score:338|RecName: Full=Motile sperm domain-containing protein 1	PF00635: MSP (Major sperm protein) domain; 15-99	630.471	0.492676	0.000118478	0.000832891	703.441	0.436869	8.18005e-05	0.00152528	392.748	0.0937682	0.269125	0.498411
EMLSAT00000006923	ADD38586|score:1597|Growth hormone-inducible transmembrane protein [Lepeophtheirus salmonis]	Q91VC9|score:756|RecName: Full=Growth hormone-inducible transmembrane protein; AltName: Full=Mitochondrial morphology and cristae structure 1; Short=MICS1; Flags: Precursor	PF01027: Inhibitor of apoptosis-promoting Bax1; 95-308	1610.49	0.298429	6.94148e-11	3.56289e-09	1574.51	0.207615	0.00858978	0.0457298	989.604	0.0583154	0.490636	0.702351
EMLSAT00000006936	ACO10279|score:534|60S ribosomal protein L44 [Caligus rogercresseyi] >gi|225712950|gb|ACO12321.1| 60S ribosomal protein L44 [Lepeophtheirus salmonis] >gi|290462613|gb|ADD24354.1| 60S ribosomal protein L44 [Lepeophtheirus salmonis]>gi|290562671|gb|ADD38731.1| 60S ribosomal protein L44 [Lepeophtheirus salmonis]	Q9NB33|score:407|RecName: Full=60S ribosomal protein L44	PF00935: Ribosomal protein L44; 18-92	21258	0.540555	1.20575e-14	1.46107e-12	22479.3	0.305087	0.00491393	0.0305086	12177.6	0.124186	0.214192	0.432574
EMLSAT00000006965	xx	xx	xx	3002.77	0.507005	0.000254086	0.00155064	3008.44	0.751932	0.000395886	0.00507672	215.714	0.214382	0.434219	0.657883
EMLSAT00000006990	ADD38945|score:1011|Protein DGCR6 [Lepeophtheirus salmonis]	O35347|score:283|RecName: Full=Protein DGCR6; AltName: Full=DiGeorge syndrome critical region 6 homolog	PF07324: DiGeorge syndrome critical region 6 (DGCR6) protein; 11-190	226.072	0.321921	0.00126077	0.0057842	256.975	0.417377	0.00197304	0.0161523	150.5	0.0375203	0.746543	0.880257
EMLSAT00000007130	ACO10918|score:579|60S ribosomal protein L28 [Caligus rogercresseyi]	Q9VZS5|score:301|RecName: Full=60S ribosomal protein L28	PF01778: Ribosomal L28e protein family; 5-122	13797.7	0.589947	5.43452e-07	9.02223e-06	14519.4	0.341546	0.00203082	0.0165056	6555.95	0.171435	0.144229	0.336603
EMLSAT00000007139	ACO11849|score:1312|Peptidyl-prolyl cis-trans isomerase A [Lepeophtheirus salmonis]	P10111|score:552|RecName: Full=Peptidyl-prolyl cis-trans isomerase A; Short=PPIase A; AltName: Full=Cyclophilin A; AltName: Full=Cyclosporin A-binding protein; AltName: Full=Rotamase A; AltName: Full=p1B15; AltName: Full=p31; Contains: RecName: Full=Peptidyl-prolyl cis-trans isomerase A, N-terminally processed	PF00160: Cyclophilin type peptidyl-prolyl cis-trans isomerase/CLD; 93-247	1093.81	0.73063	9.09842e-08	1.9269e-06	986.552	0.553527	0.00516564	0.0316532	557.766	0.0206349	0.916564	0.965731
EMLSAT00000007163	ACO11152|score:1911|Arginine kinase [Caligus rogercresseyi]	Q9XY07|score:780|RecName: Full=Arginine kinase; Short=AK	PF02807: ATP:guanido phosphotransferase, N-terminal domain; 53-123, PF14960: ATP synthase regulation; 3-40, PF00217: ATP:guanido phosphotransferase, C-terminal catalytic domain; 149-389	22416.7	0.418555	8.87309e-14	9.06907e-12	21796	0.234463	0.00456865	0.0289871	19127.1	0.0238545	0.788392	0.90267
EMLSAT00000007173	EFX68016|score:191|hypothetical protein DAPPUDRAFT_260744 [Daphnia pulex]	xx	PF00379: Insect cuticle protein; 85-119	2948.04	0.849017	3.45532e-09	1.13131e-07	3097.82	0.996767	1.09125e-05	0.000348735	5.11131	0.364641	0.513336	0.719751
EMLSAT00000007180	ACO11011|score:567|G patch domain-containing protein 4 [Caligus rogercresseyi]	Q566R3|score:298|RecName: Full=G patch domain-containing protein 4	PF01585: G-patch domain; 9-50	167.367	0.476278	3.10689e-05	0.000272119	158.774	0.355731	0.00783739	0.0427325	108.481	0.149508	0.222571	0.443286
EMLSAT00000007210	ACO12968|score:1261|Proteasome subunit alpha type-3 [Lepeophtheirus salmonis] >gi|290462773|gb|ADD24434.1| Proteasome subunit alpha type-3 [Lepeophtheirus salmonis] >gi|290561098|gb|ADD37951.1| Proteasome subunit alpha type-3 [Lepeophtheirus salmonis]	O70435|score:867|RecName: Full=Proteasome subunit alpha type-3; AltName: Full=Macropain subunit C8; AltName: Full=Multicatalytic endopeptidase complex subunit C8; AltName: Full=Proteasome component C8; AltName: Full=Proteasome subunit K	PF10584: Proteasome subunit A N-terminal signature; 223-245, PF00227: Proteasome subunit; 247-431, PF08718: Glycolipid transfer protein (GLTP); 27-178	3722.72	0.459059	2.77853e-11	1.55518e-09	3599.1	0.211676	0.00271602	0.0203978	1847.83	0.0937316	0.445933	0.668006
EMLSAT00000007220	XP_013784968|score:1190|PREDICTED: tumor suppressor candidate 3-like isoform X1 [Limulus polyphemus]	Q8BTV1|score:995|RecName: Full=Tumor suppressor candidate 3; AltName: Full=Magnesium uptake/transporter TUSC3; AltName: Full=Protein N33; Flags: Precursor	PF00085: Thioredoxin; 46-145, PF04756: OST3 / OST6 family; 159-309,	4312.67	0.522111	5.59778e-10	2.26884e-08	4111.07	0.329604	0.00359723	0.0244608	1770.06	0.166933	0.0678139	0.200187
EMLSAT00000007312	xx	xx	xx	2330.63	0.410748	0.000468707	0.00257691	2169.88	0.305172	3.39981e-05	0.00080914	1555.88	0.15419	0.0569511	0.176882
EMLSAT00000007354	KFM79300|score:182|Rab effector MyRIP, partial [Stegodyphus mimosarum]	xx	xx	294.051	0.40832	0.00561742	0.0194828	298.784	0.53031	4.37741e-05	0.000958866	218.499	0.102032	0.516226	0.721575
EMLSAT00000007369	xx	xx	PF02469: Fasciclin domain; 6-100	94.8376	0.6616	9.54339e-07	1.45679e-05	93.5332	0.777849	1.04547e-06	5.24175e-05	69.8019	0.0578499	0.697292	0.851423
EMLSAT00000007377	ACO12824|score:575|Ras-related protein Rab-23 [Lepeophtheirus salmonis]	Q9ULC3|score:548|RecName: Full=Ras-related protein Rab-23; Flags: Precursor	PF00071: Ras family; 2-144	53.75	0.876306	4.58853e-05	0.000374538	54.9119	0.857061	0.00675837	0.038428	39.9057	0.194612	0.364511	0.599063
EMLSAT00000007532	ACO12838|score:571|U6 snRNA-associated Sm-like protein LSm7 [Lepeophtheirus salmonis] >gi|290563008|gb|ADD38898.1| U6 snRNA-associated Sm-like protein LSm7 [Lepeophtheirus salmonis]	Q9UK45|score:391|RecName: Full=U6 snRNA-associated Sm-like protein LSm7	PF01423: LSM domain; 24-96	747.701	0.354124	2.13825e-05	0.000198994	775.332	0.321088	0.000719051	0.00778466	358.385	0.0110686	0.913143	0.964635
EMLSAT00000007609	ACO11949|score:1705|Serine/threonine-protein phosphatase 2A regulatory subunit B [Lepeophtheirus salmonis] >gi|290462393|gb|ADD24244.1| Serine/threonine-protein phosphatase 2A regulatory subunit B [Lepeophtheirus salmonis]	Q28717|score:795|RecName: Full=Serine/threonine-protein phosphatase 2A activator; AltName: Full=PP2A, subunit B', PR53 isoform; AltName: Full=Phosphotyrosyl phosphatase activator; Short=PTPA; AltName: Full=Serine/threonine-protein phosphatase 2A regulatory subunit 4; AltName: Full=Serine/threonine-protein phosphatase 2A regulatory subunit B'	PF03095: Phosphotyrosyl phosphate activator (PTPA) protein; 25-315	407.678	0.239794	0.00137957	0.00619583	407.211	0.269417	0.00573846	0.0340893	253.559	0.158939	0.0764718	0.217268
EMLSAT00000007659	xx	xx	xx	348.274	0.45385	0.0133018	0.0392542	327.285	0.839021	0.00234592	0.0184678	398.264	0.152746	0.268958	0.498277
EMLSAT00000007691	XP_017329595|score:287|PREDICTED: kelch-like protein 3 [Ictalurus punctatus]	E7F6F9|score:280|RecName: Full=Kelch-like protein 3	PF01344: Kelch motif; 220-266, PF01344: Kelch motif; 274-313, PF01344: Kelch motif; 315-358	46.7282	0.621548	0.00131213	0.00596627	35.3585	0.870722	0.00704355	0.0396103	15.5103	0.84495	0.0129539	0.0600254
EMLSAT00000007787	AII16483|score:1884|thioredoxin reductase, partial [Paracyclopina nana]	Q99MD6|score:1697|RecName: Full=Thioredoxin reductase 3; AltName: Full=Thioredoxin and glutathione reductase; AltName: Full=Thioredoxin reductase TR2	PF02852: Pyridine nucleotide-disulphide oxidoreductase, dimerisation domain; 503-614, PF07992: Pyridine nucleotide-disulphide oxidoreductase; 160-472, PF00462: Glutaredoxin; 66-127, PF00070: Pyridine nucleotide-disulphide oxidoreductase; 323-388	2161.7	0.16609	0.00623401	0.0211837	2045.49	0.198741	0.000707667	0.00769836	1382.72	0.0292216	0.707217	0.856305
EMLSAT00000007864	ACO11889|score:381|C-factor [Lepeophtheirus salmonis]	xx	xx	910.508	0.357783	0.00058704	0.00307352	966.471	0.361318	0.000640511	0.00721118	383.198	0.236433	0.0335597	0.120565
EMLSAT00000007928	ANZ80589|score:1193|checkpoint kinase 1 [Penaeus monodon]	O61661|score:1109|RecName: Full=Serine/threonine-protein kinase grp; AltName: Full=Chk1 homolog; AltName: Full=Protein grapes	PF00069: Protein kinase domain; 10-266	1896.19	0.393693	2.89599e-06	3.71205e-05	1798.05	0.331612	0.0023128	0.0182836	953.56	0.0061601	0.944398	0.975966
EMLSAT00000008026	ACO10784|score:288|40S ribosomal protein S29 [Caligus rogercresseyi]	Q4LAY1|score:249|RecName: Full=40S ribosomal protein S29	PF00253: Ribosomal protein S14p/S29e; 6-55	9448.4	0.623638	1.42549e-20	6.44433e-18	10760.7	0.345834	0.00762636	0.0418256	4975.87	0.169168	0.164455	0.366949
EMLSAT00000008029	KDR23726|score:1203|Tubby protein-like protein [Zootermopsis nevadensis]	B4H4X0|score:1089|RecName: Full=Protein king tubby	PF01167: Tub family; 239-480	113.022	0.338168	0.00134559	0.00607843	109.509	0.317398	0.00679821	0.0385574	59.8955	0.258008	0.157867	0.35701
EMLSAT00000008099	ALS05066|score:664|40S ribosomal protein S16 [Centropages tenuiremis] >gi|961376704|gb|ALS05096.1| 40S ribosomal protein S16 [Centropages tenuiremis]	P62249|score:632|RecName: Full=40S ribosomal protein S16 >gi|54039370|sp|P62250.2|RS16_RAT RecName: Full=40S ribosomal protein S16 >gi|54039372|sp|P14131.4|RS16_MOUSE RecName: Full=40S ribosomal protein S16 >gi|60394813|sp|Q29201.4|RS16_PIG RecName: Full=40S ribosomal protein S16 >gi|108860953|sp|Q3T0X6.3|RS16_BOVIN RecName: Full=40S ribosomal protein S16	PF00380: Ribosomal protein S9/S16; 15-147	23650.4	0.403128	9.79862e-13	8.1683e-11	24386.3	0.247944	0.00483944	0.0300958	13420.6	0.113399	0.24527	0.469489
EMLSAT00000008150	ACO14907|score:828|Coiled-coil domain-containing protein 124 [Caligus clemensi]	Q6PHE8|score:450|RecName: Full=Coiled-coil domain-containing protein 124	PF06244: Protein of unknown function (DUF1014); 99-213	577.085	0.339253	0.000138822	0.000945573	593.96	0.254177	0.00474633	0.0297051	384.516	0.0961792	0.26039	0.48838
EMLSAT00000008170	ADD38231|score:1003|V-type proton ATPase 21 kDa proteolipid subunit [Lepeophtheirus salmonis]	Q99437|score:575|RecName: Full=V-type proton ATPase 21 kDa proteolipid subunit; Short=V-ATPase 21 kDa proteolipid subunit; AltName: Full=Vacuolar proton pump 21 kDa proteolipid subunit; AltName: Full=hATPL	PF00137: ATP synthase subunit C; 138-199, PF00137: ATP synthase subunit C; 50-113,	695.481	0.167559	0.00625518	0.0212434	662.651	0.207449	0.00353351	0.0241582	503.986	0.126971	0.140205	0.330633
EMLSAT00000008317	ADD38088|score:1370|Dehydrogenase/reductase SDR family member 11 [Lepeophtheirus salmonis]	Q6UWP2|score:375|RecName: Full=Dehydrogenase/reductase SDR family member 11; AltName: Full=Short-chain dehydrogenase/reductase family 24C member 1; Flags: Precursor	PF00106: short chain dehydrogenase; 5-176	554.886	0.234037	0.00718231	0.023841	437.671	0.503315	1.04004e-05	0.000338773	382.716	0.202938	0.0628267	0.189542
EMLSAT00000008326	ABU41050|score:162|serine proteinase [Lepeophtheirus salmonis]	xx	xx	768.455	0.428015	0.0128538	0.0381621	755.531	0.423842	0.000437956	0.00542921	851.07	0.633084	0.0108311	0.05223
EMLSAT00000008387	XP_015430351|score:1314|PREDICTED: GDP-Man:Man(3)GlcNAc(2)-PP-Dol alpha-1,2-mannosyltransferase [Dufourea novaeangliae]	Q3TZM9|score:1163|RecName: Full=GDP-Man:Man(3)GlcNAc(2)-PP-Dol alpha-1,2-mannosyltransferase; AltName: Full=Asparagine-linked glycosylation protein 11 homolog; AltName: Full=Glycolipid 2-alpha-mannosyltransferase	PF00534: Glycosyl transferases group 1; 282-450	523.092	0.264706	1.46768e-06	2.09358e-05	498.587	0.274252	0.0093824	0.0485741	307.203	0.211287	0.101495	0.265777
EMLSAT00000008402	ABU41053|score:551|metalloproteinase [Lepeophtheirus salmonis]	Q18439|score:332|RecName: Full=Zinc metalloproteinase nas-8; AltName: Full=Nematode astacin 8; Flags: Precursor	PF01400: Astacin (Peptidase family M12A); 67-197, PF01400: Astacin (Peptidase family M12A); 224-287,	11101.8	0.644444	0.000566168	0.00299224	12113.4	0.697162	0.00116636	0.0111724	381.039	0.374958	0.652254	0.822631
EMLSAT00000008475	JAN67977|score:912|Phosphatidylserine synthase [Daphnia magna]	xx	xx	245.705	0.637388	5.12572e-05	0.000410686	248.972	0.604788	2.14465e-05	0.000580187	214.927	0.132545	0.376654	0.610385
EMLSAT00000008513	ABU41106|score:762|hypothetical protein [Lepeophtheirus salmonis]	xx	xx	891.685	0.612703	3.04043e-07	5.47278e-06	818.788	0.456745	0.000267551	0.00378225	1555.78	0.373614	0.0244693	0.095139
EMLSAT00000008577	ADD24382|score:2283|Probable protein disulfide-isomerase A6 [Lepeophtheirus salmonis]	Q11067|score:1201|RecName: Full=Probable protein disulfide-isomerase A6; Flags: Precursor	PF00085: Thioredoxin; 30-130, PF00085: Thioredoxin; 164-266,	6259.25	0.323715	0.000711626	0.00362568	6203.1	0.350382	0.000874356	0.00905749	2512.37	0.0253598	0.804241	0.909407
EMLSAT00000008635	B5FYQ0|score:799|RecName: Full=ADP-ribosylation factor-like protein 3 >gi|197127663|gb|ACH44161.1| putative ADP-ribosylation factor-like protein 3 variant 1 [Taeniopygia guttata] >gi|197127666|gb|ACH44164.1| putative ADP-ribosylation factor-like protein 3 variant 1 [Taeniopygia guttata]	B5FYQ0|score:799|RecName: Full=ADP-ribosylation factor-like protein 3	PF00025: ADP-ribosylation factor family; 5-176	32.599	0.642443	0.000282852	0.00169947	31.1135	0.570236	0.00386287	0.0256487	18.1323	0.0647967	0.83102	0.922152
EMLSAT00000008645	ACO12412|score:1005|60S ribosomal protein L9 [Lepeophtheirus salmonis] >gi|290561218|gb|ADD38011.1| 60S ribosomal protein L9 [Lepeophtheirus salmonis]	P50882|score:738|RecName: Full=60S ribosomal protein L9	PF00347: Ribosomal protein L6; 554-633, PF00347: Ribosomal protein L6; 469-542,	27137.5	0.31357	9.67924e-11	4.70123e-09	28388.3	0.261816	0.000277146	0.00389836	15751.2	0.157644	0.0434103	0.14505
EMLSAT00000008648	ADD38142|score:836|40S ribosomal protein S10 [Lepeophtheirus salmonis]	Q962R9|score:506|RecName: Full=40S ribosomal protein S10 [Spodoptera frugiperda]	PF03501: Plectin/S10 domain; 3-96	29443.7	0.518267	3.62155e-09	1.17916e-07	30891	0.282759	0.000903637	0.00925039	18298.1	0.172266	0.0622966	0.188695
EMLSAT00000008775	ALS04887|score:621|60S ribosomal protein L6 [Pseudodiaptomus poplesia]	P47991|score:436|RecName: Full=60S ribosomal protein L6	PF01159: Ribosomal protein L6e; 323-431, PF00167: Fibroblast growth factor; 63-173, PF03868: Ribosomal protein L6, N-terminal domain; 226-278	31484.1	0.285068	6.7186e-05	0.000515473	32804.1	0.22792	0.00344021	0.023742	17241.7	0.10427	0.255751	0.48267
EMLSAT00000008878	ADD24388|score:1165|Autophagy-related protein 101 [Lepeophtheirus salmonis] >gi|290561294|gb|ADD38049.1| Autophagy-related protein 101 [Lepeophtheirus salmonis]	A4IH75|score:621|RecName: Full=Autophagy-related protein 101	PF07855: Protein of unknown function (DUF1649); 11-184	734.243	0.381608	4.57226e-12	3.2181e-10	715.034	0.253412	0.000233205	0.00342375	472.996	0.0576689	0.457208	0.676402
EMLSAT00000008881	ADD24160|score:1771|Cathepsin L [Lepeophtheirus salmonis]	Q26636|score:1046|RecName: Full=Cathepsin L; Contains: RecName: Full=Cathepsin L heavy chain; Contains: RecName: Full=Cathepsin L light chain; Flags: Precursor	PF00112: Papain family cysteine protease; 116-333, PF08246: Cathepsin propeptide inhibitor domain (I29); 29-89,	6650.89	0.416352	7.63756e-14	8.01534e-12	6577.69	0.290617	0.00435373	0.0279801	5870.38	0.0485485	0.460105	0.679115
EMLSAT00000008889	ACO12959|score:1208|Proteasome subunit alpha type-4 [Lepeophtheirus salmonis] >gi|290561435|gb|ADD38118.1| Proteasome subunit alpha type-4 [Lepeophtheirus salmonis]	P25789|score:843|RecName: Full=Proteasome subunit alpha type-4; AltName: Full=Macropain subunit C9; AltName: Full=Multicatalytic endopeptidase complex subunit C9; AltName: Full=Proteasome component C9; AltName: Full=Proteasome subunit L >gi|122140948|sp|Q3ZCK9.1|PSA4_BOVIN RecName: Full=Proteasome subunit alpha type-4	PF00227: Proteasome subunit; 6-191	2655.94	0.443592	9.24704e-16	1.55271e-13	2678.28	0.229282	0.0051608	0.0316408	1259.53	0.0400581	0.722206	0.864947
EMLSAT00000008898	ACO10903|score:682|Zinc finger MYND domain-containing protein 19 [Caligus rogercresseyi] >gi|225711432|gb|ACO11562.1| Zinc finger MYND domain-containing protein 19 [Caligus rogercresseyi]	Q7TSV3|score:604|RecName: Full=Zinc finger MYND domain-containing protein 19; AltName: Full=Melanin-concentrating hormone receptor 1-interacting zinc finger protein; Short=MCH-R1-interacting zinc finger protein >gi|46397255|sp|Q96E35.1|ZMY19_HUMAN RecName: Full=Zinc finger MYND domain-containing protein 19; AltName: Full=Melanin-concentrating hormone receptor 1-interacting zinc finger protein; Sh…	PF13392: HNH endonuclease; 103-141	100.122	0.38939	0.00359336	0.0136155	94.1834	0.390275	0.000673729	0.00747329	44.4883	0.108939	0.622945	0.802463
EMLSAT00000008916	XP_016278319|score:323|PREDICTED: ovochymase-2 [Monodelphis domestica]	Q9TXD8|score:255|RecName: Full=Venom peptide isomerase heavy chain	PF00089: Trypsin; 538-637, PF00089: Trypsin; 46-288,	202.163	0.375413	5.47026e-05	0.000432688	193.005	0.32076	0.00127659	0.0119215	221.427	0.263846	0.0452556	0.149651
EMLSAT00000008923	ACO12151|score:593|CCAAT/enhancer-binding protein gamma [Lepeophtheirus salmonis] >gi|225714012|gb|ACO12852.1| CCAAT/enhancer-binding protein gamma [Lepeophtheirus salmonis]	P26801|score:193|RecName: Full=CCAAT/enhancer-binding protein gamma; Short=C/EBP gamma	PF07716: Basic region leucine zipper; 19-71	381.204	0.285689	2.20501e-05	0.000204208	392.132	0.268521	0.00559255	0.033487	285.066	0.176674	0.0679782	0.200466
EMLSAT00000008975	ACO15303|score:1802|Fructose-bisphosphate aldolase [Caligus clemensi]	P07764|score:1254|RecName: Full=Fructose-bisphosphate aldolase	PF00274: Fructose-bisphosphate aldolase class-I; 42-397	9014.02	0.720458	1.12571e-08	3.12067e-07	10150	0.551321	1.93219e-05	0.000535553	4097.31	0.261711	0.034676	0.123366
EMLSAT00000008993	XP_012232398|score:573|PREDICTED: uncharacterized protein LOC105678008 isoform X3 [Linepithema humile] >gi|815768679|ref|XP_012232407.1| PREDICTED: uncharacterized protein LOC105678008 isoform X3 [Linepithema humile] >gi|815768681|ref|XP_012232416.1| PREDICTED: uncharacterized protein LOC105678008 isoform X3 [Linepithema humile]	G5ED00|score:129|RecName: Full=Zwei Ig domain protein zig-8; AltName: Full=2 Ig domain protein zig-8; Flags: Precursor	PF13895: Immunoglobulin domain; 84-161	46.8408	0.634001	0.000519145	0.00281063	41.1109	0.765877	0.0019705	0.0161432	44.2853	0.135753	0.568445	0.76357
EMLSAT00000009020	ACO15039|score:1291|MEMO1 [Caligus clemensi]	Q6GNT9|score:895|RecName: Full=Protein MEMO1; AltName: Full=Mediator of ErbB2-driven cell motility 1; Short=Memo-1	PF01875: Memo-like protein; 9-295	619.891	0.150354	0.00193271	0.00816574	606.65	0.152638	0.00628155	0.0364428	380.062	0.078022	0.396935	0.627081
EMLSAT00000009080	XP_016660247|score:341|PREDICTED: N-acetyltransferase 6 isoform X3 [Acyrthosiphon pisum] >gi|1028710374|ref|XP_016660248.1| PREDICTED: N-acetyltransferase 6 isoform X3 [Acyrthosiphon pisum] >gi|1028710376|ref|XP_016660249.1| PREDICTED: N-acetyltransferase 6 isoform X3 [Acyrthosiphon pisum] >gi|1028710378|ref|XP_016660250.1| PREDICTED: N-acetyltransferase 6 isoform X3 [Acyrthosiphon pisum] >gi|102…	Q93015|score:220|RecName: Full=N-acetyltransferase 6; AltName: Full=Protein fusion-2; Short=Protein fus-2	PF00583: Acetyltransferase (GNAT) family; 75-139	701.275	0.247362	0.000197957	0.00125908	701.307	0.162136	0.00316661	0.0225379	584.86	0.00680959	0.950013	0.978783
EMLSAT00000009114	ACO13005|score:587|60S ribosomal protein L34 [Lepeophtheirus salmonis]	P45842|score:329|RecName: Full=60S ribosomal protein L34; AltName: Full=L31	PF01199: Ribosomal protein L34e; 1-94	18179.1	0.411681	4.38277e-05	0.000362017	19023.3	0.342468	0.000323914	0.00438664	10163	0.122174	0.104899	0.271906
EMLSAT00000009293	xx	xx	xx	4608.13	0.564251	9.53229e-07	1.45679e-05	4799.54	0.871111	3.13831e-05	0.000766305	1203.5	0.320071	0.116362	0.29252
EMLSAT00000009316	ACO12596|score:1495|Beta-1,3-galactosyltransferase 5 [Lepeophtheirus salmonis]	Q9LZG0|score:314|RecName: Full=Adenosine kinase 2; Short=AK 2; AltName: Full=Adenosine 5'-phosphotransferase 2	PF01762: Galactosyltransferase; 241-343, PF00294: pfkB family carbohydrate kinase; 42-106, PF00294: pfkB family carbohydrate kinase; 392-631	203.957	0.224839	0.00962976	0.0302885	199.784	0.385922	9.23402e-05	0.00167474	131.753	0.173587	0.143575	0.335552
EMLSAT00000009330	ACO12485|score:1458|Autophagy protein 5 [Lepeophtheirus salmonis]	Q5R792|score:636|RecName: Full=Autophagy protein 5; AltName: Full=APG5-like	PF04106: Autophagy protein Apg5; 76-272	237.994	0.23664	0.00146226	0.00648827	225.232	0.304379	0.000853673	0.00890044	159.109	0.209192	0.0683787	0.201286
EMLSAT00000009356	ACO13052|score:1548|SEC13 homolog [Lepeophtheirus salmonis] >gi|290561473|gb|ADD38137.1| Protein SEC13 homolog [Lepeophtheirus salmonis]	P55735|score:956|RecName: Full=Protein SEC13 homolog; AltName: Full=SEC13-like protein 1; AltName: Full=SEC13-related protein	PF00400: WD domain, G-beta repeat; 195-232, PF00400: WD domain, G-beta repeat; 51-88, PF00400: WD domain, G-beta repeat; 145-183, PF00400: WD domain, G-beta repeat; 95-133, PF00400: WD domain, G-beta repeat; 251-279, PF00400: WD domain, G-beta repeat; 7-40	1362.14	0.299086	1.20864e-16	2.68044e-14	1345.11	0.183041	0.00469558	0.0295102	696.467	0.115815	0.234317	0.456973
EMLSAT00000009392	ADD37957|score:1125|Syntenin-1 [Lepeophtheirus salmonis]	O00560|score:637|RecName: Full=Syntenin-1; AltName: Full=Melanoma differentiation-associated protein 9; Short=MDA-9; AltName: Full=Pro-TGF-alpha cytoplasmic domain-interacting protein 18; Short=TACIP18; AltName: Full=Scaffold protein Pbp1; AltName: Full=Syndecan-binding protein 1	PF00595: PDZ domain (Also known as DHR or GLGF); 33-100, PF00595: PDZ domain (Also known as DHR or GLGF); 118-187,	489.44	0.227145	0.000135019	0.000926451	483.846	0.307413	0.00273167	0.0204099	308.398	0.213693	0.0390623	0.13475
EMLSAT00000009393	ADD37957|score:434|Syntenin-1 [Lepeophtheirus salmonis]	O00560|score:138|RecName: Full=Syntenin-1; AltName: Full=Melanoma differentiation-associated protein 9; Short=MDA-9; AltName: Full=Pro-TGF-alpha cytoplasmic domain-interacting protein 18; Short=TACIP18; AltName: Full=Scaffold protein Pbp1; AltName: Full=Syndecan-binding protein 1	xx	156.764	0.322402	0.00470219	0.0168299	145.313	0.4141	0.00352416	0.0241532	83.2909	0.00235698	0.987527	0.994947
EMLSAT00000009398	xx	xx	xx	126.632	0.521693	1.20628e-05	0.000122501	115.653	0.533158	0.00258929	0.0197764	90.9851	0.389507	0.0325781	0.118308
EMLSAT00000009434	xx	xx	xx	1491.21	0.545955	9.91585e-12	6.26618e-10	1491.8	0.522128	9.84364e-11	1.7351e-08	1451.26	0.160063	0.0943325	0.252826
EMLSAT00000009469	KZS12115|score:1057|LIX1 protein [Daphnia magna]	Q9VKY1|score:1004|RecName: Full=Protein limb expression 1 homolog; AltName: Full=lowfat	PF14954: Limb expression 1; 13-259	302.703	0.559435	1.18596e-05	0.000121107	298.352	0.538026	4.63793e-05	0.00100423	155.654	0.231493	0.0854538	0.23529
EMLSAT00000009489	ACO15169|score:1040|Ubiquitin thioesterase otubain-like [Caligus clemensi]	Q9VL00|score:624|RecName: Full=Ubiquitin thioesterase otubain-like; AltName: Full=Ubiquitin-specific-processing protease otubain-like; Short=Deubiquitinating enzyme otubain-like	PF10275: Peptidase C65 Otubain; 25-254	1263.86	0.210959	0.00223107	0.00922082	1279.46	0.182413	0.00394982	0.0260125	768.884	0.156829	0.152653	0.349595
EMLSAT00000009509	JAN78838|score:1175|A disintegrin and metalloproteinase with [Daphnia magna]	O15072|score:390|RecName: Full=A disintegrin and metalloproteinase with thrombospondin motifs 3; Short=ADAM-TS 3; Short=ADAM-TS3; Short=ADAMTS-3; AltName: Full=Procollagen II N-proteinase; Short=PC II-NP; AltName: Full=Procollagen II amino propeptide-processing enzyme; Flags: Precursor	PF01562: Reprolysin family propeptide; 58-174, PF01421: Reprolysin (M12B) family zinc metalloprotease; 244-441,	1847.1	0.304584	0.000118247	0.000832262	1722.83	0.340144	1.25828e-10	2.11861e-08	1572.24	0.22771	0.0131584	0.0608088
EMLSAT00000009545	ABU41053|score:595|metalloproteinase [Lepeophtheirus salmonis]	P31579|score:320|RecName: Full=Low choriolytic enzyme; AltName: Full=Choriolysin L; AltName: Full=Hatching enzyme zinc-protease subunit LCE; Flags: Precursor	PF01400: Astacin (Peptidase family M12A); 219-286, PF01400: Astacin (Peptidase family M12A); 65-191, PF01549: ShK domain-like; 299-331, PF01549: ShK domain-like; 333-365	39006.9	0.59052	1.49645e-08	3.99757e-07	44075.8	0.760074	7.97367e-05	0.00150245	7831.83	0.234229	0.614531	0.798161
EMLSAT00000009590	ACO13167|score:1195|Pleckstrin homology domain-containing family F member 2 [Lepeophtheirus salmonis]	Q5ZLY5|score:816|RecName: Full=Pleckstrin homology domain-containing family F member 2; Short=PH domain-containing family F member 2	PF00169: PH domain; 41-132, PF01363: FYVE zinc finger; 150-213,	508.54	0.366447	0.000167069	0.00109828	468.928	0.447939	0.00269212	0.0202871	346.138	0.0803516	0.405422	0.63413
EMLSAT00000009604	ADD24503|score:416|UPF0197 transmembrane protein C11orf10 homolog [Lepeophtheirus salmonis] >gi|290562637|gb|ADD38714.1| UPF0197 transmembrane protein C11orf10 homolog [Lepeophtheirus salmonis]	Q6DDB3|score:315|RecName: Full=Transmembrane protein 258 >gi|82184385|sp|Q6GP81.1|TM258_XENLA RecName: Full=Transmembrane protein 258	PF05251: Uncharacterised protein family (UPF0197); 272-348, PF00057: Low-density lipoprotein receptor domain class A; 12-43,	2414.21	0.493221	7.83604e-10	3.01983e-08	2372.46	0.312235	0.00910302	0.04749	1048.41	0.136022	0.134571	0.322774
EMLSAT00000009630	xx	xx	xx	282.774	0.376652	1.2726e-07	2.55695e-06	268.507	0.437476	7.6301e-06	0.000264508	148.351	0.261567	0.0290293	0.108187
EMLSAT00000009668	KDR19061|score:1690|RING finger protein unkempt-like protein [Zootermopsis nevadensis]	Q9C0B0|score:1350|RecName: Full=RING finger protein unkempt homolog; AltName: Full=Zinc finger CCCH domain-containing protein 5	xx	1722.74	0.502558	0.00698228	0.0232637	1928.5	0.302811	0.00138089	0.012583	1012.66	0.262186	0.12995	0.315706
EMLSAT00000009680	ACO12505|score:438|40S ribosomal protein S27 [Lepeophtheirus salmonis]	P55833|score:367|RecName: Full=40S ribosomal protein S27	PF01667: Ribosomal protein S27; 28-82	16409.5	0.680496	1.75636e-06	2.44022e-05	15997.1	0.347833	0.00733161	0.0406957	8093.96	0.0344622	0.703673	0.854548
EMLSAT00000009734	ADD38667|score:789|Protein fucU homolog [Lepeophtheirus salmonis]	Q8R2K1|score:476|RecName: Full=Fucose mutarotase	PF05025: RbsD / FucU transport protein family; 6-150	233.422	0.321643	0.00558955	0.0193976	247.035	0.276784	0.00478716	0.0298529	139.825	0.0869159	0.44307	0.665502
EMLSAT00000009786	ADD37976|score:801|Glycine cleavage system H protein, mitochondrial [Lepeophtheirus salmonis]	Q9U616|score:377|RecName: Full=Glycine cleavage system H protein, mitochondrial; AltName: Full=Protein pumpless; Flags: Precursor	PF01597: Glycine cleavage H-protein; 26-148	924.624	0.369863	9.32302e-10	3.4899e-08	907.304	0.328215	0.00249337	0.019226	548.982	0.0151237	0.880432	0.948024
EMLSAT00000009812	JAT94564|score:755|putative conserved plasma membrane protein, partial [Amblyomma aureolatum]	Q9DG23|score:395|RecName: Full=Blood vessel epicardial substance; AltName: Full=Popeye domain-containing protein 1; Short=Popeye protein 1	PF04831: Popeye protein conserved region; 136-287	337.728	0.281799	1.3798e-05	0.000138144	321.848	0.34288	0.000872458	0.00905196	599.888	0.135009	0.335044	0.570612
EMLSAT00000009858	ACO12328|score:1304|CDV3 homolog A [Lepeophtheirus salmonis] >gi|290561377|gb|ADD38089.1| Protein CDV3 homolog A [Lepeophtheirus salmonis]	Q6DIS2|score:130|RecName: Full=Protein CDV3 homolog	PF15359: Carnitine deficiency-associated protein 3; 80-205	3076.06	0.267514	0.00526854	0.0184915	2835.91	0.166764	0.0075383	0.0414963	1518.95	0.0738477	0.384523	0.616706
EMLSAT00000009884	ABU41033|score:1563|60S ribosomal protein L5 [Lepeophtheirus salmonis]	Q26481|score:1133|RecName: Full=60S ribosomal protein L5	PF14204: Ribosomal L18 C-terminal region; 192-282, PF00861: Ribosomal L18p/L5e family; 27-173,	42544.3	0.346462	3.93644e-07	6.86208e-06	43058.8	0.228263	0.00846054	0.0452338	25357.2	0.13831	0.098836	0.261073
EMLSAT00000009902	KHJ48322|score:218|hypothetical protein D918_01593 [Trichuris suis]	Q96A57|score:174|RecName: Full=Transmembrane protein 230	PF05915: Eukaryotic protein of unknown function (DUF872); 37-109	151.69	0.650817	2.04084e-05	0.000191751	148.805	0.364214	0.000467008	0.00570164	84.7601	0.206511	0.194097	0.406391
EMLSAT00000009910	ACO12045|score:1339|Dehydrodolichyl diphosphate synthase [Lepeophtheirus salmonis]	Q86SQ9|score:637|RecName: Full=Dehydrodolichyl diphosphate synthase complex subunit DHDDS; AltName: Full=Cis-isoprenyltransferase; Short=CIT; Short=Cis-IPTase; AltName: Full=Epididymis tissue protein Li 189m	PF01255: Putative undecaprenyl diphosphate synthase; 36-244	299.903	0.529423	4.44938e-13	3.96197e-11	292.521	0.386491	0.00206175	0.016677	150.716	0.0186888	0.881377	0.948362
EMLSAT00000010089	ACO12871|score:509|60S acidic ribosomal protein P2 [Lepeophtheirus salmonis]	P90703|score:210|RecName: Full=60S acidic ribosomal protein P2	PF00428: 60s Acidic ribosomal protein; 56-148	32360.7	0.494576	2.21955e-19	8.15269e-17	33754.8	0.277612	0.00529683	0.0321948	17973.2	0.121679	0.330869	0.566358
EMLSAT00000010264	ACO12257|score:1279|Vesicle transport protein SEC20 [Lepeophtheirus salmonis] >gi|290561947|gb|ADD38371.1| Vesicle transport protein SEC20 [Lepeophtheirus salmonis]	Q12981|score:275|RecName: Full=Vesicle transport protein SEC20; AltName: Full=BCL2/adenovirus E1B 19 kDa protein-interacting protein 1; AltName: Full=Transformation-related gene 8 protein; Short=TRG-8	PF03908: Sec20; 160-250	450.224	0.442428	6.84614e-10	2.69129e-08	474.805	0.317123	0.00858283	0.0457143	247.129	0.256012	0.02292	0.0903057
EMLSAT00000010276	JAT30590|score:613|hypothetical protein g.5425, partial [Graphocephala atropunctata]	Q24040|score:566|RecName: Full=Protein big brother	PF02312: Core binding factor beta subunit; 56-213	31.5631	0.543603	0.00495812	0.0175641	31.1411	0.874566	0.000483469	0.00582072	16.3321	0.443605	0.188425	0.399756
EMLSAT00000010382	ACO11595|score:1453|GPI-anchor transamidase precursor [Caligus rogercresseyi]	Q8T4E1|score:1226|RecName: Full=Putative GPI-anchor transamidase; Short=GPI transamidase; Flags: Precursor	PF01650: Peptidase C13 family; 44-268	437.249	0.21407	0.000920241	0.00448446	441.357	0.252124	4.65983e-05	0.00100704	259.238	0.0797956	0.394615	0.625822
EMLSAT00000010393	ADD38724|score:458|Synaptobrevin-1 [Lepeophtheirus salmonis]	O02495|score:218|RecName: Full=Synaptobrevin-1; AltName: Full=Synaptobrevin-related protein 1	PF00957: Synaptobrevin; 7-91	1117.28	0.568933	3.08572e-06	3.90836e-05	1080.51	0.288744	0.003914	0.0258663	1000.1	0.136862	0.0311014	0.113952
EMLSAT00000010418	ACO12495|score:1190|Malate dehydrogenase, mitochondrial precursor [Lepeophtheirus salmonis]	K0J107|score:797|RecName: Full=Malate dehydrogenase, mitochondrial; Flags: Precursor	PF02866: lactate/malate dehydrogenase, alpha/beta C-terminal domain; 63-226, PF00056: lactate/malate dehydrogenase, NAD binding domain; 1-61,	4856.89	0.427228	1.32226e-12	1.07185e-10	4790.56	0.250772	0.00299995	0.0216384	4414.21	0.0854512	0.34862	0.583961
EMLSAT00000010510	xx	xx	xx	345.81	0.413382	0.00521604	0.0183616	328.654	0.572007	0.000488717	0.00586512	301.694	0.297753	0.0144414	0.0649091
EMLSAT00000010570	KYO44285|score:378|60S ribosomal protein L23 isoform B [Alligator mississippiensis]	Q9GNE2|score:364|RecName: Full=60S ribosomal protein L23; AltName: Full=AeRpL17A; AltName: Full=L17A	xx	20761.4	0.497086	7.02496e-11	3.59006e-09	22014.6	0.338267	0.00168779	0.0145011	11543.3	0.0827205	0.425945	0.650569
EMLSAT00000010697	ALS04460|score:281|60S ribosomal protein L6 [Acartia pacifica] >gi|961375434|gb|ALS04461.1| 60S ribosomal protein L6 [Acartia pacifica]	Q2YGT9|score:182|RecName: Full=60S ribosomal protein L6	xx	1778.91	0.363556	3.81619e-06	4.68709e-05	2073.39	0.380354	1.03244e-06	5.19954e-05	913.132	0.0120599	0.883815	0.949179
EMLSAT00000010764	ACO15712|score:528|Steroid receptor RNA activator 1 [Caligus clemensi]	Q6QGW5|score:139|RecName: Full=Steroid receptor RNA activator 1; AltName: Full=Steroid receptor RNA activator protein; Short=SRAP	PF07304: Steroid receptor RNA activator (SRA1); 96-172	1702.77	0.361529	1.50811e-06	2.14345e-05	1606.47	0.297615	0.000679352	0.0074988	1087.35	0.114571	0.0647148	0.193572
EMLSAT00000010767	ACO12338|score:934|UMP-CMP kinase [Lepeophtheirus salmonis]	Q28H12|score:546|RecName: Full=UMP-CMP kinase; AltName: Full=Deoxycytidylate kinase; Short=CK; Short=dCMP kinase; AltName: Full=Nucleoside-diphosphate kinase; AltName: Full=Uridine monophosphate/cytidine monophosphate kinase; Short=UMP/CMP kinase; Short=UMP/CMPK	PF00406: Adenylate kinase; 9-168	724.086	0.320235	4.22224e-05	0.00035112	657.066	0.470991	3.49135e-05	0.000822252	325.004	0.11486	0.362981	0.597716
EMLSAT00000010775	ACO12652|score:1406|15-hydroxyprostaglandin dehydrogenase [Lepeophtheirus salmonis]	P70684|score:229|RecName: Full=15-hydroxyprostaglandin dehydrogenase [NAD(+)]; Short=15-PGDH; AltName: Full=Prostaglandin dehydrogenase 1	PF00106: short chain dehydrogenase; 9-173	873.32	0.531092	1.52866e-07	3.01474e-06	930.61	0.501806	0.00401523	0.0263195	822.565	0.297015	0.0995012	0.262288
EMLSAT00000010794	ACO12984|score:390|Zinc finger protein 706 [Lepeophtheirus salmonis] >gi|290561467|gb|ADD38134.1| Zinc finger protein 706 [Lepeophtheirus salmonis]	Q5ZMM5|score:214|RecName: Full=Zinc finger protein 706	PF04419: 4F5 protein family; 1-36	826.733	0.292997	6.20769e-05	0.000481619	782.216	0.273669	0.000386664	0.00500224	514.011	0.113219	0.272109	0.502047
EMLSAT00000010805	ACO13073|score:1337|Proteasome subunit beta type-4 precursor [Lepeophtheirus salmonis] >gi|290462171|gb|ADD24133.1| Proteasome subunit beta type-4 [Lepeophtheirus salmonis] >gi|290561042|gb|ADD37923.1| Proteasome subunit beta type-4 [Lepeophtheirus salmonis]	P99026|score:457|RecName: Full=Proteasome subunit beta type-4; AltName: Full=Low molecular mass protein 3; AltName: Full=Macropain beta chain; AltName: Full=Multicatalytic endopeptidase complex beta chain; AltName: Full=Proteasome beta chain; AltName: Full=Proteasome chain 3; Flags: Precursor	PF00227: Proteasome subunit; 36-224	2820.6	0.385638	5.09703e-16	9.37415e-14	2779.12	0.24162	7.71226e-05	0.00146518	1372.14	0.0112078	0.898039	0.956063
EMLSAT00000010885	xx	xx	xx	62.5818	0.507114	0.01416	0.0411995	57.6502	0.772544	0.00615573	0.0358322	39.733	0.627776	0.0107348	0.0519618
EMLSAT00000010893	XP_018324731|score:292|PREDICTED: transmembrane protein 70 homolog, mitochondrial [Agrilus planipennis]	Q95SS8|score:248|RecName: Full=Transmembrane protein 70 homolog, mitochondrial; Flags: Precursor	PF06979: Protein of unknown function (DUF1301); 57-155	608.052	0.40145	5.74645e-05	0.000450893	595.909	0.282337	0.00128501	0.0119704	379.242	0.139068	0.180213	0.389153
EMLSAT00000010924	AAP55755|score:1237|trypsin 1c, partial [Lepeophtheirus salmonis]	P00765|score:486|RecName: Full=Trypsin-1; AltName: Full=Trypsin I	PF00089: Trypsin; 104-322	3173.53	0.597291	1.5958e-08	4.21507e-07	2694.09	0.75879	1.978e-09	2.23138e-07	2776.97	0.394054	0.0115075	0.054712
EMLSAT00000010949	XP_014294182|score:329|PREDICTED: trypsin-1-like [Halyomorpha halys]	P05981|score:264|RecName: Full=Serine protease hepsin; AltName: Full=Transmembrane protease serine 1; Contains: RecName: Full=Serine protease hepsin non-catalytic chain; Contains: RecName: Full=Serine protease hepsin catalytic chain	PF00089: Trypsin; 108-337	1321.56	0.50765	6.90952e-10	2.70715e-08	1303.97	0.555348	0.00251384	0.0193442	491.365	0.243473	0.0441403	0.147019
EMLSAT00000011003	ADD24303|score:604|NADH dehydrogenase iron-sulfur protein 6, mitochondrial [Lepeophtheirus salmonis]	P52504|score:276|RecName: Full=NADH dehydrogenase [ubiquinone] iron-sulfur protein 6, mitochondrial; AltName: Full=Complex I-13kD-A; Short=CI-13kD-A; AltName: Full=NADH-ubiquinone oxidoreductase 13 kDa-A subunit; Flags: Precursor	PF10276: Zinc-finger domain; 73-111	1011.81	0.348175	2.80335e-08	6.8911e-07	1006.87	0.320855	0.00142881	0.0128456	862.693	0.0428746	0.55701	0.75373
EMLSAT00000011113	xx	xx	xx	581.162	0.273882	0.00463319	0.0166387	541.403	0.440582	1.28709e-05	0.000399991	4433.48	0.080036	0.329416	0.564874
EMLSAT00000011126	OAD56413|score:331|Y+L amino acid transporter 2 [Eufriesea mexicana]	Q9WVR6|score:251|RecName: Full=Large neutral amino acids transporter small subunit 2; AltName: Full=L-type amino acid transporter 2; AltName: Full=Solute carrier family 7 member 8	PF13520: Amino acid permease; 2-96	60.9518	0.33687	0.0105487	0.0325345	64.4406	0.511183	0.00047833	0.0057875	37.7003	0.252545	0.220116	0.440348
EMLSAT00000011199	ACO11015|score:570|60S ribosomal protein L30 [Caligus rogercresseyi]	P58375|score:483|RecName: Full=60S ribosomal protein L30	PF01248: Ribosomal protein L7Ae/L30e/S12e/Gadd45 family; 13-105	12397.4	0.48193	5.88292e-14	6.34383e-12	13627	0.258623	0.00628324	0.0364428	6166.52	0.091924	0.348483	0.583817
EMLSAT00000011272	ADD24279|score:432|Derlin-2 [Lepeophtheirus salmonis]	Q9GZP9|score:263|RecName: Full=Derlin-2; AltName: Full=Degradation in endoplasmic reticulum protein 2; Short=DERtrin-2; AltName: Full=Der1-like protein 2; AltName: Full=F-LAN-1; AltName: Full=F-LANa >gi|75042136|sp|Q5RC74.1|DERL2_PONAB RecName: Full=Derlin-2; AltName: Full=Degradation in endoplasmic reticulum protein 2; AltName: Full=Der1-like protein 2	PF04511: Der1-like family; 81-136	937.28	0.33258	2.56506e-05	0.000231921	865.164	0.207206	0.00600521	0.0351009	549.809	0.0301292	0.7165	0.861974
EMLSAT00000011294	ANA91284|score:155|LysM and putative peptidoglycan-binding domain containing protein [Marsupenaeus japonicus]	xx	xx	1444.28	0.361386	8.22668e-10	3.14972e-08	1400.22	0.288076	0.00101773	0.0100888	943.623	0.0691413	0.372676	0.606714
EMLSAT00000011388	ADD38128|score:2043|Lysosomal aspartic protease [Lepeophtheirus salmonis]	Q03168|score:1364|RecName: Full=Lysosomal aspartic protease; Flags: Precursor	PF00026: Eukaryotic aspartyl protease; 64-382	3976.04	0.424816	5.76182e-12	3.89221e-10	3887.92	0.372214	4.72621e-06	0.000181967	4635.18	0.0601019	0.264358	0.492394
EMLSAT00000011451	ACO11763|score:413|Small nuclear ribonucleoprotein G [Lepeophtheirus salmonis] >gi|225714162|gb|ACO12927.1| Small nuclear ribonucleoprotein G [Lepeophtheirus salmonis] >gi|290562395|gb|ADD38594.1| Small nuclear ribonucleoprotein G [Lepeophtheirus salmonis]	P62308|score:272|RecName: Full=Small nuclear ribonucleoprotein G; Short=snRNP-G; AltName: Full=Sm protein G; Short=Sm-G; Short=SmG >gi|59800217|sp|P62309.1|RUXG_MOUSE RecName: Full=Small nuclear ribonucleoprotein G; Short=snRNP-G; AltName: Full=Sm protein G; Short=Sm-G; Short=SmG >gi|109894862|sp|Q3ZBL0.1|RUXG_BOVIN RecName: Full=Small nuclear ribonucleoprotein G; Short=snRNP-G; AltName: Full=Sm …	PF01423: LSM domain; 10-72	1569.8	0.421626	1.21553e-05	0.00012306	1562.85	0.294445	5.21167e-05	0.00109117	824.671	0.115907	0.218096	0.437829
EMLSAT00000011581	ACO15277|score:1049|Ras-related protein Rab-7a [Caligus clemensi] >gi|225719168|gb|ACO15430.1| Ras-related protein Rab-7a [Caligus clemensi]	P09527|score:876|RecName: Full=Ras-related protein Rab-7a; AltName: Full=Ras-related protein BRL-RAS; AltName: Full=Ras-related protein p23	PF00071: Ras family; 10-173	1405.66	0.352631	1.81567e-14	2.11736e-12	1455.71	0.343292	0.00141195	0.0127641	1158.54	0.145452	0.0169281	0.0726725
EMLSAT00000011611	ACO12409|score:1370|Sex-lethal homolog [Lepeophtheirus salmonis] >gi|290561258|gb|ADD38031.1| Sex-lethal homolog [Lepeophtheirus salmonis]	O97018|score:533|RecName: Full=Sex-lethal homolog	PF00076: RNA recognition motif. (a.k.a. RRM, RBD, or RNP domain); 118-185, PF00076: RNA recognition motif. (a.k.a. RRM, RBD, or RNP domain); 32-102,	1294.51	0.451978	1.56646e-08	4.14688e-07	1223.77	0.272876	0.00567608	0.0338256	687.318	0.0819747	0.454383	0.674406
EMLSAT00000011750	ADD38946|score:879|Translocator protein [Lepeophtheirus salmonis]	P50637|score:260|RecName: Full=Translocator protein; AltName: Full=Mitochondrial benzodiazepine receptor; AltName: Full=PKBS; AltName: Full=Peripheral-type benzodiazepine receptor; Short=PBR	PF03073: TspO/MBR family; 14-161	296.348	0.241792	0.00212447	0.00887071	320.114	0.328482	0.00417866	0.0271228	288.356	0.152009	0.127963	0.312235
EMLSAT00000011801	XP_018020709|score:174|PREDICTED: uncharacterized protein LOC108677068 [Hyalella azteca]	Q9I8X5|score:130|RecName: Full=E3 ubiquitin-protein ligase siah2; AltName: Full=Seven in absentia homolog 2; AltName: Full=Xsiah-2	xx	517.7	0.442996	0.000887814	0.00435533	443.568	0.603236	1.19788e-06	5.92688e-05	494.039	0.172139	0.107961	0.277217
EMLSAT00000011863	ACO13119|score:933|Peptidyl-prolyl cis-trans isomerase 5 precursor [Lepeophtheirus salmonis] >gi|290560996|gb|ADD37900.1| Peptidyl-prolyl cis-trans isomerase 5 [Lepeophtheirus salmonis]	P52013|score:666|RecName: Full=Peptidyl-prolyl cis-trans isomerase 5; Short=PPIase 5; AltName: Full=Cyclophilin-5; AltName: Full=Rotamase 5; Flags: Precursor	PF00160: Cyclophilin type peptidyl-prolyl cis-trans isomerase/CLD; 15-171	9821.32	0.731189	2.47528e-09	8.43319e-08	9485.62	0.536517	0.000995048	0.00992497	4275.83	0.0575596	0.691085	0.847534
EMLSAT00000011875	XP_011265952|score:1481|PREDICTED: uncharacterized protein LOC105257193 [Camponotus floridanus] >gi|752895459|ref|XP_011265953.1| PREDICTED: uncharacterized protein LOC105257193 [Camponotus floridanus] >gi|307168684|gb|EFN61716.1| E3 ubiquitin-protein ligase MARCH2 [Camponotus floridanus]	Q5R7A2|score:900|RecName: Full=Chitobiosyldiphosphodolichol beta-mannosyltransferase; AltName: Full=Asparagine-linked glycosylation protein 1 homolog; AltName: Full=Beta-1,4-mannosyltransferase; AltName: Full=GDP-Man:GlcNAc2-PP-dolichol mannosyltransferase; AltName: Full=GDP-mannose-dolichol diphosphochitobiose mannosyltransferase	PF12906: RING-variant domain; 449-500, PF13692: Glycosyl transferases group 1; 1157-1300, PF10267: Predicted transmembrane and coiled-coil 2 protein; 601-914	1197.53	0.112187	0.0160015	0.0454744	1121.38	0.175204	0.00475168	0.0297051	853.297	0.0515881	0.431832	0.655644
EMLSAT00000011933	ACO12486|score:559|Myophilin [Lepeophtheirus salmonis]	Q24799|score:279|RecName: Full=Myophilin	PF00402: Calponin family repeat; 83-105	825.09	0.442663	7.34869e-09	2.16483e-07	829.169	0.321504	1.57009e-05	0.000466111	628.054	0.109347	0.347209	0.582786
EMLSAT00000011948	ADD38508|score:991|Transmembrane emp24 domain-containing protein 5 [Lepeophtheirus salmonis]	xx	PF01105: emp24/gp25L/p24 family/GOLD; 33-194	426.651	0.181132	0.00354663	0.0134866	417.961	0.45254	0.00379023	0.0253136	280.687	0.177789	0.0939249	0.252155
EMLSAT00000011952	ADD24199|score:1523|Eukaryotic translation initiation factor 3 subunit F-1 [Lepeophtheirus salmonis] >gi|290462963|gb|ADD24529.1| Eukaryotic translation initiation factor 3 subunit F-1 [Lepeophtheirus salmonis] >gi|290562872|gb|ADD38830.1| Eukaryotic translation initiation factor 3 subunit F-1 [Lepeophtheirus salmonis]	Q1HR47|score:767|RecName: Full=Eukaryotic translation initiation factor 3 subunit F; Short=eIF3f; AltName: Full=Eukaryotic translation initiation factor 3 subunit 5	PF13012: Maintenance of mitochondrial structure and function; 161-273, PF01398: JAB1/Mov34/MPN/PAD-1 ubiquitin protease; 5-105,	4971.99	0.313423	1.16067e-12	9.60742e-11	4841.77	0.186404	0.00790803	0.043049	2583.06	0.209097	0.0152317	0.0674026
EMLSAT00000011956	ABU41053|score:447|metalloproteinase [Lepeophtheirus salmonis]	P55115|score:267|RecName: Full=Zinc metalloproteinase nas-15; AltName: Full=Nematode astacin 15; Flags: Precursor	PF01400: Astacin (Peptidase family M12A); 200-266, PF01400: Astacin (Peptidase family M12A); 48-175,	1431.56	0.695689	4.26747e-07	7.34404e-06	1172.24	0.825094	0.000473166	0.00575192	203.579	0.155726	0.62444	0.803591
EMLSAT00000011957	xx	xx	xx	44.8618	0.724491	0.000237458	0.00146437	41.6657	0.854999	0.000185362	0.00284088	104.591	0.101827	0.637313	0.812429
EMLSAT00000011968	JAS28169|score:760|hypothetical protein g.25505 [Clastoptera arizonana]	O00499|score:188|RecName: Full=Myc box-dependent-interacting protein 1; AltName: Full=Amphiphysin II; AltName: Full=Amphiphysin-like protein; AltName: Full=Box-dependent myc-interacting protein 1; AltName: Full=Bridging integrator 1	PF14604: Variant SH3 domain; 237-291, PF03114: BAR domain; 58-116,	1579.68	0.256399	0.000313046	0.00184071	1486.67	0.248719	0.000873019	0.00905196	1615.76	0.0285304	0.721635	0.864658
EMLSAT00000012076	XP_012527617|score:1059|PREDICTED: ero1-like protein [Monomorium pharaonis] >gi|826427398|ref|XP_012527618.1| PREDICTED: ero1-like protein [Monomorium pharaonis] >gi|826427403|ref|XP_012527619.1| PREDICTED: ero1-like protein [Monomorium pharaonis]	Q9V3A6|score:935|RecName: Full=Ero1-like protein; AltName: Full=Endoplasmic reticulum oxidoreductin-1-like protein; Flags: Precursor	PF04137: Endoplasmic Reticulum Oxidoreductin 1 (ERO1); 67-425	1200.27	0.339408	1.37826e-06	1.98288e-05	1196.18	0.228635	0.0017126	0.0146473	935.154	0.150887	0.025224	0.097341
EMLSAT00000012182	ACO12511|score:609|Myotrophin [Lepeophtheirus salmonis] >gi|290562792|gb|ADD38791.1| Myotrophin [Lepeophtheirus salmonis]	Q7T2B9|score:311|RecName: Full=Myotrophin	PF12796: Ankyrin repeats (3 copies); 5-93	473.617	0.593194	2.07352e-07	3.88092e-06	470.3	0.496745	1.38992e-06	6.56857e-05	354.511	0.0641708	0.454814	0.674857
EMLSAT00000012191	ABU41061|score:1927|protein disulfide-isomerase 2 precursor, partial [Lepeophtheirus salmonis]	Q17770|score:1374|RecName: Full=Protein disulfide-isomerase 2; AltName: Full=PDI 1; AltName: Full=Prolyl 4-hydroxylase subunit beta-2; Flags: Precursor	PF13848: Thioredoxin-like domain; 160-344, PF00085: Thioredoxin; 28-130, PF00085: Thioredoxin; 369-470	31061.9	0.304231	4.32963e-05	0.000358384	29434.3	0.362756	0.000403619	0.00513329	14899.4	0.0763095	0.259812	0.487932
EMLSAT00000012235	ADD38532|score:889|Translationally-controlled tumor protein homolog [Lepeophtheirus salmonis]	Q7QCK2|score:621|RecName: Full=Translationally-controlled tumor protein homolog; Short=TCTP	PF00838: Translationally controlled tumour protein; 1-169	17463.1	0.377944	2.14185e-18	6.80412e-16	17492.2	0.213532	0.00875082	0.0462813	9287.64	0.198021	0.0478275	0.155473
EMLSAT00000012306	ACO11879|score:286|Nucleoredoxin-like protein 2 [Lepeophtheirus salmonis] >gi|290462255|gb|ADD24175.1| Nucleoredoxin-like protein 2 [Lepeophtheirus salmonis]	O80763|score:118|RecName: Full=Probable nucleoredoxin 1; Short=AtNrx1	PF13905: Thioredoxin-like; 28-63	1538.54	0.269856	8.16971e-08	1.76845e-06	1580.34	0.300278	0.00340398	0.023631	1168.82	0.262806	0.0247189	0.0958505
EMLSAT00000012343	ACO14965|score:732|CREG1 precursor [Caligus clemensi]	O75629|score:448|RecName: Full=Protein CREG1; AltName: Full=Cellular repressor of E1A-stimulated genes 1; Flags: Precursor	PF13883: Pyridoxamine 5'-phosphate oxidase; 8-160	429.409	0.347919	9.05506e-05	0.000667292	366.666	0.504707	2.77056e-08	2.4042e-06	413.687	0.319164	0.0511272	0.163998
EMLSAT00000012381	ADD38614|score:691|U6 snRNA-associated Sm-like protein LSm1 [Lepeophtheirus salmonis]	Q8VC85|score:407|RecName: Full=U6 snRNA-associated Sm-like protein LSm1	PF01423: LSM domain; 12-76	517.542	0.504385	6.16659e-13	5.29066e-11	493.214	0.272937	0.00706591	0.0396534	306.205	0.116021	0.298533	0.531407
EMLSAT00000012390	ADD38949|score:380|Transmembrane protein 167A [Lepeophtheirus salmonis]	Q8TBQ9|score:260|RecName: Full=Protein kish-A; AltName: Full=Transmembrane protein 167; AltName: Full=Transmembrane protein 167A; Flags: Precursor >gi|75041897|sp|Q5RAL1.1|KISHA_PONAB RecName: Full=Protein kish-A; AltName: Full=Transmembrane protein 167; AltName: Full=Transmembrane protein 167A; Flags: Precursor >gi|122143591|sp|Q148I3.1|KISHA_BOVIN RecName: Full=Protein kish-A; AltName: Full=Tra…	PF06842: Protein of unknown function (DUF1242); 10-44	295.329	0.422858	2.6302e-06	3.40568e-05	337.791	0.306177	0.00148845	0.0132319	188.282	0.124101	0.52298	0.727038
EMLSAT00000012408	ADD38912|score:668|NADH dehydrogenase 1 alpha subcomplex subunit 6 [Lepeophtheirus salmonis]	Q02366|score:209|RecName: Full=NADH dehydrogenase [ubiquinone] 1 alpha subcomplex subunit 6; AltName: Full=Complex I-B14; Short=CI-B14; AltName: Full=NADH-ubiquinone oxidoreductase B14 subunit	PF05347: Complex 1 protein (LYR family); 28-89	1181.58	0.33989	1.62529e-06	2.28786e-05	1182.75	0.228351	0.00128065	0.0119396	1157.33	0.0617598	0.402177	0.631642
EMLSAT00000012661	ADD38593|score:746|Squidulin [Lepeophtheirus salmonis]	P14533|score:187|RecName: Full=Squidulin; AltName: Full=Optic lobe calcium-binding protein; AltName: Full=SCABP	PF13499: EF-hand domain pair; 77-136, PF13499: EF-hand domain pair; 4-63,	595.247	0.686136	1.4776e-06	2.10517e-05	669.164	0.608687	0.00155335	0.0136696	510.336	0.136198	0.30975	0.543053
EMLSAT00000012688	ADD24190|score:303|60S ribosomal protein L29 [Lepeophtheirus salmonis]	Q8HXB8|score:173|RecName: Full=60S ribosomal protein L29	PF01779: Ribosomal L29e protein family; 3-42	11749.1	0.522242	5.12738e-06	6.06426e-05	12796	0.350087	0.0030347	0.0218471	6245.49	0.0432509	0.686312	0.844923
EMLSAT00000012730	xx	xx	xx	2071.7	0.335807	0.000379184	0.00216041	1973.05	0.223606	0.00609857	0.0355729	842.554	0.00271508	0.983395	0.992363
EMLSAT00000012795	xx	xx	PF01299: Lysosome-associated membrane glycoprotein (Lamp); 30-228	148.31	0.456189	0.00377768	0.0141817	147.732	0.407151	2.25069e-05	0.000604525	50.6201	0.0659438	0.734424	0.871863
EMLSAT00000012813	ACO12171|score:1749|Serine-threonine kinase receptor-associated protein [Lepeophtheirus salmonis]	Q5ZL33|score:858|RecName: Full=Serine-threonine kinase receptor-associated protein	PF00400: WD domain, G-beta repeat; 101-131, PF00400: WD domain, G-beta repeat; 265-298, PF00400: WD domain, G-beta repeat; 10-42, PF00400: WD domain, G-beta repeat; 139-175, PF00400: WD domain, G-beta repeat; 55-90,	1609.95	0.370172	1.10882e-05	0.000114728	1535.3	0.261074	0.0017536	0.0148963	1145.66	0.219034	0.0164023	0.0711623
EMLSAT00000012828	xx	xx	xx	328.991	0.526919	0.000252832	0.00154539	342.773	0.466706	0.000590262	0.00680158	252.078	0.100376	0.488037	0.699951
EMLSAT00000012837	XP_015785636|score:184|PREDICTED: A disintegrin and metalloproteinase with thrombospondin motifs 18-like [Tetranychus urticae]	xx	PF01421: Reprolysin (M12B) family zinc metalloprotease; 100-190	286.196	0.258006	0.00178097	0.0076372	253.219	0.385438	0.000628729	0.00709979	284.829	0.2288	0.0807669	0.225866
EMLSAT00000012860	XP_015255014|score:447|PREDICTED: zinc finger protein OZF-like [Cyprinodon variegatus]	Q9Y2H8|score:377|RecName: Full=Zinc finger protein 510	PF00096: Zinc finger, C2H2 type; 397-420, PF13465: Zinc-finger double domain; 212-234, PF13465: Zinc-finger double domain; 267-291, PF13465: Zinc-finger double domain; 183-207, PF13465: Zinc-finger double domain; 239-263, PF13894: C2H2-type zinc finger; 312-332	311.863	0.943692	0.0143639	0.0416776	380.53	0.752163	0.00147968	0.0131854	168.489	0.239207	0.259105	0.486843
EMLSAT00000012887	ABU41024|score:143|hypothetical protein [Lepeophtheirus salmonis]	xx	xx	350.708	0.698468	0.00856322	0.0274107	318.864	0.925653	0.00184107	0.0154073	251.91	0.208664	0.0705163	0.205422
EMLSAT00000012890	ACO12725|score:2397|Transcription factor 21 [Lepeophtheirus salmonis]	Q32PV5|score:144|RecName: Full=Transcription factor 21; Short=TCF-21; AltName: Full=Capsulin; AltName: Full=Epicardin; AltName: Full=MyoRa2	PF00010: Helix-loop-helix DNA-binding domain; 321-373	136.092	0.287573	0.00120808	0.00558336	130.714	0.365486	0.00724902	0.0403634	134.97	0.255895	0.0347925	0.123694
EMLSAT00000012915	ADD38084|score:929|Vesicle-associated membrane protein-associated protein A [Lepeophtheirus salmonis]	Q9WV55|score:148|RecName: Full=Vesicle-associated membrane protein-associated protein A; Short=VAMP-A; Short=VAMP-associated protein A; Short=VAP-A; AltName: Full=33 kDa VAMP-associated protein; Short=VAP-33	PF00635: MSP (Major sperm protein) domain; 9-105	107.523	0.710051	0.00384079	0.0143611	107.742	0.96661	4.36873e-05	0.000958826	72.1361	0.406975	0.0148977	0.0663002
EMLSAT00000012933	XP_011562126|score:144|PREDICTED: sialomucin core protein 24-like [Plutella xylostella]	xx	PF05283: Multi-glycosylated core protein 24 (MGC-24); 196-289	2215.16	0.414174	5.62325e-06	6.52474e-05	2239.68	0.276356	0.00185043	0.0154627	1816.62	0.0187177	0.78374	0.899889
EMLSAT00000012943	ACO12539|score:898|ZC395.10 [Lepeophtheirus salmonis] >gi|225714170|gb|ACO12931.1| ZC395.10 [Lepeophtheirus salmonis] >gi|290462993|gb|ADD24544.1| protein ZC395.10 [Lepeophtheirus salmonis]	Q9VH95|score:187|RecName: Full=Uncharacterized protein CG16817	PF04969: CS domain; 9-83	8164.66	0.401162	7.37727e-05	0.000558355	7808.51	0.183946	0.00917101	0.0477426	3716.86	0.0121061	0.917649	0.966025
EMLSAT00000012974	ACO12970|score:586|60S ribosomal protein L35a [Lepeophtheirus salmonis] >gi|290561242|gb|ADD38023.1| 60S ribosomal protein L35a [Lepeophtheirus salmonis]	Q90YT3|score:387|RecName: Full=60S ribosomal protein L35a	PF01247: Ribosomal protein L35Ae; 8-108	23666.2	0.477653	2.77465e-11	1.55518e-09	24134.8	0.285223	0.0024441	0.0189498	13224.3	0.134731	0.106366	0.274348
EMLSAT00000013067	JAV10561|score:826|putative prolactin regulatory element-binding protein/protein transport protein sec12p [Nyssomyia neivai]	Q9HCU5|score:432|RecName: Full=Prolactin regulatory element-binding protein; AltName: Full=Mammalian guanine nucleotide exchange factor mSec12	PF00400: WD domain, G-beta repeat; 201-236, PF00400: WD domain, G-beta repeat; 172-194,	669.971	0.274899	0.000279862	0.00168433	667.294	0.273229	0.000409833	0.00518892	437.695	0.0848093	0.289805	0.52193
EMLSAT00000002754	xx	xx	xx	60.3424	0.662287	0.00139313	0.00624758	62.78	1.01234	0.000625322	0.00707193	13.176	-1.13183	0.033907	0.121518
EMLSAT00000006723	ACO12207|score:149|ZK643.6 precursor [Lepeophtheirus salmonis]	xx	xx	131.183	0.770298	0.00353956	0.0134684	134.358	1.65391	6.93459e-14	2.1143e-11	0.38655	-1.062	0.620819	NA
EMLSAT00000002882	xx	xx	xx	194.056	0.852239	0.0178132	0.0498396	100.921	1.09522	0.00288871	0.0210786	96.1555	-0.368644	0.0106104	0.0515765
EMLSAT00000003643	XP_019768204|score:427|PREDICTED: structural maintenance of chromosomes protein 3 [Dendroctonus ponderosae]	O93309|score:281|RecName: Full=Structural maintenance of chromosomes protein 3; Short=SMC protein 3; Short=SMC-3	PF06470: SMC proteins Flexible Hinge Domain; 332-443	13.2167	0.711282	0.0162814	0.0461916	12.9552	1.27428	0.0027926	0.0207395	26.2683	-0.59774	0.021537	0.0860797
EMLSAT00000005432	XP_012266663|score:2117|PREDICTED: protein O-mannosyltransferase 1 [Athalia rosae]	Q9VTK2|score:1871|RecName: Full=Protein O-mannosyltransferase 1; AltName: Full=Dolichyl-phosphate-mannose--protein mannosyltransferase 1; Short=dPOMT1; AltName: Full=Protein rotated abdomen	PF02815: MIR domain; 392-563, PF02366: Dolichyl-phosphate-mannose-protein mannosyltransferase; 100-341,	142.738	0.800923	0.00420997	0.0154541	118.584	1.20667	0.00233353	0.0184088	39.8134	-0.0156673	0.942468	0.974847
EMLSAT00000007911	KDR20187|score:1711|ATP-binding cassette sub-family G member 5 [Zootermopsis nevadensis]	Q99PE8|score:504|RecName: Full=ATP-binding cassette sub-family G member 5; AltName: Full=Sterolin-1	PF00005: ABC transporter; 56-201	88.9929	0.711815	0.00677542	0.0226825	62.8952	1.33035	0.000605129	0.00692934	63.0363	-0.330402	0.0859519	0.236378
EMLSAT00000000558	xx	xx	xx	7.28832	0.971459	0.0163761	0.0464155	8.23771	1.60789	0.00259757	0.0198129	6.31206	0.856914	0.0984209	0.260515
EMLSAT00000001324	EJK49616|score:239|hypothetical protein THAOC_31488 [Thalassiosira oceanica]	xx	xx	43.7579	0.808636	0.0145253	0.0420744	46.541	1.14305	7.26974e-05	0.00141396	13.0389	0.327165	0.405696	0.634202
EMLSAT00000001334	JAN46304|score:419|hypothetical protein [Daphnia magna]	P42519|score:212|RecName: Full=Protein Star	PF05050: Methyltransferase FkbM domain; 104-245	38.3595	0.808646	0.0073831	0.0243493	30.3866	1.37018	0.000816092	0.00858805	18.4706	0.0626546	0.859658	0.935818
EMLSAT00000001690	XP_014259291|score:274|PREDICTED: zinc finger protein 568-like [Cimex lectularius]	Q6DBW0|score:152|RecName: Full=Zinc finger protein Pegasus; AltName: Full=Ikaros family zinc finger protein 5	PF12874: Zinc-finger of C2H2 type; 111-132, PF00096: Zinc finger, C2H2 type; 319-343,	261.546	0.992027	6.86334e-05	0.000524934	292.763	1.40624	3.18284e-06	0.000130093	85.3528	0.114079	0.644775	0.815972
EMLSAT00000002661	ACO11831|score:2222|7-dehydrocholesterol reductase [Lepeophtheirus salmonis] >gi|290462921|gb|ADD24508.1| 7-dehydrocholesterol reductase [Lepeophtheirus salmonis]	Q9LDU6|score:643|RecName: Full=7-dehydrocholesterol reductase; Short=7-DHC reductase; AltName: Full=Protein DWARF 5; AltName: Full=Sterol Delta(7)-reductase	PF01222: Ergosterol biosynthesis ERG4/ERG24 family; 53-427	3523.68	0.964326	0.000186511	0.00119861	4123.83	1.15658	3.19857e-05	0.00077598	1108.67	0.211137	0.426094	0.650704
EMLSAT00000003905	xx	xx	xx	4093.18	0.731045	8.8318e-11	4.34347e-09	4844.39	1.18146	2.56459e-13	6.72817e-11	2416.11	0.710283	0.0145342	0.0652703
EMLSAT00000004626	JAN60456|score:470|Lactosylceramide [Daphnia magna]	xx	xx	36.9027	0.788108	0.0136607	0.0400501	39.2089	1.21571	0.00391928	0.0258861	12.4214	0.934287	0.0137647	0.0627457
EMLSAT00000005455	XP_013782857|score:229|PREDICTED: mucin-17-like, partial [Limulus polyphemus]	xx	PF01607: Chitin binding Peritrophin-A domain; 18-73, PF01607: Chitin binding Peritrophin-A domain; 198-253,	16.79	0.877799	0.0100213	0.0311861	12.7486	1.2224	0.00335428	0.0233578	12.9616	0.542853	0.122448	0.302855
EMLSAT00000006102	XP_017474303|score:194|PREDICTED: coiled-coil domain-containing protein 177-like, partial [Rhagoletis zephyria]	xx	xx	22.4085	0.904516	0.0158609	0.045151	24.8758	1.203	0.000368648	0.00484699	13.0826	0.436481	0.223616	0.444489
EMLSAT00000007868	KYM83582|score:671|Protein O-mannosyl-transferase 2 [Atta colombica]	Q29IL2|score:511|RecName: Full=Protein O-mannosyl-transferase 2; AltName: Full=Dolichyl-phosphate-mannose--protein mannosyltransferase 2; AltName: Full=Protein twisted	xx	71.4815	0.753947	0.0011902	0.00551424	72.914	1.0782	4.82268e-06	0.000184423	25.4798	0.437019	0.136905	0.325543
EMLSAT00000009099	xx	xx	xx	54.6539	0.982306	0.00337717	0.0129469	57.5663	1.2988	9.98119e-05	0.00178443	9.54246	0.965423	0.0430039	0.144237
EMLSAT00000009482	XP_011346070|score:2329|PREDICTED: membrane metallo-endopeptidase-like 1 isoform X3 [Cerapachys biroi] >gi|607355229|gb|EZA49818.1| Membrane metallo-endopeptidase-like protein [Cerapachys biroi]	Q9JLI3|score:1310|RecName: Full=Membrane metallo-endopeptidase-like 1; AltName: Full=NEP2(m); AltName: Full=Neprilysin II; Short=NEPII; AltName: Full=Neprilysin-2; Short=NEP2; Short=NL2; AltName: Full=Neprilysin-like 1; Short=NL-1; AltName: Full=Neprilysin-like peptidase; Short=NEPLP; AltName: Full=Soluble secreted endopeptidase; Contains: RecName: Full=Membrane metallo-endopeptidase-like 1, solu…	PF01431: Peptidase family M13; 572-793, PF05649: Peptidase family M13; 120-511,	52.9473	0.79397	0.00635018	0.0214977	49.0958	1.09381	0.00221662	0.0176221	28.1018	0.200458	0.455278	0.675023
EMLSAT00000012701	JAS96399|score:1530|hypothetical protein g.48425 [Homalodisca liturata]	Q29IL2|score:1393|RecName: Full=Protein O-mannosyl-transferase 2; AltName: Full=Dolichyl-phosphate-mannose--protein mannosyltransferase 2; AltName: Full=Protein twisted	PF02815: MIR domain; 302-411, PF02366: Dolichyl-phosphate-mannose-protein mannosyltransferase; 14-255,	128.105	0.766723	0.000147505	0.000993565	115.43	1.08553	0.00010534	0.00185969	38.6726	0.265432	0.234923	0.457709
EMLSAT00000006239	ACO12207|score:559|ZK643.6 precursor [Lepeophtheirus salmonis]	xx	xx	109.085	0.99324	3.56785e-08	8.48918e-07	114.762	1.30882	3.01142e-10	4.59079e-08	2.20079	2.20564	0.0187267	0.0780347
EMLSAT00000010226	xx	xx	xx	15.0726	0.82814	0.00363164	0.0137211	18.2202	1.42519	6.43134e-05	0.00127957	8.23454	1.00626	0.0363889	0.127557
EMLSAT00000001616	JAN29774|score:680|Venom allergen [Daphnia magna]	W4VS53|score:473|RecName: Full=CRISP/Allergen/PR-1; Short=Cap-1; Flags: Precursor [Trittame loki]	PF00188: Cysteine-rich secretory protein family; 62-209, PF00629: MAM domain; 424-529,	482.305	1.35751	0.00080215	0.00401725	554.221	0.972737	0.00100996	0.0100206	211.515	-0.640068	0.15358	0.350866
EMLSAT00000005635	JAN40176|score:152|Innexin inx3 [Daphnia magna]	Q9VAS7|score:123|RecName: Full=Innexin inx3; Short=Innexin-3	PF00876: Innexin; 24-81	18.8218	1.00342	0.000962168	0.00464448	14.1572	0.830434	0.006632	0.0378621	10.0929	-0.520796	0.197599	0.411178
EMLSAT00000000378	EKC28009|score:360|Histone H3 [Crassostrea gigas]	P02299|score:350|RecName: Full=Histone H3 >gi|55977046|sp|P84230.2|H32_CAIMO RecName: Full=Histone H3.2 >gi|55977049|sp|P84234.2|H32_ONCMY RecName: Full=Histone H3.2 >gi|55977050|sp|P84235.2|H3_PLADU RecName: Full=Histone H3 >gi|55977051|sp|P84236.2|H3_DROHY RecName: Full=Histone H3 >gi|55977052|sp|P84237.2|H3_TIGCA RecName: Full=Histone H3 >gi|55977053|sp|P84238.2|H3_CHITH RecName: Full=Histone …	PF00125: Core histone H2A/H2B/H3/H4; 23-87	21.1945	1.23882	0.00329764	0.0127167	15.1734	0.942481	0.00150224	0.0133124	10.0439	0.137588	0.86059	0.93639
EMLSAT00000000733	AID52830|score:790|hormone receptor 3 [Tigriopus japonicus]	P31396|score:471|RecName: Full=Probable nuclear hormone receptor HR3; Short=dHR3; AltName: Full=Nuclear receptor subfamily 1 group F member 4	PF00104: Ligand-binding domain of nuclear hormone receptor; 518-584, PF00105: Zinc finger, C4 type (two domains); 46-114,	272.053	1.0092	0.000566952	0.00299504	246.489	0.966276	0.00176197	0.0149141	69.1626	0.431985	0.148101	0.342856
EMLSAT00000001837	ABU41105|score:251|hypothetical protein [Lepeophtheirus salmonis]	xx	xx	1681.64	1.26558	8.47003e-08	1.82338e-06	1680.8	0.899138	0.000865986	0.00902049	323.681	0.47571	0.302113	0.535742
EMLSAT00000004048	xx	xx	xx	49.9499	1.12035	8.71713e-09	2.49905e-07	48.4119	0.925554	1.85849e-08	1.67725e-06	27.0487	0.621007	0.0218198	0.0868338
EMLSAT00000007373	XP_018568456|score:340|PREDICTED: uncharacterized protein LOC108908800 isoform X2 [Anoplophora glabripennis]	xx	PF00169: PH domain; 18-112	27.6631	1.07791	1.3108e-05	0.000131685	31.0855	0.917981	2.59606e-05	0.0006717	15.1504	0.309393	0.378007	0.611457
EMLSAT00000010620	XP_002429867|score:397|conserved hypothetical protein [Pediculus humanus corporis] >gi|212514901|gb|EEB17129.1| conserved hypothetical protein [Pediculus humanus corporis]	A8E7I5|score:358|RecName: Full=Tetratricopeptide repeat protein 36; Short=TPR repeat protein 36	PF00515: Tetratricopeptide repeat; 122-150, PF13414: TPR repeat; 49-113,	556.362	1.25306	2.57595e-09	8.72556e-08	733.867	0.864906	2.69861e-07	1.69128e-05	300.827	0.106339	0.585187	0.77719
EMLSAT00000010801	XP_011454835|score:374|PREDICTED: delta(24)-sterol reductase-like [Crassostrea gigas]	Q15392|score:343|RecName: Full=Delta(24)-sterol reductase; AltName: Full=24-dehydrocholesterol reductase; AltName: Full=3-beta-hydroxysterol delta-24-reductase; AltName: Full=Diminuto/dwarf1 homolog; AltName: Full=Seladin-1; Flags: Precursor	PF01565: FAD binding domain; 77-173	253.133	1.12609	0.00179129	0.00766468	238.575	0.916012	7.3624e-05	0.00142462	29.3685	0.792158	0.0197941	0.0811883
EMLSAT00000006957	xx	xx	xx	71.7423	1.02821	0.00012154	0.000850854	86.3901	1.70995	1.31442e-07	9.15309e-06	0.770214	-1.49288	0.283998	NA
EMLSAT00000001244	xx	xx	xx	16.958	1.50475	0.0120604	0.0361996	14.2635	1.98992	0.00377262	0.0252604	4.98484	-0.936155	0.118982	0.29729
EMLSAT00000001719	xx	xx	xx	90.609	1.61928	0.000233028	0.00144083	101.263	1.63891	3.5248e-06	0.000140506	11.7866	-0.0823348	0.854811	0.934079
EMLSAT00000003204	XP_015904140|score:602|PREDICTED: uncharacterized protein LOC107436837 [Parasteatoda tepidariorum]	xx	PF03067: Chitin binding domain; 23-211	5.55862	1.7434	0.000256542	0.00156238	6.02096	1.43208	0.00436682	0.0280057	2.55027	-0.122599	0.874125	0.944683
EMLSAT00000003928	XP_013790738|score:1327|PREDICTED: protein disulfide-isomerase-like isoform X2 [Limulus polyphemus]	P54399|score:1165|RecName: Full=Protein disulfide-isomerase; Short=PDI; Short=dPDI; Flags: Precursor	PF00085: Thioredoxin; 373-476, PF00085: Thioredoxin; 34-135, PF13848: Thioredoxin-like domain; 166-348	2207.31	1.05099	0.00146793	0.00650851	2300.09	1.28923	2.20068e-05	0.000592504	1096.67	-0.338195	0.0190642	0.0790786
EMLSAT00000004520	xx	xx	xx	10.1382	1.47291	9.36589e-05	0.000685471	10.9796	1.0161	0.00188849	0.0156302	6.58273	-0.671156	0.170206	0.375654
EMLSAT00000006613	XP_015584590|score:169|PREDICTED: serine/threonine-protein kinase STY8-like [Ricinus communis]	Q60773|score:140|RecName: Full=Cyclin-dependent kinase 4 inhibitor D; AltName: Full=p19-INK4d	PF12796: Ankyrin repeats (3 copies); 39-122	11.9001	1.2561	0.00022213	0.0013851	15.9945	1.32902	0.00025204	0.0036047	94.041	-0.180159	0.548928	0.747392
EMLSAT00000006696	xx	xx	xx	146.011	2.22221	6.42839e-27	1.17223e-23	167.424	2.01622	5.69825e-21	4.01763e-18	1176.6	-0.0239813	0.88127	0.948362
EMLSAT00000007122	ABU41022|score:418|hypothetical protein [Lepeophtheirus salmonis]	xx	xx	1136.78	1.55765	0.000451072	0.00249854	1409.38	1.41867	5.55153e-08	4.26033e-06	633.849	-0.964683	0.0172031	0.0734935
EMLSAT00000007123	ABU41022|score:411|hypothetical protein [Lepeophtheirus salmonis]	xx	xx	493.601	1.82505	2.29743e-05	0.000211299	638.8	1.33252	2.20434e-08	1.94275e-06	247.425	-0.636524	0.140352	0.330813
EMLSAT00000007336	xx	xx	xx	384.059	1.61988	0.00384988	0.0143884	303.45	1.43894	0.00465513	0.0293213	42.9679	-0.0344758	NA	NA
EMLSAT00000007883	JAN51096|score:2163|Unconventional myosin-XV [Daphnia magna]	Q9QZZ4|score:780|RecName: Full=Unconventional myosin-XV; AltName: Full=Unconventional myosin-15	PF07653: Variant SH3 domain; 1048-1104, PF00784: MyTH4 domain; 1306-1417, PF00373: FERM central domain; 1515-1636	473.28	1.12306	0.00799742	0.025953	457.462	1.35814	0.000354443	0.00470409	273.09	-0.117084	0.510886	0.718389
EMLSAT00000008348	xx	xx	xx	59.994	1.09204	2.45001e-05	0.000223253	68.8325	1.3855	2.69855e-08	2.35987e-06	113.107	-0.886321	0.013881	0.0631261
EMLSAT00000009103	EFX67496|score:194|hypothetical protein DAPPUDRAFT_331010 [Daphnia pulex]	xx	PF00386: C1q domain; 97-210	12.4465	2.51234	0.0157156	0.0448897	12.4419	3.05864	0.000185495	0.00284088	0.100835	-0.519532	0.86944	NA
EMLSAT00000011494	XP_019847220|score:298|PREDICTED: aspartyl/asparaginyl beta-hydroxylase isoform X1 [Bactrocera dorsalis]	Q28056|score:223|RecName: Full=Aspartyl/asparaginyl beta-hydroxylase; AltName: Full=Aspartate beta-hydroxylase; Short=ASP beta-hydroxylase; AltName: Full=Peptide-aspartate beta-dioxygenase	PF05118: Aspartyl/Asparaginyl beta-hydroxylase; 353-507	34.0668	1.70703	0.00546319	0.0190096	25.4636	2.05482	0.000337178	0.00452283	6.66604	-0.410678	0.411495	0.639713
EMLSAT00000012220	AGN29634|score:140|SPT transcription factor family member [Acartia pacifica]	xx	xx	270.001	2.14705	0.00132972	0.0060169	467.294	2.38641	0.000399842	0.0050921	101.021	-0.00888864	NA	NA
EMLSAT00000012938	JAN74510|score:452|Prolyl alpha-1 subunit precursor, partial [Daphnia magna]	Q20065|score:330|RecName: Full=Prolyl 4-hydroxylase subunit alpha-2; Short=4-PH alpha-2; AltName: Full=Procollagen-proline,2-oxoglutarate-4-dioxygenase subunit alpha-2; Flags: Precursor	PF08336: Prolyl 4-Hydroxylase alpha-subunit, N-terminal region; 41-179	49.6184	1.96544	0.00807407	0.0261368	31.1612	1.84134	0.000471837	0.00574196	7.69565	-0.292014	0.616452	0.799144
EMLSAT00000013041	xx	xx	xx	52.0601	1.35715	0.000103511	0.000746421	64.7957	1.41196	0.000375114	0.00490343	25.7407	-0.279139	0.388125	0.619718
EMLSAT00000013302	xx	xx	xx	11.2232	1.05508	0.000168525	0.00110234	26.2056	1.47778	0.00194588	0.0160113	6.89031	-0.533896	0.280277	0.512067
EMLSAT00000000224	AHJ81343|score:921|carboxylesterase [Locusta migratoria]	B2D0J5|score:728|RecName: Full=Venom carboxylesterase-6; AltName: Allergen=Api m 8; Flags: Precursor	PF00135: Carboxylesterase family; 88-621	4593.62	1.31287	0.000177745	0.00115363	5174.98	1.31047	2.08895e-05	0.000567841	1396.16	0.169721	0.321602	0.556661
EMLSAT00000000251	XP_014277906|score:2046|PREDICTED: uncharacterized protein LOC106681874 [Halyomorpha halys]	Q80T79|score:259|RecName: Full=CUB and sushi domain-containing protein 3; AltName: Full=CUB and sushi multiple domains protein 3	PF00084: Sushi domain (SCR repeat); 494-550, PF00084: Sushi domain (SCR repeat); 376-429, PF00084: Sushi domain (SCR repeat); 434-489, PF00084: Sushi domain (SCR repeat); 30-80, PF00059: Lectin C-type domain; 264-370,	28.8496	1.81357	1.88117e-05	0.000178749	15.8435	1.61439	0.00226251	0.0179237	4.38308	0.94394	0.138604	0.327668
EMLSAT00000000552	xx	xx	PF00079: Serpin (serine protease inhibitor); 8-188	17.9599	1.13485	0.00140677	0.00629912	15.4896	1.89197	2.34629e-05	0.000625732	8.79322	0.317162	0.4254	0.650342
EMLSAT00000000792	ALS04997|score:354|hypothetical protein [Calanus sinicus]	xx	xx	183.633	1.71319	2.08536e-06	2.79491e-05	202.745	1.95152	2.08909e-13	5.6112e-11	7.36138	0.821115	0.0849266	0.234621
EMLSAT00000001034	EFX81388|score:1303|hypothetical protein DAPPUDRAFT_303471 [Daphnia pulex]	P13667|score:985|RecName: Full=Protein disulfide-isomerase A4; AltName: Full=Endoplasmic reticulum resident protein 70; Short=ER protein 70; Short=ERp70; AltName: Full=Endoplasmic reticulum resident protein 72; Short=ER protein 72; Short=ERp-72; Short=ERp72; Flags: Precursor	PF00085: Thioredoxin; 2-36, PF00085: Thioredoxin; 396-503, PF00085: Thioredoxin; 48-148, PF13848: Thioredoxin-like domain; 184-372	544.193	1.66877	0.00587432	0.0201773	447.797	2.21284	2.01008e-05	0.000550382	57.9327	0.69855	0.0116075	0.0551646
EMLSAT00000001258	xx	xx	xx	3303.69	1.5003	6.98115e-27	1.17223e-23	3432.73	1.35934	7.80246e-18	4.25941e-15	10751.4	0.0435163	0.714701	0.860529
EMLSAT00000001424	EFX84707|score:1882|hypothetical protein DAPPUDRAFT_209471 [Daphnia pulex]	P98160|score:136|RecName: Full=Basement membrane-specific heparan sulfate proteoglycan core protein; Short=HSPG; AltName: Full=Perlecan; Short=PLC; Contains: RecName: Full=Endorepellin; Contains: RecName: Full=LG3 peptide; Flags: Precursor	PF00057: Low-density lipoprotein receptor domain class A; 105-139, PF01607: Chitin binding Peritrophin-A domain; 45-85, PF01522: Polysaccharide deacetylase; 178-313	315.205	1.76969	0.00487395	0.0173601	293.722	2.56222	2.70204e-05	0.000691194	18.8875	0.876832	0.0272885	0.103273
EMLSAT00000001558	ABU41036|score:315|hypothetical protein [Lepeophtheirus salmonis]	xx	xx	306.276	2.44708	0.00392836	0.0146444	371.64	2.42537	0.00297864	0.0215613	17.4654	0.331737	0.29032	0.522612
EMLSAT00000001936	xx	xx	xx	42.8323	1.4765	0.000321792	0.0018874	43.3217	2.00117	7.50264e-05	0.00143453	13.2415	0.575641	0.177376	0.385041
EMLSAT00000002139	KFM61722|score:568|Sodium- and chloride-dependent glycine transporter 2, partial [Stegodyphus mimosarum]	P51905|score:439|RecName: Full=Sodium-dependent serotonin transporter; AltName: Full=5HT transporter; Short=5HTT; AltName: Full=Cocaine-sensitive serotonin transporter; AltName: Full=dSERT1	PF00209: Sodium:neurotransmitter symporter family; 205-596, PF00209: Sodium:neurotransmitter symporter family; 91-201,	136.417	1.31057	0.00590175	0.0202479	113.735	1.78333	0.000105135	0.00185898	43.312	0.54408	0.0207367	0.0837406
EMLSAT00000003011	XP_002608672|score:244|hypothetical protein BRAFLDRAFT_120570 [Branchiostoma floridae] >gi|229294024|gb|EEN64682.1| hypothetical protein BRAFLDRAFT_120570 [Branchiostoma floridae]	Q8VHL1|score:211|RecName: Full=Histone-lysine N-methyltransferase SETD7; AltName: Full=Histone H3-K4 methyltransferase SETD7; Short=H3-K4-HMTase SETD7; AltName: Full=SET domain-containing protein 7; AltName: Full=SET7/9	xx	115.974	2.14762	0.00376749	0.0141615	73.1201	2.3929	0.000887133	0.00913116	6.56719	0.490603	0.399772	0.629488
EMLSAT00000003038	XP_014290767|score:533|PREDICTED: protein jim lovell isoform X2 [Halyomorpha halys]	P14083|score:464|RecName: Full=Protein jim lovell; AltName: Full=Protein TKR; AltName: Full=Tyrosine kinase-related; Short=dTKR	PF00651: BTB/POZ domain; 21-115	242.284	1.89492	0.011511	0.0348982	120.396	2.12489	0.00126944	0.0118865	93.2086	0.0965533	0.559244	0.75589
EMLSAT00000004249	xx	xx	xx	12.7922	2.01874	0.000207603	0.0013098	18.3095	2.30571	9.85186e-08	7.0789e-06	4.82234	0.608263	0.272047	0.502047
EMLSAT00000004321	XP_002432386|score:323|conserved hypothetical protein [Pediculus humanus corporis] >gi|212517809|gb|EEB19648.1| conserved hypothetical protein [Pediculus humanus corporis]	xx	xx	4.0695	2.20814	0.000425474	0.00238371	3.80654	2.64518	0.0005646	0.00659343	1.53823	0.0434835	0.962475	0.98302
EMLSAT00000004324	XP_014249299|score:354|PREDICTED: uncharacterized protein LOC106666516 [Cimex lectularius]	xx	xx	85.7044	1.2674	0.000397625	0.00225129	71.387	1.07188	0.00120624	0.0114638	18.7532	0.946142	0.01229	0.057623
EMLSAT00000004344	XP_014270823|score:191|PREDICTED: uncharacterized protein LOC106677412 [Halyomorpha halys]	xx	xx	116.814	1.51334	0.000437224	0.00243792	98.5617	1.69018	5.21354e-05	0.00109117	26.4581	0.445793	0.155735	0.354132
EMLSAT00000004371	xx	xx	xx	17.9161	1.1212	0.000425386	0.00238371	22.1772	1.51753	2.04839e-05	0.000559514	11.7695	0.84123	0.0266655	0.101583
EMLSAT00000004741	JAN85270|score:1518|hypothetical protein [Daphnia magna]	Q80SX5|score:167|RecName: Full=Otopetrin-2	PF03189: Otopetrin; 350-775	23.3612	1.70807	0.000496688	0.0027043	21.6108	2.26188	4.05704e-05	0.000911943	14.3754	0.665348	0.166781	0.370884
EMLSAT00000004811	AAH88065|score:180|proz protein, partial [Xenopus tropicalis]	Q66TN7|score:155|RecName: Full=Ovochymase-2; AltName: Full=Oviductal protease; AltName: Full=Oviductin; Flags: Precursor	PF00089: Trypsin; 46-169	63.9215	2.0951	8.22761e-09	2.38196e-07	68.7517	2.50502	3.63763e-10	5.3649e-08	106.065	0.538519	0.0333329	0.120101
EMLSAT00000004856	XP_011566233|score:542|PREDICTED: uncharacterized protein LOC105395948 [Plutella xylostella]	xx	PF07841: DM4/DM12 family; 205-287	44.7236	1.59313	0.000104393	0.000751857	44.889	2.00457	2.269e-06	9.65909e-05	21.0191	0.476499	0.15842	0.357814
EMLSAT00000005109	XP_017029940|score:1091|PREDICTED: uncharacterized protein LOC108079914 [Drosophila kikkawai] >gi|1036963308|ref|XP_017029941.1| PREDICTED: uncharacterized protein LOC108079914 [Drosophila kikkawai]	Q03755|score:168|RecName: Full=Cuticlin-1; Flags: Precursor	PF00100: Zona pellucida-like domain; 76-330	11.9579	1.56398	0.00475509	0.0169882	9.49392	1.98858	0.000717176	0.00777182	7.85248	0.926621	0.049699	0.160306
EMLSAT00000005166	ACO12144|score:1219|26S proteasome non-ATPase regulatory subunit 10 [Lepeophtheirus salmonis]	O75832|score:333|RecName: Full=26S proteasome non-ATPase regulatory subunit 10; AltName: Full=26S proteasome regulatory subunit p28; AltName: Full=Gankyrin; AltName: Full=p28(GANK)	PF12796: Ankyrin repeats (3 copies); 78-170, PF12796: Ankyrin repeats (3 copies); 172-216, PF00023: Ankyrin repeat; 45-71	1013.55	1.38108	0.000193842	0.00123827	966.395	1.58951	4.49111e-07	2.57179e-05	227.858	0.155312	0.157483	0.356534
EMLSAT00000005177	KHN84857|score:216|Beta-1,4-N-acetylgalactosaminyltransferase bre-4 [Toxocara canis] >gi|734558305|gb|KHN84881.1| Beta-1,4-N-acetylgalactosaminyltransferase bre-4 [Toxocara canis]	Q80WN7|score:184|RecName: Full=Beta-1,4-galactosyltransferase 4; Short=Beta-1,4-GalTase 4; Short=Beta4Gal-T4; Short=b4Gal-T4; AltName: Full=UDP-Gal:beta-GlcNAc beta-1,4-galactosyltransferase 4; AltName: Full=UDP-galactose:beta-N-acetylglucosamine beta-1,4-galactosyltransferase 4; Includes: RecName: Full=N-acetyllactosamine synthase; AltName: Full=Nal synthase; Includes: RecName: Full=Lactotriaosy…	PF02709: N-terminal domain of galactosyltransferase; 30-91	25.2674	1.47934	0.000226987	0.00141015	24.1164	1.61922	7.83295e-05	0.00148317	3.11468	0.91102	0.183595	0.3936
EMLSAT00000005552	ACO12563|score:350|Galactoside 2-alpha-L-fucosyltransferase 2 [Lepeophtheirus salmonis]	P97353|score:223|RecName: Full=Galactoside 2-alpha-L-fucosyltransferase 3; AltName: Full=Alpha(1,2)FT 3; AltName: Full=Fucosyltransferase 10; AltName: Full=GDP-L-fucose:beta-D-galactoside 2-alpha-L-fucosyltransferase 3; AltName: Full=Secretory blood group protein 1	PF01531: Glycosyl transferase family 11; 210-332	16.8502	2.12492	2.82832e-05	0.00025052	15.349	1.58061	0.00408195	0.026633	5.30607	0.882046	0.163381	0.365431
EMLSAT00000005618	ACO15411|score:930|Soluble calcium-activated nucleotidase 1 [Caligus clemensi]	Q8K4Y7|score:682|RecName: Full=Soluble calcium-activated nucleotidase 1; Short=SCAN-1; AltName: Full=Apyrase homolog	PF06079: Apyrase; 33-319	141.822	1.26552	8.361e-06	9.07435e-05	140.053	1.27486	1.0462e-05	0.000339144	4.3734	0.467887	0.430939	0.654893
EMLSAT00000007268	xx	xx	xx	122.814	3.05874	0.00128754	0.00587488	90.0271	3.70224	1.59003e-05	0.000470401	0.449882	0.448855	0.834464	NA
EMLSAT00000007463	ABU41053|score:1741|metalloproteinase [Lepeophtheirus salmonis]	P31579|score:365|RecName: Full=Low choriolytic enzyme; AltName: Full=Choriolysin L; AltName: Full=Hatching enzyme zinc-protease subunit LCE; Flags: Precursor	PF01400: Astacin (Peptidase family M12A); 54-179, PF01400: Astacin (Peptidase family M12A); 207-267,	2999.76	1.24625	9.1065e-10	3.41974e-08	2821.55	1.26012	1.67592e-09	1.94908e-07	27384.1	0.163957	0.358199	0.593677
EMLSAT00000007469	AOT99606|score:257|FNII1 [Lepeophtheirus salmonis]	P50282|score:139|RecName: Full=Matrix metalloproteinase-9; Short=MMP-9; AltName: Full=92 kDa gelatinase; AltName: Full=92 kDa type IV collagenase; AltName: Full=Gelatinase B; Short=GELB; Flags: Precursor	PF00040: Fibronectin type II domain; 48-77, PF00040: Fibronectin type II domain; 85-117,	9.75661	2.7929	7.51461e-11	3.79085e-09	12.4343	3.38785	4.24054e-13	1.06306e-10	0.0994807	0.63461	0.840872	NA
EMLSAT00000007692	KDR19221|score:2166|Chaoptin [Zootermopsis nevadensis]	Q9VPF0|score:579|RecName: Full=Protein artichoke; Flags: Precursor	PF13855: Leucine rich repeat; 750-808, PF13855: Leucine rich repeat; 481-539, PF13855: Leucine rich repeat; 649-705, PF13855: Leucine rich repeat; 144-204, PF13855: Leucine rich repeat; 217-276, PF13504: Leucine rich repeat; 846-859, PF13504: Leucine rich repeat; 822-838, PF13306: Leucine rich repeats (6 copies); 326-450	14.5934	1.46949	0.00109117	0.00514672	9.91303	1.77458	0.000591371	0.0068074	3.28133	0.621557	0.460428	0.679418
EMLSAT00000007744	xx	xx	xx	249.22	2.04493	8.73132e-05	0.000647087	227.43	2.01189	8.22812e-05	0.00152918	71.1505	0.571377	0.133765	0.321695
EMLSAT00000007939	ACO12563|score:2026|Galactoside 2-alpha-L-fucosyltransferase 2 [Lepeophtheirus salmonis]	Q29043|score:250|RecName: Full=Galactoside 2-alpha-L-fucosyltransferase 1; AltName: Full=Alpha(1,2)FT 1; AltName: Full=Fucosyltransferase 1; AltName: Full=GDP-L-fucose:beta-D-galactoside 2-alpha-L-fucosyltransferase 1	PF01531: Glycosyl transferase family 11; 209-369	39.7902	1.29781	2.10409e-05	0.000196438	32.9529	1.13645	0.00801608	0.0434131	9.58211	0.00684229	0.986059	0.994184
EMLSAT00000007981	JAS30916|score:236|hypothetical protein g.38535 [Clastoptera arizonana] >gi|1058066427|gb|JAS36875.1| hypothetical protein g.38533 [Clastoptera arizonana]	Q9UNA3|score:174|RecName: Full=Alpha-1,4-N-acetylglucosaminyltransferase; Short=Alpha4GnT	PF04488: Glycosyltransferase sugar-binding region containing DXD motif; 63-172	11.3392	1.84486	0.00781768	0.0254752	7.50236	2.13983	0.00400665	0.0262785	2.25984	0.677806	0.402836	0.63189
EMLSAT00000008264	EFX88869|score:1586|hypothetical protein DAPPUDRAFT_311139 [Daphnia pulex]	P35501|score:630|RecName: Full=Esterase E4; AltName: Full=Carboxylic-ester hydrolase; Flags: Precursor	PF00135: Carboxylesterase family; 14-534	159.654	1.67642	0.0106009	0.0326629	100.552	1.76227	0.00284744	0.0209202	27.8954	0.98352	0.0275146	0.103923
EMLSAT00000008419	ABU41053|score:1406|metalloproteinase [Lepeophtheirus salmonis]	P55115|score:326|RecName: Full=Zinc metalloproteinase nas-15; AltName: Full=Nematode astacin 15; Flags: Precursor	PF01400: Astacin (Peptidase family M12A); 221-281, PF01400: Astacin (Peptidase family M12A); 54-166, PF01549: ShK domain-like; 302-334, PF01549: ShK domain-like; 336-368	1144.6	1.83688	8.61346e-16	1.46728e-13	1097.09	1.67154	3.72076e-11	7.49534e-09	1348.79	0.736664	0.066929	0.198491
EMLSAT00000008430	ABU41053|score:1009|metalloproteinase [Lepeophtheirus salmonis]	P07584|score:304|RecName: Full=Astacin; AltName: Full=Crayfish small molecule proteinase; Flags: Precursor	PF01400: Astacin (Peptidase family M12A); 332-511, PF01400: Astacin (Peptidase family M12A); 124-249,	760.539	1.89322	1.58258e-07	3.08998e-06	651.587	1.46005	8.86557e-07	4.54602e-05	1149.49	0.181895	0.469024	0.684635
EMLSAT00000008700	xx	Q569K4|score:117|RecName: Full=Zinc finger protein 385B; AltName: Full=Zinc finger protein 533	PF12874: Zinc-finger of C2H2 type; 51-74	42.1911	1.33416	0.00093263	0.00453168	47.702	1.87406	1.04206e-05	0.000338773	8.20443	0.91987	0.0435935	0.145493
EMLSAT00000009367	xx	xx	xx	34.4761	1.87331	7.49651e-05	0.000566649	28.8405	1.27403	0.00407205	0.0266115	5.38213	0.231223	0.778586	0.896797
EMLSAT00000010413	JAV02078|score:382|Carboxyl/cholinesterase-026a [Plutella xylostella]	P25727|score:314|RecName: Full=Esterase-5A; Short=Est-5A; AltName: Full=Carboxylic-ester hydrolase 5A; Short=Carboxylesterase-5A; Flags: Precursor	PF00135: Carboxylesterase family; 182-317, PF00135: Carboxylesterase family; 147-178, PF00135: Carboxylesterase family; 19-142	13.7323	1.60895	0.000698321	0.00356872	17.5745	1.94926	0.00142478	0.0128334	0.880261	0.309711	0.818904	NA
EMLSAT00000010671	ABU41048|score:149|hypothetical protein [Lepeophtheirus salmonis]	xx	xx	1301.54	2.60455	0.00841371	0.027013	1584.62	2.57608	0.00292728	0.021305	2.55151	0.295878	0.714683	0.860529
EMLSAT00000010799	xx	xx	xx	26.7387	1.75704	5.40675e-13	4.74261e-11	33.2574	1.87146	4.39495e-07	2.53506e-05	6.17902	0.831077	0.0781544	0.22074
EMLSAT00000010985	xx	xx	PF00003: 7 transmembrane sweet-taste receptor of 3 GCPR; 501-692	12.0232	1.17743	0.00229373	0.00943663	11.5985	1.1751	0.00215681	0.017256	7.47957	0.659218	0.180969	0.390127
EMLSAT00000011093	KDR18068|score:1587|Carboxypeptidase M [Zootermopsis nevadensis]	Q80V42|score:985|RecName: Full=Carboxypeptidase M; Short=CPM; Flags: Precursor	PF13620: Carboxypeptidase regulatory-like domain; 361-434, PF00246: Zinc carboxypeptidase; 71-348,	227.847	1.82087	7.28486e-05	0.000553141	246.873	1.57861	4.65546e-07	2.62639e-05	40.4937	0.224084	0.379824	0.612587
EMLSAT00000011190	JAN85815|score:1115|Serine protease inhibitor dipetalogastin [Daphnia magna]	O00468|score:229|RecName: Full=Agrin; Contains: RecName: Full=Agrin N-terminal 110 kDa subunit; Contains: RecName: Full=Agrin C-terminal 110 kDa subunit; Contains: RecName: Full=Agrin C-terminal 90 kDa fragment; Short=C90; Contains: RecName: Full=Agrin C-terminal 22 kDa fragment; Short=C22; Flags: Precursor	PF07648: Kazal-type serine protease inhibitor domain; 204-223, PF07648: Kazal-type serine protease inhibitor domain; 147-178, PF07648: Kazal-type serine protease inhibitor domain; 368-394, PF07648: Kazal-type serine protease inhibitor domain; 319-339, PF07648: Kazal-type serine protease inhibitor domain; 95-133, PF07648: Kazal-type serine protease inhibitor domain; 419-461, PF00050: Kazal-type se…	364.736	1.24318	0.00203989	0.0085601	339.449	1.62001	3.02062e-06	0.000124819	106.451	0.165108	0.374398	0.608529
EMLSAT00000011288	JAS20840|score:326|hypothetical protein g.45952, partial [Clastoptera arizonana]	B1A193|score:216|RecName: Full=Ras association domain-containing protein 10	xx	50.9198	1.14977	1.35868e-05	0.000136146	61.5455	1.25996	2.9523e-05	0.000736791	22.361	0.540702	0.0754007	0.214915
EMLSAT00000012051	xx	xx	xx	6.07183	2.18223	0.00551765	0.0191707	4.24175	3.36852	2.79921e-05	0.000711213	0.445383	0.501475	0.812872	NA
EMLSAT00000012884	ACO12766|score:326|Histone-lysine N-methyltransferase SETD7 [Lepeophtheirus salmonis]	Q7Z0G7|score:313|RecName: Full=Histone-lysine N-methyltransferase SETD7; AltName: Full=SET domain-containing protein 7	PF00856: SET domain; 567-693	71.4994	1.41666	0.00305223	0.0119348	44.4011	1.90172	3.81636e-05	0.000867991	15.2875	0.0593833	0.850968	0.932094
EMLSAT00000013057	JAS64024|score:364|hypothetical protein g.24187 [Cuerna arida]	Q05826|score:204|RecName: Full=CCAAT/enhancer-binding protein beta; Short=C/EBP beta; AltName: Full=Transcription factor NF-M; Short=CCR protein	PF07716: Basic region leucine zipper; 64-116	6.87145	3.06296	0.00770605	0.0252093	6.70733	2.97666	4.40451e-07	2.53506e-05	0.925655	0.425165	0.832865	NA
EMLSAT00000013327	xx	xx	xx	519.9	1.11616	1.03526e-08	2.89036e-07	679.621	1.05308	5.52303e-05	0.00114424	139.426	0.263491	0.582314	0.774394
EMLSAT00000013377	xx	xx	xx	601.802	1.00981	1.25887e-07	2.53368e-06	758.457	1.06483	7.29797e-05	0.00141701	168.939	0.208428	0.649476	0.820387
EMLSAT00000013441	xx	xx	xx	776.138	1.08675	9.38708e-09	2.6523e-07	984.685	1.01866	9.76689e-05	0.00175726	205.097	0.250694	0.47392	0.688028
EMLSAT00000013567	xx	xx	xx	244.517	1.18306	1.3363e-07	2.6667e-06	318.318	1.12118	1.12095e-05	0.000354213	66.8186	0.253244	0.504947	0.713526
EMLSAT00000000614	XP_013784532|score:323|PREDICTED: RNA-binding motif protein, X-linked-like-3 isoform X3 [Limulus polyphemus]	xx	PF01607: Chitin binding Peritrophin-A domain; 123-171	5.90404	2.95869	0.00166667	0.00721814	5.61609	4.12143	3.15284e-05	0.000768189	2.03787	1.42157	0.266633	0.495083
EMLSAT00000001500	XP_014249299|score:317|PREDICTED: uncharacterized protein LOC106666516 [Cimex lectularius]	xx	PF00431: CUB domain; 70-151	4418.25	2.32416	0.0103075	0.0319246	5085.02	2.51268	0.000458952	0.00562154	31.2466	1.48234	NA	NA
EMLSAT00000001554	ABU41036|score:286|hypothetical protein [Lepeophtheirus salmonis]	xx	xx	11091.1	2.79691	0.00358507	0.0135932	14136.2	2.62277	0.00413826	0.0269381	14.8113	1.35705	0.0117845	0.0558211
EMLSAT00000001771	KZS04414|score:158|putative Hml [Daphnia magna]	xx	PF01607: Chitin binding Peritrophin-A domain; 29-82	16.9005	1.28843	0.00432943	0.0157988	18.9551	2.03329	3.81878e-08	3.06992e-06	2.00012	2.09697	0.0377851	0.131582
EMLSAT00000002407	XP_013793404|score:410|PREDICTED: uncharacterized protein LOC106477374 [Limulus polyphemus]	xx	PF00640: Phosphotyrosine interaction domain (PTB/PID); 56-166	19.5958	1.3259	8.32539e-06	9.05242e-05	17.9896	1.30003	0.000474206	0.00575836	3.82325	2.00049	0.0355166	0.125261
EMLSAT00000002719	ABU41053|score:993|metalloproteinase [Lepeophtheirus salmonis]	P31579|score:239|RecName: Full=Low choriolytic enzyme; AltName: Full=Choriolysin L; AltName: Full=Hatching enzyme zinc-protease subunit LCE; Flags: Precursor	PF01549: ShK domain-like; 296-328, PF01549: ShK domain-like; 251-283, PF01400: Astacin (Peptidase family M12A); 170-229, PF01400: Astacin (Peptidase family M12A); 97-140	3.281	2.51059	0.000373852	0.00213417	5.47548	4.10655	5.19361e-06	0.000194307	0.761274	2.35207	0.103246	NA
[truncated: 12 more rows]
