# Supplementary material for: Host gill attachment causes blood-feeding by the salmon louse (Lepeophtheirus salmonis) chalimus larvae and alters parasite development and transcriptome
Source: Parasit Vectors. 2020 May 6;13:225. doi: 10.1186/s13071-020-04096-0 (PMC7201535; doi:10.1186/s13071-020-04096-0)
Supplement: Supplementary file 8 — Additional file 8: Table S8. Genes differentially expressed (DESeq2, Padj < 0.05) at 18 dpi only. [file 13071_2020_4096_MOESM8_ESM.xlsx]

## Sheet: suppl tab S8
Additional Table S8
Genes differentially expressed (DESeq2, padj<0.05) at 18 dpi only
a) higher expressed in lice sampled from gills
EMLSAT	best NR blast hit	best Swissprot hit	Pfam-domain	baseMean 10dpi Exp1	log2FC 10dpi Exp1	pvalue 10dpi Exp1	padj 10dpi Exp1	baseMean 10dpi Exp2	log2FC 10dpi Exp2	pvalue 10dpi Exp2	padj 10dpi Exp2	baseMean 18dpi Exp2	log2FC 18dpi Exp2	pvalue 18dpi Exp2	padj 18dpi Exp2
EMLSAT00000003858	ABU41117|score:525|putative metalloproteinase [Lepeophtheirus salmonis]	P41245|score:205|RecName: Full=Matrix metalloproteinase-9; Short=MMP-9; AltName: Full=92 kDa gelatinase; AltName: Full=92 kDa type IV collagenase; AltName: Full=Gelatinase B; Short=GELB; Flags: Precursor	PF00040: Fibronectin type II domain; 29-57, PF00040: Fibronectin type II domain; 298-329, PF00040: Fibronectin type II domain; 416-456, PF00040: Fibronectin type II domain; 147-187, PF00040: Fibronectin type II domain; 353-381, PF00040: Fibronectin type II domain; 84-112	1.64595	-0.409479	0.602725	0.72327	0.851	-1.69833	0.230003	NA	81.0287	-2.00739	2.46899e-11	2.46921e-09
EMLSAT00000010591	xx	xx	xx	32.702	-0.33548	0.0852442	0.17335	18.4148	-0.211642	0.435695	0.648618	2506.08	-1.03793	1.03834e-10	8.78082e-09
EMLSAT00000012686	XP_015806229|score:848|PREDICTED: serine/threonine-protein phosphatase 5 [Nothobranchius furzeri]	Q60676|score:832|RecName: Full=Serine/threonine-protein phosphatase 5; Short=PP5; AltName: Full=Protein phosphatase T; Short=PPT	PF00149: Calcineurin-like phosphoesterase; 76-267, PF08321: PPP5 TPR repeat region; 11-68,	81.465	-0.00160708	0.990321	0.995232	74.1163	-0.092548	0.543536	0.732398	209.894	-1.7461	2.58576e-09	1.54678e-07
EMLSAT00000003000	ACM89452|score:851|CA-related protein [Anopheles gambiae]	Q18932|score:507|RecName: Full=Putative carbonic anhydrase-like protein 2; Flags: Precursor	PF00194: Eukaryotic-type carbonic anhydrase; 25-126, PF00194: Eukaryotic-type carbonic anhydrase; 167-324,	23.703	0.0816302	0.748132	0.835253	13.0486	0.31351	0.488933	0.691593	25.8893	-1.70492	5.45044e-09	2.88873e-07
EMLSAT00000004778	XP_013792740|score:274|PREDICTED: solute carrier family 22 member 3-like, partial [Limulus polyphemus]	Q6A4L0|score:219|RecName: Full=Solute carrier family 22 member 13; AltName: Full=Organic cation transporter-like 3; Short=ORCTL-3	xx	34.9318	-0.264507	0.169627	0.292132	28.9916	-0.272402	0.285575	0.497674	84.4481	-2.08509	5.47947e-09	2.8908e-07
EMLSAT00000004342	XP_008483165|score:165|PREDICTED: protein Tob1-like [Diaphorina citri]	xx	xx	14.8174	0.215669	0.441507	0.585521	11.9305	0.498877	0.252739	0.463525	17.3603	-2.11095	1.93727e-08	8.66948e-07
EMLSAT00000007149	ACO13109|score:973|Neuronal acetylcholine receptor subunit alpha-3 precursor [Lepeophtheirus salmonis]	P09480|score:174|RecName: Full=Neuronal acetylcholine receptor subunit alpha-2; Flags: Precursor	PF02931: Neurotransmitter-gated ion-channel ligand binding domain; 24-217	462.388	-0.3461	0.0813264	0.167293	362.274	-0.412518	0.0279077	0.103391	483.336	-1.00475	2.22685e-08	9.78003e-07
EMLSAT00000008086	XP_016039584|score:532|uncharacterized protein Dsimw501_GD12260, isoform C [Drosophila simulans]	Q8R5K6|score:412|RecName: Full=Protein Tob1; AltName: Full=Transducer of erbB-2 1	PF07742: BTG family; 1-113	30.9544	0.190249	0.384638	0.531987	23.6306	0.316268	0.142738	0.320125	66.5399	-1.71154	2.88977e-08	1.24012e-06
EMLSAT00000005616	ANQ45197|score:433|ecdysone-induced protein E75a [Lepeophtheirus salmonis salmonis]	O77245|score:155|RecName: Full=Nuclear hormone receptor E75; AltName: Full=Nuclear receptor subfamily 1 group D member 3	PF00105: Zinc finger, C4 type (two domains); 171-193	32.3875	-0.681804	0.025196	0.0657827	21.6093	-0.666138	0.0945099	0.244534	38.1263	-1.50802	1.66488e-07	5.58245e-06
EMLSAT00000006694	JAS37018|score:445|hypothetical protein g.13098 [Clastoptera arizonana]	Q86B91|score:237|RecName: Full=Protein tincar	xx	74.2548	-0.137003	0.394216	0.540804	64.6706	-0.152551	0.500956	0.701099	58.0612	-1.30045	2.02259e-07	6.55264e-06
EMLSAT00000004343	XP_016039584|score:507|uncharacterized protein Dsimw501_GD12260, isoform C [Drosophila simulans]	Q8R5K6|score:395|RecName: Full=Protein Tob1; AltName: Full=Transducer of erbB-2 1	PF07742: BTG family; 1-114	8.94817	0.413221	0.291359	0.435992	10.1389	0.274864	0.561189	0.745236	10.962	-2.23697	2.07221e-07	6.69451e-06
EMLSAT00000007470	XP_015787244|score:1412|PREDICTED: furin-like isoform X2 [Tetranychus urticae]	P26016|score:1305|RecName: Full=Furin-like protease 1, isoforms 1/1-X/2; Short=Furin-1; AltName: Full=Kex2-like endoprotease 1; AltName: Full=dKLIP-1; Flags: Precursor	PF01483: Proprotein convertase P-domain; 625-717, PF00082: Subtilase family; 281-576, PF00040: Fibronectin type II domain; 139-183	715.128	-0.228248	0.100226	0.196539	577.538	-0.309716	0.0116988	0.0569589	1092.81	-1.06421	4.881e-07	1.42478e-05
EMLSAT00000011318	xx	xx	PF00651: BTB/POZ domain; 68-184	327.283	-0.0602177	0.505291	0.639861	295.483	0.0757991	0.490546	0.692592	458.153	-1.11236	5.78778e-07	1.64359e-05
EMLSAT00000003526	ACO14668|score:138|Solute carrier family 2, facilitated glucose transporter member 8 [Caligus clemensi]	xx	PF00083: Sugar (and other) transporter; 13-71	0.0580881	0.388556	0.89897	NA	0.0823882	-0.301715	0.922876	NA	11.088	-3.46872	7.17198e-07	1.95926e-05
EMLSAT00000006797	KDR23772|score:304|hypothetical protein L798_11774 [Zootermopsis nevadensis]	xx	PF07525: SOCS box; 402-438	56.3597	-0.380139	0.0558345	0.125016	42.2965	-0.160733	0.617435	0.783673	316.324	-1.23399	8.18768e-07	2.21568e-05
EMLSAT00000007117	ABU41022|score:395|hypothetical protein [Lepeophtheirus salmonis]	xx	xx	348.438	-0.712867	0.0691553	0.147791	338.663	-0.703315	0.0777152	0.213207	934.606	-2.35626	9.51277e-07	2.52088e-05
EMLSAT00000000934	XP_014274053|score:1467|PREDICTED: MAGUK p55 subfamily member 7 isoform X2 [Halyomorpha halys]	Q6P0D7|score:914|RecName: Full=MAGUK p55 subfamily member 7; AltName: Full=Protein humpback	PF02828: L27 domain; 77-115, PF00595: PDZ domain (Also known as DHR or GLGF); 157-224, PF00625: Guanylate kinase; 408-475, PF07653: Variant SH3 domain; 242-303	62.5872	-0.372842	0.0368585	0.0893636	40.2202	-0.0614196	0.815831	0.90799	17.7484	-1.56362	1.0329e-06	2.71268e-05
EMLSAT00000012960	ABU41134|score:10416|vitellogenin 1 [Lepeophtheirus salmonis]	Q868N5|score:503|RecName: Full=Vitellogenin; Flags: Precursor	PF00094: von Willebrand factor type D domain; 1589-1773, PF01347: Lipoprotein amino terminal region; 24-750, PF09172: Domain of unknown function (DUF1943); 782-1070	9.26493	-0.769217	0.146458	0.261741	6.71709	-1.51626	0.0264413	0.0992626	12.5395	-2.11917	1.50159e-06	3.72194e-05
EMLSAT00000010439	XP_013098733|score:1786|PREDICTED: sodium/potassium/calcium exchanger Nckx30C isoform X2 [Stomoxys calcitrans]	Q9U6A0|score:1730|RecName: Full=Sodium/potassium/calcium exchanger Nckx30C; AltName: Full=Na(+)/K(+)/Ca(2+)-exchange protein Nckx30C	PF01699: Sodium/calcium exchanger protein; 149-279, PF01699: Sodium/calcium exchanger protein; 482-619,	93.9233	-0.211696	0.277778	0.421073	61.1493	0.0283561	0.925509	0.967176	26.6946	-1.37629	2.1961e-06	5.12771e-05
EMLSAT00000009681	KFM74577|score:1808|Glutamate decarboxylase, partial [Stegodyphus mimosarum]	P20228|score:1733|RecName: Full=Glutamate decarboxylase; Short=GAD	PF00282: Pyridoxal-dependent decarboxylase conserved domain; 44-414	179.349	-0.326397	0.162351	0.282456	108.352	-0.106132	0.703521	0.841614	50.3218	-2.23859	4.04369e-06	8.54899e-05
EMLSAT00000007073	XP_012528481|score:413|PREDICTED: uncharacterized protein LOC105832243 isoform X3 [Monomorium pharaonis]	P55042|score:240|RecName: Full=GTP-binding protein RAD; AltName: Full=RAD1; AltName: Full=Ras associated with diabetes	PF00071: Ras family; 13-101	10.7566	0.0352541	0.895616	0.934803	8.95677	0.106524	0.787051	0.890809	81.2965	-1.26286	5.50213e-06	0.000111213
EMLSAT00000006773	KDR15005|score:5296|hypothetical protein L798_10696 [Zootermopsis nevadensis]	Q8IZF0|score:4364|RecName: Full=Sodium leak channel non-selective protein; AltName: Full=CanIon; AltName: Full=Voltage gated channel-like protein 1	PF00520: Ion transport protein; 74-323, PF00520: Ion transport protein; 1263-1465, PF00520: Ion transport protein; 429-609, PF00520: Ion transport protein; 913-1147	69.6109	-0.318943	0.0318227	0.0793138	50.1872	0.0150174	0.951778	0.978761	27.6751	-1.24977	5.79342e-06	0.000116128
EMLSAT00000012644	ODM95913|score:1032|Dual oxidase, partial [Orchesella cincta]	Q9VQH2|score:901|RecName: Full=Dual oxidase	PF03098: Animal haem peroxidase; 24-283	100.162	0.356029	0.0522479	0.118688	91.2197	0.275299	0.138571	0.314025	92.0147	-1.0892	6.3976e-06	0.000126424
EMLSAT00000006226	JAS80528|score:506|hypothetical protein g.35290 [Homalodisca liturata]	Q3SXY8|score:444|RecName: Full=ADP-ribosylation factor-like protein 13B; AltName: Full=ADP-ribosylation factor-like protein 2-like 1; Short=ARL2-like protein 1	PF00025: ADP-ribosylation factor family; 26-191	22.2058	-0.397487	0.155911	0.274256	18.9473	-0.56898	0.116442	0.280297	41.6938	-1.04129	6.88626e-06	0.000135152
EMLSAT00000006391	XP_018333894|score:843|PREDICTED: protein hunchback [Agrilus planipennis]	O96785|score:637|RecName: Full=Protein hunchback	PF13465: Zinc-finger double domain; 228-253	11.2929	-0.159424	0.650851	0.76075	12.1189	-0.660391	0.101871	0.257245	12.7888	-1.94662	8.77511e-06	0.000165719
EMLSAT00000012398	ACO13036|score:364|R08D7.4 [Lepeophtheirus salmonis]	Q1JPJ9|score:280|RecName: Full=Protein-lysine N-methyltransferase EEF2KMT; AltName: Full=eEF2-lysine methyltransferase; Short=eEF2-KMT	PF10294: Putative methyltransferase; 141-213, PF10294: Putative methyltransferase; 243-327,	21.2917	-0.175621	0.427776	0.572379	15.0877	-0.362675	0.259045	0.470124	72.0116	-1.03595	9.65505e-06	0.000178525
EMLSAT00000010731	xx	xx	xx	1951.11	-0.220571	0.466681	0.607797	1601.9	-0.503594	0.107291	0.266177	15658.9	-1.12459	1.09685e-05	0.000199918
EMLSAT00000001012	ADD38800|score:1207|Hypoxanthine-guanine phosphoribosyltransferase [Lepeophtheirus salmonis]	P47959|score:501|RecName: Full=Hypoxanthine-guanine phosphoribosyltransferase; Short=HGPRT; Short=HGPRTase	PF00156: Phosphoribosyl transferase domain; 37-172	104.889	0.0895819	0.611824	0.73006	95.4349	-0.0731933	0.758408	0.873467	88.2104	-1.36777	1.66947e-05	0.000283194
EMLSAT00000008669	XP_009034318|score:377|hypothetical protein AURANDRAFT_62184 [Aureococcus anophagefferens]	Q9RTP8|score:141|RecName: Full=Divalent metal cation transporter MntH	PF01566: Natural resistance-associated macrophage protein; 30-227	80.443	-0.458625	0.0194399	0.0532503	54.6246	-0.52524	0.0213991	0.0861826	38.9074	-1.15	1.75367e-05	0.000296167
EMLSAT00000008252	ETE66927|score:151|Histone-lysine N-methyltransferase SETD7, partial [Ophiophagus hannah]	Q7Z0G7|score:145|RecName: Full=Histone-lysine N-methyltransferase SETD7; AltName: Full=SET domain-containing protein 7	xx	50.4172	-0.466876	0.117752	0.222552	39.4361	-0.615251	0.0297946	0.108704	247.183	-2.5438	2.51136e-05	0.000402272
EMLSAT00000010533	ADD38861|score:1107|DOMON domain-containing protein CG14681 [Lepeophtheirus salmonis]	Q9VGY6|score:191|RecName: Full=Protein Skeletor, isoforms B/C; Flags: Precursor	PF10517: Electron transfer DM13; 28-135	2721.45	0.0994232	0.391333	0.538295	2721.65	-0.0892601	0.563506	0.746818	4587.87	-1.08341	3.1422e-05	0.00048443
EMLSAT00000001255	XP_011294988|score:793|PREDICTED: pyruvate dehydrogenase (acetyl-transferring) kinase, mitochondrial [Musca domestica]	P91622|score:756|RecName: Full=[Pyruvate dehydrogenase (acetyl-transferring)] kinase, mitochondrial; Short=DmPDK; Short=Pyruvate dehydrogenase kinase; Flags: Precursor	PF02518: Histidine kinase-, DNA gyrase B-, and HSP90-like ATPase; 192-315, PF10436: Mitochondrial branched-chain alpha-ketoacid dehydrogenase kinase; 35-141,	206.272	0.328676	0.443007	0.586649	380.349	-0.849269	0.0803197	0.218229	507.807	-1.21279	3.33533e-05	0.000508074
EMLSAT00000008279	ADD38939|score:1367|Lactosylceramide 4-alpha-galactosyltransferase [Lepeophtheirus salmonis]	Q67BJ4|score:328|RecName: Full=Lactosylceramide 4-alpha-galactosyltransferase; AltName: Full=Alpha-1,4-N-acetylglucosaminyltransferase; AltName: Full=Alpha-1,4-galactosyltransferase; AltName: Full=Alpha4Gal-T1; AltName: Full=Globotriaosylceramide synthase; Short=Gb3 synthase; AltName: Full=UDP-galactose:beta-D-galactosyl-beta1-R 4-alpha-D-galactosyltransferase	PF04488: Glycosyltransferase sugar-binding region containing DXD motif; 116-219, PF04572: Alpha 1,4-glycosyltransferase conserved region; 241-367,	103.876	-0.238375	0.103726	0.201654	84.0246	0.20341	0.321042	0.534316	38.7834	-1.82174	3.62589e-05	0.000542986
EMLSAT00000005780	ABU41036|score:512|hypothetical protein [Lepeophtheirus salmonis]	xx	xx	18.4673	-0.816335	0.0464835	0.10785	12.8752	-0.980371	0.0219325	0.0876135	52.094	-1.75825	3.87817e-05	0.000573301
EMLSAT00000012102	ABU41085|score:873|hypothetical protein [Lepeophtheirus salmonis]	xx	xx	4463.6	-0.335723	0.362282	0.510216	3390.01	-0.862087	0.0100303	0.0509843	22358.6	-1.15665	4.14019e-05	0.000607351
EMLSAT00000005441	XP_011648034|score:1410|PREDICTED: tyramine beta-hydroxylase isoform X1 [Pogonomyrmex barbatus]	Q64237|score:1113|RecName: Full=Dopamine beta-hydroxylase; AltName: Full=Dopamine beta-monooxygenase; Contains: RecName: Full=Soluble dopamine beta-hydroxylase	PF01082: Copper type II ascorbate-dependent monooxygenase, N-terminal domain; 221-346, PF03712: Copper type II ascorbate-dependent monooxygenase, C-terminal domain; 363-524, PF03351: DOMON domain; 58-172	68.7988	-0.304394	0.0970344	0.19143	45.7784	0.0264692	0.936582	0.972531	17.2661	-1.60713	4.85931e-05	0.000689111
EMLSAT00000008327	XP_008469948|score:155|PREDICTED: uncharacterized protein LOC103507274 [Diaphorina citri]	xx	xx	53.1804	-0.280924	0.0822676	0.168632	36.5308	0.0320053	0.904863	0.956343	19.1416	-1.51792	5.25082e-05	0.000731996
EMLSAT00000006193	xx	xx	xx	2.7312	-0.662457	0.28241	0.426497	1.0164	-0.983563	0.421975	NA	4.6121	-3.85791	5.83413e-05	0.000788713
EMLSAT00000011905	xx	xx	xx	15.0925	-0.482342	0.184553	0.311269	13.0281	-0.848131	0.0489377	0.154252	41.5989	-1.39875	5.8576e-05	0.00078978
EMLSAT00000001427	XP_001663042|score:520|AAEL012910-PA [Aedes aegypti]	Q9UM47|score:181|RecName: Full=Neurogenic locus notch homolog protein 3; Short=Notch 3; Contains: RecName: Full=Notch 3 extracellular truncation; Contains: RecName: Full=Notch 3 intracellular domain; Flags: Precursor	xx	39.0322	0.658857	0.0681023	0.145939	27.3486	0.391028	0.446439	0.656791	67.0124	-1.46911	6.16003e-05	0.000824755
EMLSAT00000000671	ACO14561|score:325|Cuticle protein 18.6, isoform B [Caligus clemensi]	xx	PF00379: Insect cuticle protein; 64-116	1494.56	-0.548603	0.530643	0.66184	878.886	-2.52517	0.0102102	0.0516507	8076.37	-1.80574	6.24371e-05	0.000834018
EMLSAT00000012778	ADD24243|score:1886|Cuticle protein 6 [Lepeophtheirus salmonis]	P82119|score:148|RecName: Full=Cuticle protein 6; AltName: Full=BcNCP14.9 [Blaberus craniifer]	PF00379: Insect cuticle protein; 315-361, PF00379: Insect cuticle protein; 196-242, PF00379: Insect cuticle protein; 56-102	520.988	-0.36623	0.324391	0.469741	396.698	-0.832058	0.014338	0.0655376	2247.4	-1.00818	7.04924e-05	0.000927612
EMLSAT00000011006	ALS04702|score:745|putative synaptotagmin I [Pseudodiaptomus poplesia]	P21521|score:679|RecName: Full=Synaptotagmin 1; AltName: Full=p65	PF00168: C2 domain; 131-189, PF00168: C2 domain; 223-313,	177.377	-0.173645	0.418807	0.565043	114.124	0.160594	0.466727	0.673981	64.6165	-1.09183	7.07962e-05	0.000930052
EMLSAT00000001394	ADD38582|score:963|Mediator of RNA polymerase II transcription subunit 15 [Lepeophtheirus salmonis]	Q17BA4|score:153|RecName: Full=Mediator of RNA polymerase II transcription subunit 15; AltName: Full=Mediator complex subunit 15	PF09606: ARC105 or Med15 subunit of Mediator complex non-fungal; 107-166	15.7976	0.0607772	0.858405	0.912104	12.2867	-0.449081	0.377808	0.594345	36.7083	-1.75828	7.24156e-05	0.000947499
EMLSAT00000011516	ACO11546|score:819|Calmodulin [Caligus rogercresseyi]	Q9GRJ1|score:395|RecName: Full=Calmodulin; Short=CaM	PF13499: EF-hand domain pair; 86-145, PF00036: EF hand; 49-74,	107.269	-0.642832	0.0395515	0.094432	91.9442	-0.901564	0.0198756	0.0818522	321.353	-1.07945	7.6314e-05	0.000987275
EMLSAT00000006629	XP_012261777|score:2875|PREDICTED: glutamate [NMDA] receptor subunit 1 isoform X1 [Athalia rosae]	B4KD90|score:2610|RecName: Full=Glutamate [NMDA] receptor subunit 1; Flags: Precursor	PF01094: Receptor family ligand binding region; 100-382, PF10562: Calmodulin-binding domain C0 of NMDA receptor NR1 subunit; 874-902, PF00497: Bacterial extracellular solute-binding proteins, family 3; 489-828, PF00060: Ligand-gated ion channel; 593-863	208.206	-0.177034	0.337257	0.484019	161.056	-0.0673388	0.734656	0.858558	53.4439	-1.26053	8.19885e-05	0.00105006
EMLSAT00000004372	XP_016922927|score:650|PREDICTED: tubulin polyglutamylase TTLL4-like [Apis cerana]	Q80UG8|score:499|RecName: Full=Tubulin polyglutamylase TTLL4; AltName: Full=Tubulin--tyrosine ligase-like protein 4	PF03133: Tubulin-tyrosine ligase family; 127-418	1.47149	-0.495793	0.481479	0.620538	0.477229	-0.919055	0.554575	NA	455.827	-1.05815	8.26611e-05	0.00105632
EMLSAT00000001886	XP_013787914|score:277|PREDICTED: dual specificity protein phosphatase 14-like isoform X2 [Limulus polyphemus]	Q9H596|score:243|RecName: Full=Dual specificity protein phosphatase 21; AltName: Full=Low molecular weight dual specificity phosphatase 21; Short=LMW-DSP21	PF00782: Dual specificity phosphatase, catalytic domain; 14-144	17.8647	-0.00938224	0.975932	0.986762	25.9008	0.757607	0.166108	0.354561	52.3131	-1.36772	8.71847e-05	0.00110309
EMLSAT00000007072	XP_014227143|score:159|PREDICTED: uncharacterized protein LOC106652602 [Trichogramma pretiosum]	xx	xx	9.71473	-0.266615	0.385101	0.532089	9.67166	0.0260731	0.9408	0.974324	76.6041	-1.14849	0.000102376	0.00125258
EMLSAT00000009048	XP_018912328|score:682|PREDICTED: syntaxin-1A isoform X1 [Bemisia tabaci]	Q24547|score:669|RecName: Full=Syntaxin-1A; AltName: Full=dSynt1	PF05739: SNARE domain; 201-262, PF00804: Syntaxin; 34-132,	71.1166	-0.300424	0.182696	0.308997	47.8529	-0.216999	0.44642	0.656791	29.7174	-1.3237	0.00011089	0.00133825
EMLSAT00000002620	ABU41011|score:1157|hypothetical protein [Lepeophtheirus salmonis]	xx	xx	1771.5	-0.561284	0.248843	0.389674	1216.09	-1.16702	0.0342033	0.120309	21614.6	-1.12083	0.000175821	0.00192766
EMLSAT00000007408	JAN63566|score:1681|Vesicular glutamate transporter 2.1 [Daphnia magna]	Q7TSF2|score:1488|RecName: Full=Vesicular glutamate transporter 3; Short=VGluT3; AltName: Full=Solute carrier family 17 member 8	PF07690: Major Facilitator Superfamily; 135-508	224.053	-0.21853	0.291366	0.435992	134.624	0.369432	0.217651	0.423331	42.7195	-1.66716	0.000178755	0.00195054
EMLSAT00000005379	XP_012259753|score:1209|PREDICTED: cGMP-specific 3',5'-cyclic phosphodiesterase-like [Athalia rosae]	Q298P4|score:789|RecName: Full=cGMP-specific 3',5'-cyclic phosphodiesterase; Flags: Precursor	PF01590: GAF domain; 433-521, PF01590: GAF domain; 179-332, PF00233: 3'5'-cyclic nucleotide phosphodiesterase; 594-709	26.8062	-0.25105	0.338281	0.485015	17.2402	-0.249127	0.443572	0.65488	9.4966	-1.82177	0.000181748	0.00197383
EMLSAT00000006632	XP_018012277|score:807|PREDICTED: uncharacterized protein LOC108669458 isoform X1 [Hyalella azteca]	xx	PF03189: Otopetrin; 222-866, PF03189: Otopetrin; 866-891,	228.639	-0.359325	0.0442739	0.103685	131.008	0.165355	0.557171	0.742703	46.8497	-1.16785	0.000183875	0.00199505
EMLSAT00000011340	xx	xx	xx	19.8752	0.375431	0.196833	0.3271	16.4706	0.271076	0.476665	0.681529	89.9241	-2.25073	0.000236917	0.00243719
EMLSAT00000005763	XP_003737210|score:290|PREDICTED: uncharacterized protein LOC100898294 [Galendromus occidentalis]	Q4JV51|score:147|RecName: Full=Translation initiation factor IF-2	PF01607: Chitin binding Peritrophin-A domain; 33-86	458.466	0.451995	0.053361	0.120565	392.333	0.60955	0.025071	0.0958406	1259.99	-1.81749	0.000259074	0.00263449
EMLSAT00000004815	xx	xx	xx	63.864	0.988989	0.13887	0.251778	28.754	1.02934	0.244935	0.455134	19.2604	-2.48578	0.000303062	0.00300804
EMLSAT00000003151	xx	xx	xx	4.9992	-0.226527	0.624549	0.740388	4.4895	-0.296804	0.633848	0.794606	165.719	-1.95151	0.000316831	0.00311792
EMLSAT00000011977	XP_018012722|score:357|PREDICTED: neurogenic locus notch homolog protein 3-like [Hyalella azteca]	Q2PZL6|score:155|RecName: Full=Protocadherin Fat 4; AltName: Full=FAT tumor suppressor homolog 4; AltName: Full=Fat-like cadherin protein FAT-J; Flags: Precursor	PF00008: EGF-like domain; 425-455	262.253	0.897616	0.118418	0.223521	129.25	-0.0645773	0.926422	0.967862	272.878	-1.65389	0.000337578	0.00329024
EMLSAT00000010848	xx	xx	xx	20.2015	-0.75627	0.131538	0.24188	13.9238	-0.812191	0.0978746	0.250368	62.895	-1.27986	0.000343703	0.00334144
EMLSAT00000007523	XP_016769191|score:226|PREDICTED: uncharacterized protein LOC411282 isoform X2 [Apis mellifera]	F1MN90|score:184|RecName: Full=Cell death activator CIDE-3; AltName: Full=Cell death-inducing DFFA-like effector protein C; AltName: Full=Fat-specific protein FSP27 homolog	PF02017: CIDE-N domain; 35-112	50.878	-0.0877245	0.619524	0.736436	33.1757	-0.147164	0.493442	0.695207	19.0555	-1.02527	0.00039286	0.00372796
EMLSAT00000008299	ALS04702|score:1277|putative synaptotagmin I [Pseudodiaptomus poplesia]	P21521|score:1011|RecName: Full=Synaptotagmin 1; AltName: Full=p65	PF00168: C2 domain; 323-343, PF00168: C2 domain; 144-231, PF00168: C2 domain; 275-309	171.792	-0.221009	0.106493	0.206044	115.276	0.115249	0.59381	0.767152	39.236	-1.08466	0.000403359	0.00380873
EMLSAT00000005831	JAN61376|score:482|hypothetical protein [Daphnia magna]	xx	PF00001: 7 transmembrane receptor (rhodopsin family); 88-333	12.0453	-0.615084	0.0548199	0.123227	7.94209	-0.321178	0.385398	0.601671	26.4581	-1.02941	0.000470978	0.00436128
EMLSAT00000006019	xx	xx	xx	266.761	-0.310575	0.272783	0.415394	205.257	-0.681295	0.0137813	0.064031	953.5	-1.37181	0.000475197	0.00438975
EMLSAT00000006955	xx	xx	xx	1.04539	-0.685806	0.477265	NA	1.03925	-2.17465	0.121089	NA	10.5298	-2.47702	0.000590902	0.00526411
EMLSAT00000003539	xx	xx	xx	0.993852	-0.694299	0.500265	NA	1.00251	-3.36799	0.00333623	NA	22.5522	-1.23991	0.000597979	0.0053148
EMLSAT00000008087	xx	xx	xx	4.24233	0.0451405	0.921579	0.953207	3.32807	-0.370465	0.522608	0.71783	9.81331	-1.69973	0.000653458	0.0057195
EMLSAT00000002080	xx	xx	xx	18.4026	-0.368783	0.322064	0.467639	16.3197	0.295996	0.413714	0.628313	47.6142	-1.27397	0.000705102	0.00610187
EMLSAT00000000849	xx	xx	xx	13.3145	-0.379221	0.577302	0.701936	11.2252	-0.282752	0.628638	0.790679	19.571	-1.55464	0.000717387	0.00618955
EMLSAT00000006984	xx	xx	xx	180.39	0.137316	0.422054	0.567875	161.553	-0.149266	0.428949	0.641905	858.705	-1.43517	0.000744098	0.00637695
EMLSAT00000001513	XP_015768420|score:2268|PREDICTED: intraflagellar transport protein 56-like [Acropora digitifera]	A0AVF1|score:2227|RecName: Full=Intraflagellar transport protein 56; AltName: Full=Tetratricopeptide repeat protein 26; Short=TPR repeat protein 26	PF07719: Tetratricopeptide repeat; 355-380	246.297	-0.163091	0.195084	0.324836	217.638	-0.244566	0.22992	0.437863	882.256	-1.47698	0.000778229	0.00658118
EMLSAT00000012637	XP_011306665|score:1082|PREDICTED: sialin [Fopius arisanus]	Q3TXX4|score:824|RecName: Full=Vesicular glutamate transporter 1; Short=VGluT1; AltName: Full=Brain-specific Na(+)-dependent inorganic phosphate cotransporter; AltName: Full=Solute carrier family 17 member 7	PF07690: Major Facilitator Superfamily; 4-167	39.5826	-0.122579	0.585016	0.708164	27.6008	0.150731	0.614194	0.780789	12.1453	-1.25025	0.000903446	0.00744841
EMLSAT00000003367	XP_017781781|score:1067|PREDICTED: hemocytin [Nicrophorus vespilloides]	F7A4A7|score:351|RecName: Full=Otogelin-like protein; Flags: Precursor	PF00094: von Willebrand factor type D domain; 389-536, PF08742: C8 domain; 577-648, PF01826: Trypsin Inhibitor like cysteine rich domain; 677-703	10.5966	-0.512057	0.0874152	0.176543	7.24969	-0.471044	0.33523	0.55015	21.023	-1.39242	0.000983693	0.00796722
EMLSAT00000008005	JAN65963|score:314|hypothetical protein, partial [Daphnia magna]	P83673|score:125|RecName: Full=Lysozyme 1; AltName: Full=1,4-beta-N-acetylmuramidase 1; AltName: Full=cv-lysozyme 1; Flags: Precursor	PF05497: Destabilase; 35-148	475.832	-0.396725	0.238129	0.376915	371.822	-0.727938	0.0315819	0.113644	959.076	-1.94612	0.000991326	0.00801211
EMLSAT00000010571	ABU41048|score:606|hypothetical protein [Lepeophtheirus salmonis]	xx	xx	1222.87	-0.697916	0.291897	0.436564	754.172	-1.51097	0.0305046	0.110513	1442.88	-1.6423	0.00106581	0.00842468
EMLSAT00000009312	KDR22067|score:1319|FERM domain-containing protein 8 [Zootermopsis nevadensis]	Q0IJ35|score:618|RecName: Full=FERM domain-containing protein 8	PF00373: FERM central domain; 362-490	28.2685	0.127272	0.595187	0.716786	18.3988	0.243652	0.373325	0.590125	11.3407	-1.15957	0.001079	0.0084997
EMLSAT00000006420	ACO12937|score:1538|Flexible cuticle protein 12 precursor [Lepeophtheirus salmonis]	xx	PF00379: Insect cuticle protein; 42-86	10464.1	-0.732447	0.0764062	0.159206	7327.02	-1.22589	0.0104734	0.0526283	38972.6	-1.31773	0.00116066	0.00901842
EMLSAT00000011762	xx	xx	xx	63.6649	-0.933171	0.361179	0.508968	54.2599	-2.64772	0.0173411	0.0745239	279.815	-1.67596	0.00119256	0.0092113
EMLSAT00000006006	ANQ45197|score:330|ecdysone-induced protein E75a [Lepeophtheirus salmonis salmonis]	P50239|score:177|RecName: Full=Ecdysone-inducible protein E75; AltName: Full=Nuclear receptor subfamily 1 group D member 3	PF00105: Zinc finger, C4 type (two domains); 62-84	2.38585	-0.973997	0.131652	0.241901	1.73072	-2.49396	0.0176199	NA	6.29977	-1.77675	0.00121734	0.0093775
EMLSAT00000000708	xx	xx	xx	1197.91	0.143604	0.555236	0.682261	1056.4	0.344209	0.0724261	0.203284	2809.03	-1.40679	0.00125004	0.00959729
EMLSAT00000006857	KNC31531|score:1044|hypothetical protein FF38_12759 [Lucilia cuprina]	xx	xx	5.6422	-0.930454	0.0828702	0.169549	4.3727	0.266961	0.624947	0.788594	32.027	-1.29655	0.0012839	0.00977244
EMLSAT00000005559	KDR17836|score:1105|hypothetical protein L798_06783, partial [Zootermopsis nevadensis]	xx	PF00001: 7 transmembrane receptor (rhodopsin family); 165-332	19.3662	-0.380393	0.132113	0.24252	14.6771	-0.0513295	0.878132	0.943897	4.67596	-2.54832	0.00130459	0.00991022
EMLSAT00000003127	xx	xx	xx	8.21389	-0.694931	0.0698038	0.148785	8.24382	-1.1043	0.0603706	0.17861	126.951	-1.90738	0.00132439	0.00999049
EMLSAT00000002626	XP_975542|score:1440|PREDICTED: guanine nucleotide-binding protein subunit beta-5 [Tribolium castaneum]	O14775|score:1243|RecName: Full=Guanine nucleotide-binding protein subunit beta-5; AltName: Full=Gbeta5; AltName: Full=Transducin beta chain 5	PF00400: WD domain, G-beta repeat; 195-235, PF00400: WD domain, G-beta repeat; 156-191, PF00400: WD domain, G-beta repeat; 240-277, PF00400: WD domain, G-beta repeat; 294-321, PF00400: WD domain, G-beta repeat; 67-103, PF00400: WD domain, G-beta repeat; 329-362	68.9067	-0.103919	0.596298	0.717609	49.5102	0.114472	0.594156	0.767247	20.2962	-1.10742	0.0013914	0.0104115
EMLSAT00000010806	XP_018009884|score:2309|PREDICTED: serine/threonine-protein kinase Nek8-like [Hyalella azteca]	Q90XC2|score:1053|RecName: Full=Serine/threonine-protein kinase Nek8; AltName: Full=Never in mitosis A-related kinase 8; Short=NimA-related protein kinase 8	PF00069: Protein kinase domain; 200-448, PF00415: Regulator of chromosome condensation (RCC1) repeat; 611-654, PF00415: Regulator of chromosome condensation (RCC1) repeat; 778-824, PF00415: Regulator of chromosome condensation (RCC1) repeat; 711-770, PF00415: Regulator of chromosome condensation (RCC1) repeat; 659-708, PF00415: Regulator of chromosome condensation (RCC1) repeat; 556-602	14.3034	0.0941107	0.706801	0.804052	14.1387	0.280206	0.31691	0.530901	72.0493	-1.85281	0.0015183	0.0111436
EMLSAT00000001560	XP_018495549|score:664|PREDICTED: LOW QUALITY PROTEIN: kyphoscoliosis peptidase-like [Galendromus occidentalis]	Q0E908|score:278|RecName: Full=Hillarin; AltName: Full=D-Hillarin; Short=D-hil	PF01841: Transglutaminase-like superfamily; 315-408	7.41966	-0.545863	0.161931	0.281933	6.77138	-0.60196	0.133999	0.307432	7.52231	-1.82071	0.0015503	0.011335
EMLSAT00000003640	ETE72736|score:280|hypothetical protein L345_01432, partial [Ophiophagus hannah]	P39703|score:230|RecName: Full=Putative uncharacterized protein YAL004W	PF10712: NAD-specific glutamate dehydrogenase; 2-172	36.0442	-0.642984	0.135935	0.247525	22.5477	-0.0455255	0.897785	0.952936	10.1446	-1.62868	0.00157844	0.0114823
EMLSAT00000001354	XP_018896511|score:918|PREDICTED: adenylate cyclase type 2 [Bemisia tabaci]	Q9VW60|score:834|RecName: Full=Adenylate cyclase type 2; AltName: Full=ATP pyrophosphate-lyase 2; AltName: Full=Adenylyl cyclase 76E	PF00211: Adenylate and Guanylate cyclase catalytic domain; 232-370	10.3869	-0.302179	0.278767	0.422142	6.78683	-0.48989	0.300526	0.513691	5.05933	-1.85449	0.00168138	0.0121391
EMLSAT00000012902	xx	xx	xx	86.9655	-0.50954	0.523633	0.655601	55.3089	-1.89636	0.0225835	0.089201	121.497	-2.56581	0.0018874	0.0132846
EMLSAT00000002290	KDR20268|score:614|Acyl-CoA synthetase family member 3, mitochondrial [Zootermopsis nevadensis]	Q6GLK6|score:507|RecName: Full=Acyl-CoA synthetase family member 3, mitochondrial; Flags: Precursor	PF00501: AMP-binding enzyme; 71-494	4.33121	-0.77794	0.175766	0.300285	6.02221	-1.29674	0.0278413	0.103247	75.1543	-1.90584	0.0019383	0.0135434
EMLSAT00000001387	XP_014671836|score:155|PREDICTED: F-box only protein 47-like [Priapulus caudatus]	xx	xx	7.10679	-0.952062	0.0228454	0.0607386	8.15525	0.0330727	0.936459	0.972531	11.9353	-1.1919	0.0019636	0.0136952
EMLSAT00000000912	XP_014285828|score:1707|PREDICTED: RIMS-binding protein 2-like isoform X2 [Halyomorpha halys]	Q8QFX1|score:539|RecName: Full=RIMS-binding protein 2; Short=RIM-BP2	PF14604: Variant SH3 domain; 926-982, PF14604: Variant SH3 domain; 318-358, PF00041: Fibronectin type III domain; 581-646, PF07653: Variant SH3 domain; 821-882	45.7772	-0.136365	0.439824	0.583787	27.5032	-0.0102167	0.97205	0.987375	10.8333	-1.47204	0.00198268	0.0138199
EMLSAT00000001518	XP_009225307|score:283|hypothetical protein GGTG_09199 [Gaeumannomyces graminis var. tritici R3-111a-1]	O74467|score:222|RecName: Full=SET domain-containing protein 5	PF00856: SET domain; 21-168	33.6158	-0.0723915	0.742104	0.83043	23.9706	0.069403	0.855297	0.931153	16.178	-1.19284	0.00211182	0.0145263
EMLSAT00000000207	ACO10205|score:482|Translocator protein [Caligus rogercresseyi]	Q9RFC8|score:185|RecName: Full=Tryptophan-rich sensory protein; Short=TSPO; AltName: Full=Translocator protein TspO; AltName: Full=TspO regulatory protein	PF03073: TspO/MBR family; 13-77, PF03073: TspO/MBR family; 84-136,	30.3943	-0.210057	0.260763	0.402614	24.1462	-0.390589	0.123904	0.292585	52.8813	-1.13105	0.00248523	0.0164457
EMLSAT00000007521	XP_014272718|score:2497|PREDICTED: calcium-activated potassium channel slowpoke isoform X10 [Halyomorpha halys]	Q95V25|score:2244|RecName: Full=Calcium-activated potassium channel slo-1; AltName: Full=BK channel; AltName: Full=Maxi K channel; Short=MaxiK; AltName: Full=Slo homolog; AltName: Full=Slowpoke protein 1	PF03493: Calcium-activated BK potassium channel alpha subunit; 457-555, PF07885: Ion channel; 236-310,	67.3372	-0.155845	0.348743	0.495362	51.4005	0.0241715	0.909954	0.959556	18.8358	-1.11968	0.00264533	0.0172765
EMLSAT00000008543	XP_019885828|score:1328|PREDICTED: LOW QUALITY PROTEIN: hormone receptor 4 [Cerapachys biroi]	Q9W539|score:642|RecName: Full=Hormone receptor 4; Short=dHR4; AltName: Full=Nuclear receptor subfamily 6 group A member 2	PF00104: Ligand-binding domain of nuclear hormone receptor; 573-776, PF00105: Zinc finger, C4 type (two domains); 282-349,	93.7916	-0.387532	0.433798	0.578036	50.4692	-0.232345	0.782162	0.887772	19.2908	-1.40499	0.00271107	0.017586
EMLSAT00000011891	XP_014259064|score:1609|PREDICTED: potassium voltage-gated channel protein Shal isoform X1 [Cimex lectularius]	P17971|score:1555|RecName: Full=Potassium voltage-gated channel protein Shal; AltName: Full=Shaker cognate l; AltName: Full=Shal2	PF11879: Domain of unknown function (DUF3399); 331-426, PF00520: Ion transport protein; 117-291,	80.5229	-0.268324	0.128276	0.237383	54.7021	0.0102498	0.961296	0.983261	28.9738	-1.0008	0.00273328	0.0176902
EMLSAT00000002889	xx	xx	xx	1.28587	1.37451	0.108629	0.209213	0.666354	-1.28744	0.348401	NA	4.03656	-2.18516	0.00281207	0.0180578
EMLSAT00000008618	XP_006564706|score:921|PREDICTED: uncharacterized protein LOC411277 isoform X18 [Apis mellifera]	Q7PQ25|score:862|RecName: Full=Coiled-coil domain-containing protein AGAP005037	PF03915: Actin interacting protein 3; 284-359	32.4854	-0.127006	0.548509	0.676371	20.8906	0.330119	0.31934	0.533226	6.89743	-1.85207	0.00285287	0.0182892
EMLSAT00000006320	JAT00407|score:561|hypothetical protein g.23553, partial [Homalodisca liturata]	Q62876|score:336|RecName: Full=Synaptogyrin-1; AltName: Full=p29	PF01284: Membrane-associating domain; 27-171	131.652	-0.167137	0.316881	0.462685	91.891	0.0880644	0.694743	0.836622	32.2558	-1.11625	0.0028633	0.0183356
EMLSAT00000008565	XP_018050875|score:912|PREDICTED: forkhead box protein P1 isoform X12 [Atta colombica]	Q9H334|score:401|RecName: Full=Forkhead box protein P1; AltName: Full=Mac-1-regulated forkhead; Short=MFH	PF00250: Fork head domain; 699-774	51.3906	-0.000327253	0.998816	0.999389	39.8647	-0.128911	0.532464	0.725013	14.5819	-1.07779	0.00291076	0.0185688
EMLSAT00000002807	KPJ03698|score:653|Tachykinin-like peptides receptor 86C [Papilio xuthus]	P30974|score:640|RecName: Full=Tachykinin-like peptides receptor 86C; Short=NKD	PF00001: 7 transmembrane receptor (rhodopsin family); 5-217	3.94092	-0.25744	0.58121	0.705301	2.94816	-0.171425	0.789294	0.891829	3.00791	-2.31701	0.00390377	0.023655
EMLSAT00000009060	ODN05153|score:456|Serine/threonine-protein kinase mos [Orchesella cincta]	Q9GRC0|score:409|RecName: Full=Serine/threonine-protein kinase mos; AltName: Full=Oocyte maturation factor mos	PF00069: Protein kinase domain; 148-392	2.00436	-0.0578143	0.932825	0.959436	2.18942	0.038395	0.974464	NA	1.61897	-3.42408	0.00390794	0.0236607
EMLSAT00000003203	XP_018564025|score:1017|PREDICTED: LOW QUALITY PROTEIN: glutamate receptor 1 [Anoplophora glabripennis]	Q03445|score:910|RecName: Full=Glutamate receptor 1; AltName: Full=Glutamate receptor I; Short=dGLUR-I; AltName: Full=Kainate-selective glutamate receptor; Flags: Precursor	PF01094: Receptor family ligand binding region; 42-421	57.8991	-0.184586	0.43074	0.575005	33.0124	0.0410575	0.883688	0.946623	10.8458	-1.28839	0.00399837	0.02411
EMLSAT00000012453	KDR13677|score:317|hypothetical protein L798_12323 [Zootermopsis nevadensis]	Q91756|score:202|RecName: Full=Glutamate receptor U1; AltName: Full=Kainate-binding protein; AltName: Full=Unitary non-NMDA glutamate receptor subunit 1; AltName: Full=XENU1; Flags: Precursor	PF00060: Ligand-gated ion channel; 323-593	0.80939	-1.1288	0.284116	NA	0.430155	1.52658	0.382752	NA	1.58209	-3.40303	0.00413231	0.024712
EMLSAT00000010683	ALA27400|score:521|aquaporin [Lepeophtheirus salmonis]	O43315|score:242|RecName: Full=Aquaporin-9; Short=AQP-9; AltName: Full=Aquaglyceroporin-9; AltName: Full=Small solute channel 1	PF00230: Major intrinsic protein; 52-135	53.535	-0.287005	0.122885	0.229926	48.5645	-0.211147	0.216106	0.421621	244.455	-1.54129	0.00429194	0.0254206
EMLSAT00000010490	xx	xx	xx	24.2779	-0.255887	0.290926	0.435722	16.0735	-0.0407787	0.875809	0.942838	13.9433	-1.02708	0.00445708	0.0260556
EMLSAT00000002248	XP_015374918|score:508|PREDICTED: potassium voltage-gated channel subfamily B member 2, partial [Diuraphis noxia]	P17970|score:492|RecName: Full=Potassium voltage-gated channel protein Shab	PF00520: Ion transport protein; 12-198	16.1109	-0.0557256	0.847484	0.904602	8.56166	0.376955	0.40981	0.624485	4.95549	-1.85517	0.00450624	0.0262677
EMLSAT00000001011	ABU41022|score:578|hypothetical protein [Lepeophtheirus salmonis]	xx	xx	2307.58	-0.615228	0.29122	0.435929	1740.52	-1.40667	0.0192508	0.0802842	8495.42	-2.72391	0.00463734	0.0269364
EMLSAT00000001114	xx	xx	xx	12.6723	0.120576	0.76525	0.847841	7.74528	-0.411966	0.401333	0.616146	312.313	-2.72672	0.00469151	0.0271687
EMLSAT00000001015	ABU41022|score:475|hypothetical protein [Lepeophtheirus salmonis]	xx	xx	494.996	-0.505287	0.371819	0.519539	502.817	-0.271657	0.728193	0.856417	2003.09	-2.72176	0.00474692	0.0274068
EMLSAT00000011416	XP_018897400|score:847|PREDICTED: Down syndrome cell adhesion molecule-like protein Dscam2 isoform X1 [Bemisia tabaci]	Q9VS29|score:796|RecName: Full=Down syndrome cell adhesion molecule-like protein Dscam2; Flags: Precursor	PF07679: Immunoglobulin I-set domain; 296-378, PF07679: Immunoglobulin I-set domain; 90-179, PF07679: Immunoglobulin I-set domain; 489-574, PF07679: Immunoglobulin I-set domain; 383-465, PF07679: Immunoglobulin I-set domain; 3-80, PF13927: Immunoglobulin domain; 203-270	10.1833	-0.325152	0.480502	0.619754	5.14888	0.391566	0.396853	0.612016	1.22778	-3.72979	0.0049145	0.0282467
EMLSAT00000009287	XP_011440752|score:671|PREDICTED: protein regulator of cytokinesis 1-like isoform X4 [Crassostrea gigas]	O43663|score:573|RecName: Full=Protein regulator of cytokinesis 1	PF03999: Microtubule associated protein (MAP65/ASE1 family); 77-551	15.6991	-0.0778586	0.734117	0.824698	11.3945	0.149815	0.627325	0.790004	13.0489	-1.09981	0.0059283	0.032811
EMLSAT00000009502	xx	xx	xx	387.682	-0.301692	0.546684	0.675042	260.822	-1.35588	0.0132809	0.0622699	2023.19	-1.27756	0.00634573	0.0347039
EMLSAT00000007396	XP_006620181|score:1459|PREDICTED: sodium channel protein 60E-like isoform X7 [Apis dorsata]	P0DMA5|score:986|RecName: Full=Sodium channel protein type 10 subunit alpha	PF00520: Ion transport protein; 1-148, PF00520: Ion transport protein; 503-690,	74.6733	-0.213051	0.185077	0.31193	54.8999	0.342075	0.0716563	0.201635	21.3162	-1.0255	0.00657499	0.035703
EMLSAT00000004170	XP_002595361|score:1113|hypothetical protein BRAFLDRAFT_118993 [Branchiostoma floridae]	P51688|score:1000|RecName: Full=N-sulphoglucosamine sulphohydrolase; AltName: Full=Sulfoglucosamine sulfamidase; AltName: Full=Sulphamidase; Flags: Precursor	PF00884: Sulfatase; 31-254	14.2104	0.121211	0.651045	0.760825	9.67281	0.247831	0.576286	0.755312	7.64019	-1.38427	0.0071372	0.0380375
EMLSAT00000003888	xx	xx	xx	14.3993	0.0536789	0.839518	0.898943	11.7097	-0.308298	0.345576	0.562708	2.87294	-2.19999	0.00723437	0.0384078
EMLSAT00000003057	XP_013395004|score:410|PREDICTED: abnormal spindle-like microcephaly-associated protein homolog isoform X3 [Lingula anatina]	P62294|score:352|RecName: Full=Abnormal spindle-like microcephaly-associated protein homolog	PF00612: IQ calmodulin-binding motif; 222-240, PF00612: IQ calmodulin-binding motif; 721-738, PF00612: IQ calmodulin-binding motif; 160-177, PF00612: IQ calmodulin-binding motif; 354-370, PF00612: IQ calmodulin-binding motif; 666-685, PF00612: IQ calmodulin-binding motif; 17-34, PF00612: IQ calmodulin-binding motif; 301-320, PF00612: IQ calmodulin-binding motif; 89-106, PF00612: IQ calmodulin-bin…	37.86	-0.411719	0.0709819	0.150545	20.4956	-0.0263746	0.934672	0.971579	10.0727	-1.32188	0.00781884	0.0407636
EMLSAT00000010057	xx	xx	xx	7.70815	-0.0439254	0.895989	0.935049	4.87824	-0.0131333	0.978587	0.990104	3.9079	-1.74972	0.0079193	0.0410825
EMLSAT00000012097	GAA48223|score:173|WD repeat-containing protein 96 [Clonorchis sinensis]	Q8NDM7|score:148|RecName: Full=Cilia- and flagella-associated protein 43; AltName: Full=WD repeat-containing protein 96	xx	2.61857	0.152925	0.790599	0.864961	3.96549	0.427157	0.479086	0.683604	1.55528	-3.38544	0.00816408	0.0420677
EMLSAT00000003849	JAV06262|score:344|putative transcription factor [Nyssomyia neivai]	Q95V55|score:333|RecName: Full=Forkhead box protein O; Short=dFOXO; AltName: Full=Protein FKHR	PF00250: Fork head domain; 3-57	6.67257	-0.488239	0.190109	0.318538	5.86741	-1.08947	0.0368151	0.127006	59.1151	-1.06051	0.00849011	0.0433399
EMLSAT00000001036	xx	xx	xx	305.44	0.196603	0.312429	0.457663	294.132	0.397295	0.0851371	0.226801	49.5387	-1.28542	0.008957	0.0451619
EMLSAT00000011322	XP_007543642|score:251|PREDICTED: histone-lysine N-methyltransferase SETD7 isoform X2 [Poecilia formosa]	Q6DHG0|score:220|RecName: Full=Histone-lysine N-methyltransferase SETD7; AltName: Full=SET domain-containing protein 7	PF00856: SET domain; 194-307	11.2308	0.770436	0.115828	0.219977	5.98492	1.202	0.160981	0.347699	8.67613	-1.34889	0.0101416	0.0497873
EMLSAT00000005923	xx	xx	xx	5.12734	-0.0969436	0.817971	0.884976	6.04173	0.304675	0.533458	0.72549	4.77957	-1.556	0.0101913	0.0499452
EMLSAT00000004639	KYB28326|score:1939|hypothetical protein TcasGA2_TC032626 [Tribolium castaneum]	Q15911|score:1250|RecName: Full=Zinc finger homeobox protein 3; AltName: Full=AT motif-binding factor 1; AltName: Full=AT-binding transcription factor 1; AltName: Full=Alpha-fetoprotein enhancer-binding protein; AltName: Full=Zinc finger homeodomain protein 3; Short=ZFH-3	PF13909: C2H2-type zinc-finger domain; 777-799, PF12874: Zinc-finger of C2H2 type; 485-509, PF13894: C2H2-type zinc finger; 2120-2142, PF13894: C2H2-type zinc finger; 1399-1419, PF13894: C2H2-type zinc finger; 2383-2405, PF13894: C2H2-type zinc finger; 997-1019, PF00046: Homeobox domain; 2586-2642, PF00046: Homeobox domain; 1781-1837, PF00046: Homeobox domain; 2314-2370, PF00046: Homeobox domain;…	45.9182	-0.0483845	0.861299	0.913426	29.4532	0.351684	0.275178	0.487788	8.77698	-1.44842	0.0101943	0.0499452
EMLSAT00000007820	XP_014300747|score:1596|PREDICTED: sodium- and chloride-dependent GABA transporter 1-like [Microplitis demolitor]	P30531|score:1308|RecName: Full=Sodium- and chloride-dependent GABA transporter 1; Short=GAT-1; AltName: Full=Solute carrier family 6 member 1	PF00209: Sodium:neurotransmitter symporter family; 66-539	544.866	-0.242789	0.139613	0.252814	442.69	0.0573484	0.824343	0.912925	679.858	-0.876286	5.18488e-13	9.61795e-11
EMLSAT00000011647	XP_008198748|score:598|PREDICTED: zinc finger protein 1 isoform X4 [Tribolium castaneum]	G5EBU4|score:452|RecName: Full=Zinc finger E-box-binding homeobox protein zag-1; AltName: Full=Zinc finger involved in axon guidance 1; Short=ZAG-1	PF00046: Homeobox domain; 221-276, PF13465: Zinc-finger double domain; 415-441, PF13465: Zinc-finger double domain; 447-469	317.475	-0.130408	0.136649	0.248486	287.686	-0.0165587	0.871332	0.939638	185.376	-0.744191	1.52852e-12	2.47599e-10
EMLSAT00000006219	XP_005281279|score:1197|PREDICTED: long-chain-fatty-acid--CoA ligase ACSBG2 isoform X1 [Chrysemys picta bellii]	Q7ZYC4|score:1167|RecName: Full=Long-chain-fatty-acid--CoA ligase ACSBG2; AltName: Full=Acyl-CoA synthetase bubblegum family member 2	PF00501: AMP-binding enzyme; 45-459	1646.27	-0.184347	0.0230365	0.061122	1507.56	-0.241516	0.0114782	0.0562194	910.686	-0.769057	2.92129e-12	3.99973e-10
EMLSAT00000009746	ABU41019|score:512|metalloproteinase, partial [Lepeophtheirus salmonis]	xx	PF00040: Fibronectin type II domain; 81-112, PF00040: Fibronectin type II domain; 144-164,	5397.76	0.0734166	0.502097	0.637617	6152.71	0.124962	0.5268	0.720867	1298.05	-0.895438	1.78898e-11	1.83706e-09
EMLSAT00000010981	KDR18208|score:265|Protein msta, isoform A [Zootermopsis nevadensis]	xx	xx	15.2346	-0.894471	0.0230939	0.0612467	11.3456	-0.792994	0.0640745	0.186007	228.763	-0.901633	2.52664e-11	2.50508e-09
EMLSAT00000006540	XP_018019638|score:691|PREDICTED: coiled-coil domain-containing protein 150-like isoform X3 [Hyalella azteca]	xx	xx	4401.69	0.0392518	0.603906	0.724286	3423.46	-0.00854023	0.917343	0.96339	34687.2	-0.696008	2.64469e-11	2.59971e-09
EMLSAT00000008876	XP_013194474|score:357|PREDICTED: twitchin [Amyelois transitella]	Q23551|score:212|RecName: Full=Twitchin; AltName: Full=Uncoordinated protein 22	PF07679: Immunoglobulin I-set domain; 182-264, PF07679: Immunoglobulin I-set domain; 77-169,	1632.08	-0.0178545	0.849254	0.905737	1232.91	-0.105443	0.381012	0.598051	8832.31	-0.559744	1.62041e-10	1.28526e-08
EMLSAT00000007274	JAS42419|score:685|hypothetical protein g.38547, partial [Cuerna arida]	D3ZGB1|score:527|RecName: Full=Nuclear factor of activated T-cells 5; Short=NF-AT5; AltName: Full=T-cell transcription factor NFAT5	PF00554: Rel homology domain (RHD); 64-229	355.518	-0.317961	0.0220173	0.058949	301.135	-0.279548	0.0158372	0.0699253	307.063	-0.896372	4.24181e-10	3.10733e-08
EMLSAT00000012069	ALS04741|score:645|paladin-like isoform X1 [Pseudodiaptomus poplesia]	Q6DIR8|score:250|RecName: Full=Paladin	PF14566: Inositol hexakisphosphate; 83-232	3714.18	0.0492247	0.638776	0.750818	2951.46	-0.0928298	0.377386	0.594077	34911.9	-0.676721	6.52529e-10	4.52093e-08
EMLSAT00000004100	ACO15585|score:828|kinase C-like 3 [Caligus clemensi]	xx	PF00130: Phorbol esters/diacylglycerol binding domain (C1 domain); 609-659	192.851	0.131515	0.0721269	0.152507	160.053	0.237787	0.0785566	0.215096	978.161	-0.440145	1.32965e-09	8.54321e-08
EMLSAT00000003943	ODM88070|score:594|Phosphatidylserine decarboxylase proenzyme [Orchesella cincta]	P27465|score:523|RecName: Full=Phosphatidylserine decarboxylase proenzyme, mitochondrial; Contains: RecName: Full=Phosphatidylserine decarboxylase beta chain; Contains: RecName: Full=Phosphatidylserine decarboxylase alpha chain; Flags: Precursor	PF02666: Phosphatidylserine decarboxylase; 133-361	73.7949	-0.117655	0.470249	0.610707	73.8382	0.0416102	0.818846	0.90982	277.358	-0.802146	2.80777e-09	1.65601e-07
EMLSAT00000000664	ALS04741|score:1213|paladin-like isoform X1 [Pseudodiaptomus poplesia]	Q6DIR8|score:252|RecName: Full=Paladin	PF14566: Inositol hexakisphosphate; 72-232	1194.79	-0.00858359	0.92673	0.95616	989.101	-0.0893264	0.389599	0.605214	10249.9	-0.452308	7.61286e-09	3.82338e-07
EMLSAT00000011698	XP_016359195|score:155|PREDICTED: kelch-like protein 40b [Sinocyclocheilus anshuiensis]	E9QJ30|score:142|RecName: Full=Kelch-like protein 40b; AltName: Full=Kelch repeat and BTB domain-containing protein 5b	xx	431.403	-0.228909	0.0596447	0.131261	388.087	-0.243386	0.100726	0.255231	700.145	-0.655505	9.61236e-09	4.64503e-07
EMLSAT00000006599	XP_008550173|score:971|PREDICTED: potassium voltage-gated channel protein Shab isoform X2 [Microplitis demolitor]	P17970|score:904|RecName: Full=Potassium voltage-gated channel protein Shab	PF00520: Ion transport protein; 83-258	53.4497	-0.268109	0.0349378	0.0853761	47.637	-0.269935	0.113007	0.27563	341.658	-0.708687	2.56498e-08	1.11742e-06
EMLSAT00000004740	XP_018007089|score:172|PREDICTED: uncharacterized protein LOC108664903 isoform X1 [Hyalella azteca]	xx	xx	49.8197	-0.0968517	0.475496	0.615454	35.2893	0.196149	0.350873	0.567972	178.921	-0.699523	4.71498e-08	1.88288e-06
EMLSAT00000000317	XP_017784906|score:2686|PREDICTED: dual oxidase isoform X2 [Nicrophorus vespilloides]	Q9VQH2|score:2548|RecName: Full=Dual oxidase	PF08022: FAD-binding domain; 730-841, PF03098: Animal haem peroxidase; 2-130, PF00036: EF hand; 430-454, PF01794: Ferric reductase like transmembrane component; 597-687, PF13405: EF-hand domain; 470-492, PF08030: Ferric reductase NAD binding domain; 850-929	531.901	0.380576	0.0327744	0.0812208	516.114	0.356865	0.0255222	0.096974	519.804	-0.948059	7.19448e-08	2.67532e-06
EMLSAT00000000486	ADD24187|score:908|Neuronal acetylcholine receptor subunit alpha-3 [Lepeophtheirus salmonis]	Q05901|score:187|RecName: Full=Neuronal acetylcholine receptor subunit beta-3; Flags: Precursor	PF02931: Neurotransmitter-gated ion-channel ligand binding domain; 49-185	161.958	0.0768917	0.423046	0.568551	149.141	0.158135	0.0905978	0.237131	164.208	-0.885848	7.16606e-08	2.67532e-06
EMLSAT00000006482	KZS20820|score:752|Trehalase [Daphnia magna]	A8J4S9|score:631|RecName: Full=Trehalase; AltName: Full=Alpha,alpha-trehalase; AltName: Full=Alpha,alpha-trehalose glucohydrolase; Flags: Precursor	PF01204: Trehalase; 60-152, PF01204: Trehalase; 153-421,	387.62	-0.0556385	0.345518	0.492448	306.517	0.0185331	0.848387	0.926443	478.799	-0.574062	7.35435e-08	2.71969e-06
EMLSAT00000012410	XP_018328834|score:185|PREDICTED: uncharacterized protein LOC108739432 isoform X1 [Agrilus planipennis]	xx	PF00024: PAN domain; 524-577, PF00024: PAN domain; 68-126, PF14295: PAN domain; 947-981, PF14295: PAN domain; 642-665, PF14295: PAN domain; 187-232, PF14295: PAN domain; 741-770, PF14295: PAN domain; 834-863, PF14295: PAN domain; 418-452, PF14295: PAN domain; 321-359,	201.543	0.277471	0.274475	0.41725	149.556	0.521668	0.0858353	0.228267	97.1589	-0.931863	8.02997e-08	2.92255e-06
EMLSAT00000011277	xx	xx	xx	40.1656	0.358075	0.0180771	0.0504087	32.8758	0.104552	0.6645	0.815278	2109.32	-0.781205	8.41098e-08	3.04197e-06
EMLSAT00000011866	XP_003700152|score:345|PREDICTED: nicotinamidase-like [Megachile rotundata]	P21369|score:257|RecName: Full=Nicotinamidase; AltName: Full=Nicotinamide deamidase; Short=NAMase; AltName: Full=Pyrazinamidase; Short=PZAase	PF00857: Isochorismatase family; 2-204	209.489	0.0707624	0.576728	0.701642	169.604	-0.159728	0.119232	0.28555	249.494	-0.528098	1.18383e-07	4.12584e-06
EMLSAT00000005555	XP_018015517|score:410|PREDICTED: transcription factor SOX-4-like [Hyalella azteca]	P40656|score:365|RecName: Full=Putative transcription factor SOX-14	PF00505: HMG (high mobility group) box; 26-94	292.619	-0.111306	0.471095	0.611377	226.175	0.0249092	0.892935	0.951649	168.043	-0.767494	1.35416e-07	4.59415e-06
EMLSAT00000000648	XP_018025969|score:4681|PREDICTED: uncharacterized protein LOC108681451 isoform X2 [Hyalella azteca]	A4IGL7|score:907|RecName: Full=Peroxidasin; Flags: Precursor	PF03098: Animal haem peroxidase; 853-1270, PF03098: Animal haem peroxidase; 1270-1346, PF03098: Animal haem peroxidase; 162-681	1629.96	-0.0259534	0.876069	0.922734	1400.65	0.0693067	0.689619	0.833289	1570.86	-0.832034	1.47684e-07	4.99562e-06
EMLSAT00000011910	ADD38492|score:1139|PDZ and LIM domain protein 3 [Lepeophtheirus salmonis]	Q9PU47|score:144|RecName: Full=PDZ and LIM domain protein 3; AltName: Full=Alpha-actinin-associated LIM protein	PF00595: PDZ domain (Also known as DHR or GLGF); 9-85	1090.28	0.0976216	0.38301	0.530697	902.823	0.211062	0.126597	0.296603	7345.24	-0.611733	1.951e-07	6.35649e-06
EMLSAT00000006471	JAS27994|score:611|hypothetical protein g.34635 [Clastoptera arizonana]	Q5EB28|score:283|RecName: Full=Midnolin; AltName: Full=Midbrain nucleolar protein	xx	547.188	-0.197568	0.298074	0.442704	397.751	-0.399285	0.0787785	0.21539	465.928	-0.879726	2.23645e-07	7.16473e-06
EMLSAT00000010172	XP_014287780|score:633|PREDICTED: uncharacterized protein LOC106688033 [Halyomorpha halys]	xx	xx	128.878	0.0176376	0.89055	0.932021	97.869	0.228677	0.232183	0.440051	143.044	-0.582796	2.92532e-07	9.09299e-06
EMLSAT00000010580	ACO12073|score:2621|UDP-N-acetylhexosamine pyrophosphorylase [Lepeophtheirus salmonis]	Q91YN5|score:1191|RecName: Full=UDP-N-acetylhexosamine pyrophosphorylase; Includes: RecName: Full=UDP-N-acetylgalactosamine pyrophosphorylase; Includes: RecName: Full=UDP-N-acetylglucosamine pyrophosphorylase	PF01704: UTP--glucose-1-phosphate uridylyltransferase; 50-401	2643.85	0.0926266	0.595337	0.716893	2311.33	0.356333	0.184519	0.3795	1505.27	-0.812627	3.30642e-07	1.01136e-05
EMLSAT00000007425	JAV06882|score:532|protein kinase c conserved region 1, partial [Nyssomyia neivai]	xx	PF00611: Fes/CIP4, and EFC/F-BAR homology domain; 141-223	32.5544	-0.0232091	0.908279	0.943738	24.7122	-0.265184	0.232294	0.440051	168.982	-0.674755	3.88845e-07	1.17071e-05
EMLSAT00000004035	JAV13951|score:1460|putative myosin class ii heavy chain [Nyssomyia neivai]	Q86RN8|score:1360|RecName: Full=Paramyosin	PF01576: Myosin tail; 54-874	6907.85	-0.0410437	0.545271	0.673793	5769.43	-0.0595878	0.369025	0.586856	27508.2	-0.438621	4.11795e-07	1.23014e-05
EMLSAT00000011770	JAS29974|score:1503|hypothetical protein g.39410 [Clastoptera arizonana]	O34313|score:350|RecName: Full=Trifunctional nucleotide phosphoesterase protein YfkN; Includes: RecName: Full=2',3'-cyclic-nucleotide 2'-phosphodiesterase/3'-nucleotidase; Includes: RecName: Full=5'-nucleotidase; Flags: Precursor	PF02872: 5'-nucleotidase, C-terminal domain; 353-507	174.082	-0.214882	0.0303568	0.076553	154.438	-0.136838	0.26785	0.479407	298.945	-0.576762	4.43821e-07	1.316e-05
EMLSAT00000010408	ACO12353|score:1822|jagunal [Lepeophtheirus salmonis]	Q297K8|score:253|RecName: Full=Protein jagunal	PF07086: Protein of unknown function (DUF1352); 289-427, PF07086: Protein of unknown function (DUF1352); 56-92,	819.949	0.205679	0.0379782	0.091512	785.867	0.293359	0.0139021	0.0643497	1530.04	-0.545251	5.23706e-07	1.51335e-05
EMLSAT00000011211	XP_011564204|score:347|PREDICTED: glycine receptor subunit alpha-4-like [Plutella xylostella]	O93430|score:302|RecName: Full=Glycine receptor subunit alphaZ1; Flags: Precursor	PF02932: Neurotransmitter-gated ion-channel transmembrane region; 192-299, PF02931: Neurotransmitter-gated ion-channel ligand binding domain; 2-134,	30.3429	0.255028	0.175069	0.299398	23.2608	0.201063	0.443077	0.654541	61.6795	-0.913064	6.02033e-07	1.68467e-05
EMLSAT00000005858	ACO14668|score:343|Solute carrier family 2, facilitated glucose transporter member 8 [Caligus clemensi]	A5LGM7|score:152|RecName: Full=Facilitated trehalose transporter Tret1; Short=PvTret1	PF00083: Sugar (and other) transporter; 236-330	47.0177	-0.16499	0.308383	0.453546	34.3062	0.00669084	0.972609	0.987579	68.9483	-0.87299	6.73628e-07	1.84902e-05
EMLSAT00000003779	XP_017768872|score:563|PREDICTED: uncharacterized protein LOC108557011 isoform X7 [Nicrophorus vespilloides]	Q6ZMT1|score:150|RecName: Full=SH3 and cysteine-rich domain-containing protein 2; AltName: Full=24b2/STAC2; AltName: Full=Src homology 3 and cysteine-rich domain-containing protein 2	PF00130: Phorbol esters/diacylglycerol binding domain (C1 domain); 208-256, PF00018: SH3 domain; 511-539,	95.3335	-0.0107397	0.935026	0.961026	78.8574	-0.291457	0.0429753	0.141301	441.525	-0.574011	6.71547e-07	1.84902e-05
EMLSAT00000008204	XP_017796543|score:319|PREDICTED: microphthalmia-associated transcription factor [Habropoda laboriosa]	Q9R210|score:205|RecName: Full=Transcription factor EB	xx	619.159	0.0652716	0.44171	0.585658	621.191	-0.206765	0.090339	0.23679	510.215	-0.577623	8.00203e-07	2.17568e-05
EMLSAT00000005484	xx	xx	xx	379.958	-0.0578201	0.630615	0.744875	340.044	-0.16641	0.0293941	0.107777	1510.79	-0.617302	9.28812e-07	2.46704e-05
EMLSAT00000005364	XP_011150391|score:3984|PREDICTED: alpha-actinin, sarcomeric isoform X2 [Harpegnathos saltator]	P18091|score:3868|RecName: Full=Alpha-actinin, sarcomeric; AltName: Full=F-actin cross-linking protein	PF13405: EF-hand domain; 759-788, PF00435: Spectrin repeat; 521-629, PF00435: Spectrin repeat; 404-504, PF00435: Spectrin repeat; 284-391, PF00435: Spectrin repeat; 640-741, PF00307: Calponin homology (CH) domain; 44-143, PF00307: Calponin homology (CH) domain; 157-258, PF08726: Ca2+ insensitive EF hand; 831-897	8680.24	0.0550784	0.304843	0.450278	7536.45	0.0625539	0.230489	0.438564	20085.4	-0.35828	1.17005e-06	3.03763e-05
EMLSAT00000010186	XP_001999455|score:996|uncharacterized protein Dmoj_GI24519, isoform A [Drosophila mojavensis]	Q24400|score:967|RecName: Full=Muscle LIM protein Mlp84B	PF00412: LIM domain; 439-496, PF00412: LIM domain; 11-65, PF00412: LIM domain; 113-168	1501.02	0.073069	0.334902	0.481345	1270.47	0.0754177	0.343269	0.55976	1564.24	-0.460686	1.21508e-06	3.13333e-05
EMLSAT00000007622	XP_002612263|score:182|hypothetical protein BRAFLDRAFT_246720 [Branchiostoma floridae]	xx	xx	3730.29	0.143757	0.242709	0.382106	3909.98	-0.135905	0.478179	0.682914	3188.84	-0.756224	1.36425e-06	3.43288e-05
EMLSAT00000010849	ENN82384|score:527|hypothetical protein YQE_01243, partial [Dendroctonus ponderosae]	Q8H191|score:292|RecName: Full=Probable polyamine oxidase 4; Short=AtPAO4; AltName: Full=Amine oxidase 2	PF01593: Flavin containing amine oxidoreductase; 18-503	438.98	-0.254342	0.070936	0.150475	378.116	-0.353646	0.0485161	0.153609	623.611	-0.470139	1.57163e-06	3.85401e-05
EMLSAT00000003214	KJH45508|score:1557|Actin [Dictyocaulus viviparus]	P02574|score:1441|RecName: Full=Actin, larval muscle; AltName: Full=Actin-79B; Flags: Precursor	PF00022: Actin; 4-45, PF00022: Actin; 56-316,	8991.83	-0.145412	0.235356	0.37389	7927.31	-0.220822	0.0186581	0.0785382	67488.5	-0.365544	1.59093e-06	3.88477e-05
EMLSAT00000008479	xx	P27780|score:120|RecName: Full=Pupal cuticle protein Edg-84A; Flags: Precursor	PF00379: Insect cuticle protein; 45-96	104.776	-0.138732	0.568519	0.694224	90.7367	-0.229184	0.493039	0.694913	325.048	-0.947543	1.79159e-06	4.33791e-05
EMLSAT00000002965	ADV59560|score:1247|heat shock protein 70 [Paracyclopina nana]	Q9U639|score:1180|RecName: Full=Heat shock 70 kDa protein cognate 4; Short=Hsc 70-4	PF00012: Hsp70 protein; 6-291	1010.37	0.0135762	0.867032	0.916878	808.479	-0.33802	0.146483	0.325719	444.324	-0.585345	2.19027e-06	5.12771e-05
EMLSAT00000009038	XP_013783055|score:569|PREDICTED: 4-hydroxyphenylpyruvate dioxygenase-like protein [Limulus polyphemus]	Q96IR7|score:328|RecName: Full=4-hydroxyphenylpyruvate dioxygenase-like protein; AltName: Full=Glyoxalase domain-containing protein 1	PF00903: Glyoxalase/Bleomycin resistance protein/Dioxygenase superfamily; 171-312	225.78	0.0196481	0.807766	0.877737	216.052	0.102956	0.203522	0.406173	206.388	-0.462438	2.2615e-06	5.2333e-05
EMLSAT00000002284	XP_014291987|score:674|PREDICTED: transcriptional coactivator YAP1-like isoform X1 [Halyomorpha halys]	H2LBU8|score:495|RecName: Full=Transcriptional coactivator YAP1; Short=Yes-associated protein 1; AltName: Full=Protein hirame; AltName: Full=Protein yorkie homolog; AltName: Full=Yes-associated protein YAP65 homolog	PF00397: WW domain; 207-236, PF00397: WW domain; 125-154,	808.786	0.0279631	0.827516	0.890996	739.214	-0.248497	0.0827276	0.22268	703.367	-0.544641	2.365e-06	5.42911e-05
EMLSAT00000012050	xx	xx	xx	67.1048	0.245686	0.0468545	0.108539	57.1081	0.357674	0.015003	0.067416	889.621	-0.501184	2.46621e-06	5.6166e-05
EMLSAT00000011172	XP_013772477|score:1000|PREDICTED: serine/threonine-protein kinase pim-3-like [Limulus polyphemus]	P26794|score:852|RecName: Full=Serine/threonine-protein kinase pim-1	PF00069: Protein kinase domain; 35-285	355.829	-0.287233	0.143272	0.25782	352.775	-0.280716	0.384701	0.601015	344.517	-0.694369	2.56544e-06	5.79669e-05
EMLSAT00000009218	xx	xx	xx	549.053	0.0321459	0.861584	0.913582	509.975	0.0539495	0.794376	0.895149	1148.15	-0.640835	2.78564e-06	6.24516e-05
EMLSAT00000008782	ACO11823|score:1944|Actin, muscle [Lepeophtheirus salmonis]	P49871|score:1898|RecName: Full=Actin, muscle; Flags: Precursor	PF00022: Actin; 197-412, PF00022: Actin; 4-165,	11618.8	0.0917855	0.400162	0.546737	9429.33	-0.0218879	0.708247	0.844214	62407.3	-0.517651	2.88322e-06	6.43881e-05
EMLSAT00000000337	JAN61690|score:1008|putative Fibrillin-2 [Daphnia magna]	Q75N90|score:555|RecName: Full=Fibrillin-3; Contains: RecName: Full=Fibrillin-3 C-terminal peptide; Flags: Precursor	PF07645: Calcium-binding EGF domain; 680-718, PF07645: Calcium-binding EGF domain; 722-762, PF07645: Calcium-binding EGF domain; 557-592, PF07645: Calcium-binding EGF domain; 639-674, PF07645: Calcium-binding EGF domain; 598-634, PF07645: Calcium-binding EGF domain; 359-396, PF07645: Calcium-binding EGF domain; 515-548, PF06247: Plasmodium ookinete surface protein Pvs28; 524-616, PF14670: Coagula…	281.704	-0.139992	0.0857854	0.174209	242.254	-0.111357	0.301533	0.514389	219.39	-0.548956	3.00894e-06	6.69359e-05
EMLSAT00000000011	XP_011305548|score:364|PREDICTED: transcription regulator protein BACH2 isoform X2 [Fopius arisanus]	Q9VQ30|score:314|RecName: Full=Zinc finger protein chinmo; AltName: Full=Protein chronologically inappropriate morphogenesis	PF13894: C2H2-type zinc finger; 482-504, PF13894: C2H2-type zinc finger; 511-532, PF00651: BTB/POZ domain; 52-151	259.206	-0.22115	0.160711	0.280434	209.423	-0.214893	0.273137	0.485621	87.0089	-0.727411	3.3131e-06	7.24411e-05
EMLSAT00000006448	JAN94620|score:577|Von Willebrand factor (vWF) type C domain protein, partial [Daphnia magna]	xx	xx	181.107	0.133267	0.727197	0.81978	111.077	-0.376471	0.32413	0.537406	452.954	-0.84081	3.43297e-06	7.46364e-05
EMLSAT00000010964	XP_015926804|score:269|PREDICTED: bicaudal D-related protein homolog [Parasteatoda tepidariorum]	Q6ZP65|score:145|RecName: Full=BICD family-like cargo adapter 1; AltName: Full=Bicaudal D-related protein 1; Short=BICD-related protein 1; Short=BICDR-1; AltName: Full=Coiled-coil domain-containing protein 64A; Short=CCDC64A	xx	412.387	-0.000594632	0.996725	0.998418	361.964	-0.210944	0.264231	0.475071	522.65	-0.734879	3.9969e-06	8.49693e-05
EMLSAT00000012567	XP_013774442|score:539|PREDICTED: TWiK family of potassium channels protein 18-like [Limulus polyphemus]	Q6VV64|score:202|RecName: Full=Potassium channel subfamily K member 18; AltName: Full=Two-pore-domain potassium channel TRESK	PF07885: Ion channel; 285-363, PF07885: Ion channel; 75-111,	23.8151	0.201795	0.310874	0.456019	23.7115	-0.121395	0.61303	0.780101	64.2943	-0.833824	4.1225e-06	8.66781e-05
EMLSAT00000008629	ACO12246|score:1361|Tropomyosin [Lepeophtheirus salmonis]	Q1HPQ0|score:477|RecName: Full=Tropomyosin-2	PF00261: Tropomyosin; 530-741, PF00261: Tropomyosin; 41-271, PF00261: Tropomyosin; 759-992	4736.62	0.179489	0.0239908	0.0631553	4192.83	0.068994	0.321082	0.534316	40872.1	-0.464141	4.23848e-06	8.8954e-05
EMLSAT00000012569	XP_008888938|score:268|PAN domain protein [Hammondia hammondi]	xx	PF14295: PAN domain; 409-459, PF14295: PAN domain; 649-684, PF14295: PAN domain; 126-172, PF14295: PAN domain; 518-569, PF14295: PAN domain; 334-368, PF14295: PAN domain; 233-268, PF14295: PAN domain; 25-62,	1154.72	0.116885	0.284659	0.429289	1045.1	0.0963064	0.348161	0.56496	1286.37	-0.757474	4.78689e-06	9.86632e-05
EMLSAT00000004806	JAS12174|score:1012|hypothetical protein g.18873 [Clastoptera arizonana]	Q96MC6|score:839|RecName: Full=Hippocampus abundant transcript 1 protein; AltName: Full=Major facilitator superfamily domain-containing 14A; AltName: Full=Putative tetracycline transporter-like protein	PF07690: Major Facilitator Superfamily; 7-202	1522.36	-0.0371676	0.514908	0.647885	1258.11	-0.106296	0.24785	0.457741	1066.54	-0.537978	7.6921e-06	0.000148186
EMLSAT00000012903	xx	xx	xx	294.886	-0.264425	0.055826	0.125016	244.39	-0.294177	0.0938261	0.24306	4452.7	-0.352785	8.05918e-06	0.000153968
EMLSAT00000012204	CRK90427|score:157|CLUMA_CG004148, isoform A [Clunio marinus]	xx	xx	635.515	-0.191948	0.305936	0.451358	559.76	-0.439874	0.0878416	0.231962	2792.08	-0.796078	9.41838e-06	0.000174855
EMLSAT00000011539	SBT78644|score:235|conserved Plasmodium protein, unknown function [Plasmodium falciparum]	xx	xx	1725.66	-0.148155	0.0602653	0.132381	1509.55	-0.168933	0.0259495	0.0979708	9840.08	-0.362591	1.06817e-05	0.000195311
EMLSAT00000010300	ABU41136|score:8233|vitellogenin-like protein [Lepeophtheirus salmonis]	P18948|score:176|RecName: Full=Vitellogenin-6; Flags: Precursor	PF00094: von Willebrand factor type D domain; 1351-1503, PF09172: Domain of unknown function (DUF1943); 666-921, PF01347: Lipoprotein amino terminal region; 25-621	4809.04	-0.194006	0.0497306	0.113878	4343.3	0.0268482	0.808848	0.904054	13656.1	-0.502833	1.2014e-05	0.000215559
EMLSAT00000007581	ADD38308|score:1297|Heat shock protein beta-1 [Lepeophtheirus salmonis]	O13224|score:207|RecName: Full=Heat shock protein beta-1; Short=HspB1; AltName: Full=Heat shock 27 kDa protein; Short=HSP 27	PF00011: Hsp20/alpha crystallin family; 147-244	761.172	-0.00372072	0.977866	0.988102	810.588	-0.39749	0.0144886	0.0659852	1835.8	-0.594851	1.22184e-05	0.000218885
EMLSAT00000005440	NP_001161658|score:1554|Smad2/3 transcription factor [Saccoglossus kowalevskii]	P84023|score:1498|RecName: Full=Mothers against decapentaplegic homolog 3; Short=MAD homolog 3; Short=Mad3; Short=Mothers against DPP homolog 3; AltName: Full=SMAD family member 3; Short=SMAD 3; Short=Smad3	PF03166: MH2 domain; 199-374, PF03165: MH1 domain; 33-121,	303.796	-0.121895	0.130012	0.239787	257.996	-0.229414	0.0725233	0.203377	190.195	-0.553273	1.29629e-05	0.000230071
EMLSAT00000002896	XP_019399069|score:1180|PREDICTED: copine-8 isoform X4 [Crocodylus porosus]	Q9DC53|score:1174|RecName: Full=Copine-8; AltName: Full=Copine VIII	PF00168: C2 domain; 198-281, PF00168: C2 domain; 67-150, PF07002: Copine; 356-500	23139.3	0.0388263	0.584083	0.707258	22937.5	-0.0503798	0.377427	0.594077	22507.4	-0.713528	1.31096e-05	0.00023189
EMLSAT00000009688	XP_014230106|score:291|PREDICTED: zinc finger protein 658B-like [Trichogramma pretiosum]	P10076|score:208|RecName: Full=Zinc finger protein 26; Short=Zfp-26; AltName: Full=Protein mKR3	PF13894: C2H2-type zinc finger; 398-421, PF13894: C2H2-type zinc finger; 232-255, PF13894: C2H2-type zinc finger; 468-492, PF13894: C2H2-type zinc finger; 507-530, PF13894: C2H2-type zinc finger; 18-40, PF13894: C2H2-type zinc finger; 366-388, PF13894: C2H2-type zinc finger; 73-95, PF13894: C2H2-type zinc finger; 295-318, PF00096: Zinc finger, C2H2 type; 108-127, PF00096: Zinc finger, C2H2 type; …	864.808	0.106289	0.182381	0.308624	822.866	-0.155777	0.0908323	0.237579	531.619	-0.352596	1.31259e-05	0.00023189
EMLSAT00000007735	JAS34916|score:1353|hypothetical protein g.31093 [Clastoptera arizonana]	Q9UPW5|score:1144|RecName: Full=Cytosolic carboxypeptidase 1; AltName: Full=ATP/GTP-binding protein 1; AltName: Full=Nervous system nuclear protein induced by axotomy protein 1 homolog	PF00246: Zinc carboxypeptidase; 631-858	10.3362	-0.138266	0.619833	0.736632	7.85645	0.53891	0.209431	0.413474	65.0294	-0.879946	1.42887e-05	0.000248991
EMLSAT00000008314	KFM62009|score:1635|Zinc finger RNA-binding protein, partial [Stegodyphus mimosarum]	Q5REX3|score:1461|RecName: Full=Zinc finger RNA-binding protein	PF07528: DZF domain; 453-691, PF12171: Zinc-finger double-stranded RNA-binding; 230-255, PF12874: Zinc-finger of C2H2 type; 71-94	797.204	-0.0539235	0.500609	0.636332	740.735	-0.217165	0.0399245	0.134204	397	-0.368251	1.44325e-05	0.000251116
EMLSAT00000009030	ACO14624|score:226|DnaJ homolog subfamily B member 9 [Caligus clemensi]	Q9QYI6|score:192|RecName: Full=DnaJ homolog subfamily B member 9; AltName: Full=Endoplasmic reticulum DNA J domain-containing protein 4; Short=ER-resident protein ERdj4; Short=ERdj4; AltName: Full=mDj7; Flags: Precursor	PF00226: DnaJ domain; 22-68	174.017	0.136261	0.330123	0.476457	162.267	-0.041723	0.866762	0.937573	152.458	-0.532598	1.45589e-05	0.000252551
EMLSAT00000000062	xx	xx	xx	125.664	-0.0169802	0.899014	0.937041	112.937	-0.00179786	0.991444	0.996327	253.198	-0.953193	1.46953e-05	0.000254151
EMLSAT00000002480	ACO10182|score:1676|6-phosphofructo-2-kinase/fructose-2,6-biphosphatase 1 [Caligus rogercresseyi]	P16118|score:1252|RecName: Full=6-phosphofructo-2-kinase/fructose-2,6-bisphosphatase 1; Short=6PF-2-K/Fru-2,6-P2ase 1; Short=PFK/FBPase 1; AltName: Full=6PF-2-K/Fru-2,6-P2ase liver isozyme; Includes: RecName: Full=6-phosphofructo-2-kinase; Includes: RecName: Full=Fructose-2,6-bisphosphatase	PF00300: Histidine phosphatase superfamily (branch 1); 298-445, PF01591: 6-phosphofructo-2-kinase; 76-296,	555.329	-0.17137	0.175822	0.300335	500.9	-0.167612	0.380919	0.597989	561.151	-0.623193	1.5745e-05	0.000269357
EMLSAT00000010489	KOX80230|score:2075|Heat shock 70 kDa protein cognate 4 [Melipona quadrifasciata]	P20163|score:1408|RecName: Full=Heat shock 70 kDa protein D; Flags: Precursor	PF00012: Hsp70 protein; 6-262, PF00012: Hsp70 protein; 296-552,	20034.8	0.134253	0.123799	0.231195	16877.3	-0.299104	0.245604	0.455776	9946.28	-0.5988	1.73197e-05	0.000292932
EMLSAT00000001943	XP_018668367|score:1679|PREDICTED: uncharacterized protein LOC100179634 isoform X3 [Ciona intestinalis]	Q19791|score:554|RecName: Full=A disintegrin and metalloproteinase with thrombospondin motifs gon-1; Short=ADAMTS gon-1; AltName: Full=Abnormal gonad development protein 1; Flags: Precursor	PF00188: Cysteine-rich secretory protein family; 114-280, PF00090: Thrombospondin type 1 domain; 698-741, PF00090: Thrombospondin type 1 domain; 745-796, PF00090: Thrombospondin type 1 domain; 800-851, PF00090: Thrombospondin type 1 domain; 1426-1480, PF00090: Thrombospondin type 1 domain; 1017-1069, PF00090: Thrombospondin type 1 domain; 525-554, PF00090: Thrombospondin type 1 domain; 1532-1554,…	96.1235	0.0563032	0.742187	0.83043	79.553	-0.291832	0.0515422	0.159432	133.902	-0.657401	1.77237e-05	0.000298448
EMLSAT00000012881	JAS16084|score:1258|hypothetical protein g.27588 [Clastoptera arizonana]	Q5G267|score:524|RecName: Full=Neurotrypsin; AltName: Full=Serine protease 12; Flags: Precursor	PF00530: Scavenger receptor cysteine-rich domain; 708-809, PF00530: Scavenger receptor cysteine-rich domain; 546-635, PF00530: Scavenger receptor cysteine-rich domain; 40-147, PF00051: Kringle domain; 304-371, PF00024: PAN domain; 452-500, PF00057: Low-density lipoprotein receptor domain class A; 395-430, PF00057: Low-density lipoprotein receptor domain class A; 651-688, PF00089: Trypsin; 864-1112	655.833	0.0151137	0.865982	0.916097	643.613	-0.112268	0.590711	0.765143	634.197	-0.982642	1.85891e-05	0.000311198
EMLSAT00000010499	AOR07219|score:987|inward rectifier potassium channel [Homarus americanus]	F1MYR9|score:743|RecName: Full=G protein-activated inward rectifier potassium channel 4; Short=GIRK-4; AltName: Full=Cardiac inward rectifier; AltName: Full=Heart KATP channel; AltName: Full=Inward rectifier K(+) channel Kir3.4; AltName: Full=KATP-1; AltName: Full=Potassium channel, inwardly rectifying subfamily J member 5	PF01007: Inward rectifier potassium channel; 253-430	55.5959	0.00743427	0.958325	0.97501	46.1058	-0.117395	0.513384	0.710738	284.392	-0.650945	1.92897e-05	0.000321057
EMLSAT00000009665	ACO13186|score:837|Myosin light chain alkali [Lepeophtheirus salmonis]	Q24756|score:330|RecName: Full=Myosin light chain alkali	xx	8439.66	0.0727195	0.180993	0.307204	7136.31	0.0756549	0.251105	0.461655	46683.9	-0.359688	1.96476e-05	0.000325132
EMLSAT00000011398	XP_013787373|score:1500|PREDICTED: tripartite motif-containing protein 2-like [Limulus polyphemus]	Q9R1R2|score:1333|RecName: Full=Tripartite motif-containing protein 3; AltName: Full=RING finger protein 22; AltName: Full=RING finger protein HAC1	PF00643: B-box zinc finger; 124-159, PF00630: Filamin/ABP280 repeat; 337-439, PF01436: NHL repeat; 551-578, PF01436: NHL repeat; 640-665, PF01436: NHL repeat; 503-530,	117.298	0.109774	0.234941	0.373477	93.2028	0.210494	0.137802	0.313164	106.382	-0.622313	1.99933e-05	0.000330378
EMLSAT00000006555	ABU41019|score:649|metalloproteinase, partial [Lepeophtheirus salmonis]	P52176|score:123|RecName: Full=Matrix metalloproteinase-9; Short=MMP-9; AltName: Full=92 kDa gelatinase; AltName: Full=92 kDa type IV collagenase; AltName: Full=Gelatinase B; Short=GELB; Flags: Precursor	PF00040: Fibronectin type II domain; 30-61, PF00040: Fibronectin type II domain; 93-132,	2050.92	-0.10569	0.334427	0.481088	2104.47	-0.0705842	0.753746	0.869784	372.985	-0.760385	2.05313e-05	0.000336847
EMLSAT00000003027	XP_013785226|score:168|PREDICTED: osteopetrosis-associated transmembrane protein 1-like [Limulus polyphemus]	xx	PF09777: Osteopetrosis-associated transmembrane protein 1 precursor; 250-456	169.439	-0.0876122	0.29003	0.434796	169.024	0.016164	0.914823	0.961933	377.705	-0.564543	2.18554e-05	0.000356537
EMLSAT00000010518	KPI91607|score:356|Glycine receptor subunit beta [Papilio xuthus]	Q91XP5|score:289|RecName: Full=Glycine receptor subunit alpha-3; Flags: Precursor	PF02931: Neurotransmitter-gated ion-channel ligand binding domain; 57-255, PF02932: Neurotransmitter-gated ion-channel transmembrane region; 263-486,	59.7595	-0.0265128	0.832644	0.894229	49.2211	-0.205015	0.265153	0.476532	192.884	-0.51211	2.37614e-05	0.00038436
EMLSAT00000004444	XP_018916576|score:1193|PREDICTED: prominin-like protein isoform X2 [Bemisia tabaci]	O54990|score:439|RecName: Full=Prominin-1; AltName: Full=Antigen AC133 homolog; AltName: Full=Prominin-like protein 1; AltName: CD_antigen=CD133; Flags: Precursor	PF05478: Prominin; 24-649, PF05478: Prominin; 647-781,	704.433	-0.32197	0.041611	0.0985485	519.031	-0.141156	0.446835	0.65686	585.8	-0.697091	2.49909e-05	0.000400866
EMLSAT00000002408	XP_005092082|score:297|PREDICTED: uncharacterized protein LOC101853064 [Aplysia californica]	xx	PF08241: Methyltransferase domain; 335-411	5902.87	-0.127734	0.137756	0.250183	5732.84	-0.136962	0.0123415	0.0591468	5579.58	-0.228787	2.71009e-05	0.000430508
EMLSAT00000004452	JAS05825|score:2016|hypothetical protein g.8011 [Clastoptera arizonana]	A8Y5H7|score:1783|RecName: Full=SEC14-like protein 1	PF03765: CRAL/TRIO, N-terminal domain; 375-404, PF00650: CRAL/TRIO domain; 428-593, PF04707: PRELI-like family; 67-220	996.857	-0.00642283	0.910457	0.945196	873.977	-0.0777088	0.371365	0.58837	820.262	-0.429106	2.77666e-05	0.000438659
EMLSAT00000012735	XP_002429788|score:470|tripsin, putative [Pediculus humanus corporis]	P21902|score:396|RecName: Full=Proclotting enzyme; Contains: RecName: Full=Proclotting enzyme light chain; Contains: RecName: Full=Proclotting enzyme heavy chain; Flags: Precursor	PF12032: Regulatory CLIP domain of proteinases; 68-125, PF00089: Trypsin; 172-366, PF01391: Collagen triple helix repeat (20 copies); 626-669	564.832	0.071764	0.735746	0.825896	504.52	-0.179671	0.412228	0.626984	436.09	-0.758144	2.8795e-05	0.000450852
EMLSAT00000004624	ABU41116|score:808|fasciclin-3 precursor, partial [Lepeophtheirus salmonis]	xx	PF08205: CD80-like C2-set immunoglobulin domain; 48-118	440.068	0.123602	0.0296739	0.0751535	374.14	0.0287151	0.768508	0.878561	320.843	-0.425506	3.26597e-05	0.000499493
EMLSAT00000004573	XP_014289876|score:649|PREDICTED: heterogeneous nuclear ribonucleoprotein K-like isoform X4 [Halyomorpha halys]	P61980|score:389|RecName: Full=Heterogeneous nuclear ribonucleoprotein K; Short=hnRNP K; AltName: Full=dC stretch-binding protein; Short=CSBP	PF00013: KH domain; 814-875, PF00013: KH domain; 643-703, PF00013: KH domain; 557-607	3323.15	0.221077	0.0192735	0.0529528	2944.53	0.000379125	0.993885	0.997054	2424.16	-0.43833	3.39412e-05	0.000514306
EMLSAT00000009642	XP_018009620|score:662|PREDICTED: uncharacterized protein LOC108667142 [Hyalella azteca]	xx	PF03067: Chitin binding domain; 27-215	481.795	0.148209	0.400168	0.546737	392.647	0.513532	0.0116128	0.0566381	553.121	-0.946307	3.43614e-05	0.000518622
EMLSAT00000010963	XP_013107243|score:160|PREDICTED: bicaudal D-related protein homolog isoform X2 [Stomoxys calcitrans]	Q8SWR2|score:150|RecName: Full=Bicaudal D-related protein homolog; Short=BICD-related protein homolog	xx	117.604	-0.053196	0.724985	0.818585	109.213	-0.192769	0.230889	0.438863	153.731	-0.76638	3.47276e-05	0.000523463
EMLSAT00000006188	xx	xx	xx	108.516	-0.254422	0.22107	0.356959	91.1022	-0.398326	0.0463871	0.148832	341.351	-0.85935	3.49899e-05	0.000526726
EMLSAT00000003472	ACO11368|score:1050|Insulin-like growth factor-binding protein 7 precursor [Caligus rogercresseyi]	G4V4G1|score:452|RecName: Full=Insulin-like growth factor-binding protein-related protein 1; Short=IGFBP-rP1; Flags: Precursor	PF07648: Kazal-type serine protease inhibitor domain; 92-136, PF07679: Immunoglobulin I-set domain; 140-238, PF00219: Insulin-like growth factor binding protein; 22-76	3614.45	0.109916	0.0761977	0.158912	3420.69	-0.106417	0.167172	0.355761	3514.37	-0.324092	3.71884e-05	0.000555459
EMLSAT00000012988	ODM95560|score:453|putative transcription factor SOX-14, partial [Orchesella cincta]	P40656|score:419|RecName: Full=Putative transcription factor SOX-14	PF00505: HMG (high mobility group) box; 76-144	54.7003	-0.316001	0.14105	0.254787	47.8115	-0.316442	0.288504	0.50071	47.7718	-0.918867	3.7274e-05	0.000556016
EMLSAT00000006832	JAS83926|score:153|hypothetical protein g.56831, partial [Homalodisca liturata]	P35778|score:146|RecName: Full=Venom allergen 3; AltName: Full=Allergen Sol i III; AltName: Full=Cysteine-rich venom protein; Short=CRVP; AltName: Full=Venom allergen III; AltName: Allergen=Sol i 3; Flags: Precursor	xx	246.367	-0.28011	0.0554335	0.124321	157.839	-0.371898	0.0289298	0.106618	262.193	-0.476884	4.20815e-05	0.000614967
EMLSAT00000011722	JAS12113|score:649|hypothetical protein g.42630 [Clastoptera arizonana]	Q9R0S3|score:514|RecName: Full=Matrix metalloproteinase-17; Short=MMP-17; AltName: Full=Membrane-type matrix metalloproteinase 4; Short=MT-MMP 4; Short=MTMMP4; AltName: Full=Membrane-type-4 matrix metalloproteinase; Short=MT4-MMP; Short=MT4MMP; Flags: Precursor	PF01471: Putative peptidoglycan binding domain; 33-92, PF00045: Hemopexin; 278-314, PF00045: Hemopexin; 320-362, PF00413: Matrixin; 101-268	144.259	0.170495	0.224856	0.361653	132.002	0.0563763	0.758623	0.873526	122.314	-0.715693	4.2155e-05	0.00061526
EMLSAT00000010696	AFW98993|score:836|prophenoloxidase activating factor [Litopenaeus vannamei]	Q05319|score:305|RecName: Full=Serine proteinase stubble; AltName: Full=Protein stubble-stubbloid; Contains: RecName: Full=Serine proteinase stubble non-catalytic chain; Contains: RecName: Full=Serine proteinase stubble catalytic chain	PF00089: Trypsin; 194-435	15061.9	0.156145	0.119041	0.224125	12245.3	0.206545	0.094733	0.24483	16666	-0.797959	4.30619e-05	0.000624533
EMLSAT00000009368	xx	xx	xx	2399.01	-0.13882	0.601964	0.722652	2033.85	-0.560671	0.0200053	0.0820653	1987.63	-0.911105	4.35745e-05	0.000628796
EMLSAT00000007742	XP_008203041|score:508|PREDICTED: forkhead box protein O-like [Nasonia vitripennis]	B4JSC2|score:482|RecName: Full=Forkhead box protein O	PF00250: Fork head domain; 302-384, PF00852: Glycosyltransferase family 10 (fucosyltransferase); 4-126,	624.467	0.111096	0.135726	0.247336	582.045	-0.103697	0.261481	0.47287	523.141	-0.442442	4.65145e-05	0.000664551
EMLSAT00000011086	XP_015195784|score:555|PREDICTED: zinc finger protein GLIS3 [Lepisosteus oculatus]	Q6XP49|score:545|RecName: Full=Zinc finger protein GLIS3; AltName: Full=GLI-similar 3	PF13465: Zinc-finger double domain; 725-750	1558.65	-0.142344	0.126213	0.234509	1570.29	-0.0307134	0.854886	0.930796	1870.99	-0.409642	4.73836e-05	0.000676128
EMLSAT00000005722	XP_013411423|score:1955|PREDICTED: piwi-like protein 2 isoform X1 [Lingula anatina]	Q7PLK0|score:1628|RecName: Full=Protein argonaute-3	PF02171: Piwi domain; 558-852, PF02170: PAZ domain; 281-414,	160.275	-0.223504	0.0221109	0.0591449	172.534	-0.34237	0.0626152	0.182995	117.002	-0.541408	4.76542e-05	0.000678306
EMLSAT00000006521	CRL02379|score:723|CLUMA_CG015366, isoform A [Clunio marinus]	Q29503|score:610|RecName: Full=Ubiquitin-conjugating enzyme E2 R2; AltName: Full=E2 ubiquitin-conjugating enzyme R2; AltName: Full=Ubiquitin carrier protein R2; AltName: Full=Ubiquitin-conjugating enzyme E2-CDC34B; AltName: Full=Ubiquitin-protein ligase R2	PF00179: Ubiquitin-conjugating enzyme; 16-154	1005.02	-0.0830684	0.583566	0.706992	835.677	-0.241887	0.07312	0.204682	1154.78	-0.933776	4.89816e-05	0.000693524
EMLSAT00000012107	XP_015117268|score:1988|PREDICTED: slit homolog 3 protein [Diachasma alloeum]	Q9V477|score:1831|RecName: Full=Toll-like receptor Tollo; AltName: Full=Toll-like receptor 8; Flags: Precursor	PF13855: Leucine rich repeat; 428-486, PF13855: Leucine rich repeat; 280-342, PF13855: Leucine rich repeat; 354-414, PF13855: Leucine rich repeat; 498-557, PF13855: Leucine rich repeat; 210-268, PF13855: Leucine rich repeat; 145-189, PF13855: Leucine rich repeat; 863-924, PF00560: Leucine Rich Repeat; 106-127	269.689	-0.139312	0.293027	0.437698	202.763	0.323525	0.0678845	0.193875	204.919	-0.443327	5.09509e-05	0.000716364
EMLSAT00000012907	XP_014771939|score:327|PREDICTED: serine/threonine-protein kinase Kist-like [Octopus bimaculoides]	Q63285|score:246|RecName: Full=Serine/threonine-protein kinase Kist; AltName: Full=Kinase interacting with stathmin; AltName: Full=PAM COOH-terminal interactor protein 2; Short=P-CIP2; AltName: Full=U2AF homology motif kinase 1	PF00069: Protein kinase domain; 294-394, PF00069: Protein kinase domain; 28-194,	170.025	-0.0781221	0.452112	0.595553	151.416	0.0676336	0.574252	0.754084	389.909	-0.554353	5.28289e-05	0.000734686
EMLSAT00000003007	AGA83299|score:1515|glutamine synthetase [Penaeus monodon]	Q04831|score:1456|RecName: Full=Glutamine synthetase; AltName: Full=Glutamate--ammonia ligase	PF03951: Glutamine synthetase, beta-Grasp domain; 26-102, PF00120: Glutamine synthetase, catalytic domain; 110-368,	8610.95	0.109542	0.424774	0.569824	8635.44	-0.0198843	0.936707	0.972553	8578.13	-0.392758	5.47263e-05	0.000751453
EMLSAT00000008074	XP_011298639|score:446|PREDICTED: homeobox protein TGIF2-like isoform X2 [Fopius arisanus]	Q8C0Y1|score:355|RecName: Full=Homeobox protein TGIF2; AltName: Full=5'-TG-3'-interacting factor 2; AltName: Full=TGF-beta-induced transcription factor 2; Short=TGFB-induced factor 2	PF05920: Homeobox KN domain; 46-85	607.825	0.110489	0.340939	0.487636	626.107	-0.0764408	0.67134	0.819262	347.585	-0.555348	5.51448e-05	0.000755025
EMLSAT00000006922	ACO12700|score:969|Receptor expression-enhancing protein 5 [Lepeophtheirus salmonis]	Q29RM3|score:464|RecName: Full=Receptor expression-enhancing protein 5	PF03134: TB2/DP1, HVA22 family; 53-145	1859.67	0.00671819	0.87154	0.919494	1625.91	0.0488296	0.37741	0.594077	1682.76	-0.377419	5.54196e-05	0.000757884
EMLSAT00000011107	XP_007961765|score:1748|PREDICTED: cysteine desulfurase, mitochondrial isoform X3 [Chlorocebus sabaeus]	Q5RDE7|score:1732|RecName: Full=Cysteine desulfurase, mitochondrial; Flags: Precursor	PF00266: Aminotransferase class-V; 29-389	1504.25	-0.277662	0.0398166	0.0949876	1358.97	-0.216159	0.345967	0.562938	725.636	-0.656205	5.62164e-05	0.000765141
EMLSAT00000012418	ACO12636|score:959|Echotoxin-2 precursor [Lepeophtheirus salmonis]	P0DKQ8|score:139|RecName: Full=Conoporin-Cn1; Flags: Precursor	xx	25.4852	-0.437876	0.0705493	0.149871	24.0198	-0.458474	0.0364507	0.125981	70.6724	-0.821626	5.67734e-05	0.000770898
EMLSAT00000001593	APQ32147|score:378|cytolysin-like protein, partial [Stomphia coccinea]	P0DN66|score:128|RecName: Full=Tereporin-Ca1; AltName: Full=Actinoporin-like protein	xx	90.6286	0.102279	0.48077	0.619964	84.709	-0.145088	0.308423	0.522185	139.72	-0.679713	5.8503e-05	0.000789722
EMLSAT00000008110	AHN49644|score:868|ionotropic glutamate kainate receptor 2-like b [Caligus rogercresseyi]	xx	PF01094: Receptor family ligand binding region; 77-193	117.935	-0.153074	0.214471	0.349251	93.2782	-0.0832283	0.625854	0.788944	318.217	-0.696088	6.38827e-05	0.000849381
EMLSAT00000004451	XP_019767878|score:1258|PREDICTED: nuclear hormone receptor FTZ-F1 beta-like [Dendroctonus ponderosae]	Q05192|score:1149|RecName: Full=Nuclear hormone receptor FTZ-F1 beta; AltName: Full=Nuclear hormone receptor HR39; Short=dHR39; AltName: Full=Nuclear receptor subfamily 5 group B member 1	PF00104: Ligand-binding domain of nuclear hormone receptor; 309-490, PF00105: Zinc finger, C4 type (two domains); 154-221,	131.845	-0.38586	0.0291161	0.0739479	96.2284	-0.519536	0.0150498	0.0675595	140.337	-0.685336	6.58643e-05	0.000873708
EMLSAT00000006099	XP_002431023|score:886|limbic system-associated membrane protein precursor, putative [Pediculus humanus corporis]	Q90773|score:286|RecName: Full=Protein CEPU-1; Flags: Precursor	PF13895: Immunoglobulin domain; 84-168, PF07679: Immunoglobulin I-set domain; 279-351, PF07679: Immunoglobulin I-set domain; 180-261, PF00041: Fibronectin type III domain; 360-453	107.459	-0.0707882	0.616371	0.733727	76.6763	0.0663912	0.699613	0.838718	95.1357	-0.916684	7.08396e-05	0.000930052
EMLSAT00000007113	KFB49247|score:2926|myosin heavy chain, isoform N [Anopheles sinensis]	P05661|score:2748|RecName: Full=Myosin heavy chain, muscle	PF00063: Myosin head (motor domain); 1-437, PF01576: Myosin tail; 741-969, PF01576: Myosin tail; 972-1488	37.9756	-0.362988	0.0511788	0.116626	31.7979	-0.485965	0.023599	0.0919903	186.23	-0.557967	7.2845e-05	0.000952034
EMLSAT00000008660	XP_015019636|score:705|uncharacterized protein Dmoj_GI20860 [Drosophila mojavensis]	Q9DBI0|score:506|RecName: Full=Transmembrane protease serine 6; AltName: Full=Matriptase-2	PF00089: Trypsin; 534-701, PF00089: Trypsin; 828-1052, PF00089: Trypsin; 163-385, PF00431: CUB domain; 404-510, PF00431: CUB domain; 33-139, PF00431: CUB domain; 701-804	191.115	-0.044838	0.865348	0.915591	154.191	-0.0832137	0.754228	0.870153	299	-0.625148	7.38523e-05	0.000960832
EMLSAT00000008178	XP_008195342|score:404|PREDICTED: dual specificity protein phosphatase 23 [Tribolium castaneum]	Q6NT99|score:306|RecName: Full=Dual specificity protein phosphatase 23; AltName: Full=Low molecular mass dual specificity phosphatase 3; Short=LDP-3	PF00782: Dual specificity phosphatase, catalytic domain; 56-167	89.5973	-0.29621	0.0269976	0.069544	72.5593	-0.146338	0.523724	0.718488	381.686	-0.529033	7.68407e-05	0.000992971
EMLSAT00000001418	KZC11845|score:279|Endothelin-converting enzyme 1 [Dufourea novaeangliae]	Q495T6|score:227|RecName: Full=Membrane metallo-endopeptidase-like 1; AltName: Full=Membrane metallo-endopeptidase-like 2; AltName: Full=NEP2(m); AltName: Full=Neprilysin II; Short=NEPII; AltName: Full=Neprilysin-2; Short=NEP2; Short=NL2; Contains: RecName: Full=Membrane metallo-endopeptidase-like 1, soluble form; AltName: Full=Neprilysin-2 secreted; Short=NEP2(s)	PF05649: Peptidase family M13; 66-186	50.9111	-0.238754	0.175896	0.300375	35.5821	-0.35345	0.100868	0.255477	38.9429	-0.82203	8.32341e-05	0.00106144
EMLSAT00000008909	xx	xx	xx	209.113	-0.0329835	0.762516	0.846001	199.088	-0.0871941	0.506972	0.705656	1290.94	-0.569138	8.80355e-05	0.00111263
EMLSAT00000007617	XP_002604371|score:218|hypothetical protein BRAFLDRAFT_85464 [Branchiostoma floridae]	Q80T22|score:141|RecName: Full=Sodium-dependent glucose transporter 1; Short=rNaGLT1; AltName: Full=Major facilitator superfamily domain-containing protein 4B	xx	33.2122	-0.302612	0.085475	0.173729	34.3905	0.0319465	0.884925	0.947318	53.1331	-0.775544	9.11693e-05	0.0011403
EMLSAT00000011792	ADD24462|score:1210|Cerebellin-3 [Lepeophtheirus salmonis]	xx	PF00386: C1q domain; 245-369	1615.34	0.132175	0.198675	0.329508	1460.84	0.0518411	0.517992	0.714732	16268.5	-0.278604	9.13154e-05	0.0011403
EMLSAT00000010112	ACO12896|score:1351|3-oxoacyl-acyl-carrier-protein reductase [Lepeophtheirus salmonis]	Q9X248|score:466|RecName: Full=3-oxoacyl-[acyl-carrier-protein] reductase FabG; AltName: Full=3-ketoacyl-acyl carrier protein reductase; AltName: Full=Beta-Ketoacyl-acyl carrier protein reductase; AltName: Full=Beta-ketoacyl-ACP reductase	PF00106: short chain dehydrogenase; 7-174	2661.5	0.122207	0.376913	0.524909	2641.3	-0.0313303	0.863829	0.935839	2865.69	-0.673425	9.15002e-05	0.00114137
EMLSAT00000007683	XP_018322147|score:5737|PREDICTED: myosin heavy chain, muscle isoform X43 [Agrilus planipennis]	P05661|score:5465|RecName: Full=Myosin heavy chain, muscle	PF00063: Myosin head (motor domain); 93-767, PF01576: Myosin tail; 1070-1923, PF02736: Myosin N-terminal SH3-like domain; 37-80	7755.71	0.112725	0.058289	0.129075	6916.16	0.0356164	0.555244	0.741642	11964.4	-0.443542	9.4709e-05	0.00116751
EMLSAT00000000665	EFX83604|score:946|hypothetical protein DAPPUDRAFT_301622 [Daphnia pulex]	Q8MSU3|score:777|RecName: Full=Putative ferric-chelate reductase 1 homolog; Short=DmSDR2	PF03351: DOMON domain; 267-388, PF02014: Reeler domain; 27-154, PF03188: Eukaryotic cytochrome b561; 428-560	447.303	-0.0413398	0.74482	0.832426	406.476	0.0463708	0.775802	0.884112	405.132	-0.699774	9.49822e-05	0.00116833
EMLSAT00000002951	XP_002586491|score:257|hypothetical protein BRAFLDRAFT_213815 [Branchiostoma floridae]	P13360|score:245|RecName: Full=Protein glass	PF13465: Zinc-finger double domain; 847-870	670.817	-0.182497	0.0603263	0.132463	558.084	-0.147636	0.152237	0.334261	710.598	-0.419271	0.000108742	0.00131647
EMLSAT00000010726	ADU04085|score:523|collagen-like protein [Pasteuria ramosa]	A0MSJ1|score:485|RecName: Full=Collagen alpha-1(XXVII) chain B; Flags: Precursor	PF01391: Collagen triple helix repeat (20 copies); 403-460, PF01391: Collagen triple helix repeat (20 copies); 587-647, PF01391: Collagen triple helix repeat (20 copies); 220-278, PF01391: Collagen triple helix repeat (20 copies); 313-370, PF01391: Collagen triple helix repeat (20 copies); 482-540, PF01391: Collagen triple helix repeat (20 copies); 262-311, PF01391: Collagen triple helix repeat (…	426.203	-0.0491122	0.569549	0.695169	380.27	-0.087251	0.388076	0.60407	352.093	-0.431453	0.000110304	0.00133257
EMLSAT00000001605	ACO12148|score:811|Cyclin-dependent kinase inhibitor 1B [Lepeophtheirus salmonis]	P49918|score:142|RecName: Full=Cyclin-dependent kinase inhibitor 1C; AltName: Full=Cyclin-dependent kinase inhibitor p57; AltName: Full=p57Kip2	PF02234: Cyclin-dependent kinase inhibitor; 23-70	160.016	0.167823	0.13316	0.243758	147.747	0.102354	0.300617	0.513691	116.698	-0.480506	0.000116375	0.00139275
EMLSAT00000000869	ACO12440|score:2215|Sequestosome-1 [Lepeophtheirus salmonis]	Q64337|score:265|RecName: Full=Sequestosome-1; AltName: Full=STONE14; AltName: Full=Ubiquitin-binding protein p62	PF00564: PB1 domain; 17-74, PF00569: Zinc finger, ZZ type; 98-138,	3608.99	0.153317	0.304913	0.450278	4715.86	-0.54082	0.0361658	0.125303	3799.45	-0.521078	0.000122374	0.00145395
EMLSAT00000001921	JAS62745|score:2354|hypothetical protein g.18481, partial [Cuerna arida]	Q15262|score:882|RecName: Full=Receptor-type tyrosine-protein phosphatase kappa; Short=Protein-tyrosine phosphatase kappa; Short=R-PTP-kappa; Flags: Precursor	PF00102: Protein-tyrosine phosphatase; 584-827, PF00102: Protein-tyrosine phosphatase; 237-471,	352.226	-0.105214	0.370363	0.51822	308.636	-0.200227	0.0562094	0.169727	2083.67	-0.308876	0.000122743	0.00145465
EMLSAT00000012709	xx	xx	xx	103.084	-0.138416	0.25007	0.390882	87.8741	-0.0203658	0.881527	0.945385	995.816	-0.523719	0.000130337	0.00151415
EMLSAT00000007824	JAN65784|score:747|Sodium/hydrogen exchanger [Daphnia magna]	Q01345|score:579|RecName: Full=Na(+)/H(+) exchanger beta; AltName: Full=Beta-NHE; AltName: Full=Na(+)/H(+) antiporter	PF00999: Sodium/hydrogen exchanger family; 114-363	14.8706	-0.413883	0.118911	0.223916	10.9104	-0.296477	0.408273	0.623241	42.8229	-0.824646	0.000131174	0.00152123
EMLSAT00000003795	xx	xx	xx	714.012	0.0564217	0.418053	0.564221	581.96	0.0928896	0.1774	0.370054	3931.26	-0.264652	0.000132342	0.00152972
EMLSAT00000008485	XP_008192655|score:2690|PREDICTED: potassium voltage-gated channel protein eag isoform X7 [Tribolium castaneum]	Q02280|score:2509|RecName: Full=Potassium voltage-gated channel protein eag; AltName: Full=Ether-a-go-go protein	PF00027: Cyclic nucleotide-binding domain; 507-586, PF07885: Ion channel; 354-407, PF13426: PAS domain; 32-132	70.3589	-0.21797	0.0616574	0.134821	52.0223	-0.122397	0.443506	0.65488	109.76	-0.585238	0.00014123	0.0016146
EMLSAT00000005048	XP_008325935|score:534|PREDICTED: histone-lysine N-methyltransferase SETD7 [Cynoglossus semilaevis]	Q6DHG0|score:512|RecName: Full=Histone-lysine N-methyltransferase SETD7; AltName: Full=SET domain-containing protein 7	PF02493: MORN repeat; 496-509, PF02493: MORN repeat; 472-495,	142.433	0.065711	0.569045	0.694699	118.443	0.22769	0.0742146	0.206465	414.34	-0.397025	0.000143731	0.00163668
EMLSAT00000010526	XP_018023247|score:906|PREDICTED: uncharacterized protein LOC108679169 isoform X2 [Hyalella azteca]	Q24400|score:689|RecName: Full=Muscle LIM protein Mlp84B	PF00412: LIM domain; 508-565, PF00412: LIM domain; 90-143, PF00412: LIM domain; 170-224, PF00412: LIM domain; 253-307, PF00412: LIM domain; 12-66, PF00412: LIM domain; 336-391, PF00412: LIM domain; 608-665, PF00412: LIM domain; 420-476	6094.4	0.100901	0.0576705	0.128091	5215.75	0.0169491	0.790465	0.892795	5587.42	-0.321313	0.000144852	0.00164619
EMLSAT00000004659	XP_001648043|score:690|AAEL014109-PA [Aedes aegypti]	Q503M4|score:332|RecName: Full=Monocarboxylate transporter 12-B; Short=MCT 12-B; AltName: Full=Solute carrier family 16 member 12-B	PF07690: Major Facilitator Superfamily; 700-874, PF07690: Major Facilitator Superfamily; 188-365,	62.0549	-0.262792	0.0525639	0.119087	40.4697	-0.341128	0.113499	0.276194	50.1576	-0.691976	0.000149937	0.00169487
EMLSAT00000000731	ACO11439|score:944|Arylsulfatase A precursor [Caligus rogercresseyi]	P50428|score:472|RecName: Full=Arylsulfatase A; Short=ASA; AltName: Full=Cerebroside-sulfatase; Flags: Precursor	PF14707: C-terminal region of aryl-sulfatase; 264-351, PF00884: Sulfatase; 24-89, PF00884: Sulfatase; 102-252	215.781	0.110223	0.319613	0.465325	184.578	0.0173171	0.880613	0.945135	165.512	-0.567249	0.000150444	0.00169799
EMLSAT00000005707	XP_018572415|score:404|PREDICTED: reticulon-1-A isoform X5 [Anoplophora glabripennis]	Q9NQC3|score:366|RecName: Full=Reticulon-4; AltName: Full=Foocen; AltName: Full=Neurite outgrowth inhibitor; Short=Nogo protein; AltName: Full=Neuroendocrine-specific protein; Short=NSP; AltName: Full=Neuroendocrine-specific protein C homolog; AltName: Full=RTN-x; AltName: Full=Reticulon-5	PF02453: Reticulon; 9-175	196.997	-0.057474	0.645322	0.756017	180.318	-0.208959	0.164473	0.352473	1617.99	-0.322187	0.000151692	0.0017104
EMLSAT00000001294	ADD24320|score:1773|Mitochondrial carrier homolog 2 [Lepeophtheirus salmonis]	Q5R5M0|score:499|RecName: Full=Mitochondrial carrier homolog 2	PF00153: Mitochondrial carrier protein; 170-246, PF01161: Phosphatidylethanolamine-binding protein; 1311-1454,	1634.36	-0.128493	0.212692	0.347163	1479.86	-0.168002	0.0177826	0.0758779	1590.37	-0.535797	0.000156944	0.00175585
EMLSAT00000004355	KDR19722|score:2239|Endoplasmic reticulum aminopeptidase 1 [Zootermopsis nevadensis]	Q9JJ22|score:1410|RecName: Full=Endoplasmic reticulum aminopeptidase 1; AltName: Full=ARTS-1; AltName: Full=Adipocyte-derived leucine aminopeptidase; Short=A-LAP; AltName: Full=Aminopeptidase PILS; AltName: Full=Puromycin-insensitive leucyl-specific aminopeptidase; Short=PILS-AP	PF11838: ERAP1-like C-terminal domain; 660-936, PF01433: Peptidase family M1; 111-495,	72.6204	-0.238081	0.0732018	0.1542	49.3903	0.21629	0.261036	0.472445	29.3315	-0.962043	0.000158082	0.00176343
EMLSAT00000007602	AFI61966|score:189|Hox-A2a [Anguilla japonica]	Q1KL11|score:169|RecName: Full=Homeobox protein Hox-A2a	PF00046: Homeobox domain; 276-332	353.897	-0.117196	0.240049	0.379137	325.552	-0.0226378	0.764418	0.876273	197.237	-0.405563	0.000161029	0.0017911
EMLSAT00000004079	KDR24319|score:452|SAM and SH3 domain-containing protein 3 [Zootermopsis nevadensis]	O75995|score:326|RecName: Full=SAM and SH3 domain-containing protein 3; AltName: Full=SH3 protein expressed in lymphocytes homolog	PF00536: SAM domain (Sterile alpha motif); 510-568, PF07653: Variant SH3 domain; 386-438,	414.648	-0.0961848	0.256739	0.398315	369.867	-0.216126	0.0426719	0.140673	254.329	-0.445876	0.000163438	0.00181089
EMLSAT00000007690	xx	xx	xx	262.989	-0.0851911	0.669293	0.775443	256.257	-0.463946	0.0644741	0.186779	644.107	-0.675963	0.000164126	0.00181571
EMLSAT00000001025	ADY75709|score:1883|projectin long variant, partial [Libellula pulchella]	Q8WZ42|score:469|RecName: Full=Titin; AltName: Full=Connectin; AltName: Full=Rhabdomyosarcoma antigen MU-RMS-40.14	PF07679: Immunoglobulin I-set domain; 778-860, PF07679: Immunoglobulin I-set domain; 454-548, PF07679: Immunoglobulin I-set domain; 903-992, PF07679: Immunoglobulin I-set domain; 567-653, PF07679: Immunoglobulin I-set domain; 229-323, PF07679: Immunoglobulin I-set domain; 121-214, PF07679: Immunoglobulin I-set domain; 11-104, PF07679: Immunoglobulin I-set domain; 345-431	63.1232	-0.233287	0.140863	0.254527	56.868	-0.432921	0.0100209	0.0509672	176.068	-0.445518	0.000167334	0.00184516
EMLSAT00000005453	XP_013790770|score:812|PREDICTED: putative phospholipase B-like 2 [Limulus polyphemus]	Q3TCN2|score:698|RecName: Full=Putative phospholipase B-like 2; AltName: Full=66.3 kDa protein; AltName: Full=76 kDa protein; Short=p76; AltName: Full=LAMA-like protein 2; AltName: Full=Lamina ancestor homolog 2; AltName: Full=Phospholipase B domain-containing protein 2; Contains: RecName: Full=Putative phospholipase B-like 2 28 kDa form; Contains: RecName: Full=Putative phospholipase B-like 2 40…	PF04916: Phospholipase B; 59-370	551.025	0.0838351	0.61132	0.729932	482.35	0.0251779	0.890404	0.950568	483.147	-0.402966	0.000167965	0.00185035
EMLSAT00000011918	XP_014215845|score:536|PREDICTED: glycerophosphocholine phosphodiesterase GPCPD1-like isoform X2 [Copidosoma floridanum]	Q9NPB8|score:346|RecName: Full=Glycerophosphocholine phosphodiesterase GPCPD1; AltName: Full=Glycerophosphodiester phosphodiesterase 5	PF03009: Glycerophosphoryl diester phosphodiesterase family; 447-583, PF03009: Glycerophosphoryl diester phosphodiesterase family; 591-654, PF00686: Starch binding domain; 277-349, PF12278: Sex determination protein N terminal; 3-62	1786.97	-0.0403391	0.341558	0.488225	1568.09	-0.0984974	0.0605519	0.179006	1765.81	-0.311664	0.000172109	0.00189237
EMLSAT00000009481	AOT99606|score:313|FNII1 [Lepeophtheirus salmonis]	Q90611|score:177|RecName: Full=72 kDa type IV collagenase; AltName: Full=72 kDa gelatinase; AltName: Full=Gelatinase A; AltName: Full=Matrix metalloproteinase-2; Short=MMP-2; Flags: Precursor	PF00040: Fibronectin type II domain; 188-229, PF00040: Fibronectin type II domain; 70-98, PF00040: Fibronectin type II domain; 134-175	2878.31	-0.117615	0.371163	0.518869	2496.81	-0.065472	0.552683	0.739592	1133.94	-0.776375	0.000173445	0.00190343
EMLSAT00000011637	XP_019759283|score:1631|PREDICTED: homeobox protein cut isoform X5 [Dendroctonus ponderosae]	P10180|score:626|RecName: Full=Homeobox protein cut	PF00046: Homeobox domain; 1108-1164, PF02376: CUT domain; 1021-1063, PF02376: CUT domain; 470-544, PF02376: CUT domain; 830-896	191.726	-0.0849764	0.461957	0.603736	139.345	-0.33907	0.0248126	0.0952401	94.0713	-0.643282	0.000176398	0.00193215
EMLSAT00000007786	EFX80056|score:595|hypothetical protein DAPPUDRAFT_51792 [Daphnia pulex]	Q5SV42|score:358|RecName: Full=Leukocyte elastase inhibitor C; AltName: Full=Serine protease inhibitor EIC; AltName: Full=Serpin B1c	PF00079: Serpin (serine protease inhibitor); 194-405, PF00079: Serpin (serine protease inhibitor); 39-149,	40.0556	0.253137	0.260827	0.402648	30.9057	0.506954	0.170327	0.360146	53.9425	-0.708973	0.000187426	0.00202593
EMLSAT00000009217	ADD24352|score:1321|Cerebellin-2 [Lepeophtheirus salmonis]	xx	PF00386: C1q domain; 176-311	111.099	0.263444	0.0809549	0.166704	115.529	0.179643	0.239089	0.448555	112.515	-0.776115	0.000191069	0.00206336
EMLSAT00000011030	xx	xx	xx	73.2674	-0.46526	0.0912384	0.182508	56.0637	-0.906563	0.0103188	0.0520368	584.254	-0.329154	0.000194364	0.00209502
EMLSAT00000001821	KDR12950|score:3283|Membrane-bound transcription factor site-1 protease [Zootermopsis nevadensis]	Q14703|score:3176|RecName: Full=Membrane-bound transcription factor site-1 protease; AltName: Full=Endopeptidase S1P; AltName: Full=Subtilisin/kexin-isozyme 1; Short=SKI-1; Flags: Precursor	PF00082: Subtilase family; 199-459, PF12861: Anaphase-promoting complex subunit 11 RING-H2 finger; 13-81,	891.93	-0.165706	0.0246276	0.0645138	686.834	-0.202693	0.130239	0.301875	419.333	-0.358913	0.000196578	0.00211492
EMLSAT00000000431	XP_013169972|score:498|PREDICTED: protein groucho-like isoform X7 [Papilio xuthus]	Q04724|score:480|RecName: Full=Transducin-like enhancer protein 1; AltName: Full=E(Sp1) homolog; AltName: Full=Enhancer of split groucho-like protein 1; Short=ESG1	PF03920: Groucho/TLE N-terminal Q-rich domain; 7-119	113.66	-0.141076	0.267877	0.410031	84.811	-0.313061	0.138261	0.313715	89.7853	-0.603344	0.000199658	0.00214204
EMLSAT00000003960	XP_018575449|score:252|PREDICTED: uncharacterized protein LOC108914190 [Anoplophora glabripennis]	xx	xx	8.43524	-0.608366	0.12015	0.225979	7.17301	-0.729733	0.133339	0.306541	107.549	-0.769364	0.000202975	0.00216953
EMLSAT00000009541	XP_011299211|score:592|PREDICTED: protein tramtrack, beta isoform isoform X3 [Fopius arisanus]	P42282|score:399|RecName: Full=Protein tramtrack, alpha isoform; AltName: Full=Repressor protein fushi tarazu; AltName: Full=Tramtrack p88	PF00651: BTB/POZ domain; 28-123	536.608	0.179824	0.0344018	0.0843644	482.669	0.0372768	0.625672	0.78889	333.256	-0.314736	0.00020446	0.00217933
EMLSAT00000012601	ELT91670|score:205|hypothetical protein CAPTEDRAFT_90747 [Capitella teleta]	Q8BTK5|score:144|RecName: Full=SET and MYND domain-containing protein 4	PF13414: TPR repeat; 82-181	100.128	-0.116918	0.358616	0.506206	77.8811	-0.0999975	0.521871	0.717079	414.135	-0.469205	0.000209904	0.00222909
EMLSAT00000009849	KDR23407|score:437|Carbohydrate sulfotransferase 5, partial [Zootermopsis nevadensis]	Q9EQC0|score:146|RecName: Full=Carbohydrate sulfotransferase 1; AltName: Full=Galactose/N-acetylglucosamine/N-acetylglucosamine 6-O-sulfotransferase 1; Short=GST-1; AltName: Full=Keratan sulfate Gal-6 sulfotransferase; Short=KS6ST; Short=KSGal6ST; Short=KSST	PF00685: Sulfotransferase domain; 44-190	169.222	-0.0936812	0.296485	0.440957	155.144	-0.0649494	0.551817	0.738666	128.492	-0.453201	0.00021079	0.00223231
EMLSAT00000007582	xx	xx	xx	1624.91	-0.0709927	0.536728	0.666861	1441.62	-0.036094	0.841497	0.922378	6504.07	-0.610437	0.000211334	0.00223602
EMLSAT00000002964	ABU41095|score:672|putative cuticle protein [Lepeophtheirus salmonis]	xx	PF00379: Insect cuticle protein; 70-122	3802.74	-0.617234	0.395919	0.542254	2240.13	-1.87709	0.0159285	0.0701914	33603.7	-0.893999	0.000215312	0.00226975
EMLSAT00000012610	JAS75772|score:743|hypothetical protein g.38960 [Homalodisca liturata]	Q9XYM0|score:666|RecName: Full=Adapter molecule Crk	PF00017: SH2 domain; 26-104, PF07653: Variant SH3 domain; 182-225,	356.418	0.0549862	0.353124	0.500195	311.73	0.145884	0.0588683	0.175919	305.299	-0.554157	0.000222707	0.00232428
EMLSAT00000003231	xx	xx	xx	28.0196	-0.115069	0.659844	0.768358	27.3291	-0.0448372	0.833127	0.917823	380.319	-0.711281	0.000225873	0.0023488
EMLSAT00000002572	JAN48477|score:883|Ferric-chelate reductase [Daphnia magna]	Q8MSU3|score:643|RecName: Full=Putative ferric-chelate reductase 1 homolog; Short=DmSDR2	PF02014: Reeler domain; 34-162, PF03351: DOMON domain; 263-387, PF03188: Eukaryotic cytochrome b561; 427-561	522.604	-0.263627	0.0254453	0.0662863	481.224	-0.362588	0.102269	0.257711	662.852	-0.603681	0.000226904	0.00235452
EMLSAT00000010024	xx	xx	xx	9421.68	0.152734	0.309227	0.454478	8075.22	-0.165129	0.245993	0.456046	14690.1	-0.587144	0.000231997	0.0023973
EMLSAT00000009371	xx	xx	xx	39.0529	-0.0850675	0.641157	0.752527	32.7254	-0.125627	0.622053	0.78641	34.8135	-0.948078	0.00023225	0.00239776
EMLSAT00000004651	EFX78008|score:376|hypothetical protein DAPPUDRAFT_105663 [Daphnia pulex]	Q15149|score:151|RecName: Full=Plectin; Short=PCN; Short=PLTN; AltName: Full=Hemidesmosomal protein 1; Short=HD1; AltName: Full=Plectin-1	PF13418: Galactose oxidase, central domain; 1407-1449	45.3796	-0.0141015	0.939938	0.963831	40.74	-0.107448	0.6367	0.796514	89.5967	-0.842658	0.000236915	0.00243719
EMLSAT00000006281	JAS18122|score:653|hypothetical protein g.5038 [Clastoptera arizonana]	xx	PF08559: Cut8 six-helix bundle; 172-285	424.494	0.0368724	0.735085	0.825268	401.461	-0.153209	0.175015	0.366592	204.587	-0.49828	0.000238249	0.00244705
EMLSAT00000002220	XP_018325057|score:540|PREDICTED: ITG-like peptide [Agrilus planipennis]	P85828|score:474|RecName: Full=Prohormone-3; Contains: RecName: Full=Brain peptide ITGQGNRIF; Flags: Precursor	xx	570.123	0.0155954	0.919947	0.952261	407.145	0.282369	0.0703645	0.198868	140.463	-0.826904	0.0002436	0.00249479
EMLSAT00000011556	ETN61502|score:1061|limd1 [Anopheles darlingi]	Q9VY77|score:1026|RecName: Full=LIM domain-containing protein jub	PF00412: LIM domain; 488-542, PF00412: LIM domain; 423-477,	251.629	0.139889	0.349134	0.495797	251.637	-0.158494	0.222016	0.428203	265.811	-0.358203	0.000245668	0.00251344
EMLSAT00000002150	WP_009159927|score:321|morn motif-containing protein [Thalassobium sp. R2A62]	P0C881|score:159|RecName: Full=Radial spoke head 10 homolog B	PF02493: MORN repeat; 84-102, PF02493: MORN repeat; 134-152, PF02493: MORN repeat; 225-242, PF02493: MORN repeat; 60-81, PF02493: MORN repeat; 37-59, PF02493: MORN repeat; 11-28	1493.68	0.208959	0.0460149	0.10691	1357.07	-0.110304	0.126833	0.296971	1224.06	-0.407172	0.000255272	0.00260043
EMLSAT00000009275	XP_011454225|score:177|PREDICTED: coiled-coil domain-containing protein 9-like isoform X6 [Crassostrea gigas]	xx	xx	462.312	0.037004	0.708688	0.805368	445.929	-0.216589	0.125597	0.294806	272.233	-0.356827	0.000255128	0.00260043
EMLSAT00000008114	AHN49644|score:1303|ionotropic glutamate kainate receptor 2-like b [Caligus rogercresseyi]	xx	xx	189.221	-0.220055	0.0181847	0.0506501	174.448	-0.204962	0.103286	0.259504	603.522	-0.525328	0.000264437	0.00267719
EMLSAT00000004605	KZS03569|score:176|putative Paxillin [Daphnia magna]	Q8VI36|score:152|RecName: Full=Paxillin	PF00412: LIM domain; 293-348	213.1	0.162333	0.138024	0.250554	172.261	0.411312	0.0108903	0.0542038	214.239	-0.623961	0.000282402	0.0028366
EMLSAT00000000395	XP_015519416|score:1979|PREDICTED: probable ATP-dependent RNA helicase DDX27 [Neodiprion lecontei]	Q921N6|score:1577|RecName: Full=Probable ATP-dependent RNA helicase DDX27; AltName: Full=DEAD box protein 27	PF00271: Helicase conserved C-terminal domain; 446-521, PF00270: DEAD/DEAH box helicase; 206-374,	1201.45	-0.0548431	0.448182	0.591371	1065.66	-0.151239	0.0230502	0.0903822	480.644	-0.312638	0.000285541	0.00286563
EMLSAT00000001655	AHK05654|score:3615|ATP-binding cassette transporter sub-family C member 7 [Tigriopus japonicus]	Q8R4P9|score:2294|RecName: Full=Multidrug resistance-associated protein 7; AltName: Full=ATP-binding cassette sub-family C member 10	PF00664: ABC transporter transmembrane region; 905-1167, PF00664: ABC transporter transmembrane region; 310-577, PF00005: ABC transporter; 1235-1384, PF00005: ABC transporter; 650-786	2161.23	0.0310315	0.699672	0.798519	1855.37	-0.127914	0.166544	0.35489	2665.27	-0.663227	0.000295549	0.00295318
EMLSAT00000005212	XP_012144925|score:363|PREDICTED: kinectin isoform X6 [Megachile rotundata]	Q99PL5|score:253|RecName: Full=Ribosome-binding protein 1; AltName: Full=Ribosome receptor protein; Short=RRp; Short=mRRp	xx	5264.23	-0.0410998	0.515986	0.64893	4558.17	0.00393083	0.967175	0.98509	3908.01	-0.299498	0.000301948	0.00300147
EMLSAT00000010449	XP_014212080|score:400|PREDICTED: disintegrin and metalloproteinase domain-containing protein 10 [Copidosoma floridanum]	Q8JIY1|score:305|RecName: Full=Disintegrin and metalloproteinase domain-containing protein 10; Short=ADAM 10; AltName: Full=Kuzbanian protein homolog; Short=xKuz; Flags: Precursor	PF13688: Metallo-peptidase family M12; 21-200	485.63	-0.233111	0.100463	0.196939	405.557	-0.401794	0.0097493	0.0500145	468.012	-0.642485	0.000303394	0.00300804
EMLSAT00000007991	XP_015904078|score:3333|PREDICTED: teneurin-m-like [Parasteatoda tepidariorum]	O61307|score:3115|RecName: Full=Teneurin-m; Short=Tenm; AltName: Full=Odd Oz protein; AltName: Full=Tenascin-like protein	xx	137.101	-0.199018	0.118588	0.223636	85.2068	-0.344594	0.120385	0.287359	63.9214	-0.691012	0.000337062	0.00328799
EMLSAT00000012368	ADD38604|score:1578|Retinaldehyde-binding protein 1-like protein 1 [Lepeophtheirus salmonis]	Q5RCA6|score:276|RecName: Full=Clavesin-1; AltName: Full=Retinaldehyde-binding protein 1-like 1	PF00650: CRAL/TRIO domain; 477-629, PF00386: C1q domain; 254-374,	480.941	-0.451879	0.0725392	0.153157	306.615	-0.334801	0.176504	0.368458	386.023	-0.846118	0.000365537	0.0035233
EMLSAT00000002696	xx	xx	PF13894: C2H2-type zinc finger; 45-69, PF00096: Zinc finger, C2H2 type; 173-196,	377.142	-0.080066	0.258394	0.399996	324.907	-0.00546229	0.944237	0.97572	263.018	-0.326548	0.000373426	0.00359094
EMLSAT00000009875	JAT98452|score:894|putative extracellular matrix, partial [Amblyomma aureolatum]	Q2TBM9|score:778|RecName: Full=Protein SERAC1; AltName: Full=Serine active site-containing protein 1	PF07819: PGAP1-like protein; 347-510	141.688	-0.0604578	0.710945	0.807152	201.425	-0.542863	0.0616839	0.180972	143.525	-0.654727	0.000377329	0.0036194
EMLSAT00000003452	XP_014674344|score:1181|PREDICTED: N-acetylated-alpha-linked acidic dipeptidase 2-like isoform X2 [Priapulus caudatus]	P70627|score:1101|RecName: Full=Glutamate carboxypeptidase 2; AltName: Full=Folate hydrolase 1; AltName: Full=Folylpoly-gamma-glutamate carboxypeptidase; Short=FGCP; AltName: Full=Glutamate carboxypeptidase II; Short=GCPII; AltName: Full=Membrane glutamate carboxypeptidase; Short=mGCP; AltName: Full=N-acetylated-alpha-linked acidic dipeptidase I; Short=NAALADase I; AltName: Full=Prostate-specific…	PF04253: Transferrin receptor-like dimerisation domain; 558-669, PF04389: Peptidase family M28; 304-491,	669.079	-0.0765489	0.35074	0.497718	696.319	0.182829	0.227437	0.434867	563.239	-0.416113	0.00038399	0.0036741
EMLSAT00000005984	XP_019878619|score:1306|PREDICTED: calcium/calmodulin-dependent protein kinase kinase 2 isoform X3 [Aethina tumida]	Q3Y416|score:1005|RecName: Full=Calcium/calmodulin-dependent protein kinase kinase; Short=CaM-KK; Short=CaM-kinase kinase	PF00069: Protein kinase domain; 257-518	209.287	-0.33396	0.0362582	0.0880898	163.836	-0.287309	0.188781	0.385756	364.291	-0.711056	0.000387454	0.00369494
EMLSAT00000011751	KDR20098|score:1449|Tripartite motif-containing protein 3 [Zootermopsis nevadensis]	O70277|score:238|RecName: Full=Tripartite motif-containing protein 3; AltName: Full=Brain-expressed RING finger protein; AltName: Full=RING finger protein 22	PF01436: NHL repeat; 407-429, PF00643: B-box zinc finger; 57-87,	201.789	-0.277367	0.0385604	0.0926491	166.36	-0.200949	0.266093	0.477309	153.516	-0.62978	0.000393888	0.00373155
EMLSAT00000009723	ACO12502|score:1685|Calumenin precursor [Lepeophtheirus salmonis]	B5X4E0|score:859|RecName: Full=Calumenin-B; Flags: Precursor	PF13833: EF-hand domain pair; 78-97, PF13499: EF-hand domain pair; 167-224,	4229.65	0.137241	0.0196648	0.0536912	3995.61	0.090393	0.0393401	0.132873	3525.58	-0.178921	0.00040068	0.00378966
EMLSAT00000008732	XP_012141159|score:10553|PREDICTED: sushi, von Willebrand factor type A, EGF and pentraxin domain-containing protein 1 isoform X1 [Megachile rotundata]	P21783|score:1022|RecName: Full=Neurogenic locus notch homolog protein 1; Short=Notch 1; Short=xOTCH; Contains: RecName: Full=Notch 1 extracellular truncation; Short=NEXT; Contains: RecName: Full=Notch 1 intracellular domain; Short=NICD; Flags: Precursor	PF00431: CUB domain; 428-535, PF00431: CUB domain; 199-307, PF00431: CUB domain; 315-424, PF00059: Lectin C-type domain; 41-157, PF00754: F5/8 type C domain; 834-964, PF07699: GCC2 and GCC3; 1880-1930, PF07699: GCC2 and GCC3; 3196-3237, PF07699: GCC2 and GCC3; 3245-3292, PF07699: GCC2 and GCC3; 1937-1984, PF07699: GCC2 and GCC3; 1827-1873, PF07699: GCC2 and GCC3; 3137-3184, PF07699: GCC2 and GCC3…	5822.58	-0.17361	0.145757	0.260834	4648.74	-0.15791	0.322004	0.535377	5499.6	-0.338844	0.000411091	0.0038722
EMLSAT00000012178	XP_011498985|score:714|PREDICTED: wee1-like protein kinase 1-A [Ceratosolen solmsi marchali]	P54350|score:646|RecName: Full=Wee1-like protein kinase; Short=Dwee1	PF00069: Protein kinase domain; 216-517	348.111	0.121091	0.441283	0.585304	435.254	-0.267409	0.336441	0.551656	242.855	-0.703821	0.000432559	0.00405449
EMLSAT00000001180	ACO12408|score:682|Innexin inx2 [Lepeophtheirus salmonis]	Q9XYN1|score:498|RecName: Full=Innexin inx2; Short=Innexin-2; AltName: Full=G-Inx2	PF00876: Innexin; 20-356	305.079	0.267942	0.128995	0.238359	421.97	-0.101117	0.760283	0.874008	330.537	-0.487613	0.000452409	0.00421308
EMLSAT00000009667	EFX62153|score:297|hypothetical protein DAPPUDRAFT_120473 [Daphnia pulex]	O46040|score:160|RecName: Full=Protein msta, isoform A	xx	42.6799	0.114836	0.50551	0.640046	44.1301	-0.337826	0.0402828	0.135086	195.1	-0.803042	0.000465453	0.00432056
EMLSAT00000001645	XP_018910009|score:589|PREDICTED: carbohydrate sulfotransferase 11 [Bemisia tabaci]	Q8BQ86|score:238|RecName: Full=Carbohydrate sulfotransferase 8; AltName: Full=GalNAc-4-O-sulfotransferase 1; Short=GalNAc-4-ST1; Short=GalNAc4ST-1; AltName: Full=N-acetylgalactosamine-4-O-sulfotransferase 1	PF03567: Sulfotransferase family; 101-330	101.203	0.126934	0.359107	0.506716	85.3198	0.278574	0.109764	0.270064	79.9612	-0.67625	0.000478008	0.00441217
EMLSAT00000000368	XP_015377424|score:858|PREDICTED: testin [Diuraphis noxia]	Q80Y24|score:493|RecName: Full=Prickle-like protein 2; Flags: Precursor	PF00412: LIM domain; 519-572, PF00412: LIM domain; 459-514, PF00412: LIM domain; 392-450, PF06297: PET Domain; 175-272	1486.74	-0.0364953	0.517323	0.649847	1453.11	-0.0482592	0.632711	0.793686	1077.04	-0.293314	0.00048977	0.00450397
EMLSAT00000006464	JAV04703|score:1173|putative monocarboxylate transporter, partial [Nyssomyia neivai]	Q503M4|score:446|RecName: Full=Monocarboxylate transporter 12-B; Short=MCT 12-B; AltName: Full=Solute carrier family 16 member 12-B	PF07690: Major Facilitator Superfamily; 420-594, PF07690: Major Facilitator Superfamily; 29-208,	266.201	-0.181678	0.0785627	0.162891	225.969	-0.00651612	0.958884	0.982396	284.792	-0.314664	0.000492888	0.00452049
EMLSAT00000005911	ABU41105|score:168|hypothetical protein [Lepeophtheirus salmonis]	xx	xx	2494.29	-0.113975	0.745245	0.832796	1955.64	-0.69141	0.0252533	0.0962583	5097.13	-0.816249	0.000497743	0.00455776
EMLSAT00000002319	XP_013792719|score:511|PREDICTED: uncharacterized protein LOC106476617 [Limulus polyphemus]	xx	xx	181.153	-0.0645401	0.52127	0.653478	180.181	-0.103887	0.461947	0.669824	127.036	-0.511019	0.000501291	0.00458295
EMLSAT00000002473	XP_017756035|score:705|PREDICTED: protein Gawky [Eufriesea mexicana]	Q8SY33|score:478|RecName: Full=Protein Gawky	PF12938: M domain of GW182; 801-946	445.683	-0.131156	0.154815	0.272654	342.894	-0.154157	0.299617	0.513051	236.771	-0.330141	0.000503043	0.00459531
EMLSAT00000000430	XP_018566576|score:1354|PREDICTED: protein groucho [Anoplophora glabripennis]	Q9JIT3|score:1336|RecName: Full=Transducin-like enhancer protein 3; Short=rTLE3	PF00400: WD domain, G-beta repeat; 248-275, PF00400: WD domain, G-beta repeat; 83-111, PF00400: WD domain, G-beta repeat; 200-234, PF00400: WD domain, G-beta repeat; 116-153	377.606	-0.137746	0.345877	0.492601	295.591	-0.159897	0.306719	0.520443	288.061	-0.507973	0.000505909	0.00461782
EMLSAT00000008255	JAS23121|score:482|hypothetical protein g.20376 [Clastoptera arizonana]	Q96KE9|score:213|RecName: Full=BTB/POZ domain-containing protein 6; AltName: Full=Lens BTB domain protein	PF00651: BTB/POZ domain; 25-86, PF07707: BTB And C-terminal Kelch; 174-239,	49.8809	0.125921	0.431987	0.576342	39.3273	0.115254	0.66507	0.815861	30.5254	-0.799563	0.000509201	0.00464418
EMLSAT00000011393	XP_013780777|score:2169|PREDICTED: uncharacterized protein LOC106465123 [Limulus polyphemus]	F4KD71|score:659|RecName: Full=Urea-proton symporter DUR3; Short=AtDUR3; AltName: Full=High-affinity urea active transporter DUR3	PF00474: Sodium:solute symporter family; 148-286	51.3843	-0.582318	0.0207985	0.0562054	37.7541	-0.488572	0.0576138	0.173041	237.12	-0.589374	0.000514381	0.0046803
EMLSAT00000002862	KZS02238|score:497|Uncharacterized protein APZ42_000796 [Daphnia magna]	O92815|score:186|RecName: Full=Gag-Pol polyprotein; Contains: RecName: Full=Matrix protein p10; Short=MA; Contains: RecName: Full=p20; Contains: RecName: Full=Capsid protein p25; Short=CA; Contains: RecName: Full=Nucleocapsid protein p14; Short=NC-pol; Contains: RecName: Full=Protease p15; Short=PR; Contains: RecName: Full=Reverse transcriptase/ribonuclease H p90; Short=RT; Contains: RecName: Ful…	PF00665: Integrase core domain; 7-112	210.838	-0.159317	0.340772	0.487516	212.337	-0.439738	0.0431548	0.141644	104.18	-0.579988	0.000526257	0.00476949
EMLSAT00000001213	XP_005181167|score:1361|PREDICTED: bifunctional arginine demethylase and lysyl-hydroxylase PSR [Musca domestica]	Q6PFM0|score:1300|RecName: Full=Bifunctional arginine demethylase and lysyl-hydroxylase JMJD6; AltName: Full=Histone arginine demethylase JMJD6; AltName: Full=JmjC domain-containing protein 6; AltName: Full=Jumonji domain-containing protein 6; AltName: Full=Lysyl-hydroxylase JMJD6; AltName: Full=Peptide-lysine 5-dioxygenase JMJD6; AltName: Full=Phosphatidylserine receptor; Short=Protein PTDSR; Sh…	PF02373: JmjC domain, hydroxylase; 181-295	360.951	0.139468	0.0690373	0.147593	334.457	-0.000985688	0.992672	0.996542	228.089	-0.325042	0.000536552	0.00484609
EMLSAT00000010083	ABU41135|score:6203|vitellogenin 2 [Lepeophtheirus salmonis]	Q6DE14|score:702|RecName: Full=Transcription factor E2F4; Short=E2F-4	PF09172: Domain of unknown function (DUF1943); 702-1040, PF00094: von Willebrand factor type D domain; 1424-1583, PF01347: Lipoprotein amino terminal region; 494-648, PF01347: Lipoprotein amino terminal region; 84-488, PF02319: E2F/DP family winged-helix DNA-binding domain; 1813-1879,	398.979	0.0339076	0.558796	0.685032	354.037	-0.0648787	0.410038	0.62458	334.658	-0.312356	0.000552609	0.00498085
EMLSAT00000000107	EFX83376|score:362|hypothetical protein DAPPUDRAFT_315895 [Daphnia pulex]	Q6ZNH5|score:332|RecName: Full=Zinc finger protein 497	PF13894: C2H2-type zinc finger; 278-298, PF13894: C2H2-type zinc finger; 156-178, PF13465: Zinc-finger double domain; 233-256, PF13465: Zinc-finger double domain; 205-229	1649.57	0.0604831	0.328993	0.475235	1488.9	-0.0785325	0.137146	0.312301	891.6	-0.216868	0.000569398	0.00512414
EMLSAT00000003137	JAN87993|score:539|Methionine-R-sulfoxide reductase B1 [Daphnia magna]	Q8INK9|score:441|RecName: Full=Methionine-R-sulfoxide reductase B1; AltName: Full=Selenoprotein R	PF01641: SelR domain; 16-148	676.431	0.117928	0.256572	0.398224	614.82	0.131072	0.293015	0.505815	579.279	-0.314983	0.000570338	0.00512859
EMLSAT00000007565	xx	xx	xx	138.041	-0.0328297	0.819695	0.886193	140.411	0.147361	0.232204	0.440051	148.042	-0.453134	0.000570952	0.00513009
EMLSAT00000005893	ODN02947|score:758|Protein IWS1 [Orchesella cincta]	Q8C1D8|score:634|RecName: Full=Protein IWS1 homolog; AltName: Full=IWS1-like protein	PF08711: TFIIS helical bundle-like domain; 230-283	54.9101	0.292142	0.0600876	0.132112	52.4989	0.249112	0.279652	0.491931	459.562	-0.813623	0.000577234	0.00516234
EMLSAT00000004717	xx	xx	xx	148.734	-0.193457	0.154692	0.272478	129.442	-0.11956	0.478963	0.683515	71.3263	-0.63339	0.000588139	0.00524356
EMLSAT00000006639	ACO11700|score:614|Serine/threonine-protein kinase NIM1 [Caligus rogercresseyi]	Q8BHI9|score:314|RecName: Full=Serine/threonine-protein kinase NIM1; AltName: Full=NIM1 serine/threonine-protein kinase	PF00069: Protein kinase domain; 109-161	12.9238	-0.550296	0.0355761	0.0867374	10.0607	0.042084	0.909708	0.959463	22.7566	-0.947864	0.000596034	0.00530161
EMLSAT00000007942	KYN01051|score:1639|MOG interacting and ectopic P-granules protein 1 [Cyphomyrmex costatus]	Q21502|score:283|RecName: Full=MOG interacting and ectopic P-granules protein 1; AltName: Full=Nuclear zinc finger protein	xx	3630.27	-0.0382269	0.543291	0.672477	3274.15	-0.173837	0.0127135	0.0603401	1663.42	-0.295411	0.000604416	0.00536373
EMLSAT00000002764	ABU41034|score:690|hypothetical protein [Lepeophtheirus salmonis]	xx	xx	2903.96	-0.265446	0.413211	0.559355	2372.07	-0.623388	0.04144	0.137779	27595.7	-0.89657	0.000614193	0.00544209
EMLSAT00000006498	WP_063792340|score:217|hypothetical protein [Nonomuraea sp. NBRC 110462]	xx	xx	154.176	0.164368	0.146766	0.262131	136.239	0.00853391	0.945379	0.976453	108.465	-0.459311	0.000624998	0.00551235
EMLSAT00000009732	XP_015434182|score:903|PREDICTED: LOW QUALITY PROTEIN: protein aubergine-like [Dufourea novaeangliae]	Q96J94|score:804|RecName: Full=Piwi-like protein 1	PF02170: PAZ domain; 89-129, PF02171: Piwi domain; 312-374, PF02171: Piwi domain; 376-480	71.1055	-0.124367	0.510967	0.644358	77.4511	-0.0899392	0.659542	0.812043	105.529	-0.479841	0.000632295	0.00557244
EMLSAT00000012138	XP_002410492|score:817|Ca2+ sensor, putative [Ixodes scapularis]	P42325|score:796|RecName: Full=Neurocalcin homolog; Short=DrosNCa	PF00036: EF hand; 53-77, PF13499: EF-hand domain pair; 87-158,	257.61	0.121627	0.160947	0.280761	237.574	-0.0634605	0.662899	0.813906	219.633	-0.392774	0.000664438	0.00579604
EMLSAT00000006670	xx	xx	PF04031: Las1-like; 31-101	189.923	0.0420554	0.616268	0.73368	172.888	0.0677744	0.521141	0.716584	76.9651	-0.54322	0.000681579	0.00592953
EMLSAT00000010630	EFX74372|score:1075|hypothetical protein DAPPUDRAFT_188759 [Daphnia pulex]	Q19749|score:1062|RecName: Full=Dihydrolipoyllysine-residue acetyltransferase component of pyruvate dehydrogenase complex, mitochondrial; AltName: Full=Dihydrolipoamide acetyltransferase component of pyruvate dehydrogenase complex; AltName: Full=Pyruvate dehydrogenase complex component E2; Short=PDC-E2; Short=PDCE2; Flags: Precursor	PF00198: 2-oxoacid dehydrogenases acyltransferase (catalytic domain); 280-469, PF00364: Biotin-requiring enzyme; 70-143, PF02817: e3 binding domain; 222-260, PF14770: Transmembrane protein 18; 472-585	1559.78	0.073886	0.0545041	0.122705	1444.08	0.0238322	0.68468	0.829924	1296.61	-0.231222	0.000684244	0.00594821
EMLSAT00000002099	XP_016819549|score:1779|PREDICTED: LOW QUALITY PROTEIN: tubulin alpha-1C chain isoform X1 [Cricetulus griseus]	Q2HJ86|score:1208|RecName: Full=Tubulin alpha-1D chain; Contains: RecName: Full=Detyrosinated tubulin alpha-1D chain	PF03953: Tubulin C-terminal domain; 257-315, PF00091: Tubulin/FtsZ family, GTPase domain; 4-225,	26522.9	0.120896	0.0731694	0.154183	23675.1	-0.0774268	0.245748	0.455818	17294.4	-0.414226	0.000708344	0.00612531
EMLSAT00000000512	ABU41029|score:145|hypothetical protein [Lepeophtheirus salmonis]	xx	xx	1921.47	-0.308244	0.337645	0.484379	1649.49	-0.730736	0.103442	0.259836	14099.2	-0.80415	0.000713566	0.00616584
EMLSAT00000003282	XP_018025284|score:1268|PREDICTED: F-box/LRR-repeat protein 7-like [Hyalella azteca]	Q5BJ29|score:953|RecName: Full=F-box/LRR-repeat protein 7; AltName: Full=F-box and leucine-rich repeat protein 7	PF13516: Leucine Rich repeat; 622-645, PF13516: Leucine Rich repeat; 726-748, PF12937: F-box-like; 432-476	258.853	0.0769073	0.455589	0.598457	250.853	0.0699569	0.624513	0.788223	263.524	-0.426649	0.000717207	0.00618955
EMLSAT00000011339	JAS33980|score:587|hypothetical protein g.4567 [Clastoptera arizonana]	Q26474|score:272|RecName: Full=Lachesin; Flags: Precursor	PF13895: Immunoglobulin domain; 214-278, PF07686: Immunoglobulin V-set domain; 74-173, PF07679: Immunoglobulin I-set domain; 301-378	1427.86	-0.128339	0.0246851	0.0646354	1132.12	-0.199674	0.0111075	0.0549053	1259.11	-0.351382	0.000721502	0.00622039
EMLSAT00000005467	XP_012283674|score:293|PREDICTED: innexin inx2 [Orussus abietinus]	Q9V427|score:285|RecName: Full=Innexin inx2; Short=Innexin-2; AltName: Full=Gap junction protein prp33; AltName: Full=Pas-related protein 33	PF00876: Innexin; 130-260, PF00876: Innexin; 24-122,	18.9902	-0.442926	0.0958982	0.18973	17.2088	-0.516476	0.0614253	0.180688	196.415	-0.435919	0.00073226	0.00628956
EMLSAT00000008004	XP_011635010|score:1106|PREDICTED: uncharacterized protein LOC105425784 isoform X1 [Pogonomyrmex barbatus]	O08842|score:154|RecName: Full=GDNF family receptor alpha-2; Short=GDNF receptor alpha-2; Short=GDNFR-alpha-2; Short=GFR-alpha-2; AltName: Full=GDNF receptor beta; Short=GDNFR-beta; AltName: Full=Neurturin receptor alpha; Short=NRTNR-alpha; Short=NTNR-alpha; AltName: Full=TGF-beta-related neurotrophic factor receptor 2; Flags: Precursor	PF02351: GDNF/GAS1 domain; 165-244, PF02351: GDNF/GAS1 domain; 416-493, PF02351: GDNF/GAS1 domain; 508-590	44.6033	-0.253704	0.184286	0.311003	28.6324	-0.151313	0.59941	0.770416	69.1001	-0.628549	0.000736196	0.00631394
EMLSAT00000008459	ADD37885|score:990|N6-adenine-specific DNA methyltransferase 1 [Lepeophtheirus salmonis]	P08478|score:426|RecName: Full=Peptidyl-glycine alpha-amidating monooxygenase A; Short=PAM-A; AltName: Full=Peptide C-terminal alpha-amidating enzyme I; Short=AE-I; AltName: Full=Peptidyl-glycine alpha-amidating monooxygenase I; Includes: RecName: Full=Peptidylglycine alpha-hydroxylating monooxygenase A; Short=PHM-A; Includes: RecName: Full=Peptidyl-alpha-hydroxyglycine alpha-amidating lyase A; A…	PF13659: Methyltransferase domain; 123-250, PF13656: RNA polymerase Rpb3/Rpb11 dimerisation domain; 21-87, PF01436: NHL repeat; 440-467	1128.95	0.0510162	0.329612	0.475836	1002.26	0.0107307	0.870411	0.939268	460.787	-0.29112	0.00074478	0.00637805
EMLSAT00000012486	AID52846|score:1612|hormone receptor 78 [Tigriopus japonicus]	P49116|score:980|RecName: Full=Nuclear receptor subfamily 2 group C member 2; AltName: Full=Orphan nuclear receptor TAK1; AltName: Full=Orphan nuclear receptor TR4; AltName: Full=Testicular receptor 4	PF00105: Zinc finger, C4 type (two domains); 219-286, PF00104: Ligand-binding domain of nuclear hormone receptor; 464-658, PF00943: Alphavirus E2 glycoprotein; 250-363	448.481	0.169584	0.0581405	0.1288	407.947	0.219503	0.0470265	0.15014	306.493	-0.308273	0.000749794	0.00640163
EMLSAT00000003480	XP_011060749|score:544|PREDICTED: G1/S-specific cyclin-D2 [Acromyrmex echinatior]	P30279|score:487|RecName: Full=G1/S-specific cyclin-D2	PF00134: Cyclin, N-terminal domain; 67-193, PF02984: Cyclin, C-terminal domain; 196-301,	170.157	-0.106838	0.465745	0.606982	145.985	0.057864	0.788602	0.891137	51.7486	-0.722057	0.000770539	0.00654019
EMLSAT00000012826	XP_966462|score:561|PREDICTED: escargot/snail protein homolog [Tribolium castaneum]	P19382|score:541|RecName: Full=Protein snail homolog Sna; Short=Protein Xsnail; Short=Protein xSna	PF13465: Zinc-finger double domain; 346-369, PF13465: Zinc-finger double domain; 373-398, PF00096: Zinc finger, C2H2 type; 305-327, PF00096: Zinc finger, C2H2 type; 273-295	56.9098	-0.0069441	0.976975	0.987561	59.867	-0.0846165	0.730437	0.857058	54.7718	-0.681422	0.000773594	0.00655162
EMLSAT00000004438	ACO12354|score:1153|5-formyltetrahydrofolate cyclo-ligase [Lepeophtheirus salmonis]	P80405|score:331|RecName: Full=5-formyltetrahydrofolate cyclo-ligase; AltName: Full=5,10-methenyl-tetrahydrofolate synthetase; Short=MTHFS; Short=Methenyl-THF synthetase	PF01812: 5-formyltetrahydrofolate cyclo-ligase family; 27-211	184.877	0.131758	0.1358	0.247394	182.075	-0.00308013	0.978905	0.990104	163.808	-0.506101	0.000794655	0.00669547
EMLSAT00000011980	xx	xx	PF10601: LITAF-like zinc ribbon domain; 54-91	148.547	0.220127	0.0969381	0.191305	139.238	0.135762	0.26795	0.47942	248.002	-0.532666	0.000812798	0.00682833
EMLSAT00000011870	xx	xx	xx	357.912	-0.24659	0.156255	0.27482	305.402	-0.531842	0.0198556	0.0818217	495.647	-0.658866	0.000837383	0.00698386
EMLSAT00000006556	AII16546|score:1615|matrix metalloproteinase 1, partial [Paracyclopina nana]	Q9WTR0|score:762|RecName: Full=Matrix metalloproteinase-16; Short=MMP-16; AltName: Full=Membrane-type matrix metalloproteinase 3; Short=MT-MMP 3; Short=MTMMP3; AltName: Full=Membrane-type-3 matrix metalloproteinase; Short=MT3-MMP; Short=MT3MMP; Flags: Precursor	PF00045: Hemopexin; 361-403, PF00045: Hemopexin; 406-452, PF00045: Hemopexin; 456-502, PF00045: Hemopexin; 315-358, PF00413: Matrixin; 122-277, PF01471: Putative peptidoglycan binding domain; 40-91	542.499	-0.0409728	0.737714	0.827236	481.859	-0.136586	0.292079	0.504894	1084.41	-0.525861	0.000848054	0.0070524
EMLSAT00000002971	CRL00728|score:581|CLUMA_CG013984, isoform B [Clunio marinus]	Q9XI74|score:546|RecName: Full=Mitochondrial uncoupling protein 3; Short=AtPUMP3	PF00153: Mitochondrial carrier protein; 3-88, PF00153: Mitochondrial carrier protein; 98-185, PF00153: Mitochondrial carrier protein; 192-277	155.644	-0.294043	0.0420383	0.0993601	140.868	-0.137881	0.382786	0.599502	84.187	-0.6766	0.000850632	0.00706873
EMLSAT00000001767	XP_013776883|score:2220|PREDICTED: DNA ligase 3-like [Limulus polyphemus]	P49916|score:2014|RecName: Full=DNA ligase 3; AltName: Full=DNA ligase III; AltName: Full=Polydeoxyribonucleotide synthase [ATP] 3; Flags: Precursor	PF00645: Poly(ADP-ribose) polymerase and DNA-Ligase Zn-finger region; 10-91, PF01661: Macro domain; 827-921, PF04675: DNA ligase N terminus; 151-320, PF01068: ATP dependent DNA ligase domain; 364-558, PF04679: ATP dependent DNA ligase C terminal region; 586-697,	810.206	-0.0560568	0.716011	0.810881	1184.73	-0.453326	0.164808	0.352856	634.08	-0.494244	0.000863929	0.00717404
EMLSAT00000004527	xx	xx	xx	74.0677	0.0999943	0.500069	0.636126	66.8968	0.337987	0.01419	0.0652048	44.2044	-0.80159	0.000880317	0.00728907
EMLSAT00000008095	xx	xx	xx	2639.31	0.0937065	0.293573	0.438255	2391.59	-0.0264388	0.650631	0.805421	1210.08	-0.242444	0.000896799	0.00739891
EMLSAT00000009851	EFX86500|score:212|hypothetical protein DAPPUDRAFT_307821 [Daphnia pulex]	Q9Y4A8|score:194|RecName: Full=Nuclear factor erythroid 2-related factor 3; Short=NF-E2-related factor 3; Short=NFE2-related factor 3; AltName: Full=Nuclear factor, erythroid derived 2, like 3	PF03131: bZIP Maf transcription factor; 298-339	240.956	-0.131287	0.421177	0.567153	242.063	-0.289883	0.12125	0.288569	387.707	-0.319201	0.000908551	0.00747442
EMLSAT00000001071	xx	xx	xx	647.063	0.0976798	0.511361	0.644692	492.726	0.19177	0.181818	0.376208	217.061	-0.757579	0.000912577	0.00748612
EMLSAT00000006021	KYB25198|score:1164|6-phosphofructo-2-kinase/fructose-2,6-bisphosphatase 1-like Protein [Tribolium castaneum]	O35552|score:1087|RecName: Full=6-phosphofructo-2-kinase/fructose-2,6-bisphosphatase 3; Short=6PF-2-K/Fru-2,6-P2ase 3; Short=PFK/FBPase 3; AltName: Full=6PF-2-K/Fru-2,6-P2ase brain-type isozyme; AltName: Full=RB2K; Includes: RecName: Full=6-phosphofructo-2-kinase; Includes: RecName: Full=Fructose-2,6-bisphosphatase	PF01591: 6-phosphofructo-2-kinase; 1-213, PF00300: Histidine phosphatase superfamily (branch 1); 216-368,	402.343	-0.0583375	0.811417	0.879915	415.813	-0.182937	0.576359	0.755312	327.335	-0.597607	0.000953561	0.00778338
EMLSAT00000007474	XP_015295697|score:3139|PREDICTED: protein unc-13 homolog A [Macaca fascicularis]	O14795|score:1949|RecName: Full=Protein unc-13 homolog B; AltName: Full=Munc13-2; Short=munc13	PF06292: Domain of Unknown Function (DUF1041); 377-453, PF10540: Munc13 (mammalian uncoordinated) homology domain; 695-861, PF00168: C2 domain; 141-229, PF00168: C2 domain; 896-966	209.964	-0.375647	0.03162	0.0788766	144.901	-0.122442	0.491109	0.693045	139.53	-0.810542	0.000963696	0.00784393
EMLSAT00000006680	ACO14760|score:657|Probable serine carboxypeptidase CPVL precursor [Caligus clemensi]	P42660|score:568|RecName: Full=Vitellogenic carboxypeptidase; Flags: Precursor	PF00450: Serine carboxypeptidase; 197-574	84.6315	0.0261412	0.840596	0.899523	65.3286	-0.00617446	0.970974	0.986719	131.573	-0.557607	0.000975031	0.00791423
EMLSAT00000011100	XP_006613806|score:696|PREDICTED: patatin-like phospholipase domain-containing protein 2-like isoform X2 [Apis dorsata]	Q11186|score:529|RecName: Full=Patanin-like phospholipase domain-containing protein; AltName: Full=Adipose triglyceride lipase 1	PF01734: Patatin-like phospholipase; 16-76	381.824	-0.2041	0.0865153	0.175244	402.512	-0.353184	0.0834345	0.223782	611.087	-0.643689	0.000988626	0.00800154
EMLSAT00000005684	XP_018322013|score:593|PREDICTED: SUN domain-containing ossification factor [Agrilus planipennis]	Q9UBS9|score:357|RecName: Full=SUN domain-containing ossification factor; AltName: Full=Membrane protein CH1; AltName: Full=Protein osteopotentia homolog; AltName: Full=SUN-like protein 1; Flags: Precursor	PF07738: Sad1 / UNC-like C-terminal; 229-341	366.186	-0.116237	0.288209	0.432866	295.381	-0.288072	0.0628521	0.183593	424.621	-0.458044	0.00101276	0.00812258
EMLSAT00000009274	XP_001994063|score:164|GH22809 [Drosophila grimshawi]	P41046|score:155|RecName: Full=Centrosomal and chromosomal factor; Short=CCF; AltName: Full=Chromocentrosomin	xx	82.0099	-0.0923124	0.49271	0.629559	74.3649	-0.0616451	0.667601	0.817394	77.6712	-0.474799	0.00101628	0.00813402
EMLSAT00000008535	xx	xx	xx	538.109	0.482986	0.0424049	0.100025	720.004	0.454101	0.113759	0.276637	453.907	-0.471115	0.00101631	0.00813402
EMLSAT00000000781	XP_015511221|score:1244|PREDICTED: katanin p80 WD40 repeat-containing subunit B1 [Neodiprion lecontei]	Q4V7Y7|score:604|RecName: Full=Katanin p80 WD40 repeat-containing subunit B1; Short=Katanin p80 subunit B1; AltName: Full=p80 katanin	PF13925: con80 domain of Katanin; 568-698, PF00400: WD domain, G-beta repeat; 70-107, PF00400: WD domain, G-beta repeat; 40-63, PF00400: WD domain, G-beta repeat; 115-143, PF00400: WD domain, G-beta repeat; 2-34,	340.037	-0.149043	0.0453617	0.105662	294.12	-0.205458	0.0374848	0.128336	373.422	-0.559392	0.00102575	0.00819456
EMLSAT00000011215	xx	xx	xx	15.0132	-0.572763	0.0295755	0.0749364	5.55524	-0.625364	0.193075	0.391951	35.7334	-0.685707	0.00103377	0.00824506
EMLSAT00000006129	XP_018325901|score:694|PREDICTED: uncharacterized protein LOC108737526 [Agrilus planipennis]	Q63312|score:494|RecName: Full=Pleckstrin homology-like domain family B member 1; AltName: Full=Protein LL5-alpha	PF00169: PH domain; 782-875	631.578	-0.108342	0.256386	0.398093	554.92	-0.196796	0.0449077	0.145614	810.452	-0.31652	0.00103759	0.00825832
EMLSAT00000009687	JAS20636|score:1148|hypothetical protein g.39942, partial [Clastoptera arizonana]	Q8TEW0|score:560|RecName: Full=Partitioning defective 3 homolog; Short=PAR-3; Short=PARD-3; AltName: Full=Atypical PKC isotype-specific-interacting protein; Short=ASIP; AltName: Full=CTCL tumor antigen se2-5; AltName: Full=PAR3-alpha	PF12053: Domain of unknown function (DUF3534); 18-114, PF00595: PDZ domain (Also known as DHR or GLGF); 605-673, PF00595: PDZ domain (Also known as DHR or GLGF); 434-507	315.589	0.0695742	0.574829	0.700232	299.15	-0.236079	0.142013	0.31939	256.757	-0.358509	0.00104256	0.00829218
EMLSAT00000012031	ACO13061|score:2106|DnaJ homolog subfamily A member 1 [Lepeophtheirus salmonis]	Q95JF4|score:1032|RecName: Full=DnaJ homolog subfamily A member 1; AltName: Full=DnaJ protein homolog 2; Short=DJ-2; AltName: Full=Mydj2; Flags: Precursor	PF01556: DnaJ C terminal domain; 276-357, PF00226: DnaJ domain; 20-78, PF00684: DnaJ central domain; 155-219	5447.83	0.129766	0.149913	0.266296	4840.81	-0.191932	0.372008	0.589082	3328.42	-0.389447	0.00104701	0.00832183
EMLSAT00000001251	KDR14982|score:735|hypothetical protein L798_10673 [Zootermopsis nevadensis]	Q9NPA5|score:296|RecName: Full=Zinc finger protein 64 homolog, isoforms 1 and 2; Short=Zfp-64; AltName: Full=Zinc finger protein 338	PF13465: Zinc-finger double domain; 193-215, PF13465: Zinc-finger double domain; 220-243, PF13465: Zinc-finger double domain; 98-123, PF13894: C2H2-type zinc finger; 150-172	76.9986	0.125485	0.332252	0.478824	70.3178	-0.131427	0.411155	0.625859	52.7286	-0.630922	0.00107499	0.00847978
EMLSAT00000007325	ACO11858|score:777|Calmodulin [Lepeophtheirus salmonis]	O97341|score:458|RecName: Full=Calmodulin; Short=CaM	PF13499: EF-hand domain pair; 87-147, PF13499: EF-hand domain pair; 14-74,	70.7522	0.293558	0.0820104	0.168229	64.8037	-0.0728872	0.637506	0.796865	353.036	-0.380258	0.00111199	0.00874162
EMLSAT00000000090	KXJ83954|score:1305|hypothetical protein RP20_CCG025852 [Aedes albopictus]	Q28689|score:1164|RecName: Full=Canalicular multispecific organic anion transporter 1; AltName: Full=ATP-binding cassette sub-family C member 2; AltName: Full=Canalicular multidrug resistance protein; AltName: Full=Epithelial basolateral chloride conductance regulator; AltName: Full=Multidrug resistance-associated protein 2	PF00664: ABC transporter transmembrane region; 322-597, PF00005: ABC transporter; 676-734, PF00005: ABC transporter; 69-204	151.323	0.00932426	0.931603	0.958849	130.894	-0.0810936	0.555328	0.741642	163.726	-0.408643	0.00111829	0.00877912
EMLSAT00000001765	XP_019760637|score:600|PREDICTED: uncharacterized protein LOC109538038 [Dendroctonus ponderosae]	xx	xx	65.1116	-0.219473	0.185037	0.311907	48.232	-0.246473	0.184708	0.379817	40.2902	-0.632108	0.00112898	0.00883898
EMLSAT00000011656	XP_017887999|score:1686|PREDICTED: cytohesin-1 isoform X6 [Ceratina calcarata]	Q15438|score:1427|RecName: Full=Cytohesin-1; AltName: Full=PH, SEC7 and coiled-coil domain-containing protein 1; AltName: Full=SEC7 homolog B2-1	PF01369: Sec7 domain; 86-265, PF00169: PH domain; 284-394,	366.324	-0.134117	0.230608	0.368256	464.242	-0.531342	0.109554	0.269726	332.713	-0.350097	0.00114322	0.00893829
EMLSAT00000007518	XP_017484680|score:361|PREDICTED: probable G-protein coupled receptor Mth-like 1 [Rhagoletis zephyria]	Q9VXD9|score:257|RecName: Full=Probable G-protein coupled receptor Mth-like 1; AltName: Full=Protein methuselah-like 1; Flags: Precursor	xx	266.544	0.263972	0.0407401	0.0968175	260.064	0.291328	0.0278914	0.103365	217.629	-0.445529	0.00115234	0.00896689
EMLSAT00000006937	XP_006733116|score:659|PREDICTED: excitatory amino acid transporter 2 [Leptonychotes weddellii]	P43004|score:397|RecName: Full=Excitatory amino acid transporter 2; AltName: Full=Glutamate/aspartate transporter II; AltName: Full=Sodium-dependent glutamate/aspartate transporter 2; AltName: Full=Solute carrier family 1 member 2	PF00375: Sodium:dicarboxylate symporter family; 2-113, PF00375: Sodium:dicarboxylate symporter family; 122-236,	1323.18	0.0231669	0.828938	0.891921	1096.5	0.109943	0.309655	0.523244	819.136	-0.443809	0.00115118	0.00896689
EMLSAT00000009239	ACO10219|score:1206|Suppressor of SWI4 1 homolog [Caligus rogercresseyi]	Q9VDE5|score:694|RecName: Full=Protein Peter pan	PF00753: Metallo-beta-lactamase superfamily; 497-662, PF04427: Brix domain; 37-302,	1222.84	-0.0144126	0.784386	0.860934	1136.94	-0.106549	0.100914	0.255478	514.369	-0.221991	0.00115146	0.00896689
EMLSAT00000001822	ABU41089|score:1965|actin [Lepeophtheirus salmonis]	P49871|score:1918|RecName: Full=Actin, muscle; Flags: Precursor	PF00022: Actin; 4-370	4038.44	0.328504	0.134195	0.245041	2774.91	0.0662375	0.301325	0.514389	18639	-0.475755	0.00116146	0.00901842
EMLSAT00000002766	JAS09203|score:1356|hypothetical protein g.40129 [Clastoptera arizonana]	Q8K1C7|score:374|RecName: Full=Monocarboxylate transporter 14; Short=MCT 14; AltName: Full=Solute carrier family 16 member 14	PF07690: Major Facilitator Superfamily; 566-733, PF07690: Major Facilitator Superfamily; 86-266,	515.109	-0.122935	0.0549449	0.123413	410.96	-0.0875545	0.517227	0.714178	477.95	-0.336818	0.0011621	0.00901842
EMLSAT00000011915	ODM93874|score:1471|Hemicentin-2, partial [Orchesella cincta]	A2AJ76|score:312|RecName: Full=Hemicentin-2; Flags: Precursor	PF00047: Immunoglobulin domain; 120-182, PF13895: Immunoglobulin domain; 388-470, PF13895: Immunoglobulin domain; 216-280, PF13895: Immunoglobulin domain; 496-571, PF13895: Immunoglobulin domain; 291-360, PF13895: Immunoglobulin domain; 4-100	490.969	0.138137	0.360903	0.50864	409.092	0.235983	0.224611	0.431072	349.814	-0.539413	0.001183	0.0091559
EMLSAT00000001232	JAN82937|score:1798|hypothetical protein [Daphnia magna]	xx	PF00100: Zona pellucida-like domain; 698-932, PF00168: C2 domain; 295-400, PF00024: PAN domain; 609-691, PF00024: PAN domain; 453-495, PF00024: PAN domain; 517-601,	117.503	0.176594	0.232774	0.370786	97.2653	-0.0887303	0.647749	0.80379	91.7268	-0.451556	0.0011863	0.00917528
EMLSAT00000005324	JAS07772|score:640|hypothetical protein g.14763 [Clastoptera arizonana]	Q8C0M0|score:546|RecName: Full=WD repeat-containing protein 59; AltName: Full=CUL4- and DDB1-associated WDR protein 12	PF00400: WD domain, G-beta repeat; 1165-1205	130.796	0.119979	0.397376	0.543744	111.79	-0.0249776	0.86174	0.934928	230.516	-0.376418	0.00125523	0.00959869
EMLSAT00000003272	xx	xx	PF07686: Immunoglobulin V-set domain; 44-161	39.9154	-0.0124019	0.946164	0.967904	32.3523	0.127346	0.52721	0.720898	58.46	-0.568035	0.00126347	0.00964247
EMLSAT00000009307	xx	xx	xx	52.8415	0.0016277	0.992521	0.996165	47.6375	-0.20935	0.236512	0.445053	76.7742	-0.574777	0.00131967	0.00997864
EMLSAT00000007530	XP_002428090|score:1990|serine/threonine-protein kinase LATS1, putative [Pediculus humanus corporis]	Q8BYR2|score:1669|RecName: Full=Serine/threonine-protein kinase LATS1; AltName: Full=Large tumor suppressor homolog 1; AltName: Full=WARTS protein kinase	PF00069: Protein kinase domain; 697-803, PF00069: Protein kinase domain; 486-651,	557.931	-0.101964	0.164154	0.285002	469.806	-0.184249	0.145506	0.324626	881.593	-0.410447	0.00132556	0.00999049
EMLSAT00000009939	XP_018014242|score:529|PREDICTED: neuropilin and tolloid-like protein 2 [Hyalella azteca]	Q8TDF5|score:376|RecName: Full=Neuropilin and tolloid-like protein 1; AltName: Full=Brain-specific transmembrane protein containing 2 CUB and 1 LDL-receptor class A domains protein 1; Flags: Precursor	PF00431: CUB domain; 44-151	81.4268	0.0439125	0.728806	0.820392	60.9909	-0.203141	0.32074	0.534316	169.883	-0.489986	0.00133753	0.0100542
EMLSAT00000001670	XP_017948564|score:338|PREDICTED: caprin-1 isoform X4 [Xenopus tropicalis]	Q9I7D3|score:249|RecName: Full=Caprin homolog	xx	4028.81	0.054643	0.502991	0.638401	3265.52	0.0745967	0.245148	0.45538	1596.53	-0.268171	0.00141212	0.0105391
EMLSAT00000012033	xx	xx	xx	88.6325	-0.226207	0.0823377	0.168694	79.4812	-0.206111	0.150383	0.331536	78.4182	-0.442501	0.00141738	0.0105716
EMLSAT00000008661	ACO12618|score:1027|Muscle LIM protein Mlp84B [Lepeophtheirus salmonis]	Q24400|score:268|RecName: Full=Muscle LIM protein Mlp84B	PF00412: LIM domain; 12-68, PF00412: LIM domain; 111-170,	195.683	0.0417842	0.804104	0.875182	179.003	-0.262375	0.141177	0.31846	2098.7	-0.352985	0.00143206	0.0106465
EMLSAT00000006277	EFX69614|score:1076|hypothetical protein DAPPUDRAFT_62015 [Daphnia pulex]	Q9UPY8|score:589|RecName: Full=Microtubule-associated protein RP/EB family member 3; AltName: Full=EB1 protein family member 3; Short=EBF3; AltName: Full=End-binding protein 3; Short=EB3; AltName: Full=RP3	PF03271: EB1-like C-terminal motif; 330-369, PF00307: Calponin homology (CH) domain; 18-115,	1904.79	0.0151557	0.777148	0.856422	1639.92	-0.105271	0.142208	0.319635	1432.92	-0.26212	0.00147081	0.0108853
EMLSAT00000011223	XP_018896709|score:587|PREDICTED: ribonucleoprotein PTB-binding 1-like [Bemisia tabaci]	Q9HCJ3|score:338|RecName: Full=Ribonucleoprotein PTB-binding 2; AltName: Full=Protein raver-2	PF00076: RNA recognition motif. (a.k.a. RRM, RBD, or RNP domain); 107-172	194.281	0.255245	0.0588228	0.129963	177.438	0.0945508	0.477007	0.681845	291.899	-0.313821	0.00154575	0.0113161
EMLSAT00000010983	XP_015919452|score:344|PREDICTED: prolyl 4-hydroxylase subunit alpha-1-like [Parasteatoda tepidariorum]	Q20065|score:241|RecName: Full=Prolyl 4-hydroxylase subunit alpha-2; Short=4-PH alpha-2; AltName: Full=Procollagen-proline,2-oxoglutarate-4-dioxygenase subunit alpha-2; Flags: Precursor	PF08336: Prolyl 4-Hydroxylase alpha-subunit, N-terminal region; 65-169	11.7982	0.329213	0.252617	0.393683	11.4845	0.181003	0.594144	0.767247	88.3815	-0.651414	0.00156775	0.0114354
EMLSAT00000000407	XP_018795429|score:352|PREDICTED: uncharacterized protein LOC108972941 isoform X2 [Bactrocera latifrons]	P47193|score:301|RecName: Full=Vesicle-associated membrane protein 2; Short=VAMP-2; AltName: Full=SYBII; AltName: Full=Synaptobrevin-2	PF00957: Synaptobrevin; 92-178	55.646	0.143494	0.467376	0.60823	46.6508	0.305187	0.145828	0.325052	32.6964	-0.691209	0.00157222	0.0114533
EMLSAT00000007332	XP_008186153|score:628|PREDICTED: formin-binding protein 1-like isoform X3 [Acyrthosiphon pisum]	Q6DCZ7|score:486|RecName: Full=Formin-binding protein 1-like; AltName: Full=Transducer of Cdc42-dependent actin assembly protein 1; Short=Toca-1	PF00611: Fes/CIP4, and EFC/F-BAR homology domain; 1-98	1178.79	-0.15678	0.255778	0.397359	1007.38	-0.314945	0.0432702	0.14191	997.565	-0.516862	0.00160716	0.0116692
EMLSAT00000002296	xx	xx	xx	68.422	-0.359144	0.0261914	0.0678988	72.4391	-0.319787	0.312509	0.525568	81.6499	-0.491371	0.00164116	0.011886
EMLSAT00000005664	ABU41087|score:181|hypothetical protein [Lepeophtheirus salmonis]	xx	xx	400.429	-0.610781	0.20862	0.342235	331.68	-1.36907	0.0105008	0.0527189	8563.48	-0.791742	0.00169669	0.012219
EMLSAT00000004044	xx	xx	xx	1224.52	-0.26913	0.220668	0.356465	1117.11	-0.336506	0.194183	0.393423	1151.07	-0.682367	0.00172662	0.0123802
EMLSAT00000012179	xx	xx	xx	45.9365	0.010266	0.965379	0.979547	50.306	-0.300439	0.385899	0.601843	30.2436	-0.945362	0.00175219	0.0125155
EMLSAT00000000764	XP_017784192|score:1061|PREDICTED: myb-related protein B isoform X2 [Nicrophorus vespilloides]	P01103|score:743|RecName: Full=Transcriptional activator Myb; AltName: Full=Proto-oncogene c-Myb	PF00249: Myb-like DNA-binding domain; 29-73, PF13921: Myb-like DNA-binding domain; 83-140, PF09316: C-myb, C-terminal; 402-541	986.402	-0.0479758	0.475707	0.615596	886.261	-0.129393	0.188513	0.385535	435.339	-0.422734	0.00175528	0.0125155
EMLSAT00000003865	ACO15690|score:240|Calmodulin-related protein [Caligus clemensi]	P25071|score:177|RecName: Full=Calmodulin-like protein 12; AltName: Full=Touch-induced calmodulin-related protein 3	PF13499: EF-hand domain pair; 27-83, PF13499: EF-hand domain pair; 131-184,	95.7565	-0.173	0.169859	0.292402	78.8067	0.0792598	0.558564	0.743278	63.3212	-0.642074	0.00176483	0.012568
EMLSAT00000001976	XP_018905129|score:831|PREDICTED: facilitated trehalose transporter Tret1-2 homolog isoform X4 [Bemisia tabaci]	Q7PIR5|score:785|RecName: Full=Facilitated trehalose transporter Tret1; Short=AgTRET1	PF00083: Sugar (and other) transporter; 3-261	363.25	0.111829	0.161874	0.281876	311.982	0.163816	0.151424	0.33292	315.055	-0.419219	0.00182998	0.0129677
EMLSAT00000004377	JAS59063|score:249|hypothetical protein g.6870, partial [Cuerna arida]	Q9BLJ6|score:230|RecName: Full=BAG domain-containing protein Samui	PF02179: BAG domain; 391-463	1221.58	0.172973	0.194982	0.324712	1157.17	-0.259588	0.0868465	0.23025	1474.34	-0.426604	0.00183734	0.0130013
EMLSAT00000007844	KZS05742|score:2403|ER degradation-enhancing alpha-mannosidase 3-like protein [Daphnia magna]	Q6GQB9|score:2090|RecName: Full=ER degradation-enhancing alpha-mannosidase-like protein 3; AltName: Full=Alpha-1,2-mannosidase EDEM3; Flags: Precursor	PF09298: Fumarylacetoacetase N-terminal; 1047-1150, PF02225: PA domain; 660-758, PF01557: Fumarylacetoacetate (FAA) hydrolase family; 1156-1444, PF01532: Glycosyl hydrolase family 47; 40-479	3472.6	0.070951	0.243767	0.38336	3075.16	0.0677407	0.519364	0.71564	1924.04	-0.190977	0.00183828	0.0130013
EMLSAT00000009334	XP_014602923|score:2511|PREDICTED: sterile alpha and TIR motif-containing protein 1 isoform X1 [Polistes canadensis]	Q6IDD9|score:2345|RecName: Full=Sterile alpha and TIR motif-containing protein 1; AltName: Full=Tir-1 homolog; Short=dSarm	PF07647: SAM domain (Sterile alpha motif); 671-736, PF07647: SAM domain (Sterile alpha motif); 742-805, PF13676: TIR domain; 826-938	549.04	-0.177734	0.225851	0.36263	571.085	-0.507274	0.0371157	0.127524	881.482	-0.321303	0.00185072	0.0130744
EMLSAT00000007424	EFX80422|score:1655|hypothetical protein DAPPUDRAFT_318611 [Daphnia pulex]	A8WGE3|score:1176|RecName: Full=Coronin-2B	PF00400: WD domain, G-beta repeat; 77-109, PF00400: WD domain, G-beta repeat; 155-178, PF00400: WD domain, G-beta repeat; 185-220, PF08954: Domain of unknown function (DUF1900); 309-434, PF08953: Domain of unknown function (DUF1899); 6-68,	478.117	0.0714647	0.306181	0.451549	457.893	0.0490174	0.616652	0.783032	346.647	-0.448614	0.00185744	0.0131138
EMLSAT00000003146	xx	xx	xx	291.37	0.213216	0.102572	0.200072	247.637	0.243114	0.0828427	0.222777	97.2267	-0.629394	0.00186364	0.0131334
EMLSAT00000004308	XP_014288892|score:710|PREDICTED: RNA exonuclease 1 homolog isoform X4 [Halyomorpha halys]	Q8IX06|score:556|PUTATIVE PSEUDOGENE: RecName: Full=Putative exonuclease GOR; AltName: Full=Antigen GOR homolog; AltName: Full=RNA exonuclease 1 homolog-like 1	PF00929: Exonuclease; 406-552	322.194	-0.233602	0.0791675	0.163942	279.095	-0.186946	0.325287	0.538613	266.849	-0.542062	0.00190374	0.013375
EMLSAT00000004678	xx	xx	xx	103.15	-0.518633	0.0603182	0.132463	81.6903	-0.216408	0.50132	0.701115	60.0428	-0.861248	0.00191017	0.013412
EMLSAT00000003160	XP_012522116|score:356|PREDICTED: uncharacterized protein LOC105828367 [Monomorium pharaonis]	xx	xx	119.839	-0.0644652	0.610328	0.729377	97.3623	-0.346264	0.0740384	0.206178	104.829	-0.416374	0.00191227	0.0134186
EMLSAT00000012782	XP_014487527|score:1546|PREDICTED: putative oxidoreductase GLYR1 homolog [Dinoponera quadriceps]	Q7Q161|score:1209|RecName: Full=Putative oxidoreductase GLYR1 homolog; AltName: Full=Glyoxylate reductase 1 homolog; AltName: Full=Nuclear protein NP60 homolog	PF03446: NAD binding domain of 6-phosphogluconate dehydrogenase; 237-397, PF00035: Double-stranded RNA binding motif; 567-610, PF00035: Double-stranded RNA binding motif; 716-771, PF14833: NAD-binding of NADP-dependent 3-hydroxyisobutyrate dehydrogenase; 399-504, PF00855: PWWP domain; 14-97,	1757.71	0.0471955	0.328805	0.475021	1564.37	0.0454285	0.42866	0.64189	815.466	-0.22865	0.00191932	0.0134365
EMLSAT00000000955	XP_012229229|score:411|PREDICTED: vascular endothelial growth factor receptor kdr-like isoform X2 [Linepithema humile]	Q8AXC6|score:364|RecName: Full=Mast/stem cell growth factor receptor Kit; Short=SCFR; AltName: Full=Tyrosine-protein kinase kit; Flags: Precursor	PF07714: Protein tyrosine kinase; 331-672	212.866	0.0775376	0.731969	0.822993	305.201	-0.634422	0.0210447	0.0851219	149.553	-0.588052	0.00193543	0.0135398
EMLSAT00000008957	KYN06686|score:387|FMRFamide receptor [Cyphomyrmex costatus]	Q9VZW5|score:355|RecName: Full=FMRFamide receptor; Short=DFR; Short=DrmFMRFa-R; AltName: Full=Larval opioid receptor	PF00001: 7 transmembrane receptor (rhodopsin family); 39-308	48.4669	-0.605291	0.0186594	0.0516903	34.2491	-0.643646	0.0826347	0.222589	45.3662	-0.82857	0.00198843	0.0138432
EMLSAT00000006043	XP_013399419|score:1262|PREDICTED: condensin complex subunit 3-like [Lingula anatina]	Q9BPX3|score:1049|RecName: Full=Condensin complex subunit 3; AltName: Full=Chromosome-associated protein G; AltName: Full=Condensin subunit CAP-G; Short=hCAP-G; AltName: Full=Melanoma antigen NY-MEL-3; AltName: Full=Non-SMC condensin I complex subunit G; AltName: Full=XCAP-G homolog	PF12719: Nuclear condensing complex subunits, C-term domain; 421-733	521.857	-0.140442	0.0634029	0.137738	470.3	-0.172034	0.0776353	0.213091	227.727	-0.370438	0.0020124	0.0140016
EMLSAT00000009383	JAN73573|score:2126|Receptor-type tyrosine-protein phosphatase gamma [Daphnia magna]	P35832|score:1036|RecName: Full=Tyrosine-protein phosphatase 99A; AltName: Full=Receptor-linked protein-tyrosine phosphatase 99A; Short=DPTP99A; Flags: Precursor	PF00041: Fibronectin type III domain; 185-271, PF00041: Fibronectin type III domain; 461-535, PF00041: Fibronectin type III domain; 363-444, PF00102: Protein-tyrosine phosphatase; 1025-1249, PF00102: Protein-tyrosine phosphatase; 814-966, PF00102: Protein-tyrosine phosphatase; 747-813	21.2988	-0.19934	0.424098	0.569371	20.192	-0.0230365	0.93264	0.970314	19.9862	-0.883726	0.00202113	0.0140534
EMLSAT00000002704	XP_014347916|score:4770|PREDICTED: splicing factor 3B subunit 3 [Latimeria chalumnae]	Q921M3|score:4741|RecName: Full=Splicing factor 3B subunit 3; AltName: Full=Pre-mRNA-splicing factor SF3b 130 kDa subunit; Short=SF3b130; AltName: Full=Spliceosome-associated protein 130; Short=SAP 130	PF10433: Mono-functional DNA-alkylating methyl methanesulfonate N-term; 76-190, PF10433: Mono-functional DNA-alkylating methyl methanesulfonate N-term; 233-508, PF03178: CPSF A subunit region; 781-1101	4924.58	-0.112019	0.0497889	0.113967	4233.31	-0.240466	0.0192491	0.0802842	1881.93	-0.212991	0.0020223	0.0140534
EMLSAT00000007879	xx	xx	xx	75.6302	-0.186609	0.684517	0.786646	65.9354	-0.825053	0.0670804	0.1927	758.199	-0.787459	0.00205607	0.0142365
EMLSAT00000012401	xx	O88799|score:141|RecName: Full=Zonadhesin; Flags: Precursor	xx	358.071	-0.493545	0.0218411	0.0585319	290.579	-0.575032	0.0317253	0.113979	552.337	-0.559333	0.00206707	0.014304
EMLSAT00000010197	XP_013784838|score:739|PREDICTED: colorectal mutant cancer protein-like [Limulus polyphemus]	P23508|score:509|RecName: Full=Colorectal mutant cancer protein; Short=Protein MCC	PF10506: PDZ domain of MCC-2 bdg protein for Usher syndrome; 380-446	329.521	0.0497068	0.469609	0.610195	323.049	0.0778706	0.567742	0.750107	361.879	-0.287682	0.00209521	0.0144293
EMLSAT00000008371	xx	xx	xx	0.122826	0.0278871	0.99273	NA	0.217197	0.179179	0.951432	NA	114.74	-0.923617	0.00213141	0.0145913
EMLSAT00000010905	JAN38628|score:489|Nuclear autoantigenic sperm protein [Daphnia magna]	P06180|score:426|RecName: Full=Histone-binding protein N1/N2	PF10516: SHNi-TPR; 337-354	6213.63	-0.160105	0.179073	0.304781	5470.88	-0.298797	0.00989363	0.0504507	3359.31	-0.247905	0.00213813	0.0146199
EMLSAT00000012787	JAN68976|score:1385|Rho-related GTP-binding protein RhoC [Daphnia magna]	Q90577|score:153|RecName: Full=Sarcalumenin; Flags: Precursor	PF00350: Dynamin family; 63-230	1195.77	-0.145901	0.0207507	0.0560955	1047.42	-0.0527574	0.460821	0.669734	634.139	-0.35181	0.0021402	0.0146223
EMLSAT00000008010	XP_013392853|score:550|PREDICTED: TM2 domain-containing protein 2-like [Lingula anatina]	Q9VY86|score:487|RecName: Full=TM2 domain-containing protein CG11103; Flags: Precursor	PF05154: TM2 domain; 149-193	192.695	0.168077	0.0797164	0.164796	161.722	0.00988467	0.92229	0.965423	110.473	-0.35869	0.0021523	0.0146732
EMLSAT00000008789	ADD38711|score:1254|Neuronal acetylcholine receptor subunit alpha-3 [Lepeophtheirus salmonis]	Q9I8C7|score:240|RecName: Full=Neuronal acetylcholine receptor subunit alpha-10; AltName: Full=Alpha 10 nAChR; AltName: Full=Nicotinic acetylcholine receptor subunit alpha-10; Short=NACHR alpha-10; Flags: Precursor	PF02931: Neurotransmitter-gated ion-channel ligand binding domain; 24-224	2767.08	-0.111408	0.402294	0.548621	2381.58	0.0350991	0.758972	0.873526	1298.29	-0.621273	0.00219289	0.0148969
EMLSAT00000005932	ADD38575|score:152|Protein rolling stone [Lepeophtheirus salmonis]	xx	xx	36.8397	-0.384256	0.0404468	0.0961981	27.8779	-0.19872	0.409096	0.623755	70.4499	-0.602193	0.00219059	0.0148969
EMLSAT00000012369	ADD24462|score:441|Cerebellin-3 [Lepeophtheirus salmonis]	xx	PF00386: C1q domain; 1148-1274	329.914	0.00383393	0.958759	0.975228	293.962	0.00368343	0.968427	0.985728	365.503	-0.396563	0.00220376	0.0149442
EMLSAT00000012734	XP_015610262|score:453|PREDICTED: M-phase inducer phosphatase-like [Cephus cinctus]	P20483|score:400|RecName: Full=M-phase inducer phosphatase; AltName: Full=Cdc25-like protein; AltName: Full=Protein string	PF00581: Rhodanese-like domain; 372-483	313.954	0.0424781	0.648553	0.758563	256.376	-0.130207	0.393045	0.608222	132.959	-0.394858	0.00222667	0.015064
EMLSAT00000010819	XP_015587552|score:1756|PREDICTED: glutaminase liver isoform, mitochondrial isoform X1 [Cephus cinctus]	P13264|score:1398|RecName: Full=Glutaminase kidney isoform, mitochondrial; Short=GLS; AltName: Full=K-glutaminase; AltName: Full=L-glutamine amidohydrolase; Contains: RecName: Full=Glutaminase kidney isoform 68 kDa chain; Contains: RecName: Full=Glutaminase kidney isoform 65 kDa chain; Flags: Precursor	PF12796: Ankyrin repeats (3 copies); 474-554, PF04960: Glutaminase; 154-444,	95.89	-0.221829	0.112747	0.21552	73.6784	-0.194603	0.259151	0.470164	136.651	-0.421626	0.00226342	0.0152768
EMLSAT00000011438	xx	xx	xx	142.543	0.0890401	0.704262	0.8022	122.855	-0.150826	0.565545	0.748254	441.259	-0.679572	0.00230171	0.0154807
EMLSAT00000001419	xx	xx	PF05649: Peptidase family M13; 36-111	22.2725	-0.435381	0.0761314	0.158858	18.524	-0.0853421	0.756711	0.871868	21.4441	-0.891904	0.00237702	0.0158574
EMLSAT00000007212	XP_011882754|score:2829|PREDICTED: H(+)/Cl(-) exchange transporter 3 isoform X3 [Vollenhovia emeryi]	P51793|score:2368|RecName: Full=H(+)/Cl(-) exchange transporter 4; AltName: Full=Chloride channel protein 4; Short=ClC-4; AltName: Full=Chloride transporter ClC-4	PF00654: Voltage gated chloride channel; 190-593, PF00571: CBS domain; 626-686, PF00571: CBS domain; 729-779	460.089	0.00519467	0.952792	0.972146	432.217	0.0171705	0.91157	0.960081	371.434	-0.408539	0.00241033	0.0160424
EMLSAT00000004909	XP_008210388|score:521|PREDICTED: MTSS1-like protein isoform X1 [Nasonia vitripennis]	O43312|score:428|RecName: Full=Metastasis suppressor protein 1; AltName: Full=Metastasis suppressor YGL-1; AltName: Full=Missing in metastasis protein	PF08397: IRSp53/MIM homology domain; 5-167	175.404	-0.201755	0.0702068	0.149332	148.936	-0.292617	0.0806992	0.218891	87.7221	-0.476938	0.00243064	0.0161589
EMLSAT00000012678	XP_018019675|score:994|PREDICTED: aurora kinase-like [Hyalella azteca]	Q91820|score:952|RecName: Full=Aurora kinase A-A; AltName: Full=Aurora/IPL1-related kinase 1; Short=ARK-1; Short=Aurora-related kinase 1; AltName: Full=Serine/threonine-protein kinase 6-A; AltName: Full=Serine/threonine-protein kinase Eg2-A; Short=pEg2; AltName: Full=Serine/threonine-protein kinase aurora-A; AltName: Full=p46Eg265	PF00069: Protein kinase domain; 23-277	386.815	0.113861	0.194488	0.324165	362.635	-0.0282626	0.793442	0.894635	146.213	-0.35106	0.00246658	0.0163599
EMLSAT00000011432	XP_012219362|score:468|PREDICTED: uncharacterized protein LOC105670420 [Linepithema humile]	Q23551|score:311|RecName: Full=Twitchin; AltName: Full=Uncoordinated protein 22	PF07679: Immunoglobulin I-set domain; 153-232, PF00041: Fibronectin type III domain; 58-132, PF00041: Fibronectin type III domain; 348-422	51.5839	-0.158446	0.314085	0.459573	43.9791	-0.148557	0.489384	0.691909	236.805	-0.380013	0.0024913	0.0164764
EMLSAT00000007223	XP_014681406|score:1248|PREDICTED: cell division cycle protein 16 homolog [Priapulus caudatus]	Q13042|score:1167|RecName: Full=Cell division cycle protein 16 homolog; AltName: Full=Anaphase-promoting complex subunit 6; Short=APC6; AltName: Full=CDC16 homolog; Short=CDC16Hs; AltName: Full=Cyclosome subunit 6	PF12895: Anaphase-promoting complex, cyclosome, subunit 3; 30-110	255.228	-0.145344	0.0964767	0.190711	219.697	-0.113939	0.422741	0.636793	132.163	-0.42005	0.00252669	0.0166768
EMLSAT00000001297	ACO15148|score:1416|Tetratricopeptide repeat protein 4 [Caligus clemensi]	O95801|score:555|RecName: Full=Tetratricopeptide repeat protein 4; Short=TPR repeat protein 4	PF13414: TPR repeat; 92-162	605.937	-0.0739443	0.262657	0.404357	533.584	-0.101956	0.312818	0.525838	229.166	-0.29147	0.0025274	0.0166768
EMLSAT00000007331	KDR15365|score:2427|Neutral alpha-glucosidase AB [Zootermopsis nevadensis]	Q14697|score:2088|RecName: Full=Neutral alpha-glucosidase AB; AltName: Full=Alpha-glucosidase 2; AltName: Full=Glucosidase II subunit alpha; Flags: Precursor	PF13802: Galactose mutarotase-like; 195-265, PF01055: Glycosyl hydrolases family 31; 330-741,	3759.24	-0.0842085	0.130175	0.239975	3209.81	-0.083869	0.235225	0.443667	1914.84	-0.22726	0.00253398	0.0167106
EMLSAT00000008315	AFJ45028|score:2019|polo-like kinase 1 [Artemia parthenogenetica]	Q07832|score:1858|RecName: Full=Serine/threonine-protein kinase PLK1; AltName: Full=Polo-like kinase 1; Short=PLK-1; AltName: Full=Serine/threonine-protein kinase 13; Short=STPK13	PF00659: POLO box duplicated region; 489-557, PF00659: POLO box duplicated region; 391-453, PF00069: Protein kinase domain; 31-283	1499.15	-0.0994285	0.0875902	0.176735	1344.07	-0.0731553	0.416267	0.630318	618.27	-0.341791	0.00257965	0.0169341
EMLSAT00000004075	ADD38719|score:893|Protein tyrosine phosphatase type IVA 2 [Lepeophtheirus salmonis]	Q6P9X4|score:431|RecName: Full=Protein tyrosine phosphatase type IVA 2; AltName: Full=Protein-tyrosine phosphatase 4a2; AltName: Full=Protein-tyrosine phosphatase of regenerating liver 2; Short=PRL-2; Flags: Precursor	PF00782: Dual specificity phosphatase, catalytic domain; 35-150	680.961	-0.0938195	0.116688	0.221146	599.539	0.0256053	0.683082	0.828765	550.965	-0.27021	0.00263139	0.017205
EMLSAT00000011155	XP_014776907|score:1965|PREDICTED: kinesin-II 95 kDa subunit-like [Octopus bimaculoides]	O15066|score:1905|RecName: Full=Kinesin-like protein KIF3B; AltName: Full=HH0048; AltName: Full=Microtubule plus end-directed kinesin motor 3B; Contains: RecName: Full=Kinesin-like protein KIF3B, N-terminally processed	PF00225: Kinesin motor domain; 9-327	400.796	-0.156854	0.0227227	0.0604395	331.867	-0.275489	0.0123729	0.0592441	322.508	-0.260381	0.00266874	0.0173997
EMLSAT00000003046	JAS26376|score:1874|hypothetical protein g.35192 [Clastoptera arizonana]	Q05397|score:1452|RecName: Full=Focal adhesion kinase 1; Short=FADK 1; AltName: Full=Focal adhesion kinase-related nonkinase; Short=FRNK; AltName: Full=Protein phosphatase 1 regulatory subunit 71; Short=PPP1R71; AltName: Full=Protein-tyrosine kinase 2; AltName: Full=p125FAK; AltName: Full=pp125FAK	PF07714: Protein tyrosine kinase; 135-372, PF03623: Focal adhesion targeting region; 550-684,	588.154	-0.0413842	0.663782	0.771492	551.554	-0.207471	0.0344804	0.120946	639.462	-0.321745	0.00267729	0.0174357
EMLSAT00000012855	XP_004571564|score:1424|PREDICTED: NADPH oxidase 5 [Maylandia zebra]	Q96PH1|score:1078|RecName: Full=NADPH oxidase 5	PF01794: Ferric reductase like transmembrane component; 455-654, PF13499: EF-hand domain pair; 247-306, PF08030: Ferric reductase NAD binding domain; 836-1012, PF08022: FAD-binding domain; 696-827	137.008	0.06426	0.707043	0.804052	137.577	-0.292635	0.181253	0.375247	225.194	-0.569324	0.00269033	0.0175107
EMLSAT00000006090	XP_015373484|score:365|PREDICTED: leucine-rich repeat-containing protein 4B [Diuraphis noxia]	P0C192|score:208|RecName: Full=Leucine-rich repeat-containing protein 4B; AltName: Full=Netrin-G3 ligand; Short=NGL-3; Flags: Precursor	PF13855: Leucine rich repeat; 100-158	25.554	-0.0426066	0.832061	0.893807	21.2639	-0.510597	0.0457328	0.147614	38.5332	-0.638815	0.00270876	0.017581
EMLSAT00000008184	xx	xx	xx	343.511	-0.0197138	0.900863	0.938624	279.289	0.0265421	0.811545	0.905812	646.153	-0.432842	0.0027563	0.0178191
EMLSAT00000000589	xx	xx	xx	192.589	0.197864	0.13185	0.242152	164.81	0.031775	0.861551	0.934928	92.1504	-0.549077	0.00275889	0.0178259
EMLSAT00000000636	ADD38022|score:2104|F-box only protein 25 [Lepeophtheirus salmonis]	Q641X7|score:345|RecName: Full=F-box only protein 25	xx	204.631	0.117822	0.633289	0.747132	206.002	-0.305502	0.233429	0.441387	197.1	-0.996104	0.00278371	0.0179544
EMLSAT00000009815	XP_008197038|score:504|PREDICTED: mpv17-like protein isoform X1 [Tribolium castaneum]	Q68F62|score:293|RecName: Full=Mpv17-like protein	PF04117: Mpv17 / PMP22 family; 109-173	114.899	-0.191955	0.310417	0.455624	114.095	-0.180052	0.0831761	0.22346	100.895	-0.394393	0.00278815	0.0179544
EMLSAT00000010262	ACO11862|score:850|DOMON domain-containing protein CG14681 precursor [Lepeophtheirus salmonis]	Q9VGY6|score:172|RecName: Full=Protein Skeletor, isoforms B/C; Flags: Precursor	PF10517: Electron transfer DM13; 54-159	5142.88	-0.0832091	0.468611	0.609327	4825.04	-0.167577	0.282572	0.494891	9821.48	-0.671217	0.00293654	0.0187005
EMLSAT00000012318	xx	xx	xx	35.1018	-0.0954208	0.648141	0.758376	28.9773	-0.0142805	0.963573	0.983724	45.2838	-0.75697	0.00296448	0.0188551
EMLSAT00000000624	XP_015435616|score:3467|PREDICTED: mitogen-activated protein kinase kinase kinase 15 isoform X1 [Dufourea novaeangliae]	A2AQW0|score:2172|RecName: Full=Mitogen-activated protein kinase kinase kinase 15; AltName: Full=MAPK/ERK kinase kinase 15; Short=MEK kinase 15; Short=MEKK 15	PF13281: Domain of unknown function (DUF4071); 144-505, PF00069: Protein kinase domain; 656-909, PF00071: Ras family; 1466-1632	1305.65	-0.114363	0.181415	0.307566	1359.13	-0.300506	0.130494	0.302172	1565.17	-0.238687	0.00296901	0.0188551
EMLSAT00000008873	XP_012259160|score:869|PREDICTED: failed axon connections isoform X2 [Athalia rosae]	Q95RI5|score:808|RecName: Full=Failed axon connections	xx	2226.6	0.000776134	0.992359	0.99614	1793.91	0.120525	0.147644	0.327675	1436.67	-0.227906	0.00307074	0.019426
EMLSAT00000000452	xx	xx	PF00412: LIM domain; 246-296	242.942	-0.195907	0.113678	0.216981	199.657	-0.17893	0.245669	0.455788	468.264	-0.814997	0.00307422	0.0194374
EMLSAT00000002659	XP_014610072|score:2160|PREDICTED: probable ATP-dependent RNA helicase pitchoune [Polistes canadensis]	Q9VD51|score:1975|RecName: Full=Probable ATP-dependent RNA helicase pitchoune	PF00270: DEAD/DEAH box helicase; 143-313, PF13959: Domain of unknown function (DUF4217); 502-564, PF00271: Helicase conserved C-terminal domain; 389-461	3185.83	-0.0827885	0.0983359	0.193608	2925.09	-0.14017	0.0236598	0.0921319	1747.4	-0.232902	0.00309858	0.0195781
EMLSAT00000008182	XP_011138849|score:1012|PREDICTED: uncharacterized protein LOC105182829 isoform X1 [Harpegnathos saltator]	F1NHE9|score:807|RecName: Full=ATP-sensitive inward rectifier potassium channel 12; AltName: Full=Inward rectifier K(+) channel Kir2.2; AltName: Full=Potassium channel, inwardly rectifying subfamily J member 12	PF01007: Inward rectifier potassium channel; 160-494	44.9034	0.209444	0.161134	0.281005	42.6987	0.07995	0.707642	0.844175	65.6653	-0.48627	0.00310616	0.019607
EMLSAT00000001339	XP_014203881|score:859|PREDICTED: organic cation transporter protein isoform X1 [Copidosoma floridanum]	Q9VCA2|score:808|RecName: Full=Organic cation transporter protein	PF00083: Sugar (and other) transporter; 105-511	8.1808	0.267555	0.403086	0.549382	6.9158	-0.462348	0.281782	0.493984	68.596	-0.513042	0.00320556	0.0200802
EMLSAT00000000851	ADV59548|score:1265|glutathione reductase [Paracyclopina nana]	P00390|score:1145|RecName: Full=Glutathione reductase, mitochondrial; Short=GR; Short=GRase; Flags: Precursor	PF00070: Pyridine nucleotide-disulphide oxidoreductase; 152-188, PF07992: Pyridine nucleotide-disulphide oxidoreductase; 11-250, PF02852: Pyridine nucleotide-disulphide oxidoreductase, dimerisation domain; 283-391	220.982	-0.163304	0.147195	0.262766	228.936	-0.0646564	0.713038	0.847517	296.659	-0.431797	0.0032125	0.0201126
EMLSAT00000007543	XP_013382550|score:427|PREDICTED: zinc finger FYVE domain-containing protein 21-like isoform X2 [Lingula anatina]	Q9BQ24|score:345|RecName: Full=Zinc finger FYVE domain-containing protein 21; Short=ZF21	PF01363: FYVE zinc finger; 35-99	279.733	0.019876	0.814346	0.882114	275.232	-0.201733	0.043585	0.142599	294.255	-0.418189	0.0034459	0.0213876
EMLSAT00000010001	XP_008813362|score:169|PREDICTED: acyl-CoA-binding domain-containing protein 4-like [Phoenix dactylifera]	Q9MA55|score:154|RecName: Full=Acyl-CoA-binding domain-containing protein 4; Short=Acyl-CoA binding protein 4	PF13854: Kelch motif; 535-558	123.989	-0.0893425	0.415408	0.56149	107.234	-0.22025	0.0611633	0.180252	106.645	-0.412349	0.00348861	0.0216061
EMLSAT00000011906	XP_015521864|score:2477|PREDICTED: neuroendocrine convertase 2 [Neodiprion lecontei]	P28841|score:1843|RecName: Full=Neuroendocrine convertase 2; Short=NEC 2; AltName: Full=KEX2-like endoprotease 2; AltName: Full=Prohormone convertase 2; AltName: Full=Proprotein convertase 2; Short=PC2; Flags: Precursor	PF01483: Proprotein convertase P-domain; 626-713, PF00082: Subtilase family; 302-575,	1057.68	-0.232442	0.0721333	0.152507	707.612	0.259517	0.139343	0.315268	420.892	-0.573327	0.0034944	0.0216187
EMLSAT00000007096	ADD38562|score:738|Glutaredoxin-related protein 5 [Lepeophtheirus salmonis]	Q6PBM1|score:417|RecName: Full=Glutaredoxin-related protein 5, mitochondrial; AltName: Full=Monothiol glutaredoxin-5; Flags: Precursor	PF00462: Glutaredoxin; 42-106	337.251	0.0734075	0.627453	0.742333	408.993	-0.234649	0.189841	0.387339	252.87	-0.489781	0.00350257	0.0216459
EMLSAT00000001475	ACO14922|score:1153|NDRG3 [Caligus clemensi]	Q5RA95|score:544|RecName: Full=Protein NDRG3; AltName: Full=N-myc downstream-regulated gene 3 protein	PF03096: Ndr family; 85-384	161.305	0.0826014	0.514934	0.647885	132.582	0.130443	0.389007	0.604627	51.3085	-0.72394	0.00354693	0.0218574
EMLSAT00000003826	KFM71930|score:873|Guanine nucleotide exchange factor VAV2, partial [Stegodyphus mimosarum]	Q9NHV9|score:634|RecName: Full=Protein vav; Short=DroVav; Short=dVAV	PF00621: RhoGEF domain; 112-285	65.749	-0.211801	0.074911	0.157036	49.5524	-0.440729	0.0540804	0.164798	56.0642	-0.547503	0.00354931	0.0218574
EMLSAT00000007818	XP_011305844|score:473|PREDICTED: uncharacterized protein LOC105268201 [Fopius arisanus]	Q96T23|score:333|RecName: Full=Remodeling and spacing factor 1; Short=Rsf-1; AltName: Full=HBV pX-associated protein 8; AltName: Full=Hepatitis B virus X-associated protein; AltName: Full=p325 subunit of RSF chromatin-remodeling complex	xx	418.064	0.135939	0.144581	0.259411	391.77	-0.11923	0.264046	0.475013	198.342	-0.327112	0.00361615	0.0222046
EMLSAT00000009763	XP_014291482|score:396|PREDICTED: furin-like protease 1, isoforms 1/1-X/2 [Halyomorpha halys]	P26016|score:359|RecName: Full=Furin-like protease 1, isoforms 1/1-X/2; Short=Furin-1; AltName: Full=Kex2-like endoprotease 1; AltName: Full=dKLIP-1; Flags: Precursor	PF01483: Proprotein convertase P-domain; 74-138	126.958	-0.236653	0.224478	0.361341	100.848	-0.239415	0.242688	0.452597	155.011	-0.543947	0.00367597	0.0225359
EMLSAT00000010315	XP_019534466|score:188|PREDICTED: uncharacterized protein LOC109405861 [Aedes albopictus]	xx	xx	38.6593	-0.353674	0.0855502	0.173851	24.1588	-0.156355	0.587657	0.762872	20.2483	-0.872223	0.00370826	0.0227096
EMLSAT00000006075	XP_013417536|score:1379|PREDICTED: uncharacterized protein LOC106178765 [Lingula anatina]	xx	xx	51.8582	-0.102988	0.490084	0.627149	47.371	0.103325	0.589788	0.76457	53.349	-0.643792	0.00379126	0.0231072
EMLSAT00000005708	ACO15291|score:1110|Elongation of very long chain fatty acids protein AAEL008004 [Caligus clemensi]	Q1HRV8|score:518|RecName: Full=Elongation of very long chain fatty acids protein AAEL008004; AltName: Full=3-keto acyl-CoA synthase AAEL008004; AltName: Full=Very-long-chain 3-oxoacyl-CoA synthase AAEL008004	PF01151: GNS1/SUR4 family; 22-260	223.247	-0.0234016	0.844527	0.902169	227.007	-0.0289959	0.78102	0.887101	358.896	-0.301247	0.00380076	0.0231529
EMLSAT00000009927	xx	xx	xx	2.14011	-0.311247	0.619625	0.736482	0.983616	0.104955	0.937102	NA	121.702	-0.615419	0.00381928	0.0232308
EMLSAT00000009778	ACO12448|score:1289|RING1 and YY1-binding protein [Lepeophtheirus salmonis]	Q99LW6|score:276|RecName: Full=YY1-associated factor 2	PF00641: Zn-finger in Ran binding protein and others; 19-40	190.076	-0.195528	0.0292623	0.074271	153.204	0.109665	0.447522	0.657613	126.045	-0.342498	0.00382164	0.0232308
EMLSAT00000007023	XP_013783918|score:307|PREDICTED: neural/ectodermal development factor IMP-L2-like [Limulus polyphemus]	G5ECB1|score:260|RecName: Full=Zwei Ig domain protein zig-4; AltName: Full=2 Ig domain protein zig-4; Flags: Precursor	PF07679: Immunoglobulin I-set domain; 199-269, PF07679: Immunoglobulin I-set domain; 71-164,	386.767	-0.0877309	0.409086	0.55537	329.199	0.00935889	0.952664	0.979226	318.31	-0.335328	0.00387229	0.0234766
EMLSAT00000005222	XP_002155193|score:314|PREDICTED: uncharacterized protein LOC100203980 [Hydra vulgaris]	xx	PF02958: Ecdysteroid kinase; 48-297	200.541	-0.136513	0.412727	0.558957	180.065	0.0262257	0.877501	0.943682	91.7278	-0.399867	0.00399981	0.02411
EMLSAT00000001393	xx	xx	xx	41.1282	-0.191573	0.30589	0.451348	38.5731	-0.153315	0.478621	0.683295	50.0296	-0.632706	0.00401729	0.02419
EMLSAT00000007360	XP_013788841|score:1484|PREDICTED: poly [ADP-ribose] polymerase 1-like [Limulus polyphemus]	P27008|score:1412|RecName: Full=Poly [ADP-ribose] polymerase 1; Short=PARP-1; AltName: Full=ADP-ribosyltransferase diphtheria toxin-like 1; Short=ARTD1; AltName: Full=NAD(+) ADP-ribosyltransferase 1; Short=ADPRT 1; AltName: Full=Poly[ADP-ribose] synthase 1	PF00644: Poly(ADP-ribose) polymerase catalytic domain; 349-409, PF00644: Poly(ADP-ribose) polymerase catalytic domain; 410-533, PF02877: Poly(ADP-ribose) polymerase, regulatory domain; 210-347, PF05406: WGR domain; 95-178	178.511	-0.278226	0.0992527	0.194986	160.957	0.0396562	0.750862	0.867876	82.5785	-0.471767	0.00402375	0.0242162
EMLSAT00000008610	xx	xx	xx	184.895	-0.138453	0.224178	0.360958	171.849	0.0589638	0.784391	0.888779	261.451	-0.381117	0.00404101	0.0242946
EMLSAT00000009254	xx	xx	xx	699.095	0.0919865	0.186012	0.312923	624.075	0.0486295	0.620336	0.785647	526.289	-0.247004	0.00404414	0.0243008
EMLSAT00000005663	XP_018322124|score:5439|PREDICTED: myosin heavy chain, muscle isoform X22 [Agrilus planipennis]	P05661|score:5206|RecName: Full=Myosin heavy chain, muscle	PF01576: Myosin tail; 1042-1899, PF00063: Myosin head (motor domain); 318-740,	4225.63	-0.0191762	0.752819	0.838893	3761.82	-0.0127947	0.831755	0.917345	9535.84	-0.356656	0.00406854	0.0244091
EMLSAT00000009523	ADD38798|score:486|Protein FAM100A [Lepeophtheirus salmonis]	Q6P3B2|score:275|RecName: Full=UBA-like domain-containing protein 1	PF14555: UBA-like domain; 9-46	139.564	0.157117	0.213653	0.348158	137.628	0.267271	0.100472	0.254873	126.948	-0.435659	0.00407126	0.0244127
EMLSAT00000009369	xx	xx	xx	778.207	-0.191866	0.0715637	0.151517	705.28	-0.11584	0.606197	0.774492	792.716	-0.455396	0.00409103	0.0245185
EMLSAT00000002313	ABU41030|score:138|hypothetical protein [Lepeophtheirus salmonis]	xx	xx	351.557	-0.237489	0.474985	0.615	286.823	-0.808585	0.0170133	0.0736218	975.405	-0.751052	0.00415883	0.024805
EMLSAT00000004862	XP_018320115|score:525|PREDICTED: progestin and adipoQ receptor family member 3 [Agrilus planipennis]	Q6TCH7|score:392|RecName: Full=Progestin and adipoQ receptor family member 3; AltName: Full=Progestin and adipoQ receptor family member III; AltName: Full=Raf kinase trapping to Golgi; Short=RKTG	PF03006: Haemolysin-III related; 47-283	184.117	0.0154244	0.902841	0.940113	195.113	0.127586	0.506942	0.705656	237.501	-0.254691	0.00422281	0.025112
EMLSAT00000000364	XP_014295185|score:1057|PREDICTED: ephrin type-A receptor 4-A isoform X8 [Microplitis demolitor]	Q91694|score:720|RecName: Full=Ephrin type-A receptor 4-B; AltName: Full=Pagliaccio; AltName: Full=Tyrosine-protein kinase receptor PAG; Flags: Precursor	PF00041: Fibronectin type III domain; 330-410, PF00041: Fibronectin type III domain; 450-531, PF01404: Ephrin receptor ligand binding domain; 27-200, PF00536: SAM domain (Sterile alpha motif); 604-658	533.406	-0.108562	0.0816863	0.16771	437.644	-0.124642	0.123215	0.291709	328.359	-0.257274	0.0042517	0.0252536
EMLSAT00000009588	XP_014362060|score:1363|PREDICTED: pre-mRNA-splicing factor SYF1 [Papilio machaon]	Q99PK0|score:1201|RecName: Full=Pre-mRNA-splicing factor SYF1; AltName: Full=Adapter protein ATH-55; AltName: Full=XPA-binding protein 2	xx	513.535	-0.117985	0.106309	0.205756	490.892	-0.148549	0.120953	0.288046	275.129	-0.244135	0.00425541	0.0252536
EMLSAT00000002339	xx	xx	xx	59.1773	0.0381376	0.908218	0.943738	51.0833	-0.237549	0.539316	0.729674	164.051	-0.691001	0.00427185	0.025325
EMLSAT00000008331	xx	xx	PF00226: DnaJ domain; 27-80	27.2723	-0.427274	0.0193475	0.0530961	18.7133	-0.568414	0.0260389	0.0982264	279.806	-0.366705	0.00429889	0.025446
EMLSAT00000009616	XP_008552868|score:726|PREDICTED: AT-rich interactive domain-containing protein 3C isoform X4 [Microplitis demolitor]	Q24573|score:651|RecName: Full=Protein dead ringer; AltName: Full=Protein retained	PF01388: ARID/BRIGHT DNA binding domain; 186-275	36.6262	-0.13959	0.535399	0.665723	34.9953	0.0316381	0.876686	0.943071	16.8995	-0.876457	0.00432563	0.0255517
EMLSAT00000004991	JAN91268|score:2744|E3 ubiquitin protein ligase URE-B1 variant [Daphnia magna]	Q7Z6Z7|score:2166|RecName: Full=E3 ubiquitin-protein ligase HUWE1; AltName: Full=ARF-binding protein 1; Short=ARF-BP1; AltName: Full=HECT, UBA and WWE domain-containing protein 1; AltName: Full=HECT-type E3 ubiquitin transferase HUWE1; AltName: Full=Homologous to E6AP carboxyl terminus homologous protein 9; Short=HectH9; AltName: Full=Large structure of UREB1; Short=LASU1; AltName: Full=Mcl-1 ubi…	PF00632: HECT-domain (ubiquitin-transferase); 2653-2957, PF02825: WWE domain; 681-743, PF14377: Domain of unknown function (DUF4414); 1903-2006, PF05301: Touch receptor neuron protein Mec-17; 3039-3151	3333.07	-0.106672	0.0939865	0.186719	2770.05	-0.103933	0.281133	0.493209	1951.8	-0.164493	0.00433545	0.0255965
EMLSAT00000013012	XP_015587566|score:1199|PREDICTED: beta-amyloid-like protein [Cephus cinctus]	P14599|score:962|RecName: Full=Beta-amyloid-like protein; Flags: Precursor	PF02177: Amyloid A4 N-terminal heparin-binding; 33-133, PF10515: beta-amyloid precursor protein C-terminus; 685-718, PF12925: E2 domain of amyloid precursor protein; 263-453	607.539	-0.204675	0.133188	0.243771	406.585	0.0593457	0.652455	0.806436	302.266	-0.470976	0.00439518	0.0258695
EMLSAT00000004891	XP_018027593|score:851|PREDICTED: uncharacterized protein LOC108682857 isoform X2 [Hyalella azteca]	P18289|score:393|RecName: Full=Transcription factor AP-1; AltName: Full=Jun-related antigen; AltName: Full=dJRA; AltName: Full=dJun	PF00170: bZIP transcription factor; 171-234, PF03957: Jun-like transcription factor; 31-118,	1177.81	0.443563	0.235983	0.374678	1480.88	-0.272312	0.28969	0.502132	1008.72	-0.502899	0.00440373	0.0258865
EMLSAT00000010904	KDR18128|score:2413|Importin-9 [Zootermopsis nevadensis]	Q91YE6|score:2324|RecName: Full=Importin-9; Short=Imp9; AltName: Full=Importin-9a; Short=Imp9a; AltName: Full=Importin-9b; Short=Imp9b; AltName: Full=Ran-binding protein 9; Short=RanBP9	PF03810: Importin-beta N-terminal domain; 33-103	632.788	-0.0165116	0.813438	0.881618	516.569	-0.196945	0.0607825	0.179546	272.746	-0.241846	0.00441832	0.0259393
EMLSAT00000002096	XP_013789229|score:488|PREDICTED: transcription factor Sox-11-like [Limulus polyphemus]	P40656|score:358|RecName: Full=Putative transcription factor SOX-14	PF00505: HMG (high mobility group) box; 40-108	246.7	-0.0793237	0.650922	0.760757	208.188	0.138587	0.531001	0.723894	125.17	-0.394756	0.00443774	0.0260135
EMLSAT00000009197	XP_013772477|score:656|PREDICTED: serine/threonine-protein kinase pim-3-like [Limulus polyphemus]	Q9PU85|score:591|RecName: Full=Serine/threonine-protein kinase pim-3; AltName: Full=qpim	PF00069: Protein kinase domain; 57-168, PF00069: Protein kinase domain; 176-288,	224.513	0.138055	0.34583	0.492593	246.009	0.0489348	0.870821	0.939441	198.401	-0.671427	0.00445975	0.0260556
EMLSAT00000010185	xx	xx	xx	613.711	0.465353	0.0385467	0.0926351	535.559	0.519139	0.0833238	0.22365	215.79	-0.490943	0.00446078	0.0260556
EMLSAT00000008039	KZS19393|score:845|Glycerol-3-phosphate dehydrogenase [Daphnia magna]	A6QLU1|score:795|RecName: Full=Glycerol-3-phosphate dehydrogenase, mitochondrial; Short=GPD-M; Short=GPDH-M; Flags: Precursor	PF01266: FAD dependent oxidoreductase; 75-258	789.183	-0.0553777	0.395035	0.541498	712.638	-0.0272738	0.765265	0.87673	642.657	-0.189264	0.00455187	0.0264934
EMLSAT00000009646	ACO10320|score:564|FGFR1 oncogene partner 2 homolog [Caligus rogercresseyi]	Q5R561|score:367|RecName: Full=FGFR1 oncogene partner 2 homolog [Pongo abelii]	PF05769: Protein of unknown function (DUF837); 4-179	270.204	-0.0575156	0.486911	0.625096	261.012	-0.26573	0.0266464	0.0997669	181.651	-0.274917	0.00465551	0.0270147
EMLSAT00000012918	XP_019865523|score:454|PREDICTED: uncharacterized protein LOC109594726 [Aethina tumida]	xx	PF02210: Laminin G domain; 68-167	42.1446	-0.149944	0.486476	0.624854	30.6005	0.0452747	0.865274	0.936666	16.4276	-0.913039	0.00468226	0.0271425
EMLSAT00000007631	KFM77707|score:442|hypothetical protein X975_06413, partial [Stegodyphus mimosarum]	xx	xx	301.153	-0.0773248	0.53709	0.667184	261.044	-0.161717	0.272448	0.484853	411.2	-0.458454	0.00469076	0.0271687
EMLSAT00000000049	xx	xx	xx	144.886	-0.168027	0.0562554	0.125762	106.184	-0.519277	0.0107905	0.0538857	94.8369	-0.42631	0.0047098	0.0272335
EMLSAT00000002449	KRT81258|score:550|hypothetical protein AMK59_5970 [Oryctes borbonicus]	Q9PWA1|score:496|RecName: Full=Regulator of G-protein signaling 20; Short=RGS20; AltName: Full=Gz-selective GTPase-activating protein; Short=G(z)GAP; Short=Gz-GAP	PF00615: Regulator of G protein signaling domain; 72-186	263.123	-0.0483713	0.526325	0.658045	236.149	0.040257	0.697105	0.838174	142.658	-0.370229	0.00471445	0.0272467
EMLSAT00000008832	XP_013100624|score:2170|PREDICTED: electroneutral sodium bicarbonate exchanger 1 isoform X10 [Stomoxys calcitrans]	Q6U841|score:1821|RecName: Full=Sodium-driven chloride bicarbonate exchanger; AltName: Full=Solute carrier family 4 member 10	PF07565: Band 3 cytoplasmic domain; 866-1134, PF09329: Primase zinc finger; 438-483, PF09332: Mcm10 replication factor; 577-852, PF00955: HCO3- transporter family; 1173-1658	327.347	-0.118023	0.11587	0.220021	286.896	-0.130431	0.241767	0.45158	149.992	-0.320167	0.00472852	0.0273143
EMLSAT00000011102	xx	xx	xx	110.472	-0.15362	0.256254	0.39794	82.436	0.00711556	0.963506	0.983724	68.3646	-0.590546	0.00490854	0.0282266
EMLSAT00000007120	XP_017303345|score:205|PREDICTED: tyrosine-protein kinase Src64B [Diaphorina citri]	P00528|score:190|RecName: Full=Tyrosine-protein kinase Src64B; Short=Dsrc64	PF00018: SH3 domain; 67-106, PF07714: Protein tyrosine kinase; 100-167,	171.445	0.0108864	0.893421	0.933579	151.996	-0.201482	0.0613683	0.180674	81.7367	-0.391537	0.00497293	0.0284971
EMLSAT00000007313	XP_012149792|score:1005|PREDICTED: actin-binding protein anillin isoform X2 [Megachile rotundata]	Q9V4P1|score:791|RecName: Full=Anillin; AltName: Full=Actin-binding protein 8; Short=ABP8; AltName: Full=Protein scraps	PF00169: PH domain; 980-1103	690.299	-0.0672582	0.264382	0.406189	616.333	-0.112784	0.246826	0.456766	309.234	-0.318699	0.00497826	0.0285134
EMLSAT00000001813	xx	xx	xx	38.5613	-0.552571	0.0354638	0.0865176	26.9345	-0.70239	0.0820825	0.221737	67.0876	-0.855964	0.0049863	0.0285311
EMLSAT00000007680	XP_014278023|score:1377|PREDICTED: adenylosuccinate synthetase isoform X2 [Halyomorpha halys]	B3M343|score:1329|RecName: Full=Adenylosuccinate synthetase; Short=AMPSase; Short=AdSS; AltName: Full=IMP--aspartate ligase	PF00709: Adenylosuccinate synthetase; 6-414	1652.7	-0.119707	0.306436	0.451698	1400.1	-0.339633	0.0131109	0.0617552	1704.49	-0.371144	0.00500549	0.0286266
EMLSAT00000005133	KDQ97270|score:1492|Serine/threonine-protein kinase unc-51 [Zootermopsis nevadensis]	Q23023|score:1106|RecName: Full=Serine/threonine-protein kinase unc-51; AltName: Full=Uncoordinated protein 51	PF00069: Protein kinase domain; 95-215, PF00069: Protein kinase domain; 17-93, PF12063: Domain of unknown function (DUF3543); 585-806	636.194	-0.162916	0.0412307	0.0977659	625.976	-0.11896	0.493012	0.694913	587.581	-0.471955	0.0050223	0.02868
EMLSAT00000001237	xx	xx	xx	279.855	0.0783845	0.7904	0.864863	281.71	-0.591272	0.0811818	0.21995	1055.56	-0.782689	0.00503524	0.0287111
EMLSAT00000001092	ADD24527|score:735|Protein FAM136A [Lepeophtheirus salmonis]	Q63ZH8|score:281|RecName: Full=Protein FAM136A	PF05811: Eukaryotic protein of unknown function (DUF842); 5-135	501.406	0.00530339	0.949879	0.970268	461.768	-0.1809	0.01623	0.071039	264.612	-0.361595	0.00503809	0.0287131
EMLSAT00000007664	XP_011304714|score:374|PREDICTED: RILP-like protein homolog isoform X2 [Fopius arisanus]	O76878|score:229|RecName: Full=RILP-like protein homolog	PF11461: Rab interacting lysosomal protein; 155-193	92.8043	0.157174	0.13491	0.246117	90.0919	0.213389	0.125361	0.294502	89.8211	-0.369643	0.00507171	0.0288761
EMLSAT00000000796	XP_011299481|score:725|PREDICTED: zinc finger protein 717 [Fopius arisanus]	Q8BTH6|score:514|RecName: Full=Transcriptional repressor scratch 2; AltName: Full=Scratch homolog 2 zinc finger protein	PF00096: Zinc finger, C2H2 type; 107-128, PF00096: Zinc finger, C2H2 type; 138-159, PF13465: Zinc-finger double domain; 178-201, PF13465: Zinc-finger double domain; 205-229	105.578	-0.396799	0.0409502	0.0972184	90.2324	0.179647	0.454257	0.663191	42.1014	-0.726357	0.00513992	0.0291922
EMLSAT00000007192	xx	xx	xx	198.477	0.0285376	0.808863	0.878442	229.613	-0.0154925	0.924399	0.966554	203.573	-0.307496	0.00529541	0.0299422
EMLSAT00000009423	AGM32529|score:465|BTG1-like protein [Coptotermes formosanus]	P62324|score:356|RecName: Full=Protein BTG1; AltName: Full=B-cell translocation gene 1 protein	PF07742: BTG family; 13-130	1442.91	0.242957	0.0929874	0.185281	1584.36	-0.143898	0.533656	0.725562	938.244	-0.350981	0.00538159	0.0303549
EMLSAT00000007990	XP_018579842|score:1188|PREDICTED: teneurin-m isoform X4 [Anoplophora glabripennis]	O61307|score:1030|RecName: Full=Teneurin-m; Short=Tenm; AltName: Full=Odd Oz protein; AltName: Full=Tenascin-like protein	PF15636: GHH signature containing HNH/Endo VII superfamily nuclease toxin; 604-681	139.451	-0.151807	0.286691	0.431311	108.403	-0.0768362	0.745737	0.864877	68.3228	-0.536593	0.00542972	0.0306114
EMLSAT00000007050	JAT33491|score:843|hypothetical protein g.30664, partial [Graphocephala atropunctata]	O54912|score:243|RecName: Full=Potassium channel subfamily K member 3; AltName: Full=Acid-sensitive potassium channel protein TASK-1; AltName: Full=TWIK-related acid-sensitive K(+) channel 1; AltName: Full=Two pore potassium channel KT3.1; Short=Two pore K(+) channel KT3.1	PF07885: Ion channel; 278-364, PF07885: Ion channel; 168-225,	49.0681	0.262742	0.0800892	0.165443	46.562	0.0270782	0.883223	0.946284	47.4439	-0.546245	0.00553956	0.0311391
EMLSAT00000001754	XP_002428202|score:225|RAB6-interacting protein, putative [Pediculus humanus corporis]	xx	PF15335: Caspase activity and apoptosis inhibitor 1; 147-209	323.053	0.0374527	0.603315	0.72383	286.669	-0.221326	0.0131484	0.0618286	183.153	-0.316372	0.00560701	0.0314567
EMLSAT00000007716	xx	xx	xx	115.447	-0.051047	0.737373	0.827143	82.276	0.254356	0.199562	0.40058	24.9873	-0.834776	0.00562681	0.031537
EMLSAT00000001838	xx	xx	xx	599.47	-0.138673	0.0418914	0.0990928	580.041	-0.174974	0.172975	0.364123	332.158	-0.342306	0.0056469	0.0316342
EMLSAT00000004918	XP_009525994|score:1418|hypothetical protein PHYSODRAFT_300186 [Phytophthora sojae]	Q6YS30|score:1191|RecName: Full=DEAD-box ATP-dependent RNA helicase 5	PF00271: Helicase conserved C-terminal domain; 379-451, PF00270: DEAD/DEAH box helicase; 132-305,	2383.04	-0.0504477	0.521908	0.653929	2067.75	-0.103725	0.298635	0.512142	890.051	-0.221001	0.00570679	0.0318921
EMLSAT00000006911	JAN56563|score:970|Dual specificity mitogen-activated protein kinase kinase [Daphnia magna]	Q24324|score:929|RecName: Full=Dual specificity mitogen-activated protein kinase kinase dSOR1; Short=Downstream of RAF; Short=MAPKK	PF00069: Protein kinase domain; 92-291	775.747	0.131627	0.0976755	0.192469	658.981	0.0222475	0.807587	0.903395	409.892	-0.249	0.00582296	0.0323839
EMLSAT00000002102	XP_013780182|score:766|PREDICTED: rab GTPase-binding effector protein 1-like [Limulus polyphemus]	O35551|score:323|RecName: Full=Rab GTPase-binding effector protein 1; AltName: Full=Rabaptin-5; AltName: Full=Rabaptin-5alpha	PF01363: FYVE zinc finger; 527-588, PF09311: Rabaptin-like protein; 318-484,	919.151	-0.0431182	0.463102	0.604439	844.774	-0.125108	0.0438998	0.143214	711.193	-0.241287	0.00588718	0.0326936
EMLSAT00000011666	ADD38762|score:426|Cysteine-rich motor neuron 1 protein [Lepeophtheirus salmonis]	xx	PF00040: Fibronectin type II domain; 107-151	562.192	-0.337047	0.482503	0.621472	384.192	-1.08939	0.0466094	0.149231	1690.06	-0.701793	0.00592618	0.032811
EMLSAT00000008562	ETN66911|score:773|pyrexia [Anopheles darlingi]	Q9W0T5|score:595|RecName: Full=Transient receptor potential channel pyrexia	PF12796: Ankyrin repeats (3 copies); 277-344, PF12796: Ankyrin repeats (3 copies); 216-268, PF12796: Ankyrin repeats (3 copies); 115-201, PF12796: Ankyrin repeats (3 copies); 351-425, PF00520: Ion transport protein; 544-664,	88.3989	-0.165691	0.525182	0.657191	94.1382	-0.704458	0.0641879	0.186289	143.867	-0.834734	0.00597587	0.0330266
EMLSAT00000007082	KFV70291|score:687|Integrin beta-5, partial [Picoides pubescens]	O70309|score:640|RecName: Full=Integrin beta-5; Flags: Precursor	PF00362: Integrin, beta chain; 204-428, PF00362: Integrin, beta chain; 44-191,	153.9	-0.0648719	0.707003	0.804052	131.528	-0.282763	0.242226	0.452152	103.023	-0.595481	0.00609635	0.0335635
EMLSAT00000011235	ACD54685|score:171|kelch domain protein-like protein [Adineta vaga]	Q9NR64|score:157|RecName: Full=Kelch-like protein 1	PF13418: Galactose oxidase, central domain; 363-407, PF14295: PAN domain; 42-81, PF14295: PAN domain; 188-225, PF14295: PAN domain; 110-129	131.341	-0.092621	0.474741	0.614888	110.717	-0.10661	0.359685	0.57702	55.9939	-0.642548	0.00615436	0.0338343
EMLSAT00000009695	ADD38051|score:779|succinate dehydrogenase cytochrome b small subunit, mitochondrial [Lepeophtheirus salmonis]	Q9VCI5|score:232|RecName: Full=Succinate dehydrogenase [ubiquinone] cytochrome b small subunit, mitochondrial; Short=CybS; AltName: Full=Succinate dehydrogenase complex subunit D; AltName: Full=Succinate-ubiquinone reductase membrane anchor subunit; Flags: Precursor	PF05328: CybS; 43-145	865.992	0.0611049	0.366997	0.515006	850.275	0.0620257	0.582808	0.75939	786.461	-0.268594	0.0062674	0.0343245
EMLSAT00000004697	XP_016905146|score:3781|PREDICTED: kinesin-like protein KIF13B isoform X5 [Apis cerana]	Q9EQW7|score:3075|RecName: Full=Kinesin-like protein KIF13A	PF12423: Kinesin protein 1B; 584-624, PF00225: Kinesin motor domain; 1-58, PF00225: Kinesin motor domain; 63-222, PF00498: FHA domain; 324-384, PF12473: Kinesin protein; 814-1049,	575.983	-0.157713	0.0939133	0.186651	474.702	-0.270706	0.0150059	0.067416	494.406	-0.288795	0.00631259	0.0345391
EMLSAT00000004041	XP_013409052|score:1287|PREDICTED: WD repeat-containing protein 20-like isoform X3 [Lingula anatina]	Q8TBZ3|score:1194|RecName: Full=WD repeat-containing protein 20; AltName: Full=Protein DMR	PF00400: WD domain, G-beta repeat; 246-275, PF00400: WD domain, G-beta repeat; 293-317,	457.225	-0.0465927	0.540662	0.670173	399.043	-0.187753	0.0117453	0.0571303	298.607	-0.255771	0.00640794	0.0349776
EMLSAT00000003925	KYM76973|score:346|putative maltase D [Atta colombica]	xx	xx	392.436	-0.119906	0.109562	0.210494	307.912	-0.17413	0.172333	0.362974	1034.75	-0.321033	0.00645226	0.0351861
EMLSAT00000004789	XP_002424097|score:1661|toll, putative [Pediculus humanus corporis]	Q9VUN0|score:1545|RecName: Full=Toll-like receptor 6; Flags: Precursor	PF01582: TIR domain; 991-1126, PF13855: Leucine rich repeat; 794-853, PF13855: Leucine rich repeat; 317-377, PF13855: Leucine rich repeat; 438-497, PF13855: Leucine rich repeat; 155-214,	314.071	-0.0584874	0.626264	0.741524	262.539	0.185734	0.253879	0.464635	247.87	-0.341773	0.00652067	0.0354582
EMLSAT00000005683	ACO15297|score:919|Phosphatidylinositol-4-phosphate 5-kinase 5 [Caligus clemensi]	Q27YU0|score:210|RecName: Full=Flagellar radial spoke protein 1	PF02493: MORN repeat; 194-205, PF02493: MORN repeat; 167-187, PF02493: MORN repeat; 143-161, PF02493: MORN repeat; 218-239, PF02493: MORN repeat; 242-262, PF02493: MORN repeat; 82-103	13.5636	-0.39529	0.42666	0.57144	11.0392	-1.17602	0.054064	0.164798	186.278	-0.937518	0.00661504	0.0358697
EMLSAT00000000942	xx	xx	xx	18.4255	0.00312697	0.989913	0.994907	14.812	-0.326856	0.245346	0.455671	11.8841	-0.99941	0.00670466	0.0362701
EMLSAT00000003978	KZS09166|score:978|Protein RCC2 [Daphnia magna]	P23800|score:882|RecName: Full=Regulator of chromosome condensation; AltName: Full=Chromosome condensation protein 1	PF00415: Regulator of chromosome condensation (RCC1) repeat; 237-288, PF00415: Regulator of chromosome condensation (RCC1) repeat; 344-395, PF00415: Regulator of chromosome condensation (RCC1) repeat; 291-341, PF00415: Regulator of chromosome condensation (RCC1) repeat; 68-117	2410.85	-0.110646	0.09611	0.190085	1963.43	-0.154841	0.0388599	0.131685	1057.8	-0.320705	0.006768	0.0365269
EMLSAT00000012442	AFW98991|score:684|prophenoloxidase activating enzyme [Litopenaeus vannamei]	P21902|score:519|RecName: Full=Proclotting enzyme; Contains: RecName: Full=Proclotting enzyme light chain; Contains: RecName: Full=Proclotting enzyme heavy chain; Flags: Precursor	PF14295: PAN domain; 128-180, PF00040: Fibronectin type II domain; 235-265, PF00089: Trypsin; 292-523	1983.01	-0.191792	0.19472	0.324458	1727.29	-0.481271	0.0118303	0.0573273	2444.16	-0.571166	0.00681827	0.0367404
EMLSAT00000004850	ACO11475|score:1412|WD repeat-containing protein 18 [Caligus rogercresseyi]	Q4VBE8|score:647|RecName: Full=WD repeat-containing protein 18	PF00400: WD domain, G-beta repeat; 116-151, PF00400: WD domain, G-beta repeat; 263-299,	462.173	-0.0333142	0.637674	0.750198	402.184	-0.11778	0.329622	0.543196	188.643	-0.342375	0.00681156	0.0367404
EMLSAT00000002148	KOC59294|score:896|Band 7 protein [Habropoda laboriosa]	Q27433|score:851|RecName: Full=Mechanosensory protein 2	PF01145: SPFH domain / Band 7 family; 125-297	116.967	-0.142907	0.425878	0.570784	82.8981	0.141219	0.393373	0.608563	36.784	-0.795834	0.00687659	0.0369569
EMLSAT00000005564	XP_018311855|score:765|PREDICTED: A disintegrin and metalloproteinase with thrombospondin motifs 2 [Trachymyrmex zeteki]	Q68SA9|score:341|RecName: Full=A disintegrin and metalloproteinase with thrombospondin motifs 7; Short=ADAM-TS 7; Short=ADAM-TS7; Short=ADAMTS-7; AltName: Full=COMPase; Flags: Precursor	PF01421: Reprolysin (M12B) family zinc metalloprotease; 194-416	70.0734	-0.39409	0.0643555	0.139472	47.7389	-0.201067	0.3607	0.578403	40.6446	-0.74187	0.00702882	0.0376065
EMLSAT00000011565	XP_018336453|score:1188|PREDICTED: uncharacterized protein LOC108744957 [Agrilus planipennis]	Q9QZ67|score:703|RecName: Full=Protein phosphatase 1D; AltName: Full=Protein phosphatase 2C isoform delta; Short=PP2C-delta; AltName: Full=Protein phosphatase magnesium-dependent 1 delta; AltName: Full=p53-induced protein phosphatase 1	PF00481: Protein phosphatase 2C; 58-352	497.328	0.0485714	0.507111	0.641405	459.373	-0.0664331	0.443085	0.654541	189.913	-0.333183	0.00702205	0.0376065
EMLSAT00000001212	JAN70726|score:2230|Ribosome biogenesis protein bop1 [Daphnia magna]	B4MYI5|score:2074|RecName: Full=Ribosome biogenesis protein BOP1 homolog	PF08145: BOP1NT (NUC169) domain; 119-386, PF00400: WD domain, G-beta repeat; 645-678, PF00400: WD domain, G-beta repeat; 392-425, PF00400: WD domain, G-beta repeat; 709-735	1962.62	-0.139005	0.0247143	0.0646976	1676.37	-0.228776	0.0750232	0.207831	790.132	-0.235812	0.00706736	0.0377528
EMLSAT00000009017	ACO11612|score:2239|Peptidyl-prolyl cis-trans isomerase-like 2 [Caligus rogercresseyi]	Q9D787|score:1435|RecName: Full=Peptidyl-prolyl cis-trans isomerase-like 2; Short=PPIase; AltName: Full=CYC4; AltName: Full=Cyclophilin-60; AltName: Full=Cyclophilin-like protein Cyp-60; AltName: Full=RING-type E3 ubiquitin transferase isomerase-like 2; AltName: Full=Rotamase PPIL2	PF04641: Rtf2 RING-finger; 28-212, PF00160: Cyclophilin type peptidyl-prolyl cis-trans isomerase/CLD; 281-430,	342.367	0.065285	0.406508	0.552829	301.707	-0.00457748	0.960928	0.982974	183.013	-0.273167	0.00708988	0.0378555
EMLSAT00000006144	XP_012549294|score:1822|PREDICTED: protein patched isoform X2 [Bombyx mori]	P18502|score:1291|RecName: Full=Protein patched; AltName: Full=Hedgehog receptor	PF02460: Patched family; 433-683, PF02460: Patched family; 852-989,	132.675	0.0870443	0.403009	0.549341	116.979	-0.119246	0.337983	0.553461	65.7396	-0.447836	0.00721102	0.0383072
EMLSAT00000002419	XP_016840618|score:2093|PREDICTED: potassium voltage-gated channel protein Shab isoform X1 [Nasonia vitripennis]	P17970|score:1974|RecName: Full=Potassium voltage-gated channel protein Shab	PF02214: BTB/POZ domain; 60-159, PF00520: Ion transport protein; 259-437, PF00520: Ion transport protein; 527-707	104.534	-0.23823	0.0532311	0.120346	68.0127	0.0575004	0.751689	0.86821	246.03	-0.366554	0.00729099	0.0386066
EMLSAT00000009015	XP_012992881|score:1426|PREDICTED: mannose-1-phosphate guanyltransferase beta [Esox lucius]	Q6DBU5|score:1405|RecName: Full=Mannose-1-phosphate guanyltransferase beta; AltName: Full=GDP-mannose pyrophosphorylase B; AltName: Full=GTP-mannose-1-phosphate guanylyltransferase beta	PF00132: Bacterial transferase hexapeptide (six repeats); 260-293, PF00483: Nucleotidyl transferase; 2-230,	1261.3	-0.143368	0.0393985	0.0941815	1108.53	0.0116658	0.895332	0.95223	1215.31	-0.354276	0.00729769	0.0386147
EMLSAT00000012001	ADD38650|score:1313|Receptor expression-enhancing protein 4 [Lepeophtheirus salmonis]	Q6P418|score:309|RecName: Full=Receptor expression-enhancing protein 3-A	PF03134: TB2/DP1, HVA22 family; 1-62	657.225	-0.144292	0.0595954	0.131177	552.284	-0.119935	0.186845	0.383166	961.127	-0.296642	0.00736288	0.0388978
EMLSAT00000000466	XP_012531806|score:1024|PREDICTED: synapsin [Monomorium pharaonis]	Q24546|score:855|RecName: Full=Synapsin; Contains: RecName: Full=Synapsin-1; Short=Syn1; AltName: Full=Syn1-S; Contains: RecName: Full=Synapsin-2; Short=Syn2	PF02750: Synapsin, ATP binding domain; 213-367, PF02078: Synapsin, N-terminal domain; 102-199,	213.622	-0.182202	0.295284	0.439895	150.684	-0.0829501	0.625405	0.78889	72.1042	-0.558761	0.00744619	0.0392721
EMLSAT00000007595	ADD38275|score:1969|Probable pyruvate dehydrogenase E1 component subunit alpha, mitochondrial [Lepeophtheirus salmonis]	P52899|score:1137|RecName: Full=Probable pyruvate dehydrogenase E1 component subunit alpha, mitochondrial; Short=PDHE1-A; Flags: Precursor	PF00676: Dehydrogenase E1 component; 56-336	1806.45	0.0886623	0.126729	0.235171	1645.68	0.0200074	0.67947	0.825842	1720.08	-0.185797	0.00745423	0.0392721
EMLSAT00000009697	XP_018400203|score:494|PREDICTED: uncharacterized protein LOC108777715, partial [Cyphomyrmex costatus]	xx	xx	182.763	0.126684	0.188963	0.316806	165.215	-7.49997e-05	0.999442	0.999797	160.33	-0.496359	0.00746486	0.0393102
EMLSAT00000010395	XP_014207060|score:272|PREDICTED: uncharacterized protein LOC106638428 [Copidosoma floridanum]	P34298|score:159|RecName: Full=Dual oxidase maturation factor 1	PF10204: Dual oxidase maturation factor; 39-264	8.49525	-0.343629	0.411797	0.558148	5.19042	-0.966587	0.165972	0.354341	25.3847	-0.86789	0.00751582	0.0395061
EMLSAT00000004005	ACO15062|score:434|Dual specificity protein phosphatase 3 [Caligus clemensi]	P0C599|score:299|RecName: Full=Dual specificity phosphatase DUPD1	PF00782: Dual specificity phosphatase, catalytic domain; 168-297	460.416	0.00291231	0.960521	0.976471	372.02	0.0905729	0.234516	0.442701	923.82	-0.241821	0.00755991	0.0396835
EMLSAT00000004398	XP_019560487|score:847|PREDICTED: uncharacterized protein LOC109429102 [Aedes albopictus]	Q9U3P2|score:211|RecName: Full=Synaptogenesis protein syg-2; AltName: Full=Synaptogenesis abnormal protein 2; Flags: Precursor	PF08205: CD80-like C2-set immunoglobulin domain; 23-98, PF13895: Immunoglobulin domain; 126-184, PF13895: Immunoglobulin domain; 210-289	119.032	0.0961114	0.510714	0.644229	95.6723	0.411886	0.0509737	0.158223	55.576	-0.511897	0.00765661	0.0400813
EMLSAT00000009485	XP_003728678|score:505|PREDICTED: transcription factor E2F7 [Strongylocentrotus purpuratus]	A0AVK6|score:470|RecName: Full=Transcription factor E2F8; Short=E2F-8	PF02319: E2F/DP family winged-helix DNA-binding domain; 234-313, PF02319: E2F/DP family winged-helix DNA-binding domain; 90-159,	270.552	0.0126029	0.914006	0.947625	252.071	-0.207003	0.219742	0.426368	138.833	-0.503633	0.00765333	0.0400813
EMLSAT00000001648	XP_002425369|score:478|conserved hypothetical protein [Pediculus humanus corporis]	xx	PF00100: Zona pellucida-like domain; 40-274	1199.06	-0.06053	0.5262	0.657973	1021.89	0.128746	0.2663	0.477604	1485.49	-0.377507	0.00765324	0.0400813
EMLSAT00000000303	xx	xx	xx	61.3481	-0.283719	0.2375	0.376173	52.4476	-0.479022	0.110269	0.270994	69.7074	-0.507088	0.00767212	0.040126
EMLSAT00000006744	ACO10963|score:1062|Lymphokine-activated killer T-cell-originated protein kinase homolog [Caligus rogercresseyi]	Q96KB5|score:591|RecName: Full=Lymphokine-activated killer T-cell-originated protein kinase; AltName: Full=Cancer/testis antigen 84; Short=CT84; AltName: Full=MAPKK-like protein kinase; AltName: Full=Nori-3; AltName: Full=PDZ-binding kinase; AltName: Full=Spermatogenesis-related protein kinase; Short=SPK; AltName: Full=T-LAK cell-originated protein kinase	PF00069: Protein kinase domain; 69-321	327.596	0.158923	0.0488898	0.112434	323.403	-0.0201212	0.855712	0.931515	135.448	-0.343499	0.00770876	0.040281
EMLSAT00000003639	AGT28484|score:2662|heat shock protein 70 [Pseudodiaptomus annandalei]	Q91233|score:2486|RecName: Full=Heat shock 70 kDa protein; Short=HSP70	PF00012: Hsp70 protein; 6-599	40370	0.140693	0.0674666	0.145026	35923.1	-0.0767823	0.372665	0.589736	18466.7	-0.280439	0.00785165	0.0408605
EMLSAT00000012214	JAT07296|score:155|hypothetical protein g.28148, partial [Homalodisca liturata]	P41046|score:140|RecName: Full=Centrosomal and chromosomal factor; Short=CCF; AltName: Full=Chromocentrosomin	xx	35.5711	-0.0233132	0.882632	0.926953	38.4611	-0.0150847	0.942154	0.974549	51.3774	-0.518855	0.00787842	0.0409628
EMLSAT00000002188	xx	xx	xx	1067.6	0.119637	0.185	0.311906	1125.09	0.0740817	0.432082	0.645519	1193.67	-0.233698	0.00800555	0.0414576
EMLSAT00000001772	xx	xx	xx	1.07325	-0.133481	0.878866	NA	1.82511	-0.826922	0.391686	NA	255.88	-0.823802	0.00801104	0.0414649
EMLSAT00000001181	XP_015183881|score:969|PREDICTED: optomotor-blind protein-like isoform X6 [Polistes dominula]	Q24432|score:943|RecName: Full=Optomotor-blind protein; AltName: Full=Lethal(1)optomotor-blind; Short=L(1)omb; AltName: Full=Protein bifid	PF00907: T-box; 49-229	68.8267	0.17105	0.390668	0.537695	52.6696	0.25734	0.175182	0.366783	61.4548	-0.467531	0.00814436	0.0419849
EMLSAT00000003542	XP_012145538|score:1199|PREDICTED: uncharacterized protein LOC100875699 isoform X4 [Megachile rotundata]	Q7K556|score:1103|RecName: Full=TRPL translocation defect protein 14	PF13521: AAA domain; 25-212	1812.99	-0.130954	0.18627	0.313177	1929.23	-0.210468	0.253799	0.464635	2806.68	-0.165902	0.00814235	0.0419849
EMLSAT00000000061	ADD38251|score:1406|Vascular endothelial growth factor A-A [Lepeophtheirus salmonis]	xx	PF00341: PDGF/VEGF domain; 60-127	98.5731	0.368382	0.0487995	0.112292	105.936	-0.103517	0.612393	0.779465	75.1573	-0.433992	0.00836395	0.0428786
EMLSAT00000000519	ACO12250|score:1464|C1orf198 homolog [Lepeophtheirus salmonis]	Q58CU6|score:153|RecName: Full=Uncharacterized protein C1orf198 homolog	xx	188.245	0.283352	0.0619779	0.135281	198.131	-0.17002	0.376831	0.593584	116.013	-0.404273	0.00835503	0.0428786
EMLSAT00000007687	ACO11856|score:1175|slowmo [Lepeophtheirus salmonis]	Q6P9U4|score:420|RecName: Full=PRELI domain containing protein 3B; AltName: Full=Protein slowmo homolog 2	PF04707: PRELI-like family; 16-167	308.99	0.0665454	0.383095	0.530732	283.83	0.171374	0.0594245	0.177112	232.882	-0.266266	0.00838031	0.0429318
EMLSAT00000008206	XP_018914695|score:1195|PREDICTED: ELAV-like protein 3 isoform X13 [Bemisia tabaci]	Q28GD4|score:1024|RecName: Full=ELAV-like protein 2; AltName: Full=Protein ElrB	PF00076: RNA recognition motif. (a.k.a. RRM, RBD, or RNP domain); 307-376, PF00076: RNA recognition motif. (a.k.a. RRM, RBD, or RNP domain); 87-157, PF00076: RNA recognition motif. (a.k.a. RRM, RBD, or RNP domain); 189-255	344.882	-0.0767076	0.656645	0.765387	236.764	0.262636	0.160138	0.346276	91.8472	-0.790472	0.0084625	0.0432758
EMLSAT00000010944	xx	xx	xx	47.3186	0.141804	0.454782	0.597864	40.2445	-0.248658	0.381709	0.598639	52.6971	-0.689461	0.00848507	0.0433397
EMLSAT00000011937	KPM11521|score:241|SOX transcription factor-like protein [Sarcoptes scabiei]	Q8VBW5|score:216|RecName: Full=HMG box transcription factor BBX; AltName: Full=Bobby sox homolog; AltName: Full=HMG box-containing protein 2	PF00505: HMG (high mobility group) box; 15-73	498.54	0.218589	0.0992966	0.194998	425.757	0.346749	0.0758193	0.209585	267.685	-0.288735	0.00848048	0.0433397
EMLSAT00000006432	XP_018575041|score:490|PREDICTED: RING finger protein 44 [Anoplophora glabripennis]	Q3UHJ8|score:422|RecName: Full=RING finger protein 44	PF13639: Ring finger domain; 733-775	203.245	0.184747	0.199886	0.330957	177.723	-0.179981	0.38995	0.605409	101.564	-0.470772	0.00851936	0.0433573
EMLSAT00000005801	XP_012216651|score:556|PREDICTED: papilin isoform X4 [Linepithema humile]	Q868Z9|score:418|RecName: Full=Papilin; Flags: Precursor	PF00014: Kunitz/Bovine pancreatic trypsin inhibitor domain; 790-844, PF00014: Kunitz/Bovine pancreatic trypsin inhibitor domain; 571-623, PF00014: Kunitz/Bovine pancreatic trypsin inhibitor domain; 655-706, PF00014: Kunitz/Bovine pancreatic trypsin inhibitor domain; 852-906, PF00014: Kunitz/Bovine pancreatic trypsin inhibitor domain; 508-559,	115.409	-0.163632	0.131475	0.241841	100.364	0.134783	0.324818	0.537993	78.4007	-0.40255	0.0085155	0.0433573
EMLSAT00000006538	XP_018567874|score:2025|PREDICTED: hypoxia up-regulated protein 1 [Anoplophora glabripennis]	Q7ZUW2|score:1728|RecName: Full=Hypoxia up-regulated protein 1; Flags: Precursor	PF00012: Hsp70 protein; 27-770	3582.44	-0.0392101	0.577158	0.701905	3004.48	-0.112476	0.32102	0.534316	2184.68	-0.218892	0.00851416	0.0433573
EMLSAT00000011191	KZS21854|score:770|Zinc finger FYVE domain-containing protein [Daphnia magna]	Q9TZD0|score:636|RecName: Full=Lateral signaling target protein 2	PF01363: FYVE zinc finger; 588-649	332.95	-0.0261672	0.679178	0.782134	324.21	-0.201613	0.0271283	0.101168	304.108	-0.258866	0.00855078	0.0434952
EMLSAT00000009098	XP_016032247|score:3715|uncharacterized protein Dsimw501_GD14681, isoform E [Drosophila simulans]	Q60HE2|score:3165|RecName: Full=2-oxoglutarate dehydrogenase, mitochondrial; AltName: Full=2-oxoglutarate dehydrogenase complex component E1; Short=OGDC-E1; AltName: Full=Alpha-ketoglutarate dehydrogenase; Flags: Precursor	PF02779: Transketolase, pyrimidine binding domain; 631-846, PF00676: Dehydrogenase E1 component; 243-560, PF01248: Ribosomal protein L7Ae/L30e/S12e/Gadd45 family; 1331-1421	6082	0.0504032	0.183198	0.309606	5680.49	0.0105551	0.871337	0.939638	5467.46	-0.180328	0.008579	0.0436194
EMLSAT00000009887	XP_002433110|score:1682|Centaurin-beta, putative [Pediculus humanus corporis]	Q5ZK62|score:1362|RecName: Full=Arf-GAP with coiled-coil, ANK repeat and PH domain-containing protein 2; AltName: Full=Centaurin-beta-2; Short=Cnt-b2	PF01412: Putative GTPase activating protein for Arf; 402-514, PF12796: Ankyrin repeats (3 copies); 627-723, PF00169: PH domain; 275-349	751.751	-0.14757	0.240417	0.379566	663.492	-0.271252	0.0189607	0.079345	716.805	-0.25397	0.00861623	0.0437893
EMLSAT00000008102	XP_018578377|score:246|PREDICTED: TP53-regulated inhibitor of apoptosis 1-like isoform X1 [Anoplophora glabripennis]	Q6DD38|score:181|RecName: Full=TP53-regulated inhibitor of apoptosis 1-B; AltName: Full=p53-inducible cell-survival factor-B; Short=p53csv-B	PF05254: Uncharacterised protein family (UPF0203); 1-58	119.628	0.0827828	0.45506	0.597967	99.6854	-0.0389918	0.73398	0.858256	53.8797	-0.451362	0.00862446	0.0438118
EMLSAT00000010059	XP_004524461|score:264|PREDICTED: uncharacterized protein LOC101453979 [Ceratitis capitata]	Q5SSZ5|score:144|RecName: Full=Tensin-3; AltName: Full=Tensin-like SH2 domain-containing protein 1	PF00017: SH2 domain; 147-232	56.9531	0.0228558	0.909281	0.944225	42.1689	-0.210747	0.245837	0.455867	49.9393	-0.493693	0.00863981	0.043851
EMLSAT00000011352	XP_019898553|score:1169|PREDICTED: muskelin isoform X3 [Esox lucius]	O89050|score:890|RecName: Full=Muskelin	PF06588: Muskelin N-terminus; 599-793, PF13415: Galactose oxidase, central domain; 938-987, PF00106: short chain dehydrogenase; 71-226, PF00106: short chain dehydrogenase; 349-512	775.758	-0.0686585	0.14046	0.253957	716.889	-0.137572	0.0284296	0.105014	616.762	-0.236674	0.00872477	0.0441847
EMLSAT00000003444	XP_002607029|score:6493|hypothetical protein BRAFLDRAFT_127072 [Branchiostoma floridae]	Q8BW94|score:4879|RecName: Full=Dynein heavy chain 3, axonemal; AltName: Full=Axonemal beta dynein heavy chain 3; AltName: Full=Ciliary dynein heavy chain 3	PF03028: Dynein heavy chain and region D6 of dynein motor; 3163-3871, PF12777: Microtubule-binding stalk of dynein motor; 2543-2869, PF08393: Dynein heavy chain, N-terminal region 2; 856-1106, PF08393: Dynein heavy chain, N-terminal region 2; 1106-1174, PF12774: Hydrolytic ATP binding site of dynein motor region D1; 1299-1525, PF12775: P-loop containing dynein motor region D3; 1904-2163, PF12780:…	1825.57	0.119635	0.125281	0.233222	1587.04	0.0396884	0.59487	0.767633	2094.02	-0.336179	0.00876752	0.0443817
EMLSAT00000001688	XP_017791380|score:349|PREDICTED: hairy/enhancer-of-split related with YRPW motif protein 1-like isoform X2 [Habropoda laboriosa]	Q66KK8|score:161|RecName: Full=Hairy/enhancer-of-split related with YRPW motif protein 1	PF07527: Hairy Orange; 183-222, PF00010: Helix-loop-helix DNA-binding domain; 122-154,	454.038	0.356028	0.433281	0.577788	339.435	0.330804	0.590598	0.765143	53.0568	-0.748222	0.00884608	0.04474
EMLSAT00000004671	xx	xx	xx	14.179	-0.249803	0.351684	0.498696	10.5584	-0.852407	0.0611653	0.180252	37.2281	-0.771984	0.00901288	0.0454039
EMLSAT00000005613	XP_018788830|score:340|PREDICTED: peroxidasin [Bactrocera latifrons]	xx	PF07679: Immunoglobulin I-set domain; 220-298	31.8599	0.166777	0.363802	0.511743	31.0751	0.127963	0.549212	0.736527	24.2245	-0.635334	0.00923248	0.0462267
EMLSAT00000012325	xx	xx	PF13180: PDZ domain; 37-109	300.832	-0.0303606	0.691272	0.792085	253.95	0.180905	0.0824634	0.222393	645.515	-0.256	0.0092982	0.0465355
EMLSAT00000002726	JAN35386|score:542|U3 small nucleolar RNA-associated protein 14 A [Daphnia magna]	Q6EJB6|score:385|RecName: Full=U3 small nucleolar RNA-associated protein 14 homolog B; AltName: Full=Juvenile spermatogonial depletion protein	PF04615: Utp14 protein; 16-466	1065.17	0.146802	0.142768	0.257109	977.737	0.0318473	0.760755	0.87417	373.688	-0.315332	0.00930353	0.0465419
EMLSAT00000002170	ACO12664|score:411|Cuticle protein 7 [Lepeophtheirus salmonis]	P11733|score:137|RecName: Full=Cuticle protein 7; AltName: Full=LM-ACP 7; Short=LM-7	PF00379: Insect cuticle protein; 32-83	2921.47	0.191239	0.539137	0.668885	2394.82	-0.054535	0.872066	0.940154	423.395	-0.651554	0.00935855	0.0467562
EMLSAT00000006438	ACO11980|score:2010|Sister chromatid cohesion protein DCC1 [Lepeophtheirus salmonis]	Q6GL75|score:586|RecName: Full=Sister chromatid cohesion protein DCC1	PF09724: Uncharacterized conserved protein (DUF2036); 42-345	196.405	-0.00222981	0.983897	0.991149	196.402	-0.223999	0.0197798	0.081675	94.6231	-0.394212	0.00943512	0.047057
EMLSAT00000008333	xx	xx	xx	1007.48	-0.102526	0.147772	0.263476	933.438	-0.108002	0.160444	0.346716	6733.03	-0.149195	0.00958449	0.047688
EMLSAT00000003707	XP_005090313|score:927|PREDICTED: protein RCC2 homolog [Aplysia californica]	Q6NYE2|score:885|RecName: Full=Protein RCC2 homolog	PF00415: Regulator of chromosome condensation (RCC1) repeat; 129-178, PF00415: Regulator of chromosome condensation (RCC1) repeat; 217-291, PF00415: Regulator of chromosome condensation (RCC1) repeat; 296-344	2718.16	0.0781123	0.261788	0.403336	2323.97	-0.0407414	0.660066	0.81207	1001.8	-0.320087	0.0096027	0.0477478
EMLSAT00000005242	EFA10770|score:792|Octopamine receptor beta-3R-like Protein [Tribolium castaneum]	Q4LBB9|score:663|RecName: Full=Octopamine receptor beta-2R; Short=DmOct-beta-12; Short=DmOct-beta-2R	PF00001: 7 transmembrane receptor (rhodopsin family); 97-510	45.6224	0.214399	0.207354	0.340906	38.4658	0.0295095	0.904804	0.956343	31.2012	-0.593466	0.00963946	0.0478478
EMLSAT00000002262	KDR24178|score:318|E3 ubiquitin-protein ligase RNF8 A [Zootermopsis nevadensis]	Q803C1|score:267|RecName: Full=E3 ubiquitin-protein ligase rnf8; AltName: Full=RING finger protein 8	PF00498: FHA domain; 28-93, PF15227: zinc finger of C3HC4-type, RING; 359-400,	127.211	0.120474	0.218372	0.35379	131.932	-0.286737	0.033088	0.117564	64.1892	-0.41347	0.0096484	0.0478716
EMLSAT00000002811	XP_018015496|score:273|PREDICTED: uncharacterized protein LOC108672362 [Hyalella azteca]	Q52KW0|score:182|RecName: Full=SH3 and multiple ankyrin repeat domains protein 2; Short=Shank2	PF00536: SAM domain (Sterile alpha motif); 550-611	273.172	0.019251	0.784632	0.861117	263.875	-0.251209	0.0322335	0.115327	229.036	-0.264244	0.00965788	0.0478773
EMLSAT00000007193	xx	xx	xx	146.172	0.151521	0.152054	0.269163	158.599	-0.0162579	0.928191	0.968723	113.469	-0.424929	0.00972944	0.0481905
EMLSAT00000006453	xx	xx	xx	11.2138	-0.64244	0.0272871	0.07019	8.60654	-0.193304	0.600282	0.771057	167.151	-0.298889	0.00972614	0.0481905
EMLSAT00000010002	xx	xx	xx	346.366	-0.163672	0.371029	0.518851	453.203	0.313157	0.163376	0.351258	204.523	-0.786522	0.0099953	0.0492494
EMLSAT00000005505	XP_015705964|score:261|PREDICTED: sal-like protein 2 [Coturnix japonica]	xx	PF07496: CW-type Zinc Finger; 341-375	10.6298	-0.256591	0.43695	0.580853	7.93828	-0.78233	0.0543799	0.165487	22.4785	-0.883077	0.0100671	0.0495429
EMLSAT00000008779	KDR13955|score:1280|RAS and EF-hand domain-containing protein [Zootermopsis nevadensis]	Q8IZ41|score:639|RecName: Full=Ras and EF-hand domain-containing protein; AltName: Full=Ras-related protein Rab-45	PF13499: EF-hand domain pair; 8-63, PF00071: Ras family; 519-575, PF00071: Ras family; 594-666	425.751	-0.221006	0.169245	0.291687	345.061	-0.266176	0.0613662	0.180674	384.959	-0.403849	0.0100832	0.0496011
EMLSAT00000006211	JAS90668|score:698|hypothetical protein g.37883 [Homalodisca liturata]	Q8N2R8|score:309|RecName: Full=Protein FAM43A	PF14719: Phosphotyrosine interaction domain (PTB/PID); 29-211	375.052	0.0242685	0.76404	0.8469	373.238	0.00276878	0.985884	0.99375	406.896	-0.304465	0.0101966	0.0499452
b) higher expressed in lice sampled from skin
EMLSAT	best NR blast hit	best Swissprot hit	Pfam-domain	baseMean 10dpi Exp1	log2FC 10dpi Exp1	pvalue 10dpi Exp1	padj 10dpi Exp1	baseMean 10dpi Exp2	log2FC 10dpi Exp2	pvalue 10dpi Exp2	padj 10dpi Exp2	baseMean 18dpi Exp2	log2FC 18dpi Exp2	pvalue 18dpi Exp2	padj 18dpi Exp2
EMLSAT00000003246	KZS19004|score:1653|Uncharacterized protein APZ42_014696 [Daphnia magna]	Q3UQ28|score:941|RecName: Full=Peroxidasin homolog; Flags: Precursor	PF03098: Animal haem peroxidase; 172-666	1899.84	0.156775	0.379911	0.527907	1710.63	0.595973	0.0458935	0.147989	855.575	2.73664	7.85287e-29	9.03159e-25
EMLSAT00000005115	ACO12414|score:190|Cuticle protein 7 [Lepeophtheirus salmonis]	xx	xx	18.0086	0.269282	0.481169	0.620343	15.4364	-0.192884	0.724916	0.854331	406.706	1.29759	4.1271e-22	9.49315e-19
EMLSAT00000002149	ODM97169|score:951|Proclotting enzyme [Orchesella cincta]	P21902|score:597|RecName: Full=Proclotting enzyme; Contains: RecName: Full=Proclotting enzyme light chain; Contains: RecName: Full=Proclotting enzyme heavy chain; Flags: Precursor	PF12032: Regulatory CLIP domain of proteinases; 139-181, PF00089: Trypsin; 254-492,	884.162	0.328486	0.0626259	0.136341	929.484	0.1542	0.573527	0.753723	517.953	1.91239	5.5895e-21	8.0356e-18
EMLSAT00000009558	XP_014481887|score:314|PREDICTED: collagen alpha-1(I) chain-like [Dinoponera quadriceps]	xx	PF01607: Chitin binding Peritrophin-A domain; 114-175	461.929	0.289654	0.038795	0.0930795	447.452	0.414514	0.0144038	0.0657583	438.549	1.24979	1.08635e-19	1.24941e-16
EMLSAT00000000706	AEK86524|score:606|Spz3 [Litopenaeus vannamei]	B7TB45|score:169|RecName: Full=Neurotrophin 1; AltName: Full=Neurotrophic factor 1; AltName: Full=Protein spaetzle 2; AltName: Full=Protein spatzle 2; Flags: Precursor	xx	209.691	-0.0857663	0.624412	0.740301	202.318	-0.207119	0.48525	0.688639	517.282	1.6646	1.55281e-18	1.11618e-15
EMLSAT00000005581	AGN29634|score:213|SPT transcription factor family member [Acartia pacifica]	xx	xx	1450.88	0.174041	0.329097	0.475326	1280.95	-0.0218868	0.936861	0.972553	1076.43	1.98804	4.06154e-18	2.74775e-15
EMLSAT00000009572	KOB76087|score:311|C-type lectin, partial [Operophtera brumata]	xx	PF00059: Lectin C-type domain; 440-481	9333.14	0.204798	0.297998	0.442647	9065.56	0.0176823	0.953857	0.979649	3878.09	1.24834	6.61659e-18	4.22763e-15
EMLSAT00000011660	ABU41084|score:387|hypothetical protein [Lepeophtheirus salmonis]	xx	xx	260.231	-0.178801	0.471401	0.611658	234.238	-0.252555	0.455419	0.6642	163.524	2.58296	9.24935e-18	5.59877e-15
EMLSAT00000001869	XP_013776616|score:471|PREDICTED: uncharacterized protein LOC106461308 [Limulus polyphemus]	B7TB45|score:228|RecName: Full=Neurotrophin 1; AltName: Full=Neurotrophic factor 1; AltName: Full=Protein spaetzle 2; AltName: Full=Protein spatzle 2; Flags: Precursor	xx	604.426	-0.105961	0.423817	0.569145	571.275	-0.170206	0.338313	0.553839	674.297	1.3399	1.58124e-17	8.65994e-15
EMLSAT00000012987	xx	xx	PF00024: PAN domain; 39-102	185.969	-0.0558679	0.786759	0.862324	224.252	-0.131739	0.628747	0.790679	76.7351	2.36886	3.58155e-17	1.79093e-14
EMLSAT00000009839	JAN80891|score:3621|Double oxidase: two peroxidase domains [Daphnia magna]	Q3UQ28|score:1026|RecName: Full=Peroxidasin homolog; Flags: Precursor	PF03098: Animal haem peroxidase; 167-684, PF03098: Animal haem peroxidase; 853-1396,	1216.14	0.311806	0.158737	0.2781	1104.75	0.431656	0.0497882	0.156017	417.313	1.8684	3.71039e-16	1.52404e-13
EMLSAT00000008644	xx	xx	xx	199.081	0.36326	0.137704	0.250127	196.256	0.11495	0.662347	0.81365	135.409	1.96456	4.51408e-16	1.79022e-13
EMLSAT00000006823	XP_014474106|score:667|PREDICTED: differentially expressed in FDCP 6 homolog isoform X1 [Dinoponera quadriceps]	Q5F4B2|score:339|RecName: Full=Switch-associated protein 70; Short=SWAP-70	PF00169: PH domain; 152-256	1603.79	0.293494	0.0511677	0.116623	1703.45	0.0564482	0.801731	0.899306	1354.91	1.288	1.01771e-15	3.5918e-13
EMLSAT00000003861	JAT31493|score:733|hypothetical protein g.19144, partial [Graphocephala atropunctata]	P04069|score:623|RecName: Full=Carboxypeptidase B	PF02244: Carboxypeptidase activation peptide; 58-111, PF00246: Zinc carboxypeptidase; 194-480,	256.957	0.0591109	0.750056	0.836527	243.147	0.174701	0.400076	0.614986	203.812	2.00614	1.14524e-15	3.87395e-13
EMLSAT00000012059	ADD24410|score:640|Cuticle protein 18.6, isoform B [Lepeophtheirus salmonis]	Q17015|score:136|RecName: Full=Cuticle protein	PF00379: Insect cuticle protein; 55-107	3437.42	0.416893	0.0872607	0.176322	3399.44	0.472068	0.169424	0.35879	6469.27	1.98584	2.2956e-15	7.33381e-13
EMLSAT00000007572	ACO11766|score:661|E-selectin precursor [Lepeophtheirus salmonis]	xx	PF00059: Lectin C-type domain; 79-201	9551.54	-0.366961	0.333783	0.480514	9578.67	-0.545602	0.305883	0.519522	7321.09	1.85672	2.52092e-15	7.83599e-13
EMLSAT00000006845	XP_018584279|score:1951|PREDICTED: acetoacetyl-CoA synthetase [Scleropages formosus]	Q5ZLG0|score:1923|RecName: Full=Acetoacetyl-CoA synthetase	PF00501: AMP-binding enzyme; 125-556	1220	0.260392	0.0766499	0.159628	1272.5	0.259971	0.13545	0.309835	930.173	1.28697	4.88511e-15	1.47852e-12
EMLSAT00000000683	KZS17445|score:2576|Glucosamine--fructose-6-phosphate aminotransferase 2 [Daphnia magna]	O94808|score:2343|RecName: Full=Glutamine--fructose-6-phosphate aminotransferase [isomerizing] 2; AltName: Full=D-fructose-6-phosphate amidotransferase 2; AltName: Full=Glutamine:fructose-6-phosphate amidotransferase 2; Short=GFAT 2; Short=GFAT2; AltName: Full=Hexosephosphate aminotransferase 2	PF13522: Glutamine amidotransferase domain; 77-200, PF01380: SIS domain; 379-506, PF01380: SIS domain; 549-678	8166.05	-0.0425031	0.78542	0.861499	7634.18	-0.00773589	0.967662	0.985216	6366.9	1.10839	6.90761e-15	1.98611e-12
EMLSAT00000010392	XP_014256509|score:495|PREDICTED: coagulation factor VII-like isoform X1 [Cimex lectularius] >gi|939272436|ref|XP_014256510.1| PREDICTED: coagulation factor VII-like isoform X1 [Cimex lectularius] >gi|939272438|ref|XP_014256511.1| PREDICTED: coagulation factor VII-like isoform X1 [Cimex lectularius]	P40313|score:307|RecName: Full=Chymotrypsin-like protease CTRL-1; Flags: Precursor	PF00089: Trypsin; 286-523, PF00431: CUB domain; 79-152,	43.5897	0.324403	0.136032	0.247626	49.5509	0.233225	0.371151	0.588262	31.7983	2.7655	1.93085e-14	5.04697e-12
EMLSAT00000005865	xx	xx	xx	20045.2	-0.722675	0.0206509	0.0558669	19018.3	-0.860174	0.0630578	0.18386	8349.72	1.91101	5.09607e-14	1.19612e-11
EMLSAT00000005808	xx	xx	xx	791.173	0.310399	0.118651	0.223677	801.523	0.287285	0.311265	0.524869	697.285	1.31785	8.52221e-14	1.92184e-11
EMLSAT00000000904	KNC23081|score:516|hypothetical protein FF38_10460 [Lucilia cuprina]	xx	PF01607: Chitin binding Peritrophin-A domain; 15-64, PF01607: Chitin binding Peritrophin-A domain; 82-131, PF01607: Chitin binding Peritrophin-A domain; 164-201	2320.37	0.00371152	0.977138	0.987641	2245.11	0.0323873	0.774979	0.883572	3281.91	0.930267	1.47601e-13	3.20295e-11
EMLSAT00000003317	xx	xx	xx	509.278	0.303918	0.0464952	0.107856	457.847	0.20282	0.262574	0.473806	295.561	1.61721	1.9046e-13	3.91158e-11
EMLSAT00000004184	xx	xx	xx	1103.81	0.320324	0.0873929	0.176528	1161.59	0.251948	0.391541	0.60681	1265.8	1.98683	1.86033e-13	3.91158e-11
EMLSAT00000001351	JAN73382|score:265|Pollen-specific leucine-rich repeat extensin protein 1 [Daphnia magna]	Q9V7U0|score:162|RecName: Full=Pro-resilin; Flags: Precursor	PF00379: Insect cuticle protein; 485-536	1729.22	0.0689406	0.670702	0.776049	1531.26	0.119959	0.546488	0.734358	1344.54	1.27109	2.88964e-13	5.72996e-11
EMLSAT00000010716	xx	xx	xx	521.148	-0.121741	0.488621	0.625883	501.991	-0.254087	0.198146	0.398802	969.23	1.03803	4.50791e-13	8.64091e-11
EMLSAT00000004175	KDR23351|score:472|Trimethyllysine dioxygenase, mitochondrial [Zootermopsis nevadensis]	Q91ZE0|score:393|RecName: Full=Trimethyllysine dioxygenase, mitochondrial; AltName: Full=Epsilon-trimethyllysine 2-oxoglutarate dioxygenase; AltName: Full=TML hydroxylase; AltName: Full=TML-alpha-ketoglutarate dioxygenase; Short=TML dioxygenase; Short=TMLD; Flags: Precursor	PF02668: Taurine catabolism dioxygenase TauD, TfdA family; 6-240	110.225	0.262879	0.0748107	0.156882	123.725	0.199784	0.254501	0.465442	224.11	1.3271	4.89107e-13	9.22168e-11
EMLSAT00000009544	KFM65357|score:679|cGMP-specific 3',5'-cyclic phosphodiesterase, partial [Stegodyphus mimosarum]	Q9VJ79|score:650|RecName: Full=Dual 3',5'-cyclic-AMP and -GMP phosphodiesterase 11; AltName: Full=cAMP and cGMP phosphodiesterase 11	PF00233: 3'5'-cyclic nucleotide phosphodiesterase; 358-590	1085.76	0.11596	0.471441	0.611658	1140.34	0.0180105	0.93761	0.972964	756.495	1.41039	8.15721e-13	1.46588e-10
EMLSAT00000004742	ABU41097|score:216|putative cuticle protein, partial [Lepeophtheirus salmonis]	Q9V7U0|score:166|RecName: Full=Pro-resilin; Flags: Precursor	PF00379: Insect cuticle protein; 49-94	162.466	0.0993958	0.555383	0.682261	157.942	0.0261752	0.922501	0.965463	907.145	1.50452	8.97714e-13	1.5884e-10
EMLSAT00000006573	xx	xx	xx	7011.82	0.0230172	0.924501	0.954969	7502.21	-0.129971	0.712056	0.846852	1755.85	3.10869	9.35521e-13	1.63022e-10
EMLSAT00000010976	xx	xx	xx	782.967	0.222087	0.314856	0.460472	797.351	-0.128067	0.724873	0.854331	524.704	1.87455	1.33309e-12	2.222e-10
EMLSAT00000001615	XP_012217341|score:397|PREDICTED: uncharacterized protein LOC105669135 [Linepithema humile]	xx	PF02759: RUN domain; 46-161	854.559	0.173369	0.233789	0.371999	864.113	0.0778142	0.726635	0.855611	801.251	1.07767	1.87737e-12	2.84416e-10
EMLSAT00000004158	XP_019868860|score:209|PREDICTED: uncharacterized protein LOC109597573 [Aethina tumida]	Q9V7U0|score:139|RecName: Full=Pro-resilin; Flags: Precursor	PF00379: Insect cuticle protein; 29-81	162.232	-0.121711	0.536114	0.66633	146.711	-0.381027	0.099522	0.253254	229.638	0.942545	1.87946e-12	2.84416e-10
EMLSAT00000000835	ABU41025|score:391|putative cuticle protein [Lepeophtheirus salmonis]	xx	PF01607: Chitin binding Peritrophin-A domain; 47-99, PF01607: Chitin binding Peritrophin-A domain; 152-214, PF01607: Chitin binding Peritrophin-A domain; 274-337	33595.2	-0.382961	0.0836806	0.170879	27327.8	-0.534375	0.04206	0.139143	41738.4	0.60893	2.75919e-12	3.86993e-10
EMLSAT00000006013	XP_018018410|score:332|PREDICTED: vegetative cell wall protein gp1-like [Hyalella azteca]	xx	PF01607: Chitin binding Peritrophin-A domain; 122-174	5732.22	0.259744	0.27504	0.417947	5458.33	0.465868	0.0183009	0.0774281	3489.83	0.983297	3.40206e-12	4.54966e-10
EMLSAT00000008811	xx	xx	xx	1257.6	-0.413057	0.0328002	0.0812676	1198.54	-0.393172	0.147861	0.328092	1520.47	0.820125	4.27583e-12	5.58821e-10
EMLSAT00000002180	KZS21491|score:196|Uncharacterized protein APZ42_011422 [Daphnia magna]	xx	xx	23.6356	0.360455	0.251264	0.392072	18.9989	1.07974	0.0173747	0.074585	61.1258	2.07274	6.7207e-12	8.22285e-10
EMLSAT00000005973	ACO12414|score:309|Cuticle protein 7 [Lepeophtheirus salmonis]	P83995|score:130|RecName: Full=Cuticle protein 18.6, isoform B; AltName: Full=LM-ACP 18.6B; Short=LM-18.6B	PF00379: Insect cuticle protein; 62-114	1.34	-1.38942	0.103922	0.201934	1.13733	-1.15549	0.346333	NA	2822.53	1.07775	7.32852e-12	8.77972e-10
EMLSAT00000007371	ABU41084|score:525|hypothetical protein [Lepeophtheirus salmonis]	xx	xx	11182.6	0.436032	0.0184139	0.0511454	11413.9	0.772031	0.0268712	0.100409	3672.15	3.71749	9.17496e-12	1.06587e-09
EMLSAT00000002826	xx	xx	xx	218.044	0.0573533	0.788926	0.863733	244.242	0.389354	0.0223931	0.0886995	101.543	1.15668	9.43291e-12	1.08488e-09
EMLSAT00000005429	XP_018335497|score:1653|PREDICTED: roquin-1 [Agrilus planipennis]	Q5TC82|score:1477|RecName: Full=Roquin-1; Short=Roquin; AltName: Full=RING finger and C3H zinc finger protein 1; AltName: Full=RING finger and CCCH-type zinc finger domain-containing protein 1; AltName: Full=RING finger protein 198	PF00642: Zinc finger C-x8-C-x5-C-x3-H type (and similar); 445-470	4085.08	-0.0250909	0.888394	0.93115	3569.82	-0.0767919	0.69505	0.836626	3954.98	1.2195	1.00098e-11	1.13983e-09
EMLSAT00000005603	XP_015520438|score:357|PREDICTED: uncharacterized protein LOC107224772 [Neodiprion lecontei]	xx	PF01607: Chitin binding Peritrophin-A domain; 66-124, PF01607: Chitin binding Peritrophin-A domain; 257-315,	5.19547	-0.325101	0.420528	0.566714	6.04391	-0.371312	0.445784	0.656295	403.063	1.51343	1.14099e-11	1.27404e-09
EMLSAT00000005112	KRT82726|score:176|Insect cuticle protein [Oryctes borbonicus]	xx	PF00379: Insect cuticle protein; 28-77	4.40704	-0.110311	0.854476	0.909656	2.78169	-0.928317	0.206892	0.410006	66.3075	2.1846	1.21867e-11	1.33668e-09
EMLSAT00000001069	JAN85821|score:2210|Chorion peroxidase precursor, partial [Daphnia magna]	Q9VEG6|score:986|RecName: Full=Chorion peroxidase; AltName: Full=Peroxinectin-related protein; Short=Dpxt; Flags: Precursor	PF03098: Animal haem peroxidase; 158-698	3306.96	0.172412	0.0556269	0.124636	2924.16	0.159026	0.127064	0.297326	5446.4	0.405911	1.24047e-11	1.34591e-09
EMLSAT00000000412	XP_014672085|score:751|PREDICTED: organic cation transporter protein-like [Priapulus caudatus]	Q95R48|score:512|RecName: Full=Organic cation transporter-like protein	PF07690: Major Facilitator Superfamily; 108-422	207.03	0.384919	0.0198043	0.0539865	193.415	0.30438	0.137969	0.313354	269.312	1.65666	1.32393e-11	1.42303e-09
EMLSAT00000008990	xx	xx	xx	4345.89	0.0717115	0.657782	0.766337	4298.21	-0.112337	0.639011	0.797773	8206.55	0.844233	1.75838e-11	1.8219e-09
EMLSAT00000002593	xx	xx	xx	606.762	-0.569195	0.117266	0.221919	488.175	-0.548325	0.120188	0.28695	550.515	1.05053	1.91547e-11	1.94954e-09
EMLSAT00000000064	XP_012244761|score:1384|PREDICTED: membrane metallo-endopeptidase-like 1 isoform X3 [Bombus impatiens]	Q495T6|score:1002|RecName: Full=Membrane metallo-endopeptidase-like 1; AltName: Full=Membrane metallo-endopeptidase-like 2; AltName: Full=NEP2(m); AltName: Full=Neprilysin II; Short=NEPII; AltName: Full=Neprilysin-2; Short=NEP2; Short=NL2; Contains: RecName: Full=Membrane metallo-endopeptidase-like 1, soluble form; AltName: Full=Neprilysin-2 secreted; Short=NEP2(s)	PF05649: Peptidase family M13; 50-440, PF01431: Peptidase family M13; 466-664,	595.122	0.00155811	0.992891	0.99634	511.183	0.323859	0.112795	0.275301	112.734	1.23749	2.93322e-11	2.85889e-09
EMLSAT00000008173	xx	xx	xx	0.443364	0.571037	0.682855	NA	0.238076	0.654477	0.774819	NA	19.9759	3.40492	3.53099e-11	3.38416e-09
EMLSAT00000004507	KZS17455|score:1598|Acetyl-coenzyme A synthetase 2, mitochondrial-like protein [Daphnia magna]	Q9NUB1|score:1519|RecName: Full=Acetyl-coenzyme A synthetase 2-like, mitochondrial; AltName: Full=Acetate--CoA ligase 2; AltName: Full=Acetyl-CoA synthetase 2; Short=AceCS2; AltName: Full=Acyl-CoA synthetase short-chain family member 1; Flags: Precursor	PF00501: AMP-binding enzyme; 122-471, PF13193: AMP-binding enzyme C-terminal domain; 479-557,	601.906	-0.232959	0.0437724	0.102695	560.927	-0.336128	0.0323258	0.115547	387.949	0.817827	4.23879e-11	3.99593e-09
EMLSAT00000002529	ACO12513|score:424|PDZ and LIM domain protein 3 [Lepeophtheirus salmonis]	xx	xx	69.6847	-0.0138928	0.915592	0.948935	70.7548	-0.367732	0.0323866	0.115691	272.913	1.22484	5.73406e-11	5.2758e-09
EMLSAT00000006000	ACO14615|score:938|Pyrroline-5-carboxylate reductase [Caligus clemensi]	Q922W5|score:512|RecName: Full=Pyrroline-5-carboxylate reductase 1, mitochondrial; Short=P5C reductase 1; Short=P5CR 1	PF14748: Pyrroline-5-carboxylate reductase dimerisation; 124-230	1045.91	0.0424352	0.517225	0.649822	1020.79	-0.104661	0.28574	0.497674	947.004	0.517922	6.15763e-11	5.62055e-09
EMLSAT00000005863	xx	xx	xx	9873.59	0.0451695	0.81359	0.881692	10183.4	-0.231343	0.453204	0.662682	2049.54	2.93773	7.60469e-11	6.77996e-09
EMLSAT00000004486	ABU41084|score:564|hypothetical protein [Lepeophtheirus salmonis]	xx	xx	15398.5	0.372334	0.0373976	0.090484	15829.2	0.691742	0.048869	0.154121	5724.32	3.53071	8.15769e-11	7.21705e-09
EMLSAT00000006854	KDR24126|score:842|Serine proteinase stubble [Zootermopsis nevadensis]	Q05319|score:305|RecName: Full=Serine proteinase stubble; AltName: Full=Protein stubble-stubbloid; Contains: RecName: Full=Serine proteinase stubble non-catalytic chain; Contains: RecName: Full=Serine proteinase stubble catalytic chain	PF00089: Trypsin; 228-381	400.642	0.260106	0.476535	0.616193	304.515	0.0327301	0.915393	0.96213	78.2576	2.93276	9.56515e-11	8.27134e-09
EMLSAT00000003845	XP_018909921|score:1243|PREDICTED: major facilitator superfamily domain-containing protein 10 [Bemisia tabaci]	Q9D2V8|score:897|RecName: Full=Major facilitator superfamily domain-containing protein 10; AltName: Full=Tetracycline transporter-like protein	PF07690: Major Facilitator Superfamily; 14-401	794.154	0.266399	0.161629	0.281491	798.982	0.440615	0.0147644	0.0668634	484.635	1.10271	9.93185e-11	8.4612e-09
EMLSAT00000001909	xx	xx	PF01419: Jacalin-like lectin domain; 857-940	1056.49	0.176135	0.21606	0.351109	1062.24	0.29165	0.0178813	0.0761777	799.81	1.16104	1.13436e-10	9.45386e-09
EMLSAT00000008316	KFM79924|score:397|Galactose-3-O-sulfotransferase 3, partial [Stegodyphus mimosarum]	Q9JHE4|score:268|RecName: Full=Galactosylceramide sulfotransferase; Short=GalCer sulfotransferase; AltName: Full=3'-phosphoadenosine-5'-phosphosulfate:GalCer sulfotransferase; AltName: Full=3'-phosphoadenylylsulfate:galactosylceramide 3'-sulfotransferase; AltName: Full=Cerebroside sulfotransferase	PF06990: Galactose-3-O-sulfotransferase; 5-251	147.481	-0.0768476	0.681726	0.7844	132.22	0.235819	0.183813	0.378726	117.033	1.0423	1.5414e-10	1.23109e-08
EMLSAT00000004560	XP_018578543|score:371|PREDICTED: ankyrin repeat, PH and SEC7 domain containing protein secG-like [Anoplophora glabripennis]	Q92625|score:293|RecName: Full=Ankyrin repeat and SAM domain-containing protein 1A; AltName: Full=Odin	PF12796: Ankyrin repeats (3 copies); 265-357, PF12796: Ankyrin repeats (3 copies); 169-257,	1693.63	0.127682	0.10769	0.207874	1650.09	-0.0749932	0.515722	0.712976	1900.17	0.430133	2.57208e-10	1.95904e-08
EMLSAT00000002333	ENN79446|score:720|hypothetical protein YQE_04090, partial [Dendroctonus ponderosae]	xx	PF03351: DOMON domain; 304-389	878.49	0.109666	0.0762437	0.158971	903.481	0.0764297	0.577575	0.755348	818	0.47503	7.59716e-10	5.23203e-08
EMLSAT00000002348	XP_012544670|score:175|PREDICTED: LOW QUALITY PROTEIN: notch-like protein isoform X1 [Bombyx mori]	xx	xx	42.7772	-0.159025	0.562441	0.68812	29.9096	-0.215994	0.484062	0.687701	139.413	2.05577	8.37215e-10	5.69752e-08
EMLSAT00000008856	xx	xx	xx	21.2591	0.222776	0.346621	0.493302	18.1612	-0.0838198	0.774244	0.882871	86.504	1.00586	9.58696e-10	6.41044e-08
EMLSAT00000012970	xx	xx	xx	47.8029	-0.374716	0.0376654	0.0909703	46.5172	0.302014	0.343944	0.560617	77.1035	1.04415	9.57743e-10	6.41044e-08
EMLSAT00000000999	ACO12526|score:1849|UDP-GlcNAc:betaGal beta-1,3-N-acetylglucosaminyltransferase 5A [Lepeophtheirus salmonis]	Q9N293|score:315|RecName: Full=Beta-1,3-galactosyltransferase 5; Short=Beta-1,3-GalTase 5; Short=Beta3Gal-T5; Short=Beta3GalT5; Short=b3Gal-T5; AltName: Full=Beta-3-Gx-T5; AltName: Full=UDP-Gal:beta-GlcNAc beta-1,3-galactosyltransferase 5; AltName: Full=UDP-galactose:beta-N-acetylglucosamine beta-1,3-galactosyltransferase 5	PF01762: Galactosyltransferase; 156-347	487.738	0.0499776	0.756758	0.841925	469.252	0.0176719	0.937291	0.972842	389.912	1.17878	1.04648e-09	6.87747e-08
EMLSAT00000008358	XP_018009697|score:215|PREDICTED: DNA translocase FtsK-like [Hyalella azteca]	Q9V7U0|score:158|RecName: Full=Pro-resilin; Flags: Precursor	PF00379: Insect cuticle protein; 513-563	16184.3	0.152608	0.527636	0.659139	17106.7	-0.220063	0.468181	0.674958	5777.98	3.63839	1.24333e-09	8.07885e-08
EMLSAT00000002715	ABU41036|score:532|hypothetical protein [Lepeophtheirus salmonis]	xx	xx	1038.84	0.0806826	0.761028	0.844676	1004.8	0.551035	0.124327	0.293171	385.414	6.50741	1.46921e-09	9.28428e-08
EMLSAT00000011815	AOT99606|score:211|FNII1 [Lepeophtheirus salmonis]	xx	PF00040: Fibronectin type II domain; 241-282	4628.22	0.209372	0.189577	0.317737	4681.87	0.106187	0.656365	0.809584	1282.34	1.71391	1.88387e-09	1.16486e-07
EMLSAT00000006885	xx	xx	xx	4150.02	-0.171984	0.486454	0.624854	3581.43	-0.303423	0.316908	0.530901	1647.96	1.01797	2.05208e-09	1.26208e-07
EMLSAT00000012152	AGN29634|score:562|SPT transcription factor family member [Acartia pacifica]	Q02752|score:156|RecName: Full=Acidic phosphoprotein; AltName: Full=50 kDa antigen; Flags: Precursor	PF02389: Cornifin (SPRR) family; 766-885	48609.2	-0.211873	0.294587	0.439395	44339.2	-0.365748	0.223367	0.429487	3090.47	2.36737	2.1408e-09	1.30965e-07
EMLSAT00000003062	xx	xx	xx	2384.32	0.35461	0.019437	0.0532503	2269.24	0.0837619	0.66286	0.813906	1539.24	0.83227	2.25087e-09	1.36969e-07
EMLSAT00000008560	XP_013091656|score:1215|PREDICTED: apoptosis-inducing factor 3-like isoform X1 [Biomphalaria glabrata] >gi|908480006|ref|XP_013091657.1| PREDICTED: apoptosis-inducing factor 3-like isoform X1 [Biomphalaria glabrata]	Q96NN9|score:1048|RecName: Full=Apoptosis-inducing factor 3; AltName: Full=Apoptosis-inducing factor-like protein	PF00070: Pyridine nucleotide-disulphide oxidoreductase; 336-417, PF14759: Reductase C-terminal; 521-570, PF00355: Rieske [2Fe-2S] domain; 67-161, PF07992: Pyridine nucleotide-disulphide oxidoreductase; 197-475	731.612	0.0986669	0.139839	0.253028	743.125	0.0874726	0.464219	0.671995	534.789	0.53377	2.60798e-09	1.54678e-07
EMLSAT00000002691	KZS16905|score:202|Uncharacterized protein APZ42_017534 [Daphnia magna]	Q9V7U0|score:146|RecName: Full=Pro-resilin; Flags: Precursor	PF00379: Insect cuticle protein; 35-86	2082.65	-0.0930323	0.593573	0.715649	1962.55	-0.151767	0.565899	0.748256	8283.08	0.838886	3.08785e-09	1.77567e-07
EMLSAT00000001618	AGN29634|score:584|SPT transcription factor family member [Acartia pacifica]	Q02752|score:157|RecName: Full=Acidic phosphoprotein; AltName: Full=50 kDa antigen; Flags: Precursor	xx	79373	-0.326671	0.0644806	0.139632	69569.8	-0.385558	0.149107	0.329717	18681.8	1.58945	3.25868e-09	1.85535e-07
EMLSAT00000009829	EHJ76865|score:2243|hypothetical protein KGM_17936 [Danaus plexippus]	P12024|score:517|RecName: Full=Chaoptin; AltName: Full=Photoreceptor cell-specific membrane protein; Flags: Precursor	PF00560: Leucine Rich Repeat; 316-334, PF00560: Leucine Rich Repeat; 773-793, PF13855: Leucine rich repeat; 340-398, PF13855: Leucine rich repeat; 147-205, PF13855: Leucine rich repeat; 413-472, PF13855: Leucine rich repeat; 219-277, PF13855: Leucine rich repeat; 675-735, PF13855: Leucine rich repeat; 551-611, PF13855: Leucine rich repeat; 482-540, PF13330: Mucin-2 protein WxxW repeating region; …	441.404	0.533245	0.034742	0.0850038	333.037	0.79584	0.00982964	0.050208	310.814	1.18064	3.54095e-09	2.00613e-07
EMLSAT00000011257	XP_015114391|score:1232|PREDICTED: PAB-dependent poly(A)-specific ribonuclease subunit PAN3 [Diachasma alloeum]	A1L1C7|score:1074|RecName: Full=PAB-dependent poly(A)-specific ribonuclease subunit PAN3; AltName: Full=PAB1P-dependent poly(A)-nuclease; AltName: Full=PAN deadenylation complex subunit 3	xx	1530.92	0.0355724	0.651746	0.761417	1416.75	-0.0393205	0.730333	0.857058	1173.61	0.550893	3.62976e-09	2.04636e-07
EMLSAT00000009001	ACO12613|score:2331|Excitatory amino acid transporter 3 [Lepeophtheirus salmonis]	P31597|score:1005|RecName: Full=Excitatory amino acid transporter 3; AltName: Full=Excitatory amino-acid carrier 1; AltName: Full=Sodium-dependent glutamate/aspartate transporter 3; AltName: Full=Solute carrier family 1 member 1	PF00375: Sodium:dicarboxylate symporter family; 12-436	1562.2	-0.0634484	0.557167	0.683891	1448.95	-0.0987382	0.392421	0.607591	1361.26	0.725238	3.75952e-09	2.10918e-07
EMLSAT00000005864	ABU41036|score:383|hypothetical protein [Lepeophtheirus salmonis]	xx	xx	11520.5	0.220167	0.353063	0.500195	11570.8	-0.214396	0.521614	0.716815	1903.77	4.80934	4.01574e-09	2.24199e-07
EMLSAT00000005866	xx	xx	xx	122.023	0.615729	0.237032	0.375735	144.091	0.585955	0.118563	0.284396	186.829	7.20142	4.20514e-09	2.33639e-07
EMLSAT00000009208	XP_019560086|score:990|PREDICTED: uncharacterized protein LOC109428714 [Aedes albopictus]	xx	PF00100: Zona pellucida-like domain; 330-541	48.9835	0.262839	0.158955	0.27832	53.4064	0.499322	0.0577019	0.173242	74.237	2.38004	4.25521e-09	2.34159e-07
EMLSAT00000009140	ACO12824|score:1447|Ras-related protein Rab-23 [Lepeophtheirus salmonis]	Q9ULC3|score:653|RecName: Full=Ras-related protein Rab-23; Flags: Precursor	PF00071: Ras family; 20-177	50.4321	0.406961	0.0490928	0.11283	61.4419	0.3904	0.0659272	0.18992	48.239	1.19337	4.48295e-09	2.44352e-07
EMLSAT00000003366	XP_017782124|score:1888|PREDICTED: protein Skeletor, isoforms B/C [Nicrophorus vespilloides]	Q9VGY6|score:651|RecName: Full=Protein Skeletor, isoforms B/C; Flags: Precursor	PF10517: Electron transfer DM13; 158-250, PF10517: Electron transfer DM13; 31-136, PF03351: DOMON domain; 277-412	1786.22	0.115429	0.358338	0.505992	1679.18	0.16974	0.243458	0.453284	1776.53	0.694911	4.60489e-09	2.48643e-07
EMLSAT00000007148	ABU41029|score:649|hypothetical protein [Lepeophtheirus salmonis]	xx	PF10349: WW-domain ligand protein; 140-187	36286.3	0.337575	0.204382	0.337118	34516	0.18135	0.549281	0.736531	8159.73	2.97352	6.09427e-09	3.1715e-07
EMLSAT00000005362	XP_019891382|score:152|PREDICTED: pro-resilin-like isoform X2 [Musca domestica]	Q9V7U0|score:147|RecName: Full=Pro-resilin; Flags: Precursor	PF00379: Insect cuticle protein; 83-133	19.6955	0.00210057	0.991784	0.99614	22.081	0.228715	0.370376	0.587866	72.5194	1.03973	6.24641e-09	3.22152e-07
EMLSAT00000000852	ADD24115|score:1340|Aldose 1-epimerase [Lepeophtheirus salmonis]	Q5EA79|score:179|RecName: Full=Aldose 1-epimerase; AltName: Full=Galactose mutarotase	PF01263: Aldose 1-epimerase; 65-250	11192.7	-0.0872289	0.706914	0.804052	10994	-0.118237	0.630889	0.792457	3636.87	1.41754	6.72786e-09	3.43898e-07
EMLSAT00000011336	XP_019870925|score:2078|PREDICTED: NADPH oxidase 5 [Aethina tumida]	Q96PH1|score:692|RecName: Full=NADPH oxidase 5	PF08022: FAD-binding domain; 337-417, PF01794: Ferric reductase like transmembrane component; 137-295, PF08030: Ferric reductase NAD binding domain; 581-748	48.7511	-0.260227	0.0981593	0.193293	44.0427	-0.482164	0.0153229	0.0684043	75.606	0.923162	6.87583e-09	3.49907e-07
EMLSAT00000002847	JAN43402|score:224|Pro-resilin [Daphnia magna]	Q9V7U0|score:158|RecName: Full=Pro-resilin; Flags: Precursor	PF00379: Insect cuticle protein; 36-86	810.057	0.382041	0.0189791	0.0523049	758.895	-0.0331007	0.904788	0.956343	922.81	0.637573	7.06534e-09	3.57967e-07
EMLSAT00000002467	xx	xx	xx	303.264	-0.429354	0.118811	0.223835	240.307	-0.824919	0.0227559	0.0896019	629.359	1.00529	7.84609e-09	3.9064e-07
EMLSAT00000007704	XP_014253245|score:196|PREDICTED: protein spire isoform X4 [Cimex lectularius]	xx	xx	1461	0.0133243	0.891729	0.932537	1382.02	-0.0947778	0.496242	0.697497	2252.88	0.504225	7.89051e-09	3.91159e-07
EMLSAT00000003418	ADD24410|score:393|Cuticle protein 18.6, isoform B [Lepeophtheirus salmonis]	xx	xx	914.028	0.45028	0.0256439	0.0667298	929.342	0.385839	0.235626	0.4442	1409.71	2.13167	9.5604e-09	4.63941e-07
EMLSAT00000012762	XP_011551380|score:863|PREDICTED: moesin/ezrin/radixin homolog 1 isoform X1 [Plutella xylostella] >gi|768421163|ref|XP_011551381.1| PREDICTED: moesin/ezrin/radixin homolog 1 isoform X2 [Plutella xylostella]	P46150|score:817|RecName: Full=Moesin/ezrin/radixin homolog 1; Short=Ezrin-moesin-radixin 1; AltName: Full=Moesin; Short=dMoesin; AltName: Full=Protein D17	PF09380: FERM C-terminal PH-like domain; 214-296, PF09379: FERM N-terminal domain; 15-90, PF00373: FERM central domain; 98-210	3406.04	0.00836682	0.903035	0.940148	2902.85	0.132538	0.0392155	0.132571	2685.63	0.498397	1.01683e-08	4.8525e-07
EMLSAT00000011962	XP_013782721|score:4753|PREDICTED: unconventional myosin-Va-like [Limulus polyphemus]	Q02440|score:3979|RecName: Full=Unconventional myosin-Va; AltName: Full=Dilute myosin heavy chain, non-muscle; AltName: Full=Myosin heavy chain p190; AltName: Full=Myosin-V	PF00612: IQ calmodulin-binding motif; 868-885, PF00612: IQ calmodulin-binding motif; 820-836, PF00612: IQ calmodulin-binding motif; 843-861, PF00612: IQ calmodulin-binding motif; 795-813, PF00612: IQ calmodulin-binding motif; 750-765, PF01843: DIL domain; 1616-1711, PF00063: Myosin head (motor domain); 70-730,	1717.31	-0.0352948	0.74405	0.831801	1535.31	-0.0229219	0.847645	0.92595	1330.86	0.635907	1.03062e-08	4.89801e-07
EMLSAT00000002308	XP_018355266|score:1123|PREDICTED: putative polypeptide N-acetylgalactosaminyltransferase 9 isoform X3 [Trachymyrmex septentrionalis]	Q95ZJ1|score:1043|RecName: Full=Polypeptide N-acetylgalactosaminyltransferase 5; Short=pp-GaNTase 5; AltName: Full=Protein-UDP acetylgalactosaminyltransferase 5; AltName: Full=UDP-GalNAc:polypeptide N-acetylgalactosaminyltransferase 5	PF00652: Ricin-type beta-trefoil lectin domain; 478-588, PF02709: N-terminal domain of galactosyltransferase; 330-385, PF00535: Glycosyl transferase family 2; 158-309	1304	0.236648	0.158766	0.2781	1339.1	0.130622	0.557119	0.742703	774.453	1.47137	1.04859e-08	4.96291e-07
EMLSAT00000002466	xx	xx	xx	9.06869	-0.914726	0.0628937	0.136823	8.7938	-1.27152	0.0282369	0.104406	21.5783	3.32856	1.10994e-08	5.21321e-07
EMLSAT00000010865	ABU41084|score:538|hypothetical protein [Lepeophtheirus salmonis]	xx	xx	3888.81	0.290603	0.116744	0.221218	3916.24	0.627951	0.0749083	0.20778	1925.99	4.21713	1.16943e-08	5.46732e-07
EMLSAT00000006480	XP_015837671|score:4415|PREDICTED: paralytic B isoform X3 [Tribolium castaneum]	P35500|score:3026|RecName: Full=Sodium channel protein para; AltName: Full=Protein paralytic; AltName: Full=Sodium channel 1; Short=DmNav1	PF00520: Ion transport protein; 1323-1461, PF00520: Ion transport protein; 1487-1566, PF00520: Ion transport protein; 1653-1794, PF00520: Ion transport protein; 149-379, PF00520: Ion transport protein; 748-932, PF06512: Sodium ion transport-associated; 949-1210	634.282	0.112617	0.421889	0.567767	531.657	0.0678286	0.641612	0.798893	323.415	0.721046	1.1823e-08	5.50511e-07
EMLSAT00000006825	CDW56539|score:354|HSP20 domain containing protein [Trichuris trichiura]	Q3T149|score:217|RecName: Full=Heat shock protein beta-1; Short=HspB1; AltName: Full=Heat shock 27 kDa protein; Short=HSP 27	PF00011: Hsp20/alpha crystallin family; 318-403, PF00011: Hsp20/alpha crystallin family; 187-256, PF00011: Hsp20/alpha crystallin family; 439-536	6446.32	0.196466	0.0466226	0.108087	6428.13	-0.0488419	0.740405	0.861883	7708.74	0.529568	1.24253e-08	5.73907e-07
EMLSAT00000004810	ABU41036|score:395|hypothetical protein [Lepeophtheirus salmonis]	xx	xx	27004.6	0.358756	0.0735523	0.154823	28722.4	0.1025	0.713546	0.847977	10757.8	2.55499	1.42558e-08	6.50619e-07
EMLSAT00000002039	ADD38952|score:1424|Phosphatidylinositol-4-phosphate 5-kinase 8 [Lepeophtheirus salmonis]	Q8RY89|score:156|RecName: Full=Phosphatidylinositol 4-phosphate 5-kinase 8; Short=AtPIP5K8; AltName: Full=1-phosphatidylinositol 4-phosphate kinase 8; AltName: Full=Diphosphoinositide kinase 8; AltName: Full=PtdIns(4)P-5-kinase 8	PF02493: MORN repeat; 119-139, PF02493: MORN repeat; 84-105,	1160.58	-0.218741	0.343317	0.490143	1042.43	-0.492481	0.114205	0.277183	1159.97	0.85735	1.47067e-08	6.68543e-07
EMLSAT00000005088	ACO12136|score:655|Pupal cuticle protein 20 precursor [Lepeophtheirus salmonis]	P13229|score:158|RecName: Full=Larval cuticle protein LCP-14; Flags: Precursor	PF00379: Insect cuticle protein; 19-73	76.0617	0.311954	0.178589	0.304046	65.5999	0.165525	0.621449	0.786085	145.507	0.949096	1.58441e-08	7.14598e-07
EMLSAT00000003674	ADD38628|score:1864|Estrogen sulfotransferase, testis isoform [Lepeophtheirus salmonis]	P49891|score:399|RecName: Full=Estrogen sulfotransferase, testis isoform; AltName: Full=Sulfotransferase 1E1; Short=ST1E1; AltName: Full=Sulfotransferase, estrogen-preferring	PF00685: Sulfotransferase domain; 101-356	1863.14	0.115494	0.500139	0.636146	1753.07	-0.200395	0.311574	0.524874	7284.59	0.768667	1.77275e-08	7.96421e-07
EMLSAT00000006611	xx	xx	xx	8.85483	0.535851	0.396222	0.54248	12.4631	2.00266	0.0098024	0.050169	65.3459	4.51158	1.97236e-08	8.79229e-07
EMLSAT00000005464	ODM91115|score:1369|Chitooligosaccharidolytic beta-N-acetylglucosaminidase [Orchesella cincta]	P49010|score:1132|RecName: Full=Chitooligosaccharidolytic beta-N-acetylglucosaminidase; AltName: Full=Beta-GlcNAcase; AltName: Full=Beta-N-acetylhexosaminidase; AltName: Full=Beta-hexosaminidase; Flags: Precursor	PF14845: beta-acetyl hexosaminidase like; 143-272, PF00728: Glycosyl hydrolase family 20, catalytic domain; 296-630,	902.032	-0.088594	0.310967	0.45609	869.945	-0.0760212	0.241329	0.451258	1447.41	0.609655	2.06099e-08	9.15192e-07
EMLSAT00000008769	XP_005185291|score:338|PREDICTED: transmembrane protease serine 9 [Musca domestica]	O60235|score:290|RecName: Full=Transmembrane protease serine 11D; AltName: Full=Airway trypsin-like protease; Contains: RecName: Full=Transmembrane protease serine 11D non-catalytic chain; Contains: RecName: Full=Transmembrane protease serine 11D catalytic chain; Flags: Precursor	PF00089: Trypsin; 15-233	160.807	0.0461733	0.767208	0.84901	161.196	-0.251064	0.193251	0.392168	227.958	1.33326	2.35316e-08	1.02904e-06
EMLSAT00000005022	ACO11148|score:379|Beta-1,3-galactosyltransferase 1 [Caligus rogercresseyi]	xx	PF01762: Galactosyltransferase; 97-150	18.1886	-0.00685811	0.9813	0.989867	20.7684	0.165623	0.766684	0.877465	29.6736	1.42863	2.69147e-08	1.1681e-06
EMLSAT00000009686	KDR10509|score:1443|Alpha-1,3-mannosyl-glycoprotein 4-beta-N-acetylglucosaminyltransferase B [Zootermopsis nevadensis]	Q812F8|score:1098|RecName: Full=Alpha-1,3-mannosyl-glycoprotein 4-beta-N-acetylglucosaminyltransferase B; AltName: Full=N-glycosyl-oligosaccharide-glycoprotein N-acetylglucosaminyltransferase IVb; Short=GlcNAc-T IVb; Short=GnT-IVb; Short=N-acetylglucosaminyltransferase IVb; AltName: Full=UDP-N-acetylglucosamine: alpha-1,3-D-mannoside beta-1,4-N-acetylglucosaminyltransferase IVb	PF04666: N-Acetylglucosaminyltransferase-IV (GnT-IV) conserved region; 96-378	1148.05	0.049948	0.593127	0.715404	1083.54	0.137694	0.273077	0.485589	661.286	0.752488	2.71515e-08	1.17395e-06
EMLSAT00000012360	XP_013411151|score:148|PREDICTED: cyclic AMP-dependent transcription factor ATF-4-like [Lingula anatina]	xx	PF00170: bZIP transcription factor; 244-303	2658.24	0.0928257	0.320533	0.465818	2264.68	0.140476	0.135032	0.309236	2713.97	0.54653	3.50006e-08	1.46913e-06
EMLSAT00000005604	KZS04319|score:320|Uncharacterized protein APZ42_032617 [Daphnia magna]	xx	PF01607: Chitin binding Peritrophin-A domain; 65-123	9.92439	0.27697	0.402016	0.548621	8.44318	0.566955	0.237281	0.446053	864.689	1.28561	3.53209e-08	1.47718e-06
EMLSAT00000008612	EPZ36656|score:163|hypothetical protein O9G_003770 [Rozella allomycis CSF55]	xx	xx	3450.41	-0.0587336	0.752487	0.838602	3399.06	-0.454008	0.0999603	0.253977	565.015	1.70721	3.86173e-08	1.59762e-06
EMLSAT00000007519	xx	xx	xx	41.5801	-0.797529	0.192168	0.320981	29.4847	-1.01761	0.0646843	0.187199	106.014	0.84407	4.60114e-08	1.85027e-06
EMLSAT00000012016	KDR21973|score:330|Translocating chain-associated membrane protein 1-like 1 [Zootermopsis nevadensis]	Q6DED0|score:193|RecName: Full=Translocating chain-associated membrane protein 1-like 1	xx	3127.95	0.229644	0.0647003	0.140001	3082.97	0.209777	0.131696	0.304127	1673.47	0.766269	4.68993e-08	1.8794e-06
EMLSAT00000002238	XP_019867319|score:360|PREDICTED: uncharacterized protein LOC109596259 isoform X2 [Aethina tumida]	P09216|score:145|RecName: Full=Protein kinase C epsilon type; AltName: Full=nPKC-epsilon	PF00130: Phorbol esters/diacylglycerol binding domain (C1 domain); 860-911	390.45	-0.178589	0.0448194	0.104697	380.476	-0.202562	0.186653	0.382842	445.395	0.620314	5.22218e-08	2.07105e-06
EMLSAT00000003400	ACO12136|score:257|Pupal cuticle protein 20 precursor [Lepeophtheirus salmonis]	xx	xx	4.16557	0.73923	0.152746	0.270104	5.15247	0.435816	0.352772	0.569983	23.9279	2.5898	5.31783e-08	2.10084e-06
EMLSAT00000012854	XP_018912896|score:546|PREDICTED: protein amalgam-like isoform X2 [Bemisia tabaci]	P13595|score:244|RecName: Full=Neural cell adhesion molecule 1; Short=N-CAM-1; Short=NCAM-1; AltName: CD_antigen=CD56; Flags: Precursor	PF13895: Immunoglobulin domain; 10-88, PF00041: Fibronectin type III domain; 201-271, PF07679: Immunoglobulin I-set domain; 94-181	245.79	-0.0630017	0.445957	0.589361	219.06	-0.204065	0.128071	0.298506	270.175	0.677725	5.33385e-08	2.10084e-06
EMLSAT00000005409	XP_015834445|score:1418|PREDICTED: protein grainyhead isoform X1 [Tribolium castaneum]	P13002|score:1363|RecName: Full=Protein grainyhead; AltName: Full=DNA-binding protein ELF-1; AltName: Full=Element I-binding activity; AltName: Full=Protein grainy-head; AltName: Full=Transcription factor NTF-1	PF04516: CP2 transcription factor; 301-511	3062.84	-0.160074	0.045077	0.105126	2846.22	-0.107142	0.330602	0.544138	3184.53	0.381097	5.40748e-08	2.12257e-06
EMLSAT00000012578	XP_016845570|score:2597|PREDICTED: unconventional myosin-XV isoform X2 [Nasonia vitripennis]	Q9UKN7|score:1726|RecName: Full=Unconventional myosin-XV; AltName: Full=Unconventional myosin-15	PF00373: FERM central domain; 2823-2943, PF07653: Variant SH3 domain; 2341-2397, PF00063: Myosin head (motor domain); 67-756, PF00784: MyTH4 domain; 2613-2723, PF00784: MyTH4 domain; 1179-1278, PF00612: IQ calmodulin-binding motif; 775-791, PF00612: IQ calmodulin-binding motif; 796-814,	1093.42	-0.0206884	0.773144	0.85329	974.538	-0.0682441	0.544069	0.732677	841.512	0.46592	5.51873e-08	2.15156e-06
EMLSAT00000008016	XP_018336498|score:1306|PREDICTED: protein artichoke-like [Agrilus planipennis]	Q9VPF0|score:1094|RecName: Full=Protein artichoke; Flags: Precursor	PF13855: Leucine rich repeat; 679-738, PF13855: Leucine rich repeat; 583-642, PF13855: Leucine rich repeat; 356-416, PF13855: Leucine rich repeat; 184-244, PF13855: Leucine rich repeat; 259-318, PF13855: Leucine rich repeat; 775-834, PF13855: Leucine rich repeat; 489-548, PF13306: Leucine rich repeats (6 copies); 71-183, PF00560: Leucine Rich Repeat; 465-485,	78.6751	0.442731	0.162695	0.282845	69.0553	0.648202	0.016199	0.0709398	30.1736	1.81385	5.61684e-08	2.17506e-06
EMLSAT00000003138	JAS24704|score:727|hypothetical protein g.15996, partial [Clastoptera arizonana]	Q8BN59|score:377|RecName: Full=La-related protein 6; AltName: Full=Acheron; Short=Achn; AltName: Full=La ribonucleoprotein domain family member 6	PF12901: SUZ-C motif; 436-459, PF05383: La domain; 115-172,	6023.08	0.120708	0.493447	0.630043	6923.35	0.0854563	0.781891	0.887627	10038.5	0.789399	5.99937e-08	2.30765e-06
EMLSAT00000005585	ACO15684|score:1400|Adenosine deaminase [Caligus clemensi]	Q6GP70|score:643|RecName: Full=Adenosine deaminase; AltName: Full=Adenosine aminohydrolase	PF00962: Adenosine/AMP deaminase; 62-325	1058.14	0.0723286	0.284256	0.428736	959.266	0.161593	0.0256954	0.097337	774.463	0.510339	6.92319e-08	2.6192e-06
EMLSAT00000003061	XP_018021751|score:594|PREDICTED: uncharacterized protein LOC108677944 [Hyalella azteca]	xx	PF01607: Chitin binding Peritrophin-A domain; 162-213, PF01607: Chitin binding Peritrophin-A domain; 237-284, PF01607: Chitin binding Peritrophin-A domain; 98-149	3605.2	0.123122	0.312865	0.458074	3330.29	0.0418915	0.824694	0.912925	2276.85	0.765711	1.30549e-07	4.48193e-06
EMLSAT00000004154	ACO12158|score:1374|Glycine N-methyltransferase [Lepeophtheirus salmonis]	Q29513|score:644|RecName: Full=Glycine N-methyltransferase	PF12847: Methyltransferase domain; 61-177, PF01263: Aldose 1-epimerase; 273-542,	2524.65	0.0292762	0.766353	0.848503	2499.34	0.072412	0.421372	0.635617	1464.97	0.695949	1.52714e-07	5.13555e-06
EMLSAT00000012755	xx	xx	xx	61.3579	0.0315835	0.870089	0.918788	64.8721	-0.249436	0.333978	0.548575	456.279	1.04017	1.69156e-07	5.65e-06
EMLSAT00000005661	XP_011341282|score:1066|PREDICTED: protein phosphatase 1 regulatory subunit 16A isoform X1 [Cerapachys biroi] >gi|759063795|ref|XP_011341284.1| PREDICTED: protein phosphatase 1 regulatory subunit 16A isoform X1 [Cerapachys biroi] >gi|759063797|ref|XP_011341285.1| PREDICTED: protein phosphatase 1 regulatory subunit 16A isoform X1 [Cerapachys biroi] >gi|759063799|ref|XP_011341286.1| PREDICTED: prot…	Q95N27|score:773|RecName: Full=Protein phosphatase 1 regulatory inhibitor subunit 16B; AltName: Full=CAAX box protein TIMAP; AltName: Full=TGF-beta-inhibited membrane-associated protein; Short=bTIMAP; Flags: Precursor	PF12796: Ankyrin repeats (3 copies); 253-312, PF12796: Ankyrin repeats (3 copies); 112-188,	291.329	0.0663562	0.514017	0.647285	269.805	0.246439	0.0728375	0.204043	220.428	0.558159	1.83904e-07	6.02588e-06
EMLSAT00000008698	xx	xx	PF07686: Immunoglobulin V-set domain; 161-231	118.283	-0.178729	0.476895	0.616319	105.076	-0.311686	0.388657	0.604417	105.797	0.853345	2.21276e-07	7.10865e-06
EMLSAT00000005393	XP_310753|score:1127|AGAP000359-PA [Anopheles gambiae str. PEST] >gi|157018813|gb|EAA06323.5| AGAP000359-PA [Anopheles gambiae str. PEST]	xx	PF01607: Chitin binding Peritrophin-A domain; 33-83	1444.72	-0.252459	0.0661086	0.142602	1309.52	-0.252807	0.0597153	0.177401	1241.25	0.452085	2.40802e-07	7.60843e-06
EMLSAT00000010200	xx	xx	xx	1709.75	-0.07891	0.598074	0.719042	1716.03	-0.261968	0.215246	0.420471	1663.06	0.536106	2.39651e-07	7.60843e-06
EMLSAT00000001781	EFX71849|score:829|hypothetical protein DAPPUDRAFT_308685 [Daphnia pulex]	Q9Y115|score:718|RecName: Full=UNC93-like protein	PF05978: Ion channel regulatory protein UNC-93; 28-108	505.525	0.00858686	0.963254	0.978131	445.613	0.0528341	0.729118	0.856919	457.742	0.894122	2.60346e-07	8.1587e-06
EMLSAT00000002524	XP_005189731|score:390|PREDICTED: trypsin-1 [Musca domestica] >gi|1135090286|ref|XP_019894554.1| PREDICTED: trypsin-1 [Musca domestica] >gi|1135090288|ref|XP_019894555.1| PREDICTED: trypsin-1 [Musca domestica]	Q8K1T0|score:362|RecName: Full=Transmembrane protease serine 3	PF00089: Trypsin; 59-303	250.902	-0.411586	0.0679387	0.145681	214.522	-0.438865	0.128792	0.299505	153.439	1.11185	2.7392e-07	8.56073e-06
EMLSAT00000008030	xx	xx	xx	7413.82	-0.481016	0.241391	0.38054	6439.57	-0.589781	0.278568	0.491019	4792.02	0.752483	2.97141e-07	9.18662e-06
EMLSAT00000005594	ACO15475|score:1216|Abhydrolase domain-containing protein 10, mitochondrial precursor [Caligus clemensi]	Q5REX5|score:336|RecName: Full=Mycophenolic acid acyl-glucuronide esterase, mitochondrial; AltName: Full=Alpha/beta hydrolase domain-containing protein 10; Short=Abhydrolase domain-containing protein 10; Flags: Precursor	PF12697: Alpha/beta hydrolase family; 74-267	2988.4	-0.0752606	0.343221	0.490126	2674.78	0.406602	0.0122855	0.059026	3571.12	0.895249	3.07894e-07	9.44289e-06
EMLSAT00000002123	KFM78556|score:1080|Leucine-rich repeat-containing protein 40, partial [Stegodyphus mimosarum]	Q5M8G4|score:986|RecName: Full=Leucine-rich repeat-containing protein 40	PF13855: Leucine rich repeat; 528-585, PF13855: Leucine rich repeat; 295-351, PF13855: Leucine rich repeat; 159-217, PF12799: Leucine Rich repeats (2 copies); 229-266, PF12799: Leucine Rich repeats (2 copies); 483-521,	224.385	-0.0518673	0.696477	0.796264	216.489	0.277487	0.0709898	0.200259	165.061	1.18695	3.57092e-07	1.08649e-05
EMLSAT00000004979	XP_014230286|score:1678|PREDICTED: 3-hydroxy-3-methylglutaryl-coenzyme A reductase [Trichogramma pretiosum] >gi|936704636|ref|XP_014230287.1| PREDICTED: 3-hydroxy-3-methylglutaryl-coenzyme A reductase [Trichogramma pretiosum] >gi|936704638|ref|XP_014230288.1| PREDICTED: 3-hydroxy-3-methylglutaryl-coenzyme A reductase [Trichogramma pretiosum] >gi|936704640|ref|XP_014230290.1| PREDICTED: 3-hydroxy-…	P54960|score:1666|RecName: Full=3-hydroxy-3-methylglutaryl-coenzyme A reductase; Short=HMG-CoA reductase	PF00368: Hydroxymethylglutaryl-coenzyme A reductase; 452-833	4605.47	-0.0413733	0.778638	0.857554	4504.13	0.0280791	0.902661	0.95529	1629.45	0.873031	3.82487e-07	1.15459e-05
EMLSAT00000000417	xx	xx	xx	779.669	0.098847	0.532266	0.662949	761.652	0.194564	0.227283	0.434724	460.129	0.923254	4.02329e-07	1.20814e-05
EMLSAT00000005935	ACO12136|score:142|Pupal cuticle protein 20 precursor [Lepeophtheirus salmonis]	xx	xx	3.17651	0.495962	0.407354	0.553658	4.20923	1.4474	0.0145206	0.0661044	18.5018	2.23786	4.34365e-07	1.2942e-05
EMLSAT00000003782	XP_002403046|score:237|hypothetical protein IscW_ISCW009370 [Ixodes scapularis] >gi|215502128|gb|EEC11622.1| hypothetical protein IscW_ISCW009370 [Ixodes scapularis]	xx	PF15313: Hexamethylene bis-acetamide-inducible protein; 82-210	402.705	0.00530802	0.956194	0.974076	345.562	-0.0381247	0.776874	0.884618	393.663	0.712792	4.51796e-07	1.33576e-05
EMLSAT00000010773	CRL04972|score:557|CLUMA_CG017999, isoform A, partial [Clunio marinus]	xx	xx	1013.4	-0.346638	0.0258581	0.0671534	869.762	-0.0731797	0.819382	0.910199	2559.14	0.774822	4.86783e-07	1.42455e-05
EMLSAT00000006297	xx	xx	xx	424.833	0.258896	0.0279097	0.0715643	401.382	0.226748	0.0337183	0.119166	246.558	0.759294	5.28471e-07	1.52329e-05
EMLSAT00000000434	XP_012230892|score:583|PREDICTED: dual specificity protein kinase splA-like [Linepithema humile]	xx	PF15038: Jiraiya; 169-336	138.097	-0.0455683	0.681515	0.784269	124.841	-0.0910849	0.472197	0.67789	103.462	0.666839	5.35588e-07	1.53995e-05
EMLSAT00000004544	XP_014478112|score:264|PREDICTED: uncharacterized protein CG7065-like isoform X2 [Dinoponera quadriceps]	xx	xx	1929.56	0.115221	0.103229	0.200953	1830.46	0.0372042	0.724955	0.854331	2269.95	0.669987	5.83126e-07	1.6478e-05
EMLSAT00000000959	ACO12949|score:559|Cuticle protein 7 [Lepeophtheirus salmonis]	Q17015|score:132|RecName: Full=Cuticle protein	PF00379: Insect cuticle protein; 58-110	5272.08	-0.163287	0.629553	0.744218	4443.99	-0.442797	0.228936	0.436772	18064.6	0.660841	5.89196e-07	1.65681e-05
EMLSAT00000005549	ABU41130|score:1411|putative SPT transcription factor family member, partial [Lepeophtheirus salmonis]	xx	PF02389: Cornifin (SPRR) family; 419-562	7201.47	-0.289742	0.164952	0.286008	6964.08	-0.603368	0.0296132	0.108202	6716.05	2.75934	5.99522e-07	1.68173e-05
EMLSAT00000009838	ETN63362|score:1061|peptidyl-prolyl cis-trans isomerase (cyclophilin) [Anopheles darlingi]	Q6UX04|score:925|RecName: Full=Peptidyl-prolyl cis-trans isomerase CWC27 homolog; Short=PPIase CWC27; AltName: Full=Antigen NY-CO-10; AltName: Full=Serologically defined colon cancer antigen 10	PF00160: Cyclophilin type peptidyl-prolyl cis-trans isomerase/CLD; 17-166	629.377	-0.04248	0.500564	0.636332	576.733	0.038935	0.571339	0.751763	552.819	0.468375	6.14021e-07	1.71404e-05
EMLSAT00000004650	XP_006003236|score:451|PREDICTED: L-amino-acid oxidase-like, partial [Latimeria chalumnae]	P81383|score:401|RecName: Full=L-amino-acid oxidase; Short=LAAO; Short=LAO; Short=Oh-LAAO; Flags: Precursor	PF01593: Flavin containing amine oxidoreductase; 161-415	483.828	-0.740933	0.0279889	0.0717204	383.817	-0.703365	0.0424752	0.140311	877.882	0.826466	6.19955e-07	1.72642e-05
EMLSAT00000004558	XP_002740933|score:312|PREDICTED: SET and MYND domain-containing protein 4-like [Saccoglossus kowalevskii]	Q17NV8|score:211|RecName: Full=Facilitated trehalose transporter Tret1	PF00083: Sugar (and other) transporter; 7-187	193.382	-0.531898	0.0307123	0.0772673	134.09	-0.220152	0.346431	0.563531	287.038	0.829464	6.48357e-07	1.7987e-05
EMLSAT00000001264	XP_018013710|score:1177|PREDICTED: hexokinase type 2-like isoform X2 [Hyalella azteca]	Q9NFT7|score:967|RecName: Full=Hexokinase type 2	PF00349: Hexokinase; 1-114, PF03727: Hexokinase; 117-353,	652.697	-0.0914743	0.395196	0.541643	634.396	-0.113178	0.511822	0.709122	1111.46	0.617731	6.7215e-07	1.84902e-05
EMLSAT00000013074	XP_015835205|score:587|PREDICTED: cardioacceleratory peptide receptor 2 isoform X3 [Tribolium castaneum]	Q868T3|score:355|RecName: Full=Cardioacceleratory peptide receptor; AltName: Full=Crustacean cardioactive peptide receptor	PF00001: 7 transmembrane receptor (rhodopsin family); 21-96, PF00001: 7 transmembrane receptor (rhodopsin family); 113-183,	51.6687	0.394029	0.0306655	0.0772155	45.4359	0.256458	0.271141	0.483162	46.4069	1.34679	8.0339e-07	2.1792e-05
EMLSAT00000004620	ADD24043|score:164|protein ZK643.6 [Lepeophtheirus salmonis]	xx	PF01549: ShK domain-like; 129-164, PF01549: ShK domain-like; 25-54, PF01549: ShK domain-like; 97-125, PF01549: ShK domain-like; 56-86	334.546	-0.361031	0.0251675	0.065723	268.275	-0.194394	0.153133	0.335239	342.794	0.642935	8.61217e-07	2.31422e-05
EMLSAT00000012440	ABU41036|score:263|hypothetical protein [Lepeophtheirus salmonis]	xx	xx	178.904	0.453196	0.0542518	0.122207	194.853	0.0281917	0.930569	0.969501	152.49	3.3775	8.82984e-07	2.3641e-05
EMLSAT00000012385	XP_018011834|score:182|PREDICTED: uncharacterized MFS-type transporter YhjX-like [Hyalella azteca]	xx	xx	204.416	0.0312554	0.873719	0.921132	184.12	-0.0414125	0.830949	0.916887	99.7193	0.811813	1.07297e-06	2.80965e-05
EMLSAT00000011799	ACO12201|score:1181|phosphatase inhibitor 2 [Lepeophtheirus salmonis]	P41236|score:256|RecName: Full=Protein phosphatase inhibitor 2; Short=IPP-2	PF04979: Protein phosphatase inhibitor 2 (IPP-2); 33-80, PF04979: Protein phosphatase inhibitor 2 (IPP-2); 97-189,	719.666	0.110459	0.104653	0.203253	621.431	0.0981172	0.129823	0.301152	663.931	0.434694	1.09732e-06	2.86174e-05
EMLSAT00000012375	JAS12471|score:163|hypothetical protein g.7848 [Clastoptera arizonana] >gi|1058030559|gb|JAS18941.1| hypothetical protein g.7841 [Clastoptera arizonana]	P31579|score:134|RecName: Full=Low choriolytic enzyme; AltName: Full=Choriolysin L; AltName: Full=Hatching enzyme zinc-protease subunit LCE; Flags: Precursor	PF01400: Astacin (Peptidase family M12A); 41-106	126.878	-0.400853	0.194785	0.324475	75.7242	-0.51298	0.418499	0.632939	47.4886	2.41251	1.13799e-06	2.9611e-05
EMLSAT00000001016	XP_015914844|score:519|PREDICTED: organic cation transporter 1-like [Parasteatoda tepidariorum]	Q9VIK2|score:358|RecName: Full=Carcinine transporter	PF00083: Sugar (and other) transporter; 120-482	228.849	-0.221006	0.0752519	0.157442	227.629	0.13817	0.324087	0.537406	145.563	0.685996	1.33491e-06	3.39665e-05
EMLSAT00000004608	ADD24043|score:913|protein ZK643.6 [Lepeophtheirus salmonis]	xx	PF01549: ShK domain-like; 912-947, PF01549: ShK domain-like; 587-622, PF01549: ShK domain-like; 2010-2041, PF01549: ShK domain-like; 174-208, PF01549: ShK domain-like; 5-32, PF01549: ShK domain-like; 1927-1962, PF01549: ShK domain-like; 1261-1291, PF01549: ShK domain-like; 1366-1396, PF01549: ShK domain-like; 676-707, PF01549: ShK domain-like; 948-979, PF01549: ShK domain-like; 1462-1493, PF01549…	1649.02	0.0257771	0.8248	0.889994	1492.48	0.082538	0.554542	0.74112	890.579	0.756993	1.34553e-06	3.4125e-05
EMLSAT00000003672	EFX89468|score:346|hypothetical protein DAPPUDRAFT_40294 [Daphnia pulex]	xx	PF01753: MYND finger; 44-72	162.342	-0.111069	0.402168	0.548621	144.337	0.00505421	0.972561	0.987579	339.748	0.741135	1.41435e-06	3.5439e-05
EMLSAT00000010323	ACO11406|score:1643|Mevalonate kinase [Caligus rogercresseyi]	Q5E9T8|score:512|RecName: Full=Mevalonate kinase; Short=MK	PF08544: GHMP kinases C terminal; 311-374, PF00288: GHMP kinases N terminal domain; 149-230,	1024.05	0.293841	0.0455095	0.105903	1018.56	0.176065	0.36768	0.585162	496.647	0.849417	1.45373e-06	3.63132e-05
EMLSAT00000004695	ACO10210|score:437|Venom allergen 5.02 precursor [Caligus rogercresseyi]	W4VS53|score:320|RecName: Full=CRISP/Allergen/PR-1; Short=Cap-1; Flags: Precursor [Trittame loki]	PF00188: Cysteine-rich secretory protein family; 1-122	27.7781	0.35976	0.0692739	0.14794	32.1092	-0.275691	0.396703	0.611869	60.7129	0.822498	1.50739e-06	3.72396e-05
EMLSAT00000012203	xx	xx	PF00040: Fibronectin type II domain; 433-474	1694.69	0.189237	0.289495	0.434298	1759.32	0.193792	0.322277	0.535751	224.318	1.60881	1.51935e-06	3.74177e-05
EMLSAT00000009622	KDR08961|score:741|hypothetical protein L798_00891, partial [Zootermopsis nevadensis]	O75487|score:652|RecName: Full=Glypican-4; AltName: Full=K-glypican; Contains: RecName: Full=Secreted glypican-4; Flags: Precursor	PF01153: Glypican; 58-549	156.855	0.22223	0.0486739	0.112069	142.859	0.100823	0.539779	0.72995	159.443	0.77501	1.61781e-06	3.94203e-05
EMLSAT00000010589	xx	xx	xx	271.277	0.188347	0.0536262	0.121099	247.494	0.218496	0.0827737	0.22275	186.567	0.53894	1.89782e-06	4.54725e-05
EMLSAT00000003474	JAS97278|score:167|hypothetical protein g.11987, partial [Homalodisca liturata]	xx	PF01359: Transposase (partial DDE domain); 2-77	32.9297	-0.0235019	0.909826	0.944625	32.9987	-0.094437	0.749321	0.867144	23.5306	1.40194	1.93894e-06	4.62651e-05
EMLSAT00000010952	XP_014287384|score:883|PREDICTED: alpha-1,6-mannosyl-glycoprotein 2-beta-N-acetylglucosaminyltransferase-like isoform X1 [Halyomorpha halys] >gi|939686449|ref|XP_014287386.1| PREDICTED: alpha-1,6-mannosyl-glycoprotein 2-beta-N-acetylglucosaminyltransferase-like isoform X1 [Halyomorpha halys]	O19071|score:637|RecName: Full=Alpha-1,6-mannosyl-glycoprotein 2-beta-N-acetylglucosaminyltransferase; AltName: Full=Beta-1,2-N-acetylglucosaminyltransferase II; AltName: Full=GlcNAc-T II; Short=GNT-II; AltName: Full=Mannoside acetylglucosaminyltransferase 2; AltName: Full=N-glycosyl-oligosaccharide-glycoprotein N-acetylglucosaminyltransferase II	PF05060: N-acetylglucosaminyltransferase II (MGAT2); 144-254, PF05060: N-acetylglucosaminyltransferase II (MGAT2); 371-422,	488.904	0.0242775	0.775204	0.8546	422.749	0.269631	0.062243	0.182191	341.216	0.414383	1.97955e-06	4.71362e-05
EMLSAT00000004627	xx	xx	xx	382.081	0.122145	0.291164	0.435929	386.671	0.104397	0.388807	0.604476	280.143	1.52759	2.14197e-06	5.02751e-05
EMLSAT00000002932	JAN75665|score:209|hypothetical protein [Daphnia magna]	xx	xx	544.713	0.0873727	0.371155	0.518869	572.087	0.249824	0.258158	0.469344	786.203	0.674717	2.25118e-06	5.23047e-05
EMLSAT00000009484	ODM97353|score:1603|NAD-dependent malic enzyme, mitochondrial, partial [Orchesella cincta]	P28227|score:1175|RecName: Full=NADP-dependent malic enzyme; Short=NADP-ME	PF03949: Malic enzyme, NAD binding domain; 260-513, PF00390: Malic enzyme, N-terminal domain; 128-196, PF00390: Malic enzyme, N-terminal domain; 198-250	1776.41	0.0555709	0.531603	0.662405	1614.98	0.185708	0.125579	0.294806	1629.24	0.536725	2.33738e-06	5.38721e-05
EMLSAT00000012606	XP_018406361|score:974|PREDICTED: protein kinase C and casein kinase substrate in neurons protein 2 isoform X1 [Cyphomyrmex costatus] >gi|1070587793|ref|XP_018406362.1| PREDICTED: protein kinase C and casein kinase substrate in neurons protein 2 isoform X1 [Cyphomyrmex costatus]	Q9UNF0|score:514|RecName: Full=Protein kinase C and casein kinase substrate in neurons protein 2; AltName: Full=Syndapin-2; AltName: Full=Syndapin-II	PF14604: Variant SH3 domain; 288-337	566.92	-0.0301747	0.739938	0.82886	496.999	0.00155583	0.990432	0.995551	492.482	0.49053	2.38823e-06	5.47153e-05
EMLSAT00000006881	XP_013380775|score:144|PREDICTED: uncharacterized protein LOC106151886 isoform X1 [Lingula anatina]	xx	xx	1230.99	-0.324783	0.0223327	0.0595437	1047.29	0.0893914	0.451705	0.661544	859.262	0.420999	2.52858e-06	5.73593e-05
EMLSAT00000001270	ACO13076|score:1614|E3 ubiquitin-protein ligase SIAH1B [Lepeophtheirus salmonis]	Q7ZVG6|score:310|RecName: Full=E3 ubiquitin-protein ligase Siah1; AltName: Full=Seven in absentia homolog 1; Short=Siah-1	PF03145: Seven in absentia protein family; 64-219	428.484	0.226473	0.0590729	0.130271	442.578	0.285035	0.0748953	0.20778	550.852	0.559531	2.54839e-06	5.76949e-05
EMLSAT00000009528	AHN49715|score:252|hexokinase-2 [Delia antiqua]	Q5RC71|score:217|RecName: Full=Hexokinase-1; AltName: Full=Hexokinase type I; Short=HK I	PF00349: Hexokinase; 26-108	189.139	-0.180613	0.129558	0.239175	177.764	-0.136482	0.471206	0.677328	299.897	0.552378	3.21353e-06	7.12116e-05
EMLSAT00000009515	XP_014245408|score:764|PREDICTED: LIM and SH3 domain protein F42H10.3 isoform X1 [Cimex lectularius]	P34416|score:671|RecName: Full=LIM and SH3 domain protein F42H10.3	PF00880: Nebulin repeat; 69-97, PF00018: SH3 domain; 288-335, PF00412: LIM domain; 7-59	901.462	0.130775	0.0376778	0.0909746	878.154	0.0591	0.482831	0.687036	1093.82	0.303797	3.28109e-06	7.21525e-05
EMLSAT00000001629	XP_016370896|score:203|PREDICTED: polypyrimidine tract-binding protein 2 [Sinocyclocheilus rhinocerous]	Q9UKA9|score:179|RecName: Full=Polypyrimidine tract-binding protein 2; AltName: Full=Neural polypyrimidine tract-binding protein; AltName: Full=Neurally-enriched homolog of PTB; AltName: Full=PTB-like protein	PF13893: RNA recognition motif. (a.k.a. RRM, RBD, or RNP domain); 2-39	66.5191	0.0559672	0.697681	0.796866	64.1065	-0.139056	0.407899	0.622878	122.999	0.957949	3.30583e-06	7.24198e-05
EMLSAT00000008549	XP_002414011|score:1407|conserved hypothetical protein [Ixodes scapularis] >gi|215507865|gb|EEC17319.1| conserved hypothetical protein [Ixodes scapularis]	Q9NVM9|score:1360|RecName: Full=Protein asunder homolog; AltName: Full=Cell cycle regulator Mat89Bb homolog; AltName: Full=Germ cell tumor 1; AltName: Full=Sarcoma antigen NY-SAR-95	PF10221: Cell cycle and development regulator; 4-664	1909.1	0.0523684	0.379561	0.52766	1743.1	0.0678071	0.237631	0.446488	1008.86	0.286856	3.46643e-06	7.52215e-05
EMLSAT00000000549	xx	xx	xx	60.3708	-0.656593	0.0229188	0.060906	49.4062	-0.0727955	0.727892	0.856331	66.7712	1.00448	3.57566e-06	7.71552e-05
EMLSAT00000001499	ACO12559|score:2718|msta, isoform A [Lepeophtheirus salmonis]	O46040|score:289|RecName: Full=Protein msta, isoform A	PF00856: SET domain; 59-282	198.46	-0.171156	0.211926	0.346225	168.355	-0.160368	0.321191	0.53434	735.419	0.737176	3.69314e-06	7.93921e-05
EMLSAT00000007992	xx	xx	xx	187.662	-0.118338	0.395696	0.542012	143.185	0.0640232	0.6881	0.832426	219.067	0.484409	3.90561e-06	8.31823e-05
EMLSAT00000006592	XP_013792783|score:805|PREDICTED: organic cation transporter protein-like [Limulus polyphemus]	Q9VCA2|score:647|RecName: Full=Organic cation transporter protein	PF00083: Sugar (and other) transporter; 113-440	283.907	0.19346	0.239411	0.378536	273.474	0.234522	0.0710543	0.200391	237.864	0.762951	4.01089e-06	8.51094e-05
EMLSAT00000000525	XP_018571250|score:3241|PREDICTED: protein transport protein Sec23A isoform X1 [Anoplophora glabripennis]	Q15436|score:3089|RecName: Full=Protein transport protein Sec23A; AltName: Full=SEC23-related protein A	PF08033: Sec23/Sec24 beta-sandwich domain; 404-507, PF04810: Sec23/Sec24 zinc finger; 57-98, PF00626: Gelsolin repeat; 635-722, PF04815: Sec23/Sec24 helical domain; 522-623, PF04811: Sec23/Sec24 trunk domain; 127-393,	3057.6	0.134845	0.121216	0.227527	2820.02	0.161477	0.150906	0.33217	1782.9	0.40387	4.41708e-06	9.21976e-05
EMLSAT00000002674	XP_018095860|score:182|PREDICTED: EF-hand and coiled-coil domain-containing protein 1-like, partial [Xenopus laevis]	P0CG25|score:149|RecName: Full=EF-hand and coiled-coil domain-containing protein 1; AltName: Full=Coiled-coil domain-containing protein 48	xx	202.865	0.0513972	0.767233	0.84901	217.098	-0.112971	0.693925	0.836254	392.331	0.736762	4.76093e-06	9.85427e-05
EMLSAT00000001094	AII16567|score:679|transglutaminase, partial [Paracyclopina nana]	Q05187|score:422|RecName: Full=Hemocyte protein-glutamine gamma-glutamyltransferase; AltName: Full=Hemocyte transglutaminase; Short=TGase	PF00927: Transglutaminase family, C-terminal ig like domain; 407-501, PF00868: Transglutaminase family; 48-179,	50.9918	-0.395204	0.0549289	0.123401	46.8628	-0.116352	0.678748	0.825285	134.652	0.807374	4.85325e-06	9.9852e-05
EMLSAT00000009818	XP_015600087|score:1238|PREDICTED: membrane metallo-endopeptidase-like 1 isoform X2 [Cephus cinctus]	P42892|score:887|RecName: Full=Endothelin-converting enzyme 1; Short=ECE-1	PF01431: Peptidase family M13; 506-691, PF05649: Peptidase family M13; 57-443,	2762	-0.095458	0.34776	0.494265	2223.39	0.31451	0.0498841	0.156231	1011.05	0.870941	5.08985e-06	0.000103608
EMLSAT00000011492	XP_018016853|score:160|PREDICTED: uncharacterized protein LOC108673519 [Hyalella azteca]	xx	xx	394.984	0.286705	0.127464	0.236207	365.257	0.0418909	0.871943	0.940112	188.997	1.09506	5.48894e-06	0.000111141
EMLSAT00000013021	XP_012530840|score:278|PREDICTED: uncharacterized protein LOC105833557 [Monomorium pharaonis]	xx	PF02958: Ecdysteroid kinase; 146-408	545.777	0.105031	0.350868	0.497839	515.336	0.13102	0.560118	0.744259	899.068	0.512991	5.81026e-06	0.000116128
EMLSAT00000000954	JAS51148|score:442|hypothetical protein g.11979, partial [Cuerna arida]	O46040|score:215|RecName: Full=Protein msta, isoform A	PF00856: SET domain; 380-425	125.695	-0.0903824	0.384085	0.531371	117.891	-0.14684	0.318892	0.532793	233.631	0.543228	7.37492e-06	0.000143275
EMLSAT00000010588	KYM78929|score:1143|GRAM domain-containing protein 1B [Atta colombica]	Q3KR37|score:888|RecName: Full=GRAM domain-containing protein 1B	PF02893: GRAM domain; 149-215	674.857	-0.08904	0.209155	0.342874	593.616	-0.0306797	0.674548	0.821857	709.236	0.416235	7.55539e-06	0.000146287
EMLSAT00000007557	ADD38448|score:743|Tetraspanin-13 [Lepeophtheirus salmonis]	Q5U1V9|score:244|RecName: Full=Tetraspanin-31; Short=Tspan-31; AltName: Full=Sarcoma-amplified sequence homolog	PF00335: Tetraspanin family; 217-291	1222.96	0.123699	0.220661	0.356465	1263.76	0.26774	0.0379266	0.129377	1205.31	0.397159	7.95203e-06	0.000152682
EMLSAT00000009260	KDR21968|score:1477|Protein henna [Zootermopsis nevadensis]	P17276|score:1408|RecName: Full=Protein henna; AltName: Full=Phe-4-monooxygenase; AltName: Full=Phenylalanine-4-hydroxylase; Short=PAH; AltName: Full=Tryptophan 5-hydroxylase; Short=TRH; AltName: Full=Tryptophan 5-monooxygenase	PF01842: ACT domain; 31-96, PF00351: Biopterin-dependent aromatic amino acid hydroxylase; 116-446,	3191.54	-0.1158	0.345306	0.492325	2963.11	-0.231609	0.297183	0.510375	2690.45	0.537647	7.93929e-06	0.000152682
EMLSAT00000006343	ACO14929|score:814|Abhydrolase domain-containing protein 7 [Caligus clemensi]	Q8IUS5|score:363|RecName: Full=Epoxide hydrolase 4; AltName: Full=Abhydrolase domain-containing protein 7; AltName: Full=Epoxide hydrolase-related protein	PF12697: Alpha/beta hydrolase family; 40-255	1818.52	0.109228	0.0368411	0.0893398	1630.04	0.12614	0.150716	0.331951	1245.65	0.354549	8.64167e-06	0.000163736
EMLSAT00000007733	ADD38234|score:1200|Beta carbonic anhydrase 1 [Lepeophtheirus salmonis]	Q22460|score:385|RecName: Full=Beta carbonic anhydrase 1	PF00484: Carbonic anhydrase; 35-225	366.837	-0.074376	0.555595	0.682261	329.776	0.071921	0.431141	0.64437	328.645	0.408978	9.15591e-06	0.000172062
EMLSAT00000006570	XP_001623892|score:424|predicted protein [Nematostella vectensis] >gi|156210632|gb|EDO31792.1| predicted protein [Nematostella vectensis]	Q8BTK5|score:253|RecName: Full=SET and MYND domain-containing protein 4	PF00856: SET domain; 265-542	3.91941	-0.298956	0.510366	0.643998	3.77203	-0.670836	0.235395	0.44384	224.125	0.78461	9.36491e-06	0.000174564
EMLSAT00000010141	EFX83761|score:460|hypothetical protein DAPPUDRAFT_301656 [Daphnia pulex]	xx	PF00059: Lectin C-type domain; 14-165	267.214	0.0771093	0.678201	0.781834	287.137	-0.136194	0.636484	0.79647	252.971	0.576713	1.02546e-05	0.000188399
EMLSAT00000004757	JAT92022|score:280|putative conserved plasma membrane protein, partial [Amblyomma aureolatum]	xx	xx	265.842	0.203996	0.187849	0.315425	260.135	0.218219	0.243229	0.453157	158.654	0.752608	1.08936e-05	0.000198869
EMLSAT00000008154	KZS13641|score:1716|Uncharacterized protein APZ42_021013 [Daphnia magna]	xx	PF00024: PAN domain; 257-338, PF00100: Zona pellucida-like domain; 344-578,	282.415	0.116471	0.483819	0.622667	256.946	0.376284	0.148719	0.329219	227.931	0.695172	1.11052e-05	0.000202089
EMLSAT00000010021	JAS98616|score:507|hypothetical protein g.29499, partial [Homalodisca liturata]	Q9V8W3|score:377|RecName: Full=Rab proteins geranylgeranyltransferase component A; AltName: Full=Rab escort protein homolog; Short=REP	PF00996: GDP dissociation inhibitor; 25-261	749.056	-0.125519	0.0493432	0.113233	668.233	-0.0497496	0.361963	0.579717	708.781	0.444212	1.11554e-05	0.000202633
EMLSAT00000002100	XP_018022954|score:436|PREDICTED: tumor necrosis factor alpha-induced protein 8-like protein [Hyalella azteca]	Q5RF18|score:344|RecName: Full=Tumor necrosis factor alpha-induced protein 8; Short=TNF alpha-induced protein 8	PF05527: Domain of unknown function (DUF758); 4-189	117.651	-0.160395	0.0805895	0.166184	113.089	-0.154449	0.341545	0.557673	122.124	0.715787	1.12052e-05	0.000202946
EMLSAT00000004089	XP_002599452|score:244|hypothetical protein BRAFLDRAFT_223897 [Branchiostoma floridae] >gi|229284731|gb|EEN55464.1| hypothetical protein BRAFLDRAFT_223897, partial [Branchiostoma floridae]	Q9D5Z5|score:204|RecName: Full=Putative protein MSS51 homolog, mitochondrial; AltName: Full=Zinc finger MYND domain-containing protein 17	xx	3318.57	0.0451	0.67199	0.776883	2951.16	-0.144466	0.118623	0.284479	4070.21	0.422135	1.32883e-05	0.0002344
EMLSAT00000010101	JAT34594|score:670|hypothetical protein g.17661 [Graphocephala atropunctata]	Q6Q4G3|score:540|RecName: Full=Aminopeptidase Q; Short=AP-Q; Short=APQ; AltName: Full=CHL2 antigen; AltName: Full=Laeverin	PF11838: ERAP1-like C-terminal domain; 513-686, PF01433: Peptidase family M1; 26-338,	2997.06	-0.143669	0.276432	0.419574	2616.36	0.345013	0.0352889	0.123249	2449.25	0.85766	1.3335e-05	0.000234863
EMLSAT00000006518	XP_014285995|score:615|PREDICTED: facilitated trehalose transporter Tret1-like isoform X2 [Halyomorpha halys]	B0WC46|score:573|RecName: Full=Facilitated trehalose transporter Tret1	PF00083: Sugar (and other) transporter; 435-534, PF00083: Sugar (and other) transporter; 63-409,	961.94	0.0376178	0.683488	0.78589	911.237	0.112984	0.162721	0.350315	652.037	0.399004	1.39311e-05	0.000243497
EMLSAT00000002225	ACO11348|score:1216|UDP-xylose and UDP-N-acetylglucosamine transporter [Caligus rogercresseyi]	Q7ZW46|score:824|RecName: Full=UDP-xylose and UDP-N-acetylglucosamine transporter; AltName: Full=Solute carrier family 35 member B4	PF08449: UAA transporter family; 8-305	662.339	-0.0714502	0.312841	0.458074	613.903	0.0410228	0.590864	0.765186	431.023	0.299784	1.47394e-05	0.000254532
EMLSAT00000003071	KOC70530|score:706|Transmembrane protein C9orf91 like protein [Habropoda laboriosa]	xx	PF14800: Domain of unknown function (DUF4481); 227-304	510.49	0.164206	0.065339	0.141202	520.145	0.111816	0.440733	0.652739	441.21	0.509618	1.51342e-05	0.000260176
EMLSAT00000002936	ACO15628|score:946|Niemann-Pick C1 protein precursor [Caligus clemensi]	O15118|score:305|RecName: Full=Niemann-Pick C1 protein; Flags: Precursor	xx	286.993	0.00991612	0.905153	0.94158	247.704	0.276125	0.0141476	0.065063	251.993	0.546728	1.60669e-05	0.000273756
EMLSAT00000006194	ADD38359|score:1036|Estradiol 17-beta-dehydrogenase 12 [Lepeophtheirus salmonis]	Q28IU1|score:483|RecName: Full=Very-long-chain 3-oxoacyl-CoA reductase; AltName: Full=17-beta-hydroxysteroid dehydrogenase 12; Short=17-beta-HSD 12; AltName: Full=3-ketoacyl-CoA reductase; Short=KAR; AltName: Full=Estradiol 17-beta-dehydrogenase 12	PF00106: short chain dehydrogenase; 71-235	347.45	0.0350369	0.668216	0.77468	340.057	-0.0859877	0.392612	0.607802	402.386	0.369239	1.77804e-05	0.000298966
EMLSAT00000005852	XP_973866|score:933|PREDICTED: solute carrier family 35 member E1 homolog [Tribolium castaneum]	Q9VR50|score:792|RecName: Full=Solute carrier family 35 member E1 homolog	PF00892: EamA-like transporter family; 434-556, PF03151: Triose-phosphate Transporter family; 566-708, PF05712: MRG; 171-396	755.27	0.0486199	0.475493	0.615454	730.334	0.0224241	0.78012	0.886614	534.7	0.372797	1.87184e-05	0.000312454
EMLSAT00000000082	ABU41025|score:413|putative cuticle protein [Lepeophtheirus salmonis]	xx	PF01607: Chitin binding Peritrophin-A domain; 47-110	1907.1	-0.317656	0.0823557	0.168701	1811.43	-0.295873	0.26819	0.479544	2833.03	1.0205	1.95514e-05	0.000324474
EMLSAT00000007267	XP_015910492|score:2824|PREDICTED: unconventional myosin-Ie-like [Parasteatoda tepidariorum]	Q12965|score:2730|RecName: Full=Unconventional myosin-Ie; AltName: Full=Myosin-Ic; AltName: Full=Unconventional myosin 1E	PF00063: Myosin head (motor domain); 16-662, PF14604: Variant SH3 domain; 1013-1063, PF06017: Myosin tail; 665-852	1010.52	-0.132342	0.0251427	0.0656728	864.37	-0.0617889	0.445933	0.656295	965.463	0.33918	2.01782e-05	0.000332478
EMLSAT00000001516	ABU41098|score:439|hypothetical protein, partial [Lepeophtheirus salmonis]	xx	xx	3120.56	0.107947	0.584086	0.707258	2854.28	0.0400552	0.886701	0.94805	15310.5	0.587048	2.02945e-05	0.000333439
EMLSAT00000001159	XP_008156639|score:378|PREDICTED: LOW QUALITY PROTEIN: zinc finger protein 233-like [Eptesicus fuscus]	Q03923|score:366|RecName: Full=Zinc finger protein 85; AltName: Full=Zinc finger protein HPF4; AltName: Full=Zinc finger protein HTF1	PF13465: Zinc-finger double domain; 889-914, PF13465: Zinc-finger double domain; 917-941, PF13912: C2H2-type zinc finger; 1034-1053, PF00096: Zinc finger, C2H2 type; 987-1009, PF00096: Zinc finger, C2H2 type; 959-981, PF00096: Zinc finger, C2H2 type; 200-222, PF00096: Zinc finger, C2H2 type; 228-252, PF13894: C2H2-type zinc finger; 170-192	1213.64	-0.00462627	0.979762	0.989188	1172.31	-0.17598	0.515368	0.712746	1035.3	0.874747	2.13145e-05	0.000348703
EMLSAT00000004744	XP_012435739|score:427|PREDICTED: GTP-binding protein YPTM2-like [Gossypium raimondii]	Q05737|score:406|RecName: Full=GTP-binding protein YPTM2	PF00071: Ras family; 40-196	919.105	-0.16875	0.134003	0.244804	756.763	-0.0589581	0.593377	0.76699	903.52	0.470684	2.3312e-05	0.000378154
EMLSAT00000007456	ACO11568|score:1449|Bcl-2-related ovarian killer protein homolog A [Caligus rogercresseyi]	Q6DC66|score:303|RecName: Full=Bcl-2-related ovarian killer protein homolog A; Short=zBok1	PF00452: Apoptosis regulator proteins, Bcl-2 family; 156-257	273.853	-0.0257783	0.839598	0.898947	232.722	-0.129416	0.501365	0.701115	236.026	0.729779	2.35803e-05	0.000381968
EMLSAT00000008490	ACO15441|score:1149|Ankyrin repeat domain-containing protein 16 [Caligus clemensi]	A2AS55|score:416|RecName: Full=Ankyrin repeat domain-containing protein 16	PF06859: Bicoid-interacting protein 3 (Bin3); 418-476, PF00023: Ankyrin repeat; 200-221, PF00023: Ankyrin repeat; 65-88, PF12796: Ankyrin repeats (3 copies); 239-328, PF12796: Ankyrin repeats (3 copies); 104-189,	532.072	-0.0327585	0.611517	0.729946	518.123	0.0088898	0.903072	0.955322	379.737	0.457763	2.59391e-05	0.000413767
EMLSAT00000010508	JAN44162|score:565|Para-nitrobenzyl esterase [Daphnia magna]	Q04791|score:289|RecName: Full=Fatty acyl-CoA hydrolase precursor, medium chain; AltName: Full=Thioesterase B; Flags: Precursor	PF00135: Carboxylesterase family; 39-289, PF00135: Carboxylesterase family; 290-660,	734.716	0.118801	0.459548	0.601506	473.376	0.220856	0.27845	0.490888	535.091	0.821259	2.71716e-05	0.000431035
EMLSAT00000004621	KFG99722|score:185|hypothetical protein TGMAS_316635 [Toxoplasma gondii MAS]	xx	xx	1544.1	-0.323454	0.0248457	0.0649981	1292.34	0.260996	0.0413895	0.137692	659.194	0.980943	2.76851e-05	0.000437974
EMLSAT00000000617	ADD37937|score:1150|Vesicle-trafficking protein SEC22b-B [Lepeophtheirus salmonis]	Q7SXP0|score:679|RecName: Full=Vesicle-trafficking protein SEC22b-B; AltName: Full=SEC22 vesicle-trafficking protein homolog B-B	PF13774: Regulated-SNARE-like domain; 36-118, PF00957: Synaptobrevin; 133-209,	919.868	0.166933	0.030456	0.0767539	867.914	0.15839	0.0680945	0.194179	610.869	0.338805	2.84975e-05	0.000447134
EMLSAT00000005046	JAS52437|score:763|hypothetical protein g.17304 [Cuerna arida]	P83501|score:320|RecName: Full=Protein msta, isoform B	PF00856: SET domain; 40-277	237.048	-0.0845817	0.360506	0.508262	202.444	-0.212818	0.113431	0.276194	1143.86	0.396599	2.88128e-05	0.000450852
EMLSAT00000003353	ABU41093|score:280|BCS-1 protein, partial [Lepeophtheirus salmonis]	Q9V7U0|score:130|RecName: Full=Pro-resilin; Flags: Precursor	PF00379: Insect cuticle protein; 195-244	323.751	0.0626441	0.856445	0.910927	281.974	-0.136693	0.64084	0.798643	6931.05	0.751476	2.89265e-05	0.000452015
EMLSAT00000011597	CBJ27857|score:1368|major facilitator transporter [Ectocarpus siliculosus]	P37662|score:181|RecName: Full=Uncharacterized MFS-type transporter YhjX	PF07690: Major Facilitator Superfamily; 74-210	2020.57	-0.0462519	0.429221	0.573824	1730.49	0.0564948	0.569921	0.751172	1202.47	0.471236	3.0999e-05	0.000479838
EMLSAT00000011888	xx	xx	xx	120.777	0.16406	0.335156	0.481593	111.569	0.312902	0.0659689	0.189991	67.4751	1.19564	3.15916e-05	0.000486393
EMLSAT00000012160	ADD38542|score:859|2-oxo-4-hydroxy-4-carboxy-5-ureidoimidazoline decarboxylase [Lepeophtheirus salmonis]	A1L1C5|score:245|RecName: Full=2-oxo-4-hydroxy-4-carboxy-5-ureidoimidazoline decarboxylase; Short=OHCU decarboxylase; AltName: Full=Parahox neighbor; AltName: Full=Ureidoimidazoline (2-oxo-4-hydroxy-4-carboxy-5-) decarboxylase	PF09349: OHCU decarboxylase; 4-155	181.168	-0.237596	0.121285	0.22758	156.019	0.0920524	0.46919	0.676209	226.893	0.464877	3.22795e-05	0.000496319
EMLSAT00000012691	XP_013385755|score:635|PREDICTED: von Willebrand factor D and EGF domain-containing protein-like [Lingula anatina]	Q868Z9|score:398|RecName: Full=Papilin; Flags: Precursor	PF00094: von Willebrand factor type D domain; 514-660, PF00014: Kunitz/Bovine pancreatic trypsin inhibitor domain; 1188-1238, PF00014: Kunitz/Bovine pancreatic trypsin inhibitor domain; 1045-1096, PF00014: Kunitz/Bovine pancreatic trypsin inhibitor domain; 1113-1165, PF00014: Kunitz/Bovine pancreatic trypsin inhibitor domain; 1637-1691, PF00014: Kunitz/Bovine pancreatic trypsin inhibitor domain; …	743.99	-0.1367	0.216596	0.351639	601.401	-0.210521	0.275489	0.488186	1606.93	0.53137	3.257e-05	0.00049949
EMLSAT00000003424	xx	xx	xx	50.2753	0.42806	0.0329259	0.0815449	76.5031	0.150914	0.493049	0.694913	23.7842	1.01924	3.39912e-05	0.000514386
EMLSAT00000010575	JAN59362|score:774|Ammonium transporter Rh type C [Daphnia magna]	Q69D48|score:709|RecName: Full=Ammonium transporter Rh type B-A; AltName: Full=Rhesus blood group family type B glycoprotein A; Short=Rh family type B glycoprotein A; Short=Rh type B glycoprotein A	PF00909: Ammonium Transporter Family; 99-359	863.275	0.0132372	0.895122	0.934606	868.832	0.0146961	0.880579	0.945135	613.721	0.640814	3.6771e-05	0.00054994
EMLSAT00000009444	KMQ93943|score:720|protein toll [Lasius niger]	Q9VUN0|score:616|RecName: Full=Toll-like receptor 6; Flags: Precursor	PF13855: Leucine rich repeat; 169-225, PF00560: Leucine Rich Repeat; 142-164,	2263.41	-0.150454	0.249348	0.390154	2205.14	-0.313218	0.138376	0.3139	2212.15	0.417766	3.74567e-05	0.000558017
EMLSAT00000010725	ACO13127|score:2300|2-oxoisovalerate dehydrogenase subunit alpha, mitochondrial precursor [Lepeophtheirus salmonis]	Q8HXY4|score:1400|RecName: Full=2-oxoisovalerate dehydrogenase subunit alpha, mitochondrial; AltName: Full=Branched-chain alpha-keto acid dehydrogenase E1 component alpha chain; Short=BCKDE1A; Short=BCKDH E1-alpha; Flags: Precursor	PF00676: Dehydrogenase E1 component; 90-389	2528.62	0.0501108	0.22391	0.360589	2476.39	0.0470491	0.51957	0.715837	1795.86	0.221516	3.84487e-05	0.00056911
EMLSAT00000007884	XP_004596860|score:2070|PREDICTED: LOW QUALITY PROTEIN: voltage-dependent T-type calcium channel subunit alpha-1H [Ochotona princeps]	Q9EQ60|score:1290|RecName: Full=Voltage-dependent T-type calcium channel subunit alpha-1H; AltName: Full=Voltage-gated calcium channel subunit alpha Cav3.2	PF00520: Ion transport protein; 833-1024, PF00520: Ion transport protein; 96-516, PF00520: Ion transport protein; 1327-1553, PF00520: Ion transport protein; 1645-1716	311.851	0.158923	0.199629	0.330625	288.725	0.184153	0.170461	0.360241	259.493	0.58062	4.08756e-05	0.000601164
EMLSAT00000005382	AKO62849|score:588|scavenger receptor B1 [Marsupenaeus japonicus]	Q7Q6R1|score:461|RecName: Full=Sensory neuron membrane protein 2	PF01130: CD36 family; 12-550	2702.59	-0.0939246	0.486544	0.624873	1917.09	0.270196	0.0354522	0.123666	2067.39	0.666167	4.13035e-05	0.000606682
EMLSAT00000009820	KFM76718|score:238|Membrane metallo-endopeptidase-like 1, partial [Stegodyphus mimosarum]	Q5RE69|score:205|RecName: Full=Neprilysin; AltName: Full=Atriopeptidase; AltName: Full=Enkephalinase; AltName: Full=Neutral endopeptidase 24.11; Short=NEP; Short=Neutral endopeptidase; AltName: Full=Skin fibroblast elastase; Short=SFE; AltName: CD_antigen=CD10	PF01431: Peptidase family M13; 17-101	300.286	-0.413999	0.0369566	0.0895645	267.004	0.12014	0.373117	0.590093	128.726	0.743762	4.19226e-05	0.000613511
EMLSAT00000002849	KZS11550|score:716|Oxidative stress-induced growth inhibitor 2 [Daphnia magna]	Q9UJX0|score:603|RecName: Full=Oxidative stress-induced growth inhibitor 1; AltName: Full=Ovary, kidney and liver protein 38; Short=huOKL38; AltName: Full=Pregnancy-induced growth inhibitor OKL38	xx	620.631	0.094868	0.124759	0.232653	551.275	0.066944	0.385871	0.601843	503.766	0.400446	4.26753e-05	0.000620491
EMLSAT00000001439	XP_019870722|score:442|PREDICTED: reticulon-1-A isoform X7 [Aethina tumida]	Q99P72|score:322|RecName: Full=Reticulon-4; AltName: Full=Neurite outgrowth inhibitor; Short=Nogo protein	PF02453: Reticulon; 13-179	13160	0.108454	0.0309262	0.0777042	12540.5	0.0805737	0.423489	0.637535	11705.8	0.357619	4.33111e-05	0.000626567
EMLSAT00000007189	XP_013790373|score:252|PREDICTED: retinoic acid receptor responder protein 3-like [Limulus polyphemus]	P53817|score:146|RecName: Full=HRAS-like suppressor 3; Short=HRSL3; AltName: Full=Group XVI phospholipase A1/A2; AltName: Full=H-rev 107 protein	PF04970: Lecithin retinol acyltransferase; 21-162	2425.81	0.0754996	0.294161	0.438833	2340.33	0.0678452	0.364987	0.582215	2650.33	0.326346	4.41745e-05	0.000636656
EMLSAT00000006612	xx	xx	xx	2.41122	-0.118888	0.927377	0.956259	3.60591	1.2294	0.148822	0.329256	59.2787	4.05946	4.48839e-05	0.000643654
EMLSAT00000005149	ADD24151|score:982|Ras-related protein Rab-11A [Lepeophtheirus salmonis]	Q5ZJN2|score:761|RecName: Full=Ras-related protein Rab-11A; Flags: Precursor	PF00071: Ras family; 38-156	4074.63	0.00517533	0.880366	0.925485	3760.03	0.0194813	0.603952	0.772908	3327.88	0.191218	4.51596e-05	0.0006468
EMLSAT00000012334	xx	xx	xx	325.153	-0.128302	0.456917	0.599464	281.449	0.13246	0.21972	0.426368	375.892	0.491508	5.03914e-05	0.000711106
EMLSAT00000011096	XP_015184295|score:619|PREDICTED: uncharacterized protein LOC107070526 isoform X2 [Polistes dominula]	Q66IN2|score:172|RecName: Full=Glutamine and serine-rich protein 1	PF13926: Domain of unknown function (DUF4211); 811-934	504.953	0.0824394	0.15134	0.268142	462.021	0.146214	0.0619293	0.181508	336.032	0.35809	5.27846e-05	0.000734686
EMLSAT00000000400	ADD38897|score:721|pterin-4-alpha-carbinolamine dehydratase [Lepeophtheirus salmonis]	P58249|score:351|RecName: Full=Pterin-4-alpha-carbinolamine dehydratase; Short=PHS; AltName: Full=4-alpha-hydroxy-tetrahydropterin dehydratase; AltName: Full=Pterin carbinolamine dehydratase; Short=PCD	PF01329: Pterin 4 alpha carbinolamine dehydratase; 41-135	390.521	0.119098	0.270823	0.413248	398.468	0.0253928	0.824033	0.912925	195.032	0.606647	5.29214e-05	0.000735065
EMLSAT00000002437	XP_017756423|score:312|PREDICTED: uncharacterized protein LOC108548131 [Eufriesea mexicana] >gi|1026569552|gb|OAD57554.1| hypothetical protein WN48_01732 [Eufriesea mexicana]	xx	xx	1.24682	-1.06769	0.21056	0.344792	1.83392	-0.466302	0.536519	NA	28.8311	1.56381	5.30702e-05	0.000735373
EMLSAT00000012619	KZS13104|score:258|Uncharacterized protein APZ42_021849 [Daphnia magna]	xx	xx	19.4573	0.207457	0.434708	0.578528	17.7649	0.120815	0.779904	0.886547	5.88177	3.18052	5.3289e-05	0.000737377
EMLSAT00000001995	ACO13151|score:1259|Secretory carrier-associated membrane protein 1 [Lepeophtheirus salmonis] >gi|290563026|gb|ADD38907.1| Secretory carrier-associated membrane protein 1 [Lepeophtheirus salmonis]	Q58DR5|score:524|RecName: Full=Secretory carrier-associated membrane protein 3; Short=Secretory carrier membrane protein 3	PF04144: SCAMP family; 44-222	2015.43	0.0288731	0.690273	0.791404	1829.21	0.161104	0.0108975	0.0542038	1450.33	0.227421	5.34071e-05	0.000737377
EMLSAT00000002824	ACO15396|score:1313|Mitochondrial dicarboxylate carrier [Caligus clemensi]	Q9UBX3|score:839|RecName: Full=Mitochondrial dicarboxylate carrier; AltName: Full=Solute carrier family 25 member 10	PF00153: Mitochondrial carrier protein; 57-137, PF00153: Mitochondrial carrier protein; 142-236, PF00153: Mitochondrial carrier protein; 244-328	941.003	-0.134853	0.132267	0.242764	850.916	-0.142255	0.342864	0.559252	736.615	0.329744	5.37943e-05	0.000741833
EMLSAT00000011468	ACO10472|score:1426|Minor histocompatibility antigen H13 [Caligus rogercresseyi]	Q8TCT9|score:1076|RecName: Full=Minor histocompatibility antigen H13; AltName: Full=Intramembrane protease 1; Short=IMP-1; Short=IMPAS-1; Short=hIMP1; AltName: Full=Presenilin-like protein 3; AltName: Full=Signal peptide peptidase	PF04258: Signal peptide peptidase; 67-350	2419.61	0.0655307	0.491604	0.628282	2200.95	0.124643	0.317055	0.530901	1332.8	0.452514	5.43248e-05	0.000748252
EMLSAT00000005514	ODN04257|score:1480|Serine palmitoyltransferase 2 [Orchesella cincta]	O54694|score:1394|RecName: Full=Serine palmitoyltransferase 2; AltName: Full=Long chain base biosynthesis protein 2; Short=LCB 2; AltName: Full=Long chain base biosynthesis protein 2a; Short=LCB2a; AltName: Full=Serine-palmitoyl-CoA transferase 2; Short=SPT 2 [Cricetulus griseus]	PF00155: Aminotransferase class I and II; 154-514	3493.7	-0.0477115	0.334519	0.481088	3047.93	0.0282158	0.707936	0.844214	2492.82	0.374553	5.45565e-05	0.000750543
EMLSAT00000002698	XP_008191393|score:1811|PREDICTED: mucin-5AC isoform X2 [Tribolium castaneum]	Q13231|score:814|RecName: Full=Chitotriosidase-1; AltName: Full=Chitinase-1; Flags: Precursor	PF00704: Glycosyl hydrolases family 18; 58-410, PF01607: Chitin binding Peritrophin-A domain; 3198-3251, PF01607: Chitin binding Peritrophin-A domain; 520-574	8997.82	-0.163139	0.360411	0.508189	7886.43	-0.39262	0.0533827	0.1632	6402.04	0.50994	5.47533e-05	0.000751453
EMLSAT00000012853	XP_019565415|score:192|PREDICTED: protein amalgam-like [Aedes albopictus]	xx	PF07679: Immunoglobulin I-set domain; 54-140	86.9389	-0.161102	0.150947	0.267647	75.0692	-0.372934	0.0670703	0.1927	95.831	0.679002	5.71107e-05	0.000774564
EMLSAT00000004978	JAN87950|score:747|tRNA wybutosine-synthesizing protein [Daphnia magna]	Q58D65|score:686|RecName: Full=tRNA wybutosine-synthesizing protein 2 homolog; Short=tRNA-yW-synthesizing protein 2; AltName: Full=tRNA(Phe) (4-demethylwyosine(37)-C(7)) aminocarboxypropyltransferase	PF02475: Met-10+ like-protein; 139-311	395.387	-0.173081	0.293923	0.438534	494.669	-0.00141983	0.996844	0.998623	162.481	0.647937	5.91525e-05	0.00079662
EMLSAT00000000800	XP_018578503|score:305|PREDICTED: organic cation transporter protein isoform X2 [Anoplophora glabripennis]	Q4W8A3|score:247|RecName: Full=Solute carrier family 22 member 6; AltName: Full=Organic anion transporter 1; AltName: Full=Renal organic anion transporter 1	PF07690: Major Facilitator Superfamily; 5-167	201.117	-0.0987214	0.185281	0.312163	171.27	0.136293	0.323282	0.536788	192.178	0.524835	6.36592e-05	0.000847389
EMLSAT00000009998	JAN89764|score:407|Pancreatic triacylglycerol lipase [Daphnia magna]	P81139|score:180|RecName: Full=Pancreatic lipase-related protein 2; Short=PL-RP2; AltName: Full=GPL; AltName: Full=Galactolipase	PF00151: Lipase; 82-161	87.8791	0.0942497	0.74556	0.833014	66.9316	0.520183	0.0386911	0.131271	52.4879	1.29605	6.76287e-05	0.000894021
EMLSAT00000007204	ACO12733|score:772|Calmodulin [Lepeophtheirus salmonis] >gi|290561995|gb|ADD38395.1| Calmodulin [Lepeophtheirus salmonis]	P18061|score:446|RecName: Full=Calmodulin; Short=CaM	PF13499: EF-hand domain pair; 88-147, PF13499: EF-hand domain pair; 16-74,	188.137	0.000344939	0.997116	0.99856	199.953	-0.212423	0.0232506	0.0909804	61.2021	1.1195	7.3829e-05	0.000960832
EMLSAT00000007415	ACO12188|score:1805|Ethanolamine-phosphate cytidylyltransferase [Lepeophtheirus salmonis]	Q99447|score:1102|RecName: Full=Ethanolamine-phosphate cytidylyltransferase; AltName: Full=CTP:phosphoethanolamine cytidylyltransferase; AltName: Full=Phosphorylethanolamine transferase	PF01467: Cytidylyltransferase; 1-118, PF01467: Cytidylyltransferase; 186-274, PF06809: Neural proliferation differentiation control-1 protein (NPDC1); 590-637	709.188	-0.0851174	0.277474	0.420829	627.404	0.0425212	0.614078	0.78073	574.119	0.404847	7.45697e-05	0.000969069
EMLSAT00000006813	ACO12667|score:2169|Carbohydrate sulfotransferase 1 [Lepeophtheirus salmonis]	Q6DBY9|score:255|RecName: Full=Carbohydrate sulfotransferase 1; AltName: Full=Keratan sulfate Gal-6 sulfotransferase; Short=KS6ST; Short=KSGal6ST; Short=KSST	PF00685: Sulfotransferase domain; 96-372	701.866	-0.0467303	0.731034	0.822413	636.415	0.166354	0.169238	0.358572	614.619	0.416613	7.52103e-05	0.000976291
EMLSAT00000003401	ACO12136|score:409|Pupal cuticle protein 20 precursor [Lepeophtheirus salmonis]	O02387|score:138|RecName: Full=Larval cuticle protein LCP-17; Flags: Precursor	PF00379: Insect cuticle protein; 116-167	2.91198	0.889714	0.0848564	0.172813	2.06492	0.531006	0.521828	NA	12.391	1.91294	8.05385e-05	0.00103379
EMLSAT00000000433	XP_019622550|score:389|PREDICTED: ropporin-1-like protein [Branchiostoma belcheri]	Q4V7T8|score:367|RecName: Full=Ropporin-1-like protein	xx	39.6761	0.31402	0.0699186	0.148907	42.0083	0.286958	0.24608	0.45609	20.4622	1.057	8.18726e-05	0.00104974
EMLSAT00000000839	XP_018018313|score:1537|PREDICTED: long-chain-fatty-acid--CoA ligase ACSBG2-like isoform X4 [Hyalella azteca]	Q7ZYC4|score:1399|RecName: Full=Long-chain-fatty-acid--CoA ligase ACSBG2; AltName: Full=Acyl-CoA synthetase bubblegum family member 2	PF00501: AMP-binding enzyme; 63-454	388.503	-0.0171314	0.835431	0.895945	349.246	-0.0511769	0.649944	0.805097	370.271	0.476184	8.32468e-05	0.00106144
EMLSAT00000002063	ACO12584|score:798|Bax inhibitor 1 [Lepeophtheirus salmonis] >gi|290562247|gb|ADD38520.1| Bax inhibitor 1 [Lepeophtheirus salmonis]	P55062|score:357|RecName: Full=Bax inhibitor 1; Short=BI-1; AltName: Full=Testis-enhanced gene transcript protein; AltName: Full=Transmembrane BAX inhibitor motif-containing protein 6	PF01027: Inhibitor of apoptosis-promoting Bax1; 15-155	2323.32	-0.135036	0.321825	0.467408	2112.13	0.0570607	0.425713	0.639481	1886.03	0.241669	8.36185e-05	0.001065
EMLSAT00000002589	ADD38600|score:441|Transcription factor Adf-1 [Lepeophtheirus salmonis]	xx	PF10545: Alcohol dehydrogenase transcription factor Myb/SANT-like; 3-49	65.9427	-0.271836	0.0833769	0.170348	54.294	0.421568	0.0193433	0.0804015	135.714	0.710979	8.4822e-05	0.00107913
EMLSAT00000000674	xx	xx	xx	11.8043	0.733215	0.0226236	0.0602306	14.8859	-0.163017	0.735133	0.85867	6.0375	3.24548	8.52192e-05	0.00108299
EMLSAT00000002242	XP_017300939|score:229|PREDICTED: protein FAM107B [Diaphorina citri]	Q3TGF2|score:117|RecName: Full=Protein FAM107B	PF06625: Protein of unknown function (DUF1151); 47-164	275.931	-0.0400966	0.778442	0.857526	298.112	-0.0305466	0.899841	0.954238	472.389	0.703827	9.37181e-05	0.00116148
EMLSAT00000009859	JAN72269|score:2288|Methylcrotonoyl-CoA carboxylase beta chain, mitochondrial [Daphnia magna]	Q3ULD5|score:2229|RecName: Full=Methylcrotonoyl-CoA carboxylase beta chain, mitochondrial; Short=MCCase subunit beta; AltName: Full=3-methylcrotonyl-CoA carboxylase 2; AltName: Full=3-methylcrotonyl-CoA carboxylase non-biotin-containing subunit; AltName: Full=3-methylcrotonyl-CoA:carbon dioxide ligase subunit beta; Flags: Precursor	PF01039: Carboxyl transferase domain; 76-553	2154.03	0.0681985	0.188059	0.31566	2098.4	0.0215931	0.65151	0.805799	1367.03	0.212785	9.88314e-05	0.00121179
EMLSAT00000009045	ACO10796|score:1235|ADP,ATP carrier protein [Caligus rogercresseyi]	P27080|score:867|RecName: Full=ADP,ATP carrier protein; AltName: Full=ADP/ATP translocase; AltName: Full=Adenine nucleotide translocator; Short=ANT	PF00153: Mitochondrial carrier protein; 8-103, PF00153: Mitochondrial carrier protein; 203-288, PF00153: Mitochondrial carrier protein; 112-201	678.015	0.221405	0.135926	0.247525	675.751	0.238865	0.178813	0.372038	233.046	0.579042	0.000102953	0.0012583
EMLSAT00000000640	ACO11876|score:1739|WD repeat domain phosphoinositide-interacting protein 3 [Lepeophtheirus salmonis]	Q5ZL16|score:960|RecName: Full=WD repeat domain phosphoinositide-interacting protein 3; Short=WIPI-3; AltName: Full=WD repeat-containing protein 45B	xx	335.852	-0.0662747	0.508606	0.642605	290.438	-0.027131	0.773661	0.88239	273.501	0.335405	0.00010782	0.00130943
EMLSAT00000010934	ACO12203|score:906|Calcineurin subunit B isoform 1 [Lepeophtheirus salmonis] >gi|290561865|gb|ADD38330.1| Calcineurin subunit B type 1 [Lepeophtheirus salmonis]	P48451|score:533|RecName: Full=Calcineurin subunit B type 1; AltName: Full=Protein phosphatase 2B regulatory subunit 1	PF13202: EF hand; 21-41, PF13499: EF-hand domain pair; 91-154,	402.311	0.306465	0.0565167	0.126246	396.907	0.407647	0.0305146	0.110513	303.658	0.578171	0.000109947	0.00132965
EMLSAT00000011380	XP_003689679|score:416|PREDICTED: beta-1,3-galactosyltransferase 5 [Apis florea]	O54904|score:209|RecName: Full=Beta-1,3-galactosyltransferase 1; Short=Beta-1,3-GalTase 1; Short=Beta3Gal-T1; Short=Beta3GalT1; AltName: Full=UDP-Gal:betaGlcNAc beta 1,3-galactosyltransferase-I; AltName: Full=UDP-galactose:beta-N-acetyl-glucosamine-beta-1,3-galactosyltransferase 1 >gi|61211788|sp|Q7JK24.1|B3GT1_GORGO RecName: Full=Beta-1,3-galactosyltransferase 1; Short=Beta-1,3-GalTase 1; Short=…	PF01762: Galactosyltransferase; 95-258	60.904	0.245378	0.234738	0.373256	53.6341	0.519452	0.0671647	0.192746	48.0479	0.905127	0.00011218	0.00135097
EMLSAT00000001471	JAS32867|score:485|hypothetical protein g.13441, partial [Clastoptera arizonana]	Q9H2Y9|score:265|RecName: Full=Solute carrier organic anion transporter family member 5A1; AltName: Full=Organic anion transporter polypeptide-related protein 4; Short=OATP-RP4; Short=OATPRP4; AltName: Full=Solute carrier family 21 member 15	PF03137: Organic Anion Transporter Polypeptide (OATP) family; 230-471, PF03137: Organic Anion Transporter Polypeptide (OATP) family; 87-229,	167.968	-0.0757001	0.670091	0.775756	138.59	0.0235984	0.885942	0.947867	150.32	0.76812	0.000115251	0.00138073
EMLSAT00000006479	AMD09815|score:811|sodium channel alpha subunit [Acartia hudsonica]	P35500|score:784|RecName: Full=Sodium channel protein para; AltName: Full=Protein paralytic; AltName: Full=Sodium channel 1; Short=DmNav1	xx	177.634	0.34849	0.018518	0.0513722	174.793	0.222074	0.207093	0.410006	97.2417	0.56977	0.000122813	0.00145465
EMLSAT00000008177	CBN82151|score:775|Decaprenyl-diphosphate synthase subunit 1 [Dicentrarchus labrax]	Q33DR2|score:739|RecName: Full=Decaprenyl-diphosphate synthase subunit 1; AltName: Full=All-trans-decaprenyl-diphosphate synthase subunit 1; AltName: Full=Decaprenyl pyrophosphate synthase subunit 1; AltName: Full=Solanesyl-diphosphate synthase subunit 1; AltName: Full=Trans-prenyltransferase 1; Short=TPT 1	PF00348: Polyprenyl synthetase; 54-307	15.422	0.468816	0.169395	0.291818	15.9466	0.473095	0.158736	0.344366	23.7408	1.33	0.000123378	0.00145984
EMLSAT00000004554	ADD38689|score:1582|serine protease K12H4.7 [Lepeophtheirus salmonis]	P34528|score:397|RecName: Full=Putative serine protease K12H4.7; Flags: Precursor	PF05577: Serine carboxypeptidase S28; 1-289	2030.96	-0.0550213	0.552376	0.679999	1623.03	0.278636	0.00981366	0.0501849	2454.65	0.476268	0.000123605	0.00146103
EMLSAT00000006669	xx	xx	xx	1890.69	0.0504642	0.799789	0.87181	1919.77	-0.469062	0.10832	0.267564	1539.39	0.800312	0.000124692	0.00146904
EMLSAT00000007159	EFX69019|score:518|hypothetical protein DAPPUDRAFT_203100 [Daphnia pulex]	xx	PF13903: PMP-22/EMP/MP20/Claudin tight junction; 136-310	472.782	0.0123261	0.847497	0.904602	389.983	-0.0221617	0.815754	0.90799	332.684	0.343409	0.00012503	0.00147031
EMLSAT00000007297	xx	xx	xx	113.228	-0.354778	0.669479	0.775502	94.8264	-0.702745	0.366027	0.583213	148.308	0.802395	0.000128409	0.00149932
EMLSAT00000009173	ADD38706|score:853|AP-1 complex subunit sigma-1A [Lepeophtheirus salmonis]	P61966|score:436|RecName: Full=AP-1 complex subunit sigma-1A; AltName: Full=Adaptor protein complex AP-1 subunit sigma-1A; AltName: Full=Adaptor-related protein complex 1 subunit sigma-1A; AltName: Full=Clathrin assembly protein complex 1 sigma-1A small chain; AltName: Full=Clathrin coat assembly protein AP19; AltName: Full=Golgi adaptor HA1/AP1 adaptin sigma-1A subunit; AltName: Full=HA1 19 kDa …	PF01217: Clathrin adaptor complex small chain; 1-145	372.225	-0.106333	0.387953	0.535149	320.161	0.0058616	0.94822	0.977597	220.13	0.460914	0.000131211	0.00152123
EMLSAT00000009399	xx	xx	xx	107.568	0.325456	0.0243621	0.0639464	109.549	0.230554	0.0898444	0.23576	93.7477	0.579523	0.00013351	0.00154166
EMLSAT00000003851	EXX73705|score:270|hypothetical protein RirG_058090 [Rhizophagus irregularis DAOM 197198w]	xx	PF01926: 50S ribosome-binding GTPase; 105-184	585.407	0.00231549	0.982499	0.990254	506.642	0.0620354	0.649764	0.805097	612.399	0.530446	0.000133726	0.00154262
EMLSAT00000010771	ACO12136|score:317|Pupal cuticle protein 20 precursor [Lepeophtheirus salmonis]	P92201|score:152|RecName: Full=Larval cuticle protein 8; AltName: Full=Larval cuticle protein VIII; Flags: Precursor	PF00379: Insect cuticle protein; 50-104	26.8748	0.203466	0.389595	0.536826	29.4267	0.0606755	0.868567	0.938358	169.72	0.687491	0.000140299	0.00161036
EMLSAT00000007604	EFX85121|score:1081|hypothetical protein DAPPUDRAFT_314347, partial [Daphnia pulex]	P19813|score:1047|RecName: Full=Trehalase; AltName: Full=Alpha,alpha-trehalase; AltName: Full=Alpha,alpha-trehalose glucohydrolase; Flags: Precursor	PF01204: Trehalase; 34-362, PF01204: Trehalase; 450-475,	369.239	-0.164298	0.116125	0.2204	316.597	0.020312	0.869266	0.938751	209.653	0.680126	0.000143096	0.00163107
EMLSAT00000012561	XP_003739269|score:377|PREDICTED: trithorax group protein osa-like [Galendromus occidentalis]	xx	PF01607: Chitin binding Peritrophin-A domain; 130-183	2747.75	-0.0502316	0.70978	0.806127	2409.91	-0.175077	0.36054	0.578227	14674.1	0.449387	0.000148164	0.00167719
EMLSAT00000004091	XP_015925419|score:822|PREDICTED: gamma-aminobutyric acid receptor alpha-like [Parasteatoda tepidariorum]	Q16445|score:630|RecName: Full=Gamma-aminobutyric acid receptor subunit alpha-6; AltName: Full=GABA(A) receptor subunit alpha-6; Flags: Precursor	PF02931: Neurotransmitter-gated ion-channel ligand binding domain; 71-281, PF02932: Neurotransmitter-gated ion-channel transmembrane region; 289-372,	256.833	0.161625	0.0258223	0.0670752	214.606	0.0597948	0.59165	0.765639	354.515	0.613334	0.0001557	0.00174533
EMLSAT00000001622	XP_018010978|score:174|PREDICTED: hyphally regulated cell wall protein 3-like isoform X1 [Hyalella azteca] >gi|1067097937|ref|XP_018010979.1| PREDICTED: hyphally regulated cell wall protein 3-like isoform X2 [Hyalella azteca]	xx	xx	509.187	-0.079105	0.833599	0.894805	410.949	-0.469174	0.370444	0.587866	947.279	0.582731	0.000160397	0.0017858
EMLSAT00000007872	XP_013775046|score:1320|PREDICTED: xylulose kinase-like [Limulus polyphemus]	Q3SYZ6|score:1166|RecName: Full=Xylulose kinase; Short=Xylulokinase	PF02782: FGGY family of carbohydrate kinases, C-terminal domain; 300-434, PF00370: FGGY family of carbohydrate kinases, N-terminal domain; 136-287, PF00370: FGGY family of carbohydrate kinases, N-terminal domain; 7-115	493.857	0.116287	0.143533	0.258161	468.451	-0.00683173	0.943594	0.975466	461.36	0.300798	0.000162479	0.001802
EMLSAT00000005330	XP_014246208|score:212|PREDICTED: secreted frizzled-related protein 5-like [Cimex lectularius]	xx	PF01759: UNC-6/NTR/C345C module; 60-149	466.686	0.0586146	0.29938	0.443944	429.936	0.0845333	0.233548	0.441537	402.476	0.295671	0.000168291	0.00185217
EMLSAT00000007776	AEK49107|score:2326|Tudor staphylococcal nuclease [Penaeus monodon]	Q863B3|score:2076|RecName: Full=Staphylococcal nuclease domain-containing protein 1; AltName: Full=100 kDa coactivator; AltName: Full=p100 co-activator	PF00565: Staphylococcal nuclease homologue; 42-151, PF00565: Staphylococcal nuclease homologue; 540-647, PF00565: Staphylococcal nuclease homologue; 364-485, PF00565: Staphylococcal nuclease homologue; 214-324, PF00567: Tudor domain; 671-787,	19222.1	0.0465953	0.576472	0.701507	17025.7	0.0632633	0.530197	0.72341	8725.6	0.414928	0.000177848	0.00194247
EMLSAT00000002062	JAV34387|score:1559|putative na+/h+ antiporter, partial [Culex tarsalis]	P26432|score:1093|RecName: Full=Sodium/hydrogen exchanger 3; AltName: Full=Na(+)/H(+) exchanger 3; Short=NHE-3; AltName: Full=Solute carrier family 9 member 3	PF00999: Sodium/hydrogen exchanger family; 13-366	558.847	0.0732606	0.535784	0.666027	525.631	0.121362	0.488424	0.691331	780.222	0.431465	0.000181328	0.00197113
EMLSAT00000012439	XP_005348260|score:254|PREDICTED: serine protease 45 [Microtus ochrogaster]	A2VE36|score:229|RecName: Full=Serine protease 45; AltName: Full=Testis serine protease 5; Flags: Precursor	PF00089: Trypsin; 10-179	757.712	-0.0863545	0.315839	0.461393	674.458	0.122994	0.1714	0.361819	577.336	0.479416	0.00018478	0.00200108
EMLSAT00000002649	KXJ29456|score:335|Aminopeptidase N [Exaiptasia pallida]	Q9NZ08|score:272|RecName: Full=Endoplasmic reticulum aminopeptidase 1; AltName: Full=ARTS-1; AltName: Full=Adipocyte-derived leucine aminopeptidase; Short=A-LAP; AltName: Full=Aminopeptidase PILS; AltName: Full=Puromycin-insensitive leucyl-specific aminopeptidase; Short=PILS-AP; AltName: Full=Type 1 tumor necrosis factor receptor shedding aminopeptidase regulator	PF01433: Peptidase family M1; 1-180	31.9006	-0.561812	0.0200143	0.0544053	20.6599	-0.237368	0.49996	0.700452	20.5356	1.1653	0.000195408	0.0021043
EMLSAT00000012246	ACO11947|score:1230|Kallikrein-5 precursor [Lepeophtheirus salmonis]	Q2KJ63|score:412|RecName: Full=Plasma kallikrein; AltName: Full=Fletcher factor; AltName: Full=Kininogenin; AltName: Full=Plasma prekallikrein; Contains: RecName: Full=Plasma kallikrein heavy chain; Contains: RecName: Full=Plasma kallikrein light chain; Flags: Precursor	PF00089: Trypsin; 190-420	538.135	-0.515795	0.0477871	0.110417	421.342	-0.737157	0.0372983	0.127891	676.41	0.375338	0.000207948	0.00221036
EMLSAT00000005452	ACO14686|score:495|msta, isoform A [Caligus clemensi]	O46040|score:225|RecName: Full=Protein msta, isoform A	PF00856: SET domain; 2-212	23.0874	0.106398	0.630116	0.744584	18.7616	0.492183	0.147582	0.327602	105.571	0.979984	0.000213549	0.00225324
EMLSAT00000007669	ACO12877|score:464|Cuticle protein 19.8 [Lepeophtheirus salmonis]	Q06852|score:164|RecName: Full=Cell surface glycoprotein 1; AltName: Full=Outer layer protein B; AltName: Full=S-layer protein 1; Flags: Precursor	PF00379: Insect cuticle protein; 136-188	578.182	0.362418	0.0272413	0.070095	496.453	0.203299	0.336332	0.551557	951.527	0.46628	0.000217585	0.00228318
EMLSAT00000006237	xx	xx	xx	169.026	0.125969	0.346497	0.493286	152.379	0.229903	0.212911	0.417569	540.709	0.578922	0.000220929	0.00230821
EMLSAT00000012335	XP_018916984|score:836|PREDICTED: calcium/calmodulin-dependent protein kinase type 1-like isoform X3 [Bemisia tabaci]	A8X6H4|score:652|RecName: Full=Calcium/calmodulin-dependent protein kinase type 1; AltName: Full=CaM kinase I; Short=CaM-KI	PF00069: Protein kinase domain; 67-167	839.589	0.218793	0.0221754	0.0592654	752.071	0.217763	0.0865253	0.229723	768.819	0.321179	0.000243445	0.00249479
EMLSAT00000006976	KDR07202|score:842|Phosphatidylinositol 4,5-bisphosphate 5-phosphatase A [Zootermopsis nevadensis]	P59644|score:578|RecName: Full=Phosphatidylinositol 4,5-bisphosphate 5-phosphatase A; AltName: Full=Inositol polyphosphate 5-phosphatase J	PF03372: Endonuclease/Exonuclease/phosphatase family; 9-296	402.4	-0.0430276	0.625084	0.740649	351.414	-0.00293596	0.980238	0.990955	337.39	0.318339	0.000258563	0.00263162
EMLSAT00000008523	ACO12633|score:964|ADP-ribosylation factor-like protein 2 [Lepeophtheirus salmonis] >gi|290562141|gb|ADD38467.1| ADP-ribosylation factor-like protein 2 [Lepeophtheirus salmonis]	Q2TA37|score:671|RecName: Full=ADP-ribosylation factor-like protein 2	PF00025: ADP-ribosylation factor family; 4-175	540.995	0.0080382	0.932531	0.959217	498.463	0.0290026	0.8515	0.928653	465.625	0.297685	0.000264074	0.00267587
EMLSAT00000004474	xx	xx	xx	206.478	-0.0987149	0.597505	0.718546	191.784	-0.126884	0.646911	0.803343	106.405	0.903232	0.000277405	0.00279617
EMLSAT00000010081	P31401|score:2425|RecName: Full=V-type proton ATPase subunit B; Short=V-ATPase subunit B; AltName: Full=Vacuolar proton pump subunit B >gi|9714|emb|CAA45706.1| H(+)-transporting ATPase [Manduca sexta]	P31401|score:2425|RecName: Full=V-type proton ATPase subunit B; Short=V-ATPase subunit B; AltName: Full=Vacuolar proton pump subunit B	PF00306: ATP synthase alpha/beta chain, C terminal domain; 386-470, PF02874: ATP synthase alpha/beta family, beta-barrel domain; 18-84, PF00006: ATP synthase alpha/beta family, nucleotide-binding domain; 140-368	1845.83	0.1463	0.0183423	0.0510075	1690.09	0.210475	0.0163128	0.0712803	1175.99	0.289821	0.000280414	0.00281909
EMLSAT00000010879	XP_019867094|score:347|PREDICTED: plexin domain-containing protein 2 [Aethina tumida]	Q91ZV7|score:265|RecName: Full=Plexin domain-containing protein 1; AltName: Full=Tumor endothelial marker 7; Flags: Precursor	xx	1072.88	0.210527	0.236521	0.375229	996.902	0.366313	0.0566494	0.170872	1565.69	0.437721	0.000292428	0.00292453
EMLSAT00000009772	xx	xx	xx	15.3676	0.349018	0.311696	0.456875	14.9133	0.157895	0.699441	0.838678	5.89509	4.29605	0.000303189	0.00300804
EMLSAT00000003193	XP_015839427|score:341|PREDICTED: sodium- and chloride-dependent GABA transporter 2 isoform X1 [Tribolium castaneum] >gi|1004395765|gb|KYB25101.1| Sodium- and chloride-dependent GABA transporter ine-like Protein [Tribolium castaneum]	P30531|score:289|RecName: Full=Sodium- and chloride-dependent GABA transporter 1; Short=GAT-1; AltName: Full=Solute carrier family 6 member 1	PF00209: Sodium:neurotransmitter symporter family; 3-174	575.962	0.0666192	0.449421	0.592607	484.127	0.258099	0.0143452	0.065544	414.545	0.489393	0.000310387	0.00306154
EMLSAT00000006764	ACO14765|score:1603|Prenylcysteine oxidase precursor [Caligus clemensi]	Q95KC9|score:585|RecName: Full=Prenylcysteine oxidase; Flags: Precursor	PF13450: NAD(P)-binding Rossmann-like domain; 32-89, PF07156: Prenylcysteine lyase; 128-482,	804.187	-0.0945871	0.320263	0.465811	709.369	0.0311477	0.594626	0.767539	532.418	0.376788	0.000316916	0.00311792
EMLSAT00000012833	JAS86979|score:1710|hypothetical protein g.30768 [Homalodisca liturata]	Q02645|score:1530|RecName: Full=Protein hu-li tai shao; AltName: Full=Adducin-like protein	PF00596: Class II Aldolase and Adducin N-terminal domain; 120-302	5863.94	0.0717711	0.231899	0.369743	5114.03	0.000131413	0.998498	0.999356	4006.28	0.217963	0.000318679	0.00312991
EMLSAT00000009174	xx	xx	xx	42.4649	-0.0235378	0.895411	0.934694	39.3523	-0.0693181	0.777745	0.885164	80.3189	0.662475	0.000379569	0.00363786
EMLSAT00000003590	XP_002425741|score:644|lachesin precursor, putative [Pediculus humanus corporis] >gi|212509645|gb|EEB13003.1| lachesin precursor, putative [Pediculus humanus corporis]	Q24372|score:278|RecName: Full=Lachesin; Flags: Precursor	PF07679: Immunoglobulin I-set domain; 54-126, PF07679: Immunoglobulin I-set domain; 148-231,	23.5224	-0.103393	0.726891	0.819639	20.3783	-0.335464	0.350559	0.567708	56.377	0.869392	0.000391196	0.0037183
EMLSAT00000005682	ODM96466|score:1039|Malonyl-CoA decarboxylase, mitochondrial [Orchesella cincta]	O95822|score:885|RecName: Full=Malonyl-CoA decarboxylase, mitochondrial; Short=MCD; Flags: Precursor	PF05292: Malonyl-CoA decarboxylase (MCD); 123-496	233.365	-0.106362	0.338504	0.48518	229.943	0.0239302	0.787366	0.890823	221.376	0.396116	0.000406807	0.00383499
EMLSAT00000003796	XP_006796311|score:1017|PREDICTED: LOW QUALITY PROTEIN: E3 UFM1-protein ligase 1-like [Neolamprologus brichardi]	Q5ZMG1|score:981|RecName: Full=E3 UFM1-protein ligase 1	PF09743: Uncharacterized conserved protein (DUF2042); 7-286	2212.72	0.0526346	0.396576	0.54282	2049.89	-0.0143428	0.769275	0.87925	1559.54	0.23953	0.000417464	0.00392901
EMLSAT00000003764	XP_008470749|score:596|PREDICTED: microtubule-associated protein tau isoform X2 [Diaphorina citri]	P27546|score:280|RecName: Full=Microtubule-associated protein 4; Short=MAP-4	PF00418: Tau and MAP protein, tubulin-binding repeat; 227-246, PF00418: Tau and MAP protein, tubulin-binding repeat; 134-157, PF00418: Tau and MAP protein, tubulin-binding repeat; 197-215, PF00418: Tau and MAP protein, tubulin-binding repeat; 247-276	932.604	-0.090885	0.423066	0.568551	844.961	-0.034193	0.734344	0.858281	1358.44	0.397074	0.000428146	0.0040164
EMLSAT00000000385	xx	xx	xx	51.0539	-0.139436	0.474202	0.614393	43.1296	-0.116426	0.651664	0.805811	151.826	0.551311	0.000433029	0.00405559
EMLSAT00000006452	ACO12136|score:481|Pupal cuticle protein 20 precursor [Lepeophtheirus salmonis]	Q08738|score:141|RecName: Full=Larval cuticle protein LCP-30; Flags: Precursor	PF00379: Insect cuticle protein; 88-141	22.3444	0.678464	0.0337202	0.0831092	18.2165	0.805875	0.0201419	0.0823563	37.1857	1.08821	0.000438544	0.0041039
EMLSAT00000003983	XP_014258578|score:3896|PREDICTED: cadherin-23-like isoform X1 [Cimex lectularius] >gi|939276228|ref|XP_014258579.1| PREDICTED: cadherin-23-like isoform X1 [Cimex lectularius]	Q9H251|score:1479|RecName: Full=Cadherin-23; AltName: Full=Otocadherin; Flags: Precursor	PF00028: Cadherin domain; 438-533, PF00028: Cadherin domain; 150-246, PF00028: Cadherin domain; 897-992, PF00028: Cadherin domain; 1008-1087, PF00028: Cadherin domain; 1230-1324, PF00028: Cadherin domain; 774-882, PF00028: Cadherin domain; 657-756, PF00028: Cadherin domain; 548-642, PF00028: Cadherin domain; 1132-1213,	114.785	-0.110873	0.412015	0.55825	93.9671	0.0264972	0.872642	0.940416	92.4599	0.879488	0.000454336	0.00422761
EMLSAT00000001850	ADD38404|score:1624|PI-PLC X domain-containing protein 3 [Lepeophtheirus salmonis]	Q8BLJ3|score:405|RecName: Full=PI-PLC X domain-containing protein 3	PF00388: Phosphatidylinositol-specific phospholipase C, X domain; 34-181	146.785	0.127072	0.411987	0.55825	163.059	0.505368	0.0465447	0.149083	143.269	0.580605	0.00046725	0.00433025
EMLSAT00000000524	XP_012266522|score:2062|PREDICTED: serine/threonine-protein phosphatase 2A 65 kDa regulatory subunit A alpha isoform isoform X1 [Athalia rosae]	P54612|score:1968|RecName: Full=Serine/threonine-protein phosphatase 2A 65 kDa regulatory subunit A alpha isoform; AltName: Full=PP2A subunit A isoform PR65-alpha; AltName: Full=PP2A subunit A isoform R1-alpha >gi|52782731|sp|Q76MZ3.3|2AAA_MOUSE RecName: Full=Serine/threonine-protein phosphatase 2A 65 kDa regulatory subunit A alpha isoform; AltName: Full=PP2A subunit A isoform PR65-alpha; AltName…	PF02985: HEAT repeat; 173-199	5859.52	-0.0488472	0.389208	0.536536	5334.2	-0.0274286	0.487877	0.690818	3948.84	0.160375	0.000473292	0.00437567
EMLSAT00000008538	XP_015762628|score:1467|PREDICTED: glycine betaine transporter OpuD-like [Acropora digitifera]	P45335|score:761|RecName: Full=Uncharacterized transporter HI_1706	PF02028: BCCT family transporter; 69-463, PF02028: BCCT family transporter; 562-657, PF04749: PLAC8 family; 699-800	933.058	0.202764	0.152035	0.269163	1096.59	0.263962	0.344019	0.560659	676.85	0.369252	0.000492574	0.00452049
EMLSAT00000003581	KTG38076|score:919|hypothetical protein cypCar_00002755 [Cyprinus carpio]	H2L099|score:789|RecName: Full=Germinal center kinase 1	PF00069: Protein kinase domain; 109-275	624.594	-0.142276	0.0288607	0.0733786	553.441	0.0128889	0.915007	0.961933	548.557	0.295948	0.000512191	0.00466406
EMLSAT00000005366	XP_014669611|score:217|PREDICTED: DNA-directed RNA polymerase II subunit RPB1-like [Priapulus caudatus]	xx	xx	89.5933	1.71448	0.0216202	0.0580193	109.668	1.14661	0.0519958	0.160298	12.2048	4.10708	0.000520154	0.00472535
EMLSAT00000010737	XP_014785501|score:628|PREDICTED: gamma-glutamyltranspeptidase 1-like [Octopus bimaculoides] >gi|918292444|gb|KOF70131.1| hypothetical protein OCBIM_22003478mg [Octopus bimaculoides]	Q9UJ14|score:477|RecName: Full=Gamma-glutamyltransferase 7; Short=GGT 7; AltName: Full=Gamma-glutamyltransferase-like 3; AltName: Full=Gamma-glutamyltransferase-like 5; AltName: Full=Gamma-glutamyltranspeptidase 7; AltName: Full=Glutathione hydrolase 7; Contains: RecName: Full=Gamma-glutamyltransferase 7 heavy chain; Contains: RecName: Full=Gamma-glutamyltransferase 7 light chain; Flags: Precursor	PF01019: Gamma-glutamyltranspeptidase; 111-610	693.527	0.0729571	0.293401	0.438089	677.495	-0.00614602	0.934102	0.97128	596.239	0.263646	0.000525	0.00476561
EMLSAT00000011981	XP_014251560|score:589|PREDICTED: potassium channel subfamily K member 1-like isoform X1 [Cimex lectularius]	O00180|score:431|RecName: Full=Potassium channel subfamily K member 1; AltName: Full=Inward rectifying potassium channel protein TWIK-1; AltName: Full=Potassium channel K2P1; AltName: Full=Potassium channel KCNO1	PF07885: Ion channel; 94-152, PF07885: Ion channel; 187-260,	84.216	-0.392863	0.0377643	0.0911462	67.196	0.0737166	0.687823	0.832426	48.0927	0.749148	0.00053117	0.00480644
EMLSAT00000005670	ACO15214|score:1042|Elongation of very long chain fatty acids protein AAEL008004 [Caligus clemensi]	Q1HRV8|score:545|RecName: Full=Elongation of very long chain fatty acids protein AAEL008004; AltName: Full=3-keto acyl-CoA synthase AAEL008004; AltName: Full=Very-long-chain 3-oxoacyl-CoA synthase AAEL008004	PF01151: GNS1/SUR4 family; 30-267	499.163	-0.156339	0.162577	0.282682	430.131	-0.0437565	0.587725	0.762873	451.632	0.350878	0.000542376	0.00489244
EMLSAT00000012047	xx	xx	xx	3045.86	-0.236188	0.25034	0.391133	2501.43	0.0914229	0.713576	0.847977	2060.91	0.509012	0.000560999	0.0050525
EMLSAT00000000202	XP_013410247|score:1087|PREDICTED: uncharacterized protein LOC106173617 [Lingula anatina] >gi|919056864|ref|XP_013410248.1| PREDICTED: uncharacterized protein LOC106173617 [Lingula anatina]	xx	PF01925: Sulfite exporter TauE/SafE; 109-347	135.44	-0.0769491	0.514695	0.647786	122.132	-0.331018	0.122941	0.291487	186.913	0.462521	0.000572997	0.00514445
EMLSAT00000003763	xx	xx	xx	157.267	0.00615487	0.963191	0.978131	148.178	0.0119302	0.939823	0.973925	254.056	0.538721	0.000575546	0.00515928
EMLSAT00000010493	ACO15503|score:488|Serine/threonine-protein kinase LMTK2 precursor [Caligus clemensi]	xx	PF07714: Protein tyrosine kinase; 139-223	232.723	-0.0938917	0.239618	0.378813	204.567	0.0815028	0.501191	0.701115	222.021	0.496623	0.000576148	0.00516066
EMLSAT00000009659	ADD38715|score:937|Sulfotransferase 1C3 [Lepeophtheirus salmonis]	O75897|score:362|RecName: Full=Sulfotransferase 1C4; Short=ST1C4; AltName: Full=Sulfotransferase 1C2; Short=SULT1C#2	PF00685: Sulfotransferase domain; 114-392	259.58	-0.0341165	0.668698	0.775044	256.301	-0.0196611	0.846361	0.925056	245.427	0.322806	0.000579006	0.00517416
EMLSAT00000010198	ACO15172|score:1143|Transmembrane BAX inhibitor motif-containing protein 4 [Caligus clemensi]	Q9DA39|score:537|RecName: Full=Protein lifeguard 4; AltName: Full=Transmembrane BAX inhibitor motif-containing protein 4; AltName: Full=Z-protein	PF01027: Inhibitor of apoptosis-promoting Bax1; 45-243	1371.03	0.0919635	0.109228	0.210061	1242.78	0.0917609	0.241006	0.450925	1166.17	0.260567	0.000611707	0.00542424
EMLSAT00000005223	XP_002155193|score:420|PREDICTED: uncharacterized protein LOC100203980 [Hydra vulgaris]	xx	PF02958: Ecdysteroid kinase; 51-365	158.268	-0.00547635	0.971901	0.984059	155.977	0.190228	0.25086	0.461415	177.614	0.472718	0.000621906	0.00548928
EMLSAT00000009269	AOT99606|score:256|FNII1 [Lepeophtheirus salmonis]	P08253|score:162|RecName: Full=72 kDa type IV collagenase; AltName: Full=72 kDa gelatinase; AltName: Full=Gelatinase A; AltName: Full=Matrix metalloproteinase-2; Short=MMP-2; AltName: Full=TBE-1; Contains: RecName: Full=PEX; Flags: Precursor	PF00040: Fibronectin type II domain; 135-167, PF00040: Fibronectin type II domain; 75-116,	34.3511	-0.258256	0.25369	0.39474	31.0206	-0.615504	0.0163677	0.0714565	18.823	0.967642	0.00064583	0.00566999
EMLSAT00000001915	JAS53195|score:261|hypothetical protein g.14538 [Cuerna arida]	Q63625|score:219|RecName: Full=PHD and RING finger domain-containing protein 1; AltName: Full=CTD-binding SR-like protein rA9	PF13639: Ring finger domain; 73-113	272.41	0.0270813	0.712447	0.808361	273.101	-0.0102096	0.913517	0.961234	308.778	0.322458	0.000651932	0.00571049
EMLSAT00000003532	XP_015520438|score:352|PREDICTED: uncharacterized protein LOC107224772 [Neodiprion lecontei]	xx	PF01607: Chitin binding Peritrophin-A domain; 123-181	611.665	-0.0194644	0.925327	0.955375	541.447	0.0374613	0.889699	0.949994	932.245	0.545764	0.000663117	0.00579082
EMLSAT00000012329	XP_015440698|score:251|PREDICTED: F-box/WD repeat-containing protein 11 isoform X4 [Pteropus alecto]	Q3ULA2|score:232|RecName: Full=F-box/WD repeat-containing protein 1A; AltName: Full=Beta-TrCP protein E3RS-IkappaB; AltName: Full=Beta-transducin repeat-containing protein; Short=Beta-TrCP; AltName: Full=E3RSIkappaB; Short=mE3RS-IkappaB; AltName: Full=F-box and WD repeats protein beta-TrCP; AltName: Full=HOS; AltName: Full=Ubiquitin ligase FWD1; AltName: Full=pIkappaB-E3 receptor subunit	PF00400: WD domain, G-beta repeat; 202-236, PF00400: WD domain, G-beta repeat; 294-325, PF00400: WD domain, G-beta repeat; 247-281	66.1228	0.0657783	0.603558	0.723973	58.3559	0.225157	0.166725	0.355141	134.097	0.427779	0.00066764	0.00581266
EMLSAT00000003908	xx	xx	xx	176.788	-0.152933	0.248615	0.389474	153.759	0.151824	0.196061	0.395877	170.707	0.518896	0.000667358	0.00581266
EMLSAT00000011099	EFN88826|score:1762|Alpha-N-acetylgalactosaminidase [Harpegnathos saltator]	Q90744|score:1146|RecName: Full=Alpha-N-acetylgalactosaminidase; AltName: Full=Alpha-galactosidase B	PF02065: Melibiase; 24-121	973.431	0.252204	0.0314125	0.0784744	846.693	0.148776	0.297708	0.511024	1395.52	0.531069	0.000749559	0.00640163
EMLSAT00000008429	KZS07869|score:820|FERM, RhoGEF and pleckstrin domain-containing protein 1 [Daphnia magna]	Q91VS8|score:679|RecName: Full=FERM, RhoGEF and pleckstrin domain-containing protein 2; AltName: Full=FERM domain including RhoGEF; Short=FIR	PF00169: PH domain; 177-270	667.805	-0.0644293	0.250374	0.391134	645.002	-0.0997455	0.301675	0.514389	582.394	0.366224	0.000751145	0.00640394
EMLSAT00000004121	XP_014221633|score:2914|PREDICTED: V-type proton ATPase catalytic subunit A [Trichogramma pretiosum] >gi|936687316|ref|XP_014221634.1| PREDICTED: V-type proton ATPase catalytic subunit A [Trichogramma pretiosum]	P31400|score:2890|RecName: Full=V-type proton ATPase catalytic subunit A; Short=V-ATPase subunit A; AltName: Full=V-ATPase 69 kDa subunit; AltName: Full=Vacuolar proton pump subunit alpha	PF00306: ATP synthase alpha/beta chain, C terminal domain; 478-619, PF00006: ATP synthase alpha/beta family, nucleotide-binding domain; 232-458, PF02874: ATP synthase alpha/beta family, beta-barrel domain; 25-87	1960.06	0.022456	0.769428	0.850706	1711.24	0.125596	0.243601	0.453475	1176.34	0.338253	0.000785228	0.0066355
EMLSAT00000003505	XP_005106577|score:503|PREDICTED: uncharacterized protein LOC101847836 [Aplysia californica]	Q9ZQ47|score:163|RecName: Full=Glycine-rich domain-containing protein 1; Short=AtGRDP1	PF07173: Protein of unknown function (DUF1399); 2-54	470.332	-0.0714928	0.548063	0.676143	376.321	-0.0256948	0.879128	0.944428	375.875	0.555245	0.000788508	0.00665669
EMLSAT00000004977	ACO14841|score:995|ETHE1 protein, mitochondrial precursor [Caligus clemensi]	Q9DCM0|score:696|RecName: Full=Persulfide dioxygenase ETHE1, mitochondrial; AltName: Full=Ethylmalonic encephalopathy protein 1 homolog; AltName: Full=Hepatoma subtracted clone one protein; AltName: Full=Sulfur dioxygenase ETHE1; Flags: Precursor	PF00753: Metallo-beta-lactamase superfamily; 53-212	526.574	0.111077	0.110449	0.211954	530.506	0.0950142	0.175504	0.367118	411.792	0.242584	0.00079196	0.00667766
EMLSAT00000003580	xx	xx	xx	52.5033	-0.432696	0.0249065	0.0651281	49.8192	-0.175643	0.252383	0.463024	67.4987	0.578781	0.000835012	0.00698027
EMLSAT00000003198	KFM81401|score:565|Pancreatic lipase-related protein 1, partial [Stegodyphus mimosarum]	P54315|score:381|RecName: Full=Inactive pancreatic lipase-related protein 1; Short=PL-RP1; Flags: Precursor	PF00151: Lipase; 7-157, PF00151: Lipase; 178-325,	302.617	0.161274	0.283067	0.427217	230.803	0.427595	0.0470343	0.15014	150.817	0.575147	0.000836849	0.00698386
EMLSAT00000009291	xx	xx	xx	216.455	0.241627	0.260951	0.402786	295.618	0.126858	0.622901	0.787069	130.829	0.687676	0.000845762	0.00703843
EMLSAT00000008192	XP_005391645|score:137|PREDICTED: serine protease 29-like, partial [Chinchilla lanigera]	E7EML9|score:121|RecName: Full=Serine protease 44; AltName: Full=Testis serine protease 4; Short=TESSP-4; Flags: Precursor	PF00089: Trypsin; 5-83	11.1658	1.29997	0.0254407	0.0662863	15.7533	1.28222	0.0693434	0.197044	5.04729	2.05606	0.000869089	0.00721169
EMLSAT00000004563	XP_019866992|score:1035|PREDICTED: cyclic nucleotide-gated cation channel beta-1 [Aethina tumida]	Q28181|score:755|RecName: Full=Cyclic nucleotide-gated cation channel beta-1; AltName: Full=240 kDa protein of rod photoreceptor CNG-channel; AltName: Full=Cyclic nucleotide-gated cation channel 4; Short=CNG channel 4; Short=CNG-4; Short=CNG4; AltName: Full=Cyclic nucleotide-gated cation channel gamma; AltName: Full=Cyclic nucleotide-gated cation channel modulatory subunit; AltName: Full=Cyclic n…	PF00027: Cyclic nucleotide-binding domain; 375-462	23.1106	-0.0176099	0.940113	0.963895	18.2725	0.203081	0.523189	0.718366	13.3214	1.1404	0.000891131	0.007368
EMLSAT00000010124	xx	xx	xx	163.206	0.0846085	0.8255	0.890504	96.4255	-0.210755	0.724968	0.854331	49.4817	2.48443	0.000908418	0.00747442
EMLSAT00000011229	XP_003803557|score:341|PREDICTED: Krueppel-like factor 8 isoform X1 [Otolemur garnettii]	O95600|score:331|RecName: Full=Krueppel-like factor 8; AltName: Full=Basic krueppel-like factor 3; AltName: Full=Zinc finger protein 741	PF00096: Zinc finger, C2H2 type; 82-99, PF13465: Zinc-finger double domain; 122-146,	104.866	-0.0767377	0.570594	0.6963	86.0425	0.341637	0.0147597	0.0668634	66.1566	0.635534	0.000925504	0.00758676
EMLSAT00000005988	XP_018961996|score:1097|PREDICTED: glucose-6-phosphate 1-dehydrogenase [Cyprinus carpio]	Q27638|score:866|RecName: Full=Glucose-6-phosphate 1-dehydrogenase; Short=G6PD	PF02781: Glucose-6-phosphate dehydrogenase, C-terminal domain; 200-416, PF00479: Glucose-6-phosphate dehydrogenase, NAD binding domain; 36-199,	1072.21	-0.0496596	0.704797	0.802575	985.335	0.125333	0.40888	0.623743	1980.49	0.450968	0.000936989	0.00766997
EMLSAT00000006633	JAN86369|score:842|Ankyrin repeat domain-containing protein SOWAHB [Daphnia magna]	A6NEL2|score:267|RecName: Full=Ankyrin repeat domain-containing protein SOWAHB; AltName: Full=Ankyrin repeat domain-containing protein 56; AltName: Full=Protein sosondowah homolog B	PF12796: Ankyrin repeats (3 copies); 381-473	590.071	0.116575	0.0907477	0.181712	575.388	0.0528897	0.459918	0.669169	455.616	0.236539	0.000940869	0.00769626
EMLSAT00000012947	ACO10221|score:1518|Transmembrane protein 49 [Caligus rogercresseyi]	Q91ZQ0|score:1102|RecName: Full=Vacuole membrane protein 1; AltName: Full=Transmembrane protein 49	PF10230: Uncharacterised conserved protein (DUF2305); 34-298	1900.95	-0.0315427	0.594378	0.716325	1766.33	0.025074	0.709541	0.844963	1162.55	0.219002	0.000954227	0.00778338
EMLSAT00000011907	AID52833|score:370|nuclear receptor [Tigriopus japonicus]	Q5RAM2|score:199|RecName: Full=Estrogen-related receptor gamma; AltName: Full=Estrogen receptor-related protein 3; AltName: Full=Nuclear receptor subfamily 3 group B member 3	PF00105: Zinc finger, C4 type (two domains); 105-176	127.989	-0.237472	0.0692753	0.14794	120.114	0.0587292	0.706279	0.843572	87.1561	0.641086	0.000953297	0.00778338
EMLSAT00000005337	XP_018012563|score:533|PREDICTED: uncharacterized protein LOC108669674 isoform X1 [Hyalella azteca]	xx	xx	20.3891	0.576675	0.0581094	0.128798	22.7942	1.08372	0.0103441	0.0521111	66.5443	0.718368	0.000973935	0.00791423
EMLSAT00000004607	xx	xx	xx	231.373	-0.087991	0.412474	0.558771	194.998	0.144519	0.146854	0.326306	181.534	0.453759	0.000994962	0.0080255
EMLSAT00000005098	xx	xx	xx	0.0449961	0.388556	0.89897	NA	0.196599	-0.782607	0.801726	NA	4.83379	2.21704	0.000999257	0.00804231
EMLSAT00000012657	XP_009019031|score:147|hypothetical protein HELRODRAFT_174240 [Helobdella robusta] >gi|555699584|gb|ESO02817.1| hypothetical protein HELRODRAFT_174240 [Helobdella robusta]	xx	xx	169.935	-0.0057442	0.955392	0.9737	140.348	0.0967912	0.354419	0.571544	140.351	0.375213	0.000999162	0.00804231
EMLSAT00000001183	ACO10545|score:746|tRNA-specific adenosine deaminase-like protein 3 [Caligus rogercresseyi]	Q8JFW4|score:257|RecName: Full=Probable inactive tRNA-specific adenosine deaminase-like protein 3; AltName: Full=tRNA-specific adenosine-34 deaminase subunit adat3	PF00383: Cytidine and deoxycytidylate deaminase zinc-binding region; 138-212	253.097	-0.0368663	0.623671	0.739795	252.931	0.109378	0.273935	0.486501	195.455	0.342922	0.0010267	0.00819456
EMLSAT00000009409	ACO15674|score:707|C-factor [Caligus clemensi]	P21158|score:192|RecName: Full=C-factor; AltName: Full=C signal	xx	23.3824	-0.192363	0.443582	0.587081	25.8888	0.212253	0.425505	0.639419	12.6176	1.18634	0.00110995	0.00873159
EMLSAT00000000150	XP_002130591|score:696|PREDICTED: N-acetylglucosamine-6-phosphate deacetylase-like [Ciona intestinalis]	Q9Y303|score:606|RecName: Full=N-acetylglucosamine-6-phosphate deacetylase; Short=GlcNAc 6-P deacetylase; AltName: Full=Amidohydrolase domain-containing protein 2	PF13594: Amidohydrolase; 29-104	1014.4	0.0102159	0.903936	0.94067	984.41	0.143837	0.183345	0.377981	1009.81	0.529502	0.00114464	0.00894329
EMLSAT00000011321	XP_014246457|score:308|PREDICTED: zinc finger and SCAN domain-containing protein 32-like [Cimex lectularius] >gi|939253564|ref|XP_014246458.1| PREDICTED: zinc finger and SCAN domain-containing protein 32-like [Cimex lectularius]	Q4R8H9|score:171|RecName: Full=Neurotrophin receptor-interacting factor homolog; AltName: Full=Zinc finger protein 274	PF13465: Zinc-finger double domain; 465-487	137.492	0.360475	0.0248201	0.0649599	143.265	0.0327429	0.849293	0.927301	115.618	0.555839	0.00114885	0.00896689
EMLSAT00000007156	ADD37972|score:1874|Dom3Z [Lepeophtheirus salmonis]	Q5HZT0|score:430|RecName: Full=Decapping and exoribonuclease protein; Short=DXO; AltName: Full=Dom-3 homolog Z	PF08652: RAI1 like PD-(D/E)XK nuclease; 203-270	1401.59	0.0485673	0.375183	0.523058	1312.33	0.104225	0.0897059	0.235561	836.945	0.270614	0.00115619	0.00899075
EMLSAT00000008250	XP_018010978|score:186|PREDICTED: hyphally regulated cell wall protein 3-like isoform X1 [Hyalella azteca] >gi|1067097937|ref|XP_018010979.1| PREDICTED: hyphally regulated cell wall protein 3-like isoform X2 [Hyalella azteca]	xx	xx	1053.68	-0.209537	0.519457	0.651692	920.612	-0.376522	0.32285	0.53644	1674.86	0.545384	0.00116329	0.00902157
EMLSAT00000001549	JAN73764|score:828|Sodium/nucleoside cotransporter, partial [Daphnia magna]	Q8VIH3|score:537|RecName: Full=Solute carrier family 28 member 3; AltName: Full=Concentrative Na(+)-nucleoside cotransporter 3; Short=CNT 3; Short=rCNT3	PF07662: Na+ dependent nucleoside transporter C-terminus; 418-486, PF07662: Na+ dependent nucleoside transporter C-terminus; 333-425,	280.734	0.189812	0.0558394	0.125016	301.214	0.00926542	0.95712	0.981342	316.843	0.375712	0.00117578	0.00910618
EMLSAT00000003512	XP_018318833|score:2073|PREDICTED: echinoderm microtubule-associated protein-like CG42247 [Agrilus planipennis]	Q9VUI3|score:2016|RecName: Full=Echinoderm microtubule-associated protein-like CG42247	PF03607: Doublecortin; 352-409, PF03451: HELP motif; 600-669, PF00400: WD domain, G-beta repeat; 677-699	35.8938	-0.143404	0.516942	0.649576	27.4618	0.195844	0.44795	0.658156	19.1029	0.927756	0.00120416	0.0092884
EMLSAT00000003279	XP_002155193|score:349|PREDICTED: uncharacterized protein LOC100203980 [Hydra vulgaris]	xx	PF02958: Ecdysteroid kinase; 122-308	203.639	0.066587	0.597203	0.718257	189.827	0.321173	0.0130349	0.061526	123.964	0.660384	0.00120824	0.00931365
EMLSAT00000001666	EFX70596|score:3737|hypothetical protein DAPPUDRAFT_309386 [Daphnia pulex]	P20241|score:3239|RecName: Full=Neuroglian; Flags: Precursor	PF13882: Bravo-like intracellular region; 1164-1229, PF07679: Immunoglobulin I-set domain; 346-434, PF07679: Immunoglobulin I-set domain; 266-334, PF07679: Immunoglobulin I-set domain; 530-619, PF07679: Immunoglobulin I-set domain; 439-525, PF13895: Immunoglobulin domain; 148-223, PF13895: Immunoglobulin domain; 53-136, PF00041: Fibronectin type III domain; 935-1013, PF00041: Fibronectin type III…	289.602	0.00273036	0.981447	0.989867	255.66	-0.0206776	0.879898	0.944887	167.738	0.461624	0.00123467	0.00949825
EMLSAT00000003827	xx	xx	xx	2452.05	-0.112944	0.500278	0.636255	2361.37	0.0877287	0.579968	0.757073	2558.46	0.788238	0.00124516	0.00956618
EMLSAT00000006878	XP_018572826|score:300|PREDICTED: calumenin [Anoplophora glabripennis] >gi|1080061643|ref|XP_018572828.1| PREDICTED: calumenin [Anoplophora glabripennis]	B5X186|score:252|RecName: Full=Calumenin-A; Flags: Precursor	xx	2524.52	-0.109541	0.0523034	0.118688	2119.61	-0.0816248	0.146462	0.325719	2900.71	0.186859	0.00125519	0.00959869
EMLSAT00000007858	XP_019874199|score:964|PREDICTED: stromal interaction molecule homolog isoform X1 [Aethina tumida]	P83094|score:910|RecName: Full=Stromal interaction molecule homolog; Flags: Precursor	PF07647: SAM domain (Sterile alpha motif); 107-174	746.003	-0.0556392	0.414397	0.560509	673.82	0.080802	0.327584	0.541216	850.514	0.411339	0.00125323	0.00959869
EMLSAT00000007585	XP_014287519|score:384|PREDICTED: kxDL motif-containing protein CG10681 [Halyomorpha halys]	Q9VTY4|score:291|RecName: Full=KxDL motif-containing protein CG10681	PF10241: Uncharacterized conserved protein; 32-117	292.055	-0.153424	0.219138	0.354674	256.795	-0.00075017	0.994236	0.997087	241.111	0.318285	0.00126147	0.00964001
EMLSAT00000004239	JAS33981|score:2530|hypothetical protein g.16137, partial [Clastoptera arizonana]	P18652|score:2435|RecName: Full=Ribosomal protein S6 kinase 2 alpha; AltName: Full=MAP kinase-activated protein kinase 1; Short=MAPK-activated protein kinase 1; Short=MAPKAP kinase 1; Short=MAPKAPK-1; AltName: Full=Ribosomal protein S6 kinase II alpha; Short=S6KII-alpha; AltName: Full=p90-RSK	PF00069: Protein kinase domain; 82-339, PF00069: Protein kinase domain; 437-695,	533.155	-0.0551	0.392338	0.53923	499.925	-0.0643273	0.470012	0.676384	334.676	0.37535	0.00127187	0.00969367
EMLSAT00000001680	XP_018006981|score:924|PREDICTED: 5'-nucleotidase-like [Hyalella azteca]	B3A0N5|score:731|RecName: Full=Apyrase; AltName: Full=ATP-diphosphatase; Short=ADPase; AltName: Full=ATP-diphosphohydrolase; AltName: Full=Adenosine diphosphatase; AltName: Allergen=Tab y 1; Flags: Precursor	PF02872: 5'-nucleotidase, C-terminal domain; 349-503, PF00149: Calcineurin-like phosphoesterase; 37-251,	488.79	0.0823051	0.70987	0.806127	356.836	0.116826	0.494487	0.69607	189.118	1.0278	0.00130673	0.00991997
EMLSAT00000012873	XP_009164758|score:855|hypothetical protein T265_02290 [Opisthorchis viverrini] >gi|663055610|gb|KER31525.1| hypothetical protein T265_02290 [Opisthorchis viverrini]	Q9VZA4|score:789|RecName: Full=Band 7 protein CG42540	PF01145: SPFH domain / Band 7 family; 84-256	278.968	-0.0286643	0.797347	0.869793	289.173	0.356844	0.115207	0.278835	274.779	0.618703	0.00130952	0.00992803
EMLSAT00000006404	XP_012523385|score:291|PREDICTED: protein odr-4 homolog [Monomorium pharaonis]	Q4PJX1|score:136|RecName: Full=Protein odr-4 homolog; Short=mODR-4	PF14778: Olfactory receptor 4-like; 53-376	763.961	0.156823	0.102363	0.199696	717.105	0.134673	0.196837	0.396947	415.72	0.316389	0.00132274	0.00998871
EMLSAT00000003974	xx	xx	xx	229.269	-0.103751	0.335556	0.482049	196.748	0.0365218	0.699255	0.838678	208.632	0.559217	0.00133723	0.0100542
EMLSAT00000004120	KFB46206|score:316|AGAP007765-PA-like protein [Anopheles sinensis]	Q8K0P3|score:272|RecName: Full=TLD domain-containing protein 1; AltName: Full=TBC/LysM-associated domain-containing protein 1	PF07534: TLD; 317-451	12012.3	0.0854113	0.213012	0.347501	10569.4	-0.139889	0.0645313	0.186852	7946.29	0.184445	0.00135605	0.0101801
EMLSAT00000009089	ACO10227|score:583|Membrane-associated progesterone receptor component 1 [Caligus rogercresseyi] >gi|225709992|gb|ACO10842.1| Membrane-associated progesterone receptor component 1 [Caligus rogercresseyi] >gi|225710468|gb|ACO11080.1| Membrane-associated progesterone receptor component 1 [Caligus rogercresseyi]	Q5XIU9|score:303|RecName: Full=Membrane-associated progesterone receptor component 2	PF00173: Cytochrome b5-like Heme/Steroid binding domain; 72-154	490.126	0.146494	0.0182704	0.0508405	452.191	0.199482	0.0243122	0.0938609	454.917	0.229813	0.00137195	0.0102734
EMLSAT00000006749	XP_014222142|score:258|PREDICTED: ADP-ribosylation factor 6 [Trichogramma pretiosum] >gi|936688328|ref|XP_014222143.1| PREDICTED: ADP-ribosylation factor 6 [Trichogramma pretiosum] >gi|936688330|ref|XP_014222144.1| PREDICTED: ADP-ribosylation factor 6 [Trichogramma pretiosum]	P26990|score:245|RecName: Full=ADP-ribosylation factor 6	PF00025: ADP-ribosylation factor family; 71-117	563.876	0.130374	0.0862946	0.174929	503.951	-0.0147272	0.812242	0.906116	390.729	0.27767	0.00141988	0.0105833
EMLSAT00000001895	XP_004361768|score:369|putative mitochondrial rna splicing protein [Dictyostelium fasciculatum] >gi|328875553|gb|EGG23917.1| putative mitochondrial rna splicing protein [Dictyostelium fasciculatum]	Q6C8H7|score:270|RecName: Full=Mitochondrial inner membrane magnesium transporter LPE10; Flags: Precursor	xx	1192.98	0.0528381	0.376553	0.524532	1105.4	0.111305	0.267214	0.478862	928.667	0.192247	0.00144681	0.0107421
EMLSAT00000011797	ELT87461|score:638|hypothetical protein CAPTEDRAFT_223186 [Capitella teleta]	xx	xx	247.699	-0.000133498	0.998963	0.999389	228.289	-0.129334	0.266986	0.478606	206.67	0.331633	0.00148823	0.010973
EMLSAT00000012200	xx	xx	xx	2434.5	-0.644085	0.0568376	0.126648	2217.96	-0.503758	0.358179	0.575262	3469.12	0.680448	0.00150454	0.011078
EMLSAT00000011665	JAS10030|score:1518|hypothetical protein g.22656 [Clastoptera arizonana]	Q9V5N8|score:350|RecName: Full=Protocadherin-like wing polarity protein stan; AltName: Full=Protein flamingo; AltName: Full=Protein starry night; Flags: Precursor	PF00028: Cadherin domain; 146-239	42.5517	0.243016	0.0923602	0.184281	40.0288	0.222435	0.246265	0.456176	19.8029	0.883496	0.0015359	0.0112584
EMLSAT00000007335	XP_018002511|score:142|O-methylsterigmatocystin oxido [Phialophora attae] >gi|930443992|gb|KPI42548.1| O-methylsterigmatocystin oxido [Phialophora attae]	P11715|score:115|RecName: Full=Steroid 17-alpha-hydroxylase/17,20 lyase; AltName: Full=17-alpha-hydroxyprogesterone aldolase; AltName: Full=CYPXVII; AltName: Full=Cytochrome P450 17A1; AltName: Full=Cytochrome P450-C17; Short=Cytochrome P450c17	PF00067: Cytochrome P450; 26-82	18.8908	-0.2945	0.217425	0.352547	15.1895	0.564953	0.0787677	0.21539	8.69874	1.42941	0.0015487	0.0113306
EMLSAT00000002252	ACO15632|score:1434|Glycerophosphoryl diester phosphodiesterase precursor [Caligus clemensi]	Q9C907|score:480|RecName: Full=Glycerophosphodiester phosphodiesterase GDPD5; AltName: Full=Glycerophosphodiester phosphodiesterase 5; Short=ATGDPD5; Flags: Precursor	PF01762: Galactosyltransferase; 436-619, PF03009: Glycerophosphoryl diester phosphodiesterase family; 32-349,	796.736	-0.243853	0.0210433	0.0567432	673.16	-0.0869702	0.200644	0.401928	985.987	0.257084	0.00158565	0.0115275
EMLSAT00000000004	XP_968492|score:1688|PREDICTED: probable aminopeptidase NPEPL1 [Tribolium castaneum] >gi|270010872|gb|EFA07320.1| putative aminopeptidase NPEPL1-like Protein [Tribolium castaneum]	Q5R7G6|score:1515|RecName: Full=Probable aminopeptidase NPEPL1; AltName: Full=Aminopeptidase-like 1	PF00883: Cytosol aminopeptidase family, catalytic domain; 177-481	4242.98	0.0898147	0.204491	0.337203	3886.66	0.0532402	0.421939	0.635952	2903.04	0.206243	0.00162847	0.0118059
EMLSAT00000000740	JAN41438|score:433|LIM and calponin domains-containing protein [Daphnia magna]	Q3UH68|score:275|RecName: Full=LIM and calponin homology domains-containing protein 1	PF00412: LIM domain; 778-838	1125.58	-0.0575867	0.580904	0.705148	1018.35	-0.171915	0.267677	0.479371	1062.05	0.254871	0.00165721	0.0119871
EMLSAT00000009726	ACO13184|score:1119|B-cell receptor-associated protein 31 [Lepeophtheirus salmonis]	P51572|score:323|RecName: Full=B-cell receptor-associated protein 31; Short=BCR-associated protein 31; Short=Bap31; AltName: Full=6C6-AG tumor-associated antigen; AltName: Full=Protein CDM; AltName: Full=p28	PF05529: B-cell receptor-associated protein 31-like; 1-194	2478.61	0.0820997	0.18781	0.315404	2384.43	0.0838263	0.0821804	0.221842	2312.87	0.276899	0.00169242	0.0122065
EMLSAT00000012912	KZS12494|score:1064|Uncharacterized protein APZ42_022612 [Daphnia magna]	B3A0N5|score:886|RecName: Full=Apyrase; AltName: Full=ATP-diphosphatase; Short=ADPase; AltName: Full=ATP-diphosphohydrolase; AltName: Full=Adenosine diphosphatase; AltName: Allergen=Tab y 1; Flags: Precursor	PF00149: Calcineurin-like phosphoesterase; 68-281, PF02872: 5'-nucleotidase, C-terminal domain; 378-486,	390.186	-0.114196	0.477553	0.616898	386.458	-0.22503	0.0204309	0.0833263	372.842	0.435098	0.00170042	0.0122336
EMLSAT00000003178	KPI97186|score:1140|Glutamate [NMDA] receptor-associated protein 1 [Papilio xuthus]	Q9BWQ8|score:473|RecName: Full=Protein lifeguard 2; AltName: Full=Fas apoptotic inhibitory molecule 2; AltName: Full=Neural membrane protein 35; AltName: Full=Transmembrane BAX inhibitor motif-containing protein 2	PF01027: Inhibitor of apoptosis-promoting Bax1; 29-234, PF01027: Inhibitor of apoptosis-promoting Bax1; 274-479,	991.827	-0.144624	0.2646	0.406189	993.273	-0.250411	0.0161839	0.0709162	904.288	0.282912	0.00170231	0.0122364
EMLSAT00000000539	ACO12360|score:2249|AP-1 complex subunit mu-1 [Lepeophtheirus salmonis]	Q9BXS5|score:1785|RecName: Full=AP-1 complex subunit mu-1; AltName: Full=AP-mu chain family member mu1A; AltName: Full=Adaptor protein complex AP-1 subunit mu-1; AltName: Full=Adaptor-related protein complex 1 subunit mu-1; AltName: Full=Clathrin assembly protein complex 1 mu-1 medium chain 1; AltName: Full=Clathrin coat assembly protein AP47; AltName: Full=Clathrin coat-associated protein AP47; …	PF00928: Adaptor complexes medium subunit family; 209-473, PF01217: Clathrin adaptor complex small chain; 55-184,	1046.96	0.118531	0.0330111	0.0817039	977.735	0.0664622	0.487874	0.690818	653.894	0.320969	0.00173675	0.0124296
EMLSAT00000009707	XP_001602102|score:2391|PREDICTED: serine/threonine-protein phosphatase 2B catalytic subunit 2-like isoform X8 [Nasonia vitripennis]	Q9VXF1|score:2286|RecName: Full=Serine/threonine-protein phosphatase 2B catalytic subunit 3; AltName: Full=Calmodulin-dependent calcineurin A3 subunit	PF00149: Calcineurin-like phosphoesterase; 88-288	3280.4	0.0879426	0.0679232	0.145681	2943.06	0.103387	0.0698429	0.197943	2959.95	0.266935	0.00173963	0.0124425
EMLSAT00000005721	AIL94145|score:1059|cytochrome P450 CYP3038B1 [Tigriopus japonicus]	Q6R7M4|score:527|RecName: Full=Methyl farnesoate epoxidase; AltName: Full=Cytochrome P450 CYP15A1; Flags: Precursor	PF00067: Cytochrome P450; 36-489	126.761	0.193971	0.0615744	0.1347	133.033	0.270975	0.153124	0.335239	111.271	0.458021	0.00175415	0.0125155
EMLSAT00000002263	ADD38326|score:1314|Protein FAM57A [Lepeophtheirus salmonis]	Q5ND56|score:219|RecName: Full=Protein FAM57A	PF03798: TLC domain; 48-240	194.732	0.085983	0.507461	0.641641	175.876	0.0841141	0.47679	0.68162	113.261	0.429762	0.00178687	0.0127014
EMLSAT00000005140	JAS49720|score:1327|hypothetical protein g.39303, partial [Cuerna arida]	Q0J2B5|score:1188|RecName: Full=Aminopeptidase M1-C; AltName: Full=Alpha-aminoacylpeptide hydrolase	PF01433: Peptidase family M1; 818-1212, PF11838: ERAP1-like C-terminal domain; 1347-1540, PF00462: Glutaredoxin; 732-793	2309.59	-0.181079	0.0281688	0.0720872	2100.48	-0.0551021	0.528668	0.722022	1634.4	0.256546	0.00179717	0.0127588
EMLSAT00000011657	XP_013406224|score:396|PREDICTED: sarcoplasmic calcium-binding proteins I, III, and IV-like isoform X1 [Lingula anatina]	P45961|score:130|RecName: Full=Calexcitin-2	PF13202: EF hand; 80-95	96.593	0.170227	0.203036	0.335321	85.3537	0.105243	0.416487	0.630402	50.3166	0.588259	0.00181761	0.0128959
EMLSAT00000000903	AHG54520|score:4528|COPB2 [Lepeophtheirus salmonis]	O55029|score:3271|RecName: Full=Coatomer subunit beta'; AltName: Full=Beta'-coat protein; Short=Beta'-COP; AltName: Full=p102	PF00400: WD domain, G-beta repeat; 132-171, PF00400: WD domain, G-beta repeat; 254-278, PF00400: WD domain, G-beta repeat; 92-127, PF00400: WD domain, G-beta repeat; 178-215, PF04053: Coatomer WD associated region; 340-783,	6124.01	-0.138649	0.022638	0.0602415	5285.92	-0.0602796	0.220509	0.427196	4268.92	0.182778	0.00181977	0.0129033
EMLSAT00000006345	ACO15485|score:973|C21orf2 [Caligus clemensi]	O43822|score:376|RecName: Full=Protein C21orf2; AltName: Full=C21orf-HUMF09G8.5; AltName: Full=Leucine-rich repeat-containing protein 76; AltName: Full=YF5/A2	PF12799: Leucine Rich repeats (2 copies); 41-82	171.086	-0.0950346	0.339704	0.486319	165.275	-0.204387	0.259103	0.470153	254.918	0.418242	0.00188244	0.0132578
EMLSAT00000008519	xx	xx	xx	154.5	-0.266175	0.0801303	0.165454	139.878	-0.11494	0.404342	0.619013	172.393	0.401649	0.00195922	0.0136813
EMLSAT00000010698	XP_002128167|score:253|PREDICTED: plasminogen-like [Ciona intestinalis]	P00743|score:209|RecName: Full=Coagulation factor X; AltName: Full=Stuart factor; Contains: RecName: Full=Factor X light chain; Contains: RecName: Full=Factor X heavy chain; Contains: RecName: Full=Activated factor Xa heavy chain; Flags: Precursor	PF00089: Trypsin; 86-249	209.5	0.0162572	0.871138	0.919317	197.235	0.298211	0.025498	0.0969473	58.5777	0.634057	0.00203637	0.0141256
EMLSAT00000000234	XP_018912529|score:1591|PREDICTED: tyrosine-protein phosphatase non-receptor type 14 isoform X1 [Bemisia tabaci]	Q62130|score:702|RecName: Full=Tyrosine-protein phosphatase non-receptor type 14; AltName: Full=Protein-tyrosine phosphatase PTP36	PF09380: FERM C-terminal PH-like domain; 712-793, PF00102: Protein-tyrosine phosphatase; 1388-1621, PF13679: Methyltransferase domain; 141-288, PF09379: FERM N-terminal domain; 522-605, PF00373: FERM central domain; 591-707,	459.21	-0.0306346	0.623937	0.739962	443.601	-0.0521915	0.519298	0.715636	329.371	0.25834	0.00209294	0.0144265
EMLSAT00000003952	KDR14347|score:1012|Aspartyl/asparaginyl beta-hydroxylase [Zootermopsis nevadensis]	Q12797|score:819|RecName: Full=Aspartyl/asparaginyl beta-hydroxylase; AltName: Full=Aspartate beta-hydroxylase; Short=ASP beta-hydroxylase; AltName: Full=Peptide-aspartate beta-dioxygenase	PF05118: Aspartyl/Asparaginyl beta-hydroxylase; 361-523	1634.78	-0.0233164	0.836157	0.896539	1477.85	0.126297	0.472773	0.678295	1047.81	0.32277	0.00209354	0.0144265
EMLSAT00000008980	XP_014094028|score:1580|PREDICTED: uncharacterized protein LOC106620149 isoform X1 [Bactrocera oleae]	xx	PF00057: Low-density lipoprotein receptor domain class A; 121-153, PF01607: Chitin binding Peritrophin-A domain; 35-97,	10943.8	0.338506	0.0226302	0.0602345	11002	0.335805	0.0659142	0.18992	7215.39	0.341336	0.00210183	0.0144663
EMLSAT00000001559	ERL84876|score:1726|hypothetical protein D910_02299 [Dendroctonus ponderosae]	Q8CHB8|score:1397|RecName: Full=Tubulin polyglutamylase TTLL5; AltName: Full=Tubulin--tyrosine ligase-like protein 5	PF03133: Tubulin-tyrosine ligase family; 206-483	1175.18	0.152456	0.19149	0.320076	1182.55	0.196286	0.135968	0.310586	770.845	0.262961	0.00211513	0.0145404
EMLSAT00000004142	XP_011313396|score:1055|PREDICTED: guanine nucleotide-binding protein subunit alpha homolog [Fopius arisanus]	Q03113|score:927|RecName: Full=Guanine nucleotide-binding protein subunit alpha-12; Short=G alpha-12; Short=G-protein subunit alpha-12	PF00503: G-protein alpha subunit; 28-383	282.699	-0.109559	0.269976	0.412116	260.969	0.0688373	0.518955	0.715482	217.002	0.35058	0.00212159	0.0145674
EMLSAT00000003922	JAN75846|score:1318|Phosphatidylserine synthase [Daphnia magna]	E7EY42|score:1157|RecName: Full=Phosphatidylserine synthase 2; Short=PSS-2; Short=PtdSer synthase 2; AltName: Full=Serine-exchange enzyme II	PF03034: Phosphatidyl serine synthase; 121-400	886.141	0.0703721	0.247269	0.388043	832.52	-0.00214227	0.985998	0.99375	626.049	0.237051	0.00212923	0.0145913
EMLSAT00000008827	XP_013786533|score:905|PREDICTED: protein catecholamines up-like [Limulus polyphemus]	Q9XTQ7|score:709|RecName: Full=Histidine-rich membrane protein KE4 homolog 2	PF02535: ZIP Zinc transporter; 119-442	1764.79	0.0776574	0.365887	0.513692	1669.31	0.030977	0.761576	0.87417	1151.14	0.302521	0.00214768	0.0146503
EMLSAT00000001864	XP_011648265|score:588|PREDICTED: 5'-AMP-activated protein kinase subunit beta-1 isoform X1 [Pogonomyrmex barbatus]	Q6PAM0|score:523|RecName: Full=5'-AMP-activated protein kinase subunit beta-2; Short=AMPK subunit beta-2	PF04739: 5'-AMP-activated protein kinase beta subunit, interation domain; 226-312	154.267	0.120015	0.217802	0.353013	128.532	0.298009	0.0181648	0.0770076	380.124	0.49005	0.00216273	0.0147356
EMLSAT00000003485	XP_002424649|score:860|conserved hypothetical protein [Pediculus humanus corporis] >gi|212508123|gb|EEB11911.1| conserved hypothetical protein [Pediculus humanus corporis]	Q5ZK21|score:832|RecName: Full=von Willebrand factor A domain-containing protein 9	xx	467.992	0.0907024	0.400824	0.54738	427.553	0.0692831	0.523497	0.718414	475.899	0.336523	0.00219699	0.0149159
EMLSAT00000009375	XP_019759312|score:749|PREDICTED: uncharacterized protein LOC109537151 isoform X1 [Dendroctonus ponderosae]	P31422|score:172|RecName: Full=Metabotropic glutamate receptor 3; Short=mGluR3; Flags: Precursor	PF00003: 7 transmembrane sweet-taste receptor of 3 GCPR; 74-278	24.4682	0.491827	0.0274203	0.0704939	23.4793	0.160188	0.537705	0.728368	31.1122	0.717084	0.00220236	0.0149436
EMLSAT00000000559	XP_013783924|score:405|PREDICTED: protein FAM102A-like [Limulus polyphemus]	Q5T8I3|score:298|RecName: Full=Protein FAM102B	PF10358: N-terminal C2 in EEIG1 and EHBP1 proteins; 32-130	391.806	0.00155468	0.981696	0.989867	383.623	-0.166514	0.185042	0.380239	414.832	0.23335	0.00221586	0.0150086
EMLSAT00000005859	ACO15109|score:656|Alpha-1,3-fucosyltransferase [Caligus clemensi]	Q11126|score:286|RecName: Full=Galactoside 3(4)-L-fucosyltransferase; AltName: Full=Blood group Lewis alpha-4-fucosyltransferase; Short=Lewis FT; AltName: Full=FUTB; AltName: Full=Fucosyltransferase 3; AltName: Full=Fucosyltransferase III; Short=FucT-III	PF00852: Glycosyltransferase family 10 (fucosyltransferase); 11-367	23.2579	0.361539	0.566251	0.691884	13.7814	0.187773	0.705228	0.842762	350.573	0.323955	0.00222504	0.0150619
EMLSAT00000004291	ADD24470|score:430|Protein msta, isoform A [Lepeophtheirus salmonis]	O46040|score:167|RecName: Full=Protein msta, isoform A	PF00856: SET domain; 237-293	236.136	-0.173204	0.087332	0.176435	211.641	-0.282739	0.0109796	0.05454	677.305	0.358235	0.00223053	0.0150725
EMLSAT00000007542	AII16538|score:1387|apoptosis inhibitor 2, partial [Paracyclopina nana]	Q24307|score:746|RecName: Full=Death-associated inhibitor of apoptosis 2; AltName: Full=Apoptosis 2 inhibitor; AltName: Full=IAP homolog A; AltName: Full=IAP-like protein; Short=ILP; Short=dILP; AltName: Full=Inhibitor of apoptosis 2	PF00653: Inhibitor of Apoptosis domain; 325-389, PF00653: Inhibitor of Apoptosis domain; 18-108, PF00653: Inhibitor of Apoptosis domain; 160-223, PF13920: Zinc finger, C3HC4 type (RING finger); 550-592	1097.44	0.0914749	0.136652	0.248486	1267.67	-0.0925808	0.657453	0.810217	1024.11	0.361472	0.00228756	0.0154126
EMLSAT00000009054	ADD24575|score:1166|YjeF N-terminal domain-containing protein GH12525 [Lepeophtheirus salmonis]	B3NW64|score:573|RecName: Full=NAD(P)H-hydrate epimerase; AltName: Full=NAD(P)HX epimerase	PF03853: YjeF-related protein N-terminus; 27-191	155.963	-0.122073	0.285072	0.42974	137.914	0.0170773	0.863513	0.935839	140.234	0.406006	0.00228644	0.0154126
EMLSAT00000006803	xx	xx	xx	5.51632	0.647633	0.160388	0.280035	5.70399	0.91589	0.0731928	0.204733	5.36844	2.19103	0.00229021	0.0154213
EMLSAT00000008080	EFX83350|score:355|hypothetical protein DAPPUDRAFT_301951 [Daphnia pulex]	Q8BML2|score:190|RecName: Full=O-acyltransferase like protein; AltName: Full=Protein oacyl; Flags: Precursor	xx	179.456	0.0428527	0.671845	0.776792	153.078	0.277176	0.0524724	0.161336	135.937	0.431822	0.00231097	0.0155157
EMLSAT00000002190	xx	xx	PF00089: Trypsin; 1-96	111.235	-0.406024	0.331317	0.477748	62.9888	-0.317051	0.636173	0.796277	41.3269	2.60655	0.00232361	0.0155761
EMLSAT00000003186	ADV59550|score:483|selenium-dependent glutathione peroxidase [Paracyclopina nana]	Q4AEI0|score:419|RecName: Full=Glutathione peroxidase 2; Short=GPx-2; Short=GSHPx-2; AltName: Full=Glutathione peroxidase-gastrointestinal; Short=GPx-GI; Short=GSHPx-GI	PF00255: Glutathione peroxidase; 1-71	2467.48	0.158636	0.0763404	0.159097	2232.12	0.155416	0.15898	0.344763	2594.64	0.30338	0.00240502	0.0160255
EMLSAT00000000009	XP_008195982|score:1228|PREDICTED: A disintegrin and metalloproteinase with thrombospondin motifs 2 [Tribolium castaneum] >gi|1004397909|gb|EFA07053.2| A disintegrin and metalloproteinase with thrombospondin motifs 7-like Protein [Tribolium castaneum]	Q8TE56|score:394|RecName: Full=A disintegrin and metalloproteinase with thrombospondin motifs 17; Short=ADAM-TS 17; Short=ADAM-TS17; Short=ADAMTS-17; Flags: Precursor	PF01421: Reprolysin (M12B) family zinc metalloprotease; 192-416, PF01562: Reprolysin family propeptide; 45-114,	4474.17	0.0501867	0.390838	0.537865	4134.1	0.0643105	0.242492	0.452457	5088.29	0.296337	0.00246997	0.016373
EMLSAT00000003405	xx	xx	xx	313.194	0.133296	0.232939	0.370998	254.051	-0.0625683	0.569134	0.750498	306.973	0.537753	0.00255143	0.0167872
EMLSAT00000011151	KDR13389|score:202|hypothetical protein L798_12479 [Zootermopsis nevadensis]	xx	xx	69.927	-0.142931	0.273668	0.416515	65.9378	0.0408542	0.827367	0.914366	106.421	0.510784	0.00257588	0.016919
EMLSAT00000009648	XP_012226453|score:1748|PREDICTED: leukotriene A-4 hydrolase [Linepithema humile]	Q3SZH7|score:1507|RecName: Full=Leukotriene A-4 hydrolase; Short=LTA-4 hydrolase; AltName: Full=Leukotriene A(4) hydrolase	PF01433: Peptidase family M1; 20-394, PF09127: Leukotriene A4 hydrolase, C-terminal; 469-606,	2065.54	0.0431073	0.403841	0.549965	1815.57	0.138404	0.135992	0.310586	1492.23	0.239574	0.00259801	0.0169964
EMLSAT00000005416	ADD38904|score:956|Trypsin-1 [Lepeophtheirus salmonis]	P00765|score:360|RecName: Full=Trypsin-1; AltName: Full=Trypsin I	PF00089: Trypsin; 44-227	3412.46	0.0976256	0.282143	0.426151	2648	0.281503	0.0491777	0.154835	3447.36	0.474108	0.00270046	0.0175497
EMLSAT00000004910	JAS07376|score:631|hypothetical protein g.13053 [Clastoptera arizonana]	A4FV45|score:463|RecName: Full=Transmembrane protein 214	PF10151: Uncharacterised conserved protein (DUF2359); 213-594	2592.71	-0.0180897	0.853056	0.909133	2341.17	0.0776893	0.477345	0.682155	1552.14	0.332204	0.00278635	0.0179544
EMLSAT00000012724	ADD37939|score:1442|3,2-trans-enoyl-CoA isomerase, mitochondrial [Lepeophtheirus salmonis]	P42125|score:412|RecName: Full=Enoyl-CoA delta isomerase 1, mitochondrial; AltName: Full=3,2-trans-enoyl-CoA isomerase; AltName: Full=Delta(3),Delta(2)-enoyl-CoA isomerase; Short=D3,D2-enoyl-CoA isomerase; AltName: Full=Dodecenoyl-CoA isomerase; Flags: Precursor	PF00378: Enoyl-CoA hydratase/isomerase family; 29-269	318.031	0.118576	0.228105	0.365212	286.591	0.0484536	0.617167	0.783509	313.9	0.318204	0.00279973	0.0179987
EMLSAT00000003768	ACO13060|score:1460|CAAX prenyl protease 2 [Lepeophtheirus salmonis]	Q9U1H8|score:561|RecName: Full=CAAX prenyl protease 2; AltName: Full=Farnesylated proteins-converting enzyme 2; Short=FACE-2; AltName: Full=Prenyl protein-specific endoprotease 2; AltName: Full=Protein severas	PF02517: CAAX protease self-immunity; 129-233	343.417	-0.0314089	0.728244	0.820374	316.643	0.14194	0.0905744	0.237131	326.01	0.283186	0.00281871	0.0180803
EMLSAT00000006350	XP_015115483|score:551|PREDICTED: protein lunapark-A isoform X1 [Diachasma alloeum]	Q5R891|score:460|RecName: Full=Protein lunapark	PF10058: Predicted integral membrane metal-binding protein (DUF2296); 298-347	1925.54	0.0678473	0.0523752	0.118792	1830.83	0.09694	0.0218598	0.087385	1343.62	0.169807	0.00286504	0.0183365
EMLSAT00000004555	ADD38689|score:2305|serine protease K12H4.7 [Lepeophtheirus salmonis]	P34528|score:647|RecName: Full=Putative serine protease K12H4.7; Flags: Precursor	PF05577: Serine carboxypeptidase S28; 168-588, PF05577: Serine carboxypeptidase S28; 59-102,	2277.22	-0.217187	0.0221152	0.0591449	1798.04	0.19451	0.0534663	0.16333	3021.16	0.397673	0.00287503	0.0183699
EMLSAT00000001173	XP_011495341|score:1281|PREDICTED: peptide transporter family 1-like isoform X1 [Ceratosolen solmsi marchali]	Q9JIP7|score:1042|RecName: Full=Solute carrier family 15 member 1; AltName: Full=Intestinal H(+)/peptide cotransporter; AltName: Full=Oligopeptide transporter, small intestine isoform; AltName: Full=Peptide transporter 1; AltName: Full=Proton-coupled dipeptide cotransporter	PF00854: POT family; 81-627	1186.33	-0.024009	0.664848	0.772197	901.472	0.211342	0.0644893	0.186779	962.603	0.325271	0.00291101	0.0185688
EMLSAT00000001278	AGP25010|score:335|ion transport peptide 2 [Tigriopus japonicus]	Q26491|score:261|RecName: Full=Ion transport peptide; Short=ITP; Flags: Precursor	PF01147: Crustacean CHH/MIH/GIH neurohormone family; 70-139	183.379	0.305467	0.0493968	0.113299	177.38	0.26844	0.0487132	0.153827	54.4924	0.64842	0.00293947	0.0187088
EMLSAT00000004912	KDR21196|score:1831|Armadillo repeat-containing protein 8 [Zootermopsis nevadensis]	Q8IUR7|score:1573|RecName: Full=Armadillo repeat-containing protein 8	PF00514: Armadillo/beta-catenin-like repeat; 49-90	500.692	-0.109714	0.123652	0.230965	469.029	-0.166768	0.0631012	0.183939	382.139	0.248583	0.00304478	0.0193043
EMLSAT00000011200	JAV32003|score:179|hypothetical protein, partial [Culex tarsalis]	xx	PF09446: VMA21-like domain; 27-89	146.061	0.160854	0.152881	0.270261	138.474	0.110648	0.411131	0.625859	87.584	0.469329	0.00306313	0.0193886
EMLSAT00000004314	xx	xx	xx	7.70052	0.404297	0.282445	0.426497	8.93093	0.282615	0.434142	0.647337	23.8699	0.837412	0.00315705	0.019852
EMLSAT00000006046	XP_012278060|score:600|PREDICTED: calcium uptake protein 3, mitochondrial isoform X3 [Orussus abietinus]	Q8CD10|score:447|RecName: Full=Calcium uptake protein 2, mitochondrial; AltName: Full=EF-hand domain-containing family member A1; Flags: Precursor	PF13405: EF-hand domain; 178-203	223.29	-0.0174857	0.827375	0.890996	226.754	-0.0707655	0.46529	0.673227	170.696	0.322951	0.00325389	0.0203607
EMLSAT00000010524	ADD24083|score:1009|Protein N-terminal asparagine amidohydrolase [Lepeophtheirus salmonis]	Q96AB6|score:203|RecName: Full=Protein N-terminal asparagine amidohydrolase; AltName: Full=Protein NH2-terminal asparagine amidohydrolase; Short=PNAA; AltName: Full=Protein NH2-terminal asparagine deamidase; Short=PNAD; Short=Protein N-terminal Asn amidase; Short=Protein N-terminal asparagine amidase; Short=Protein NTN-amidase	PF14736: Protein N-terminal asparagine amidohydrolase; 34-194	409.312	0.127606	0.032062	0.0797749	389.787	0.107156	0.184519	0.3795	269.547	0.332316	0.00334733	0.0208773
EMLSAT00000007389	XP_008198889|score:552|PREDICTED: tetraspanin-1 isoform X1 [Tribolium castaneum]	P40241|score:248|RecName: Full=CD9 antigen; AltName: CD_antigen=CD9	PF00335: Tetraspanin family; 9-250	1385.13	-0.272508	0.0732038	0.1542	1188.18	-0.0684367	0.557607	0.742752	1131.35	0.252863	0.00339438	0.0211363
EMLSAT00000001699	XP_015916722|score:999|PREDICTED: cyclin-K-like isoform X2 [Parasteatoda tepidariorum] >gi|1009527404|ref|XP_015916730.1| PREDICTED: cyclin-K-like isoform X2 [Parasteatoda tepidariorum]	O88874|score:951|RecName: Full=Cyclin-K	PF00134: Cyclin, N-terminal domain; 25-135	664.4	0.101644	0.213956	0.348557	660.219	0.0776586	0.545189	0.733523	370.281	0.26569	0.00342617	0.0212996
EMLSAT00000005975	ACO12207|score:252|ZK643.6 precursor [Lepeophtheirus salmonis]	xx	PF01549: ShK domain-like; 98-131, PF01549: ShK domain-like; 65-95, PF01549: ShK domain-like; 135-165	96.1766	-0.280732	0.185928	0.312825	84.5545	-0.353303	0.0705606	0.199347	157.946	0.539293	0.0035978	0.0221275
EMLSAT00000009233	KDR09872|score:1707|Phosphatidylinositol 4-kinase beta [Zootermopsis nevadensis]	Q49GP3|score:1474|RecName: Full=Phosphatidylinositol 4-kinase beta; Short=PI4K-beta; Short=PI4Kbeta; Short=PtdIns 4-kinase beta	PF00454: Phosphatidylinositol 3- and 4-kinase; 474-674	804.318	-0.0201024	0.754396	0.839853	740.09	0.00429273	0.948227	0.977597	620.968	0.202227	0.00365259	0.0224045
EMLSAT00000010973	xx	xx	xx	44.7784	0.0430995	0.774006	0.85377	39.175	-0.0839121	0.670356	0.819041	69.8906	0.530094	0.00374143	0.0228762
EMLSAT00000011752	xx	xx	xx	38.0277	-0.320948	0.113016	0.215823	57.7177	-0.0430472	0.901933	0.955103	32.2891	0.760157	0.00375217	0.0229113
EMLSAT00000001511	ADD38067|score:1198|Gamma-interferon-inducible lysosomal thiol reductase [Lepeophtheirus salmonis]	A6QPN6|score:245|RecName: Full=Gamma-interferon-inducible lysosomal thiol reductase; AltName: Full=IFI30 protein; Flags: Precursor	PF03227: Gamma interferon inducible lysosomal thiol reductase (GILT); 46-154	587.574	0.0527407	0.582188	0.705977	599.925	0.166656	0.1655	0.353826	417.813	0.287063	0.00382074	0.0232308
EMLSAT00000001923	XP_014613137|score:1675|PREDICTED: IQ motif and SEC7 domain-containing protein 1 isoform X3 [Polistes canadensis]	Q6DN90|score:1177|RecName: Full=IQ motif and SEC7 domain-containing protein 1; AltName: Full=ADP-ribosylation factors guanine nucleotide-exchange protein 100; AltName: Full=ADP-ribosylation factors guanine nucleotide-exchange protein 2; AltName: Full=Brefeldin-resistant Arf-GEF 2 protein; Short=BRAG2	PF01369: Sec7 domain; 288-476	470.946	-0.0475598	0.480986	0.620174	443.439	-0.111263	0.256688	0.46779	420.424	0.252031	0.00384402	0.0233298
EMLSAT00000000690	ODM90306|score:1504|Long-chain fatty acid transport protein 4 [Orchesella cincta]	Q91VE0|score:1337|RecName: Full=Long-chain fatty acid transport protein 4; Short=FATP-4; Short=Fatty acid transport protein 4; AltName: Full=Solute carrier family 27 member 4	PF00501: AMP-binding enzyme; 38-510, PF13193: AMP-binding enzyme C-terminal domain; 518-591,	1454.03	0.0534702	0.305297	0.450699	1336.23	0.102581	0.138483	0.313952	871.879	0.226885	0.00411602	0.0246426
EMLSAT00000009161	xx	xx	xx	487.242	-0.588464	0.476799	0.616313	348.62	-0.811753	0.222994	0.428917	747.397	0.391801	0.0041604	0.024805
EMLSAT00000010932	xx	xx	xx	19.8628	-0.618279	0.0875359	0.176675	28.2163	-0.0240126	0.964693	0.983969	32.1143	0.983313	0.00419572	0.0249896
EMLSAT00000003693	XP_018905255|score:439|PREDICTED: MAP7 domain-containing protein 2-like isoform X4 [Bemisia tabaci]	Q8IDX6|score:143|RecName: Full=Reticulocyte-binding protein 2 homolog a	xx	1317.02	0.195047	0.0220219	0.058949	1205.59	0.108734	0.213342	0.418005	1032.54	0.211181	0.00420941	0.0250582
EMLSAT00000007548	XP_013101391|score:209|PREDICTED: skin secretory protein xP2, partial [Stomoxys calcitrans]	xx	xx	97.479	0.770608	0.0731056	0.154076	90.3591	1.00509	0.0370948	0.127504	69.2499	0.815021	0.00422839	0.0251321
EMLSAT00000000470	JAS40294|score:833|hypothetical protein g.21113 [Cuerna arida]	B7ZUF3|score:804|RecName: Full=Histone-lysine N-methyltransferase setd3; AltName: Full=SET domain-containing protein 3	PF09273: Rubisco LSMT substrate-binding; 363-494, PF00856: SET domain; 132-333,	513.611	0.062082	0.270136	0.412307	477.738	-0.0448661	0.690479	0.833793	413.537	0.445559	0.00425358	0.0252536
EMLSAT00000005006	ACO12361|score:1801|Peroxisomal NADH pyrophosphatase NUDT12 [Lepeophtheirus salmonis]	Q29RH3|score:373|RecName: Full=Peroxisomal NADH pyrophosphatase NUDT12; AltName: Full=Nucleoside diphosphate-linked moiety X motif 12; Short=Nudix motif 12	PF00293: NUDIX domain; 195-307	1208.14	0.0525944	0.249579	0.390464	1157.15	0.112385	0.119658	0.286191	926.412	0.173432	0.00440483	0.0258865
EMLSAT00000010757	XP_015918484|score:961|PREDICTED: FAD-dependent oxidoreductase domain-containing protein 1-like isoform X2 [Parasteatoda tepidariorum]	Q5EA45|score:797|RecName: Full=FAD-dependent oxidoreductase domain-containing protein 1	PF01266: FAD dependent oxidoreductase; 148-546	635.844	-0.129646	0.0815668	0.167553	527.916	-0.177092	0.0521742	0.160682	368.877	0.259226	0.00440756	0.0258893
EMLSAT00000007695	xx	xx	xx	611.493	0.0752832	0.728549	0.820392	573.672	0.295724	0.439629	0.651787	402.282	0.766202	0.00442943	0.0259913
EMLSAT00000011855	ACO10547|score:1029|Leukocyte receptor cluster member 9 [Caligus rogercresseyi]	Q8BTN6|score:353|RecName: Full=Leukocyte receptor cluster member 9	PF10469: AKAP7 2'5' RNA ligase-like domain; 309-401	61.6813	0.496932	0.0576588	0.128089	129.018	0.514505	0.464487	0.672296	53.1264	0.675854	0.00443606	0.0260135
EMLSAT00000006809	KDR14157|score:1500|Importin subunit alpha-7 [Zootermopsis nevadensis]	O35345|score:1381|RecName: Full=Importin subunit alpha-7; AltName: Full=Importin alpha-S2; AltName: Full=Karyopherin subunit alpha-6	PF00514: Armadillo/beta-catenin-like repeat; 168-195, PF00514: Armadillo/beta-catenin-like repeat; 29-69, PF00514: Armadillo/beta-catenin-like repeat; 113-154, PF00514: Armadillo/beta-catenin-like repeat; 282-321, PF00514: Armadillo/beta-catenin-like repeat; 72-110, PF00514: Armadillo/beta-catenin-like repeat; 241-280	648.428	0.0923673	0.0319181	0.0794842	543.279	-0.0280366	0.655454	0.80899	421.118	0.23247	0.00444631	0.0260261
EMLSAT00000012032	XP_002423467|score:2069|class A rhodopsin-like G-protein coupled receptor GPRrk, putative [Pediculus humanus corporis] >gi|212506555|gb|EEB10729.1| class A rhodopsin-like G-protein coupled receptor GPRrk, putative [Pediculus humanus corporis]	Q90674|score:923|RecName: Full=Lutropin-choriogonadotropic hormone receptor; Short=LH/CG-R; AltName: Full=Luteinizing hormone receptor; Short=LSH-R; Short=cLH-R; Flags: Precursor	PF13855: Leucine rich repeat; 2-61, PF00001: 7 transmembrane receptor (rhodopsin family); 237-483,	331.19	-0.0914364	0.522795	0.654762	256.314	-0.00798678	0.95807	0.981839	201.983	0.586886	0.00444668	0.0260261
EMLSAT00000012776	xx	xx	xx	157.251	0.00517806	0.965882	0.979943	128.948	0.226138	0.128309	0.298753	102.663	0.458132	0.00447888	0.026148
EMLSAT00000003236	XP_018565839|score:2302|PREDICTED: cysteine--tRNA ligase, cytoplasmic [Anoplophora glabripennis]	Q4R550|score:2203|RecName: Full=Cysteine--tRNA ligase, cytoplasmic; AltName: Full=Cysteinyl-tRNA synthetase; Short=CysRS	PF01406: tRNA synthetases class I (C) catalytic domain; 60-459	1937.01	-0.0161045	0.795442	0.868521	1783.88	-0.0224116	0.803208	0.900247	1076.17	0.284906	0.00448265	0.0261558
EMLSAT00000010980	XP_019547780|score:970|PREDICTED: diacylglycerol O-acyltransferase 1 [Aedes albopictus] >gi|1121083397|ref|XP_019547789.1| PREDICTED: diacylglycerol O-acyltransferase 1 [Aedes albopictus]	Q9GMF1|score:747|RecName: Full=Diacylglycerol O-acyltransferase 1; AltName: Full=Acyl-CoA retinol O-fatty-acyltransferase; Short=ARAT; Short=Retinol O-fatty-acyltransferase; AltName: Full=Diglyceride acyltransferase	PF03062: MBOAT, membrane-bound O-acyltransferase family; 290-415	308.839	0.0203773	0.839244	0.898741	314.965	0.413755	0.0504262	0.157186	280.03	0.405287	0.00464629	0.0269748
EMLSAT00000008641	xx	xx	xx	78.8387	0.233478	0.166895	0.288483	63.8459	0.424319	0.0237999	0.0924223	48.9486	0.529837	0.00487263	0.0280481
EMLSAT00000000807	XP_002068626|score:899|uncharacterized protein Dwil_GK20579 [Drosophila willistoni] >gi|946584045|gb|EDW79612.2| uncharacterized protein Dwil_GK20579 [Drosophila willistoni]	P52569|score:681|RecName: Full=Cationic amino acid transporter 2; Short=CAT-2; Short=CAT2; AltName: Full=Low affinity cationic amino acid transporter 2; AltName: Full=Solute carrier family 7 member 2	PF13520: Amino acid permease; 16-257	197.859	-0.0193682	0.857755	0.911742	186.928	0.090322	0.469854	0.67635	181.343	0.357305	0.00489886	0.028185
EMLSAT00000010283	xx	xx	xx	4.79672	-0.33975	0.432456	0.576837	2.85067	0.382681	0.556599	0.742452	3.76331	1.9283	0.0049323	0.0283349
EMLSAT00000011506	ACO12961|score:467|Gamma-interferon-inducible lysosomal thiol reductase precursor [Lepeophtheirus salmonis]	A6QPN6|score:270|RecName: Full=Gamma-interferon-inducible lysosomal thiol reductase; AltName: Full=IFI30 protein; Flags: Precursor	PF03227: Gamma interferon inducible lysosomal thiol reductase (GILT); 87-195	870.313	0.0517807	0.498335	0.634745	784.878	0.173961	0.028047	0.103817	785.285	0.32409	0.00493919	0.0283603
EMLSAT00000009783	KDR22682|score:299|Lymphoid-restricted membrane protein [Zootermopsis nevadensis]	Q12912|score:218|RecName: Full=Lymphoid-restricted membrane protein; AltName: Full=Protein Jaw1; Contains: RecName: Full=Processed lymphoid-restricted membrane protein	PF05781: MRVI1 protein; 68-155	212.092	-0.151254	0.0720295	0.152355	194.545	-0.0813816	0.448424	0.658682	273.251	0.298747	0.00502017	0.02868
EMLSAT00000006707	JAV34538|score:515|putative spaetzle [Culex tarsalis]	Q9VKG9|score:429|RecName: Full=Protein spaetzle 4; AltName: Full=Protein spatzle 4; Flags: Precursor	xx	276.374	-0.273542	0.117967	0.222866	228.863	0.145092	0.379049	0.59581	349.836	0.29739	0.00503495	0.0287111
EMLSAT00000000118	AJO69941|score:4714|IRP1A [Lepeophtheirus salmonis]	P21399|score:3202|RecName: Full=Cytoplasmic aconitate hydratase; Short=Aconitase; AltName: Full=Citrate hydro-lyase; AltName: Full=Ferritin repressor protein; AltName: Full=Iron regulatory protein 1; Short=IRP1; AltName: Full=Iron-responsive element-binding protein 1; Short=IRE-BP 1	PF00330: Aconitase family (aconitate hydratase); 54-564, PF00694: Aconitase C-terminal domain; 693-821,	2517.82	-0.0175555	0.754077	0.839657	2351.38	-0.0646453	0.376125	0.592931	1435.02	0.211826	0.00515	0.029235
EMLSAT00000006485	EFX76966|score:161|hypothetical protein DAPPUDRAFT_225885 [Daphnia pulex]	xx	PF11976: Ubiquitin-2 like Rad60 SUMO-like; 202-273	237.397	0.0901301	0.29816	0.442749	250.618	0.0314281	0.723916	0.854195	158.529	0.314534	0.00515786	0.0292652
EMLSAT00000004151	NP_001279528|score:1836|phenylalanine--tRNA ligase beta subunit [Callorhinchus milii] >gi|387916044|gb|AFK11631.1| phenylalanyl-tRNA synthetase beta chain [Callorhinchus milii]	Q9NSD9|score:1760|RecName: Full=Phenylalanine--tRNA ligase beta subunit; AltName: Full=Phenylalanyl-tRNA synthetase beta subunit; Short=PheRS	PF03483: B3/4 domain; 76-235, PF03484: tRNA synthetase B5 domain; 269-334,	1721.17	0.0473848	0.531129	0.662207	1556.25	0.0672773	0.357865	0.575173	905.892	0.212803	0.00518671	0.0294038
EMLSAT00000011615	XP_018009468|score:328|PREDICTED: mucin-5AC-like [Hyalella azteca]	xx	PF01607: Chitin binding Peritrophin-A domain; 153-207	7.67898	0.236922	0.503972	0.638879	5.74005	0.807738	0.091722	0.239407	6.04255	1.76095	0.0052092	0.0295128
EMLSAT00000012713	XP_013784226|score:1584|PREDICTED: neutral ceramidase-like [Limulus polyphemus]	Q9VA70|score:1383|RecName: Full=Neutral ceramidase; Short=N-CDase; Short=NCDase; AltName: Full=Neutral N-acylsphingosine amidohydrolase; AltName: Full=Neutral acylsphingosine deacylase; AltName: Full=Slug-a-bed protein; Flags: Precursor	PF04734: Neutral/alkaline non-lysosomal ceramidase; 26-630	868.152	0.0987204	0.277354	0.420804	768.585	0.207373	0.102818	0.258622	770.573	0.400121	0.00524383	0.0296798
EMLSAT00000003946	XP_013068833|score:143|PREDICTED: uncharacterized protein LOC106056570 [Biomphalaria glabrata]	xx	xx	155.333	-0.211943	0.103772	0.20171	145.663	0.393915	0.0466559	0.149312	219.891	0.577538	0.00532091	0.0300716
EMLSAT00000002982	ADD24094|score:175|protein ZK643.6 [Lepeophtheirus salmonis]	xx	xx	284.117	-0.0153791	0.924647	0.955017	256.57	0.231395	0.370362	0.587866	98.2514	1.10683	0.00550534	0.0309618
EMLSAT00000000508	XP_018911062|score:1363|PREDICTED: LMBR1 domain-containing protein 2 homolog [Bemisia tabaci] >gi|1101399993|ref|XP_018911063.1| PREDICTED: LMBR1 domain-containing protein 2 homolog [Bemisia tabaci]	Q29BL9|score:1206|RecName: Full=LMBR1 domain-containing protein 2 homolog	PF04791: LMBR1-like membrane protein; 89-498, PF04791: LMBR1-like membrane protein; 10-68,	585.093	-0.131832	0.0781392	0.162327	518.422	0.00784371	0.940994	0.974324	488.594	0.216844	0.00558276	0.0313512
EMLSAT00000001756	XP_002431946|score:759|Bestrophin-2, putative [Pediculus humanus corporis] >gi|212517297|gb|EEB19208.1| Bestrophin-2, putative [Pediculus humanus corporis]	Q6H1V1|score:670|RecName: Full=Bestrophin-3; AltName: Full=Vitelliform macular dystrophy 2-like protein 3	PF01062: Bestrophin, RFP-TM, chloride channel; 27-359	489.102	0.0987109	0.0511331	0.116567	439.578	0.160709	0.14843	0.328837	341.647	0.294464	0.00566768	0.0317352
EMLSAT00000004199	XP_008582921|score:4756|PREDICTED: coatomer subunit alpha isoform X2 [Galeopterus variegatus]	P53621|score:4749|RecName: Full=Coatomer subunit alpha; AltName: Full=Alpha-coat protein; Short=Alpha-COP; AltName: Full=HEP-COP; Short=HEPCOP; Contains: RecName: Full=Xenin; AltName: Full=Xenopsin-related peptide; Contains: RecName: Full=Proxenin	PF04053: Coatomer WD associated region; 381-789, PF01566: Natural resistance-associated macrophage protein; 2548-2925, PF07714: Protein tyrosine kinase; 2110-2353, PF00400: WD domain, G-beta repeat; 44-79, PF00400: WD domain, G-beta repeat; 203-238, PF00400: WD domain, G-beta repeat; 84-121, PF00400: WD domain, G-beta repeat; 126-163, PF00400: WD domain, G-beta repeat; 266-299, PF06957: Coatomer …	5070.25	0.0745852	0.319718	0.465325	4573.35	0.0787145	0.258361	0.469411	3109.42	0.168364	0.00579667	0.0322689
EMLSAT00000012581	XP_018325590|score:898|PREDICTED: latrophilin Cirl-like isoform X5 [Agrilus planipennis]	B4J780|score:735|RecName: Full=Latrophilin Cirl	PF01825: Latrophilin/CL-1-like GPS domain; 591-636, PF12003: Domain of unknown function (DUF3497); 344-564, PF02140: Galactose binding lectin domain; 47-127	106.849	0.0118737	0.941698	0.965216	96.616	0.458245	0.0549908	0.167075	94.8399	0.377293	0.00587747	0.0326555
EMLSAT00000005548	xx	xx	xx	27.8854	0.268884	0.288839	0.433702	22.3376	0.619988	0.0256501	0.0972635	34.0406	0.713137	0.00592023	0.032811
EMLSAT00000009908	XP_011304323|score:1798|PREDICTED: uncharacterized protein LOC105267282 isoform X5 [Fopius arisanus]	xx	PF03351: DOMON domain; 437-503, PF03351: DOMON domain; 541-659,	1125.05	0.313829	0.0214529	0.0575964	1016.25	0.283407	0.0110227	0.0546647	919.372	0.219012	0.00596635	0.0329899
EMLSAT00000010106	ODM94302|score:761|Peroxidasin [Orchesella cincta]	Q7QH73|score:593|RecName: Full=Chorion peroxidase; Flags: Precursor	PF03098: Animal haem peroxidase; 1-371	10.5886	-0.0700923	0.833373	0.894727	9.56271	0.68127	0.0815568	0.22074	9.02402	1.12932	0.00599158	0.0330817
EMLSAT00000002513	XP_014238451|score:335|PREDICTED: zinc finger protein 62 homolog [Trichogramma pretiosum]	P17035|score:271|RecName: Full=Zinc finger protein 28; AltName: Full=Zinc finger protein KOX24	PF00096: Zinc finger, C2H2 type; 40-63, PF00096: Zinc finger, C2H2 type; 195-218, PF00096: Zinc finger, C2H2 type; 69-92, PF00096: Zinc finger, C2H2 type; 98-121, PF13894: C2H2-type zinc finger; 374-396, PF13894: C2H2-type zinc finger; 399-421, PF13894: C2H2-type zinc finger; 127-150,	238.306	-0.0304259	0.698726	0.797749	244.528	-0.0605234	0.667004	0.817078	172.041	0.343231	0.00601385	0.0331856
EMLSAT00000003068	BAU68126|score:1173|NHE6/7 [Nasutitermes takasagoensis]	Q01345|score:926|RecName: Full=Na(+)/H(+) exchanger beta; AltName: Full=Beta-NHE; AltName: Full=Na(+)/H(+) antiporter	PF00999: Sodium/hydrogen exchanger family; 83-485	389.547	0.0509192	0.607851	0.727302	407.771	-0.12093	0.472799	0.678295	162.997	0.329392	0.00620382	0.0340574
EMLSAT00000008241	xx	xx	xx	901.576	-0.166757	0.452858	0.596336	791.591	0.0689914	0.856729	0.932069	702.881	0.738251	0.00625499	0.0342892
EMLSAT00000006511	XP_003706475|score:1930|PREDICTED: aminopeptidase N isoform X1 [Megachile rotundata] >gi|805813935|ref|XP_012148074.1| PREDICTED: aminopeptidase N isoform X1 [Megachile rotundata]	P15684|score:1353|RecName: Full=Aminopeptidase N; Short=AP-N; Short=rAPN; AltName: Full=Alanyl aminopeptidase; AltName: Full=Aminopeptidase M; Short=AP-M; AltName: Full=Kidney Zn peptidase; Short=KZP; AltName: Full=Microsomal aminopeptidase; AltName: CD_antigen=CD13	PF11838: ERAP1-like C-terminal domain; 565-894, PF01433: Peptidase family M1; 335-415, PF01433: Peptidase family M1; 78-327	5416.98	-0.114956	0.372785	0.52058	3713.24	0.0823553	0.58282	0.75939	3397.12	0.445065	0.00628741	0.0344176
EMLSAT00000006888	ACO11174|score:872|Phosphatidic acid phosphatase type 2 domain-containing protein 1B [Caligus rogercresseyi]	Q8NEB5|score:395|RecName: Full=Phospholipid phosphatase 5; AltName: Full=Phosphatidic acid phosphatase type 2 domain-containing protein 1B	PF01569: PAP2 superfamily; 94-248	104.601	-0.217343	0.221845	0.357936	85.9594	0.236248	0.192205	0.39082	68.5028	0.425943	0.00639173	0.0349222
EMLSAT00000009652	JAN50379|score:1050|Semaphorin-6B [Daphnia magna]	Q26473|score:974|RecName: Full=Semaphorin-1A; AltName: Full=Fasciclin IV; AltName: Full=Fasciclin-4; AltName: Full=Semaphorin-I; Short=Sema I; Flags: Precursor	PF01437: Plexin repeat; 499-547, PF01403: Sema domain; 199-476, PF01403: Sema domain; 67-121	373.251	0.0220285	0.796863	0.869345	380.731	-0.0147863	0.925894	0.967489	410.082	0.275991	0.00647672	0.0352693
EMLSAT00000007061	XP_017778662|score:1665|PREDICTED: mothers against decapentaplegic homolog 4 isoform X4 [Nicrophorus vespilloides]	O70437|score:1517|RecName: Full=Mothers against decapentaplegic homolog 4; Short=MAD homolog 4; Short=Mothers against DPP homolog 4; AltName: Full=SMAD family member 4; Short=SMAD 4; Short=Smad4	PF03166: MH2 domain; 302-513, PF03165: MH1 domain; 42-131,	771.802	0.107616	0.100737	0.197311	706.745	-0.0381044	0.61845	0.784661	602.471	0.182222	0.00650725	0.035402
EMLSAT00000004709	XP_018010978|score:182|PREDICTED: hyphally regulated cell wall protein 3-like isoform X1 [Hyalella azteca] >gi|1067097937|ref|XP_018010979.1| PREDICTED: hyphally regulated cell wall protein 3-like isoform X2 [Hyalella azteca]	xx	xx	1167.02	-0.376077	0.282068	0.426143	919.073	-0.394003	0.279751	0.492028	2163.64	0.509276	0.00653744	0.0355327
EMLSAT00000008491	CDQ56420|score:564|unnamed protein product [Oncorhynchus mykiss]	O08584|score:543|RecName: Full=Krueppel-like factor 6; AltName: Full=Core promoter element-binding protein	PF13465: Zinc-finger double domain; 188-211, PF13465: Zinc-finger double domain; 157-178,	280.025	-0.0172371	0.893468	0.933579	268.072	-0.222134	0.259697	0.470616	215.341	0.420139	0.00675394	0.0364681
EMLSAT00000005605	ADD38207|score:1364|Probable NH3-dependent NAD+ synthetase [Lepeophtheirus salmonis]	P47623|score:319|RecName: Full=Probable NH(3)-dependent NAD(+) synthetase	PF02540: NAD synthase; 7-214	182.323	0.102887	0.259662	0.401456	172.949	0.188218	0.0289611	0.106698	116.915	0.413011	0.00690758	0.0371061
EMLSAT00000000675	XP_014610406|score:835|PREDICTED: nuclear receptor-binding protein homolog [Polistes canadensis]	Q9Y0Y6|score:676|RecName: Full=Nuclear receptor-binding protein homolog; AltName: Full=MLF1-adaptor molecule	PF00069: Protein kinase domain; 334-423	956.127	0.0894675	0.276182	0.419357	1111.58	0.0280051	0.899998	0.954238	717.126	0.239958	0.00702541	0.0376065
EMLSAT00000010496	OAD58826|score:334|Neuronal calcium sensor 2 [Eufriesea mexicana]	P36609|score:209|RecName: Full=Neuronal calcium sensor 2; Short=NCS-2	PF13499: EF-hand domain pair; 1-64	367.899	0.0721459	0.459349	0.601356	292.08	0.051789	0.495819	0.69724	275.457	0.32836	0.00703018	0.0376065
EMLSAT00000006618	XP_007171172|score:945|PREDICTED: serine/threonine-protein phosphatase 6 regulatory subunit 3 isoform X9 [Balaenoptera acutorostrata scammoni]	Q5F471|score:919|RecName: Full=Serine/threonine-protein phosphatase 6 regulatory subunit 3; AltName: Full=SAPS domain family member 3	PF04499: SIT4 phosphatase-associated protein; 936-1110, PF04499: SIT4 phosphatase-associated protein; 729-934, PF02902: Ulp1 protease family, C-terminal catalytic domain; 431-570	1852.48	-0.0900933	0.0286658	0.073025	1609.75	-0.0985966	0.0573493	0.172522	1157.61	0.153495	0.00711072	0.0379286
EMLSAT00000010003	JAN45293|score:4033|Laminin subunit alpha-3 [Daphnia magna]	Q60675|score:2730|RecName: Full=Laminin subunit alpha-2; AltName: Full=Laminin M chain; AltName: Full=Laminin-12 subunit alpha; AltName: Full=Laminin-2 subunit alpha; AltName: Full=Laminin-4 subunit alpha; AltName: Full=Merosin heavy chain; Flags: Precursor	PF00052: Laminin B (Domain IV); 569-723, PF00052: Laminin B (Domain IV); 1383-1427, PF00055: Laminin N-terminal (Domain VI); 31-275, PF06008: Laminin Domain I; 1663-1903, PF00053: Laminin EGF-like (Domains III and V); 1487-1532, PF00053: Laminin EGF-like (Domains III and V); 976-1016, PF00053: Laminin EGF-like (Domains III and V); 460-505, PF00053: Laminin EGF-like (Domains III and V); 1168-1210,…	607.732	0.0405448	0.688705	0.790223	537.474	-0.072247	0.543855	0.732652	463.368	0.256101	0.00710897	0.0379286
EMLSAT00000010912	XP_012175776|score:9169|PREDICTED: inositol 1,4,5-trisphosphate receptor isoform X6 [Bombus terrestris]	P29993|score:4631|RecName: Full=Inositol 1,4,5-trisphosphate receptor; AltName: Full=InsP3 receptor; Short=IP3R; Short=InsP3R	PF00520: Ion transport protein; 2404-2568, PF02815: MIR domain; 235-424, PF08709: Inositol 1,4,5-trisphosphate/ryanodine receptor; 8-232, PF01365: RIH domain; 1181-1381, PF01365: RIH domain; 465-669, PF08454: RyR and IP3R Homology associated; 1949-2064	816.21	-0.163361	0.0935165	0.186052	697.21	-0.0251563	0.833087	0.917823	556.309	0.315182	0.00715283	0.0380736
EMLSAT00000006403	xx	xx	xx	2.24321	-0.252967	0.689427	0.790819	2.42022	-0.374765	0.573868	0.753996	5.64523	1.5449	0.00742573	0.0391938
EMLSAT00000009822	EFX74214|score:844|hypothetical protein DAPPUDRAFT_226776 [Daphnia pulex]	Q9Z0Z5|score:779|RecName: Full=Solute carrier family 13 member 3; AltName: Full=Na(+)/dicarboxylate cotransporter 3; Short=NaDC-3; Short=rNaDC3; AltName: Full=Sodium-dependent high-affinity dicarboxylate transporter 2	PF00939: Sodium:sulfate symporter transmembrane region; 21-524	42.8684	-0.151784	0.509182	0.642987	44.0513	0.255454	0.400663	0.615619	84.1414	0.789207	0.00744987	0.0392721
EMLSAT00000000984	JAS56080|score:1609|hypothetical protein g.32573 [Cuerna arida]	P28575|score:1019|RecName: Full=Actin-binding protein IPP; AltName: Full=Intracisternal A particle-promoted polypeptide; Short=IPP; AltName: Full=Murine IAP-promoted placenta-expressed protein; AltName: Full=Protein MIPP	PF00651: BTB/POZ domain; 15-121, PF07707: BTB And C-terminal Kelch; 130-231, PF01344: Kelch motif; 410-455, PF01344: Kelch motif; 458-504, PF01344: Kelch motif; 363-407, PF01344: Kelch motif; 319-360	400.869	0.156359	0.0213264	0.0573092	377.823	0.0801969	0.394482	0.609432	334.187	0.265648	0.00755112	0.0396555
EMLSAT00000009266	xx	xx	xx	236.599	-0.274204	0.153883	0.27146	158.142	0.00483107	0.98192	0.991944	150.211	0.516821	0.00761919	0.03994
EMLSAT00000003141	xx	xx	xx	7.57474	0.757442	0.0825936	0.16913	8.30847	0.598112	0.24938	0.459458	5.4949	1.77857	0.00774385	0.0404276
EMLSAT00000007933	ACO14565|score:1602|Glycerol-3-phosphate dehydrogenase, cytoplasmic [Caligus clemensi]	P21695|score:1120|RecName: Full=Glycerol-3-phosphate dehydrogenase [NAD(+)], cytoplasmic; Short=GPD-C; Short=GPDH-C	PF01210: NAD-dependent glycerol-3-phosphate dehydrogenase N-terminus; 7-176, PF07479: NAD-dependent glycerol-3-phosphate dehydrogenase C-terminus; 198-347,	453.002	0.00957198	0.920238	0.952326	454.031	0.00324699	0.983648	0.992724	515.602	0.284937	0.00778544	0.0406263
EMLSAT00000007270	XP_014229594|score:421|PREDICTED: zinc finger protein 260-like [Trichogramma pretiosum]	Q9UJU3|score:342|RecName: Full=Zinc finger protein 112; Short=Zfp-112; AltName: Full=Zinc finger protein 228	PF13894: C2H2-type zinc finger; 449-471, PF13894: C2H2-type zinc finger; 477-500, PF13894: C2H2-type zinc finger; 362-384, PF00096: Zinc finger, C2H2 type; 535-558, PF00096: Zinc finger, C2H2 type; 506-529, PF13465: Zinc-finger double domain; 405-430	1014.21	0.0326796	0.516651	0.649558	1002.33	-0.0336056	0.696284	0.837665	652.66	0.19293	0.00782651	0.0407666
EMLSAT00000006508	ADD38251|score:182|Vascular endothelial growth factor A-A [Lepeophtheirus salmonis]	xx	PF00341: PDGF/VEGF domain; 40-121	297.796	-0.0884729	0.318574	0.464315	334.051	-0.185126	0.480538	0.684975	220.899	0.387917	0.00782497	0.0407666
EMLSAT00000012387	xx	xx	xx	240.512	0.00744453	0.94893	0.969724	197.786	0.27083	0.0244168	0.0940732	193.622	0.341849	0.00789708	0.0410313
EMLSAT00000012519	XP_017853830|score:727|PREDICTED: UPF0047 protein YjbQ-like [Drosophila busckii]	P0AF49|score:390|RecName: Full=UPF0047 protein YjbQ >gi|84028039|sp|P0AF48.1|YJBQ_ECOLI RecName: Full=UPF0047 protein YjbQ	PF01894: Uncharacterised protein family UPF0047; 51-169	169.574	-0.193836	0.083638	0.170822	148.178	0.0568744	0.603131	0.772529	129.251	0.334146	0.00791082	0.041057
EMLSAT00000011504	XP_013067712|score:2207|PREDICTED: propionyl-CoA carboxylase beta chain, mitochondrial-like [Biomphalaria glabrata]	P79384|score:2101|RecName: Full=Propionyl-CoA carboxylase beta chain, mitochondrial; Short=PCCase subunit beta; AltName: Full=Propanoyl-CoA:carbon dioxide ligase subunit beta; Flags: Precursor	PF01039: Carboxyl transferase domain; 57-534	2017.93	-0.0191404	0.759539	0.843931	1886.62	-0.144464	0.0411191	0.137035	1317.7	0.161619	0.00794897	0.0412178
EMLSAT00000008067	XP_013360523|score:725|PREDICTED: zinc finger protein 26-like isoform X2 [Chinchilla lanigera]	P10076|score:697|RecName: Full=Zinc finger protein 26; Short=Zfp-26; AltName: Full=Protein mKR3	PF07571: Protein of unknown function (DUF1546); 1014-1081, PF02969: TATA box binding protein associated factor (TAF); 746-809, PF00096: Zinc finger, C2H2 type; 309-329, PF00096: Zinc finger, C2H2 type; 610-632, PF13894: C2H2-type zinc finger; 349-371, PF13894: C2H2-type zinc finger; 128-151, PF13894: C2H2-type zinc finger; 278-298, PF13465: Zinc-finger double domain; 420-444, PF13465: Zinc-finger…	261.027	-0.192481	0.0344698	0.0844925	226.887	-0.097517	0.265962	0.477149	192.403	0.275457	0.00800603	0.0414576
EMLSAT00000000888	XP_006614462|score:1656|PREDICTED: calpain-B-like isoform X1 [Apis dorsata]	Q11002|score:1565|RecName: Full=Calpain-A; AltName: Full=Calcium-activated neutral proteinase A; Short=CANP A; Contains: RecName: Full=Calpain-A catalytic subunit	PF00648: Calpain family cysteine protease; 94-395, PF01067: Calpain large subunit, domain III; 410-560,	3852.5	0.0956255	0.0541233	0.121988	3766.73	0.0503039	0.459292	0.668551	2601.61	0.127193	0.00803627	0.0415586
EMLSAT00000008896	xx	xx	xx	1040.41	-0.028055	0.565763	0.691409	978.72	-0.000625449	0.991469	0.996327	616.707	0.24295	0.00803637	0.0415586
EMLSAT00000002879	XP_003737537|score:524|PREDICTED: sphingosine kinase 1 [Galendromus occidentalis]	F2Y4A3|score:378|RecName: Full=Sphingosine kinase 2	PF00781: Diacylglycerol kinase catalytic domain; 17-136	275.481	0.134263	0.148347	0.264137	288.182	0.232673	0.0894536	0.235063	259.73	0.265065	0.00804934	0.041607
EMLSAT00000010286	XP_017578331|score:258|PREDICTED: CDK2-associated and cullin domain-containing protein 1 [Pygocentrus nattereri]	Q8R0X2|score:241|RecName: Full=CDK2-associated and cullin domain-containing protein 1	PF00888: Cullin family; 14-180	107.969	-0.21481	0.264089	0.405975	92.8512	0.162863	0.221207	0.427594	90.2083	0.380266	0.00810777	0.0418901
EMLSAT00000006434	ACO14661|score:1869|Alkaline phosphatase, tissue-nonspecific isozyme precursor [Caligus clemensi]	P05186|score:858|RecName: Full=Alkaline phosphatase, tissue-nonspecific isozyme; Short=AP-TNAP; Short=TNSALP; AltName: Full=Alkaline phosphatase liver/bone/kidney isozyme; Flags: Precursor	PF00245: Alkaline phosphatase; 576-1008, PF00245: Alkaline phosphatase; 37-469,	378.89	-0.0942574	0.241577	0.380783	357.803	-0.218146	0.123629	0.292301	473.418	0.221569	0.00814145	0.0419849
EMLSAT00000004275	JAT17960|score:1081|hypothetical protein g.32090 [Graphocephala atropunctata]	Q9XYN1|score:1052|RecName: Full=Innexin inx2; Short=Innexin-2; AltName: Full=G-Inx2	PF00876: Innexin; 20-361	5120.51	0.00378625	0.931923	0.95892	4441.07	0.0992869	0.0952401	0.245746	2966.16	0.161102	0.00839302	0.0429778
EMLSAT00000001880	JAN56619|score:1946|5'-AMP-activated protein kinase catalytic subunit alpha-1 [Daphnia magna] >gi|1022770560|gb|KZS14960.1| putative AMP-activated protein kinase alpha subunit [Daphnia magna]	Q28948|score:1740|RecName: Full=5'-AMP-activated protein kinase catalytic subunit alpha-2; Short=AMPK subunit alpha-2; AltName: Full=Acetyl-CoA carboxylase kinase; Short=ACACA kinase; AltName: Full=Hydroxymethylglutaryl-CoA reductase kinase; Short=HMGCR kinase	PF00069: Protein kinase domain; 24-276	1086	-0.0452479	0.303385	0.448834	941.108	-0.0585484	0.307042	0.520605	1059.34	0.166926	0.00839994	0.0429941
EMLSAT00000009139	xx	xx	xx	3.74759	-0.740826	0.257621	0.399166	2.31903	0.270781	0.716596	NA	6.11053	1.33436	0.00851829	0.0433573
EMLSAT00000010785	xx	xx	xx	13.8814	0.973445	0.0355618	0.0867205	16.3007	1.02735	0.0467736	0.149605	5.54296	2.22934	0.00851762	0.0433573
EMLSAT00000009921	xx	xx	xx	323.276	0.0737477	0.356969	0.504547	319.686	0.022032	0.834234	0.918812	414.681	0.241134	0.00850458	0.0433573
EMLSAT00000001451	XP_013136242|score:172|PREDICTED: multiple coagulation factor deficiency protein 2 homolog [Papilio polytes]	Q8K5B3|score:120|RecName: Full=Multiple coagulation factor deficiency protein 2 homolog; AltName: Full=Neural stem cell-derived neuronal survival protein; Flags: Precursor	xx	936.803	-0.0300497	0.604224	0.724403	867.308	-0.00585678	0.930054	0.969455	1369.69	0.19578	0.00865948	0.0439315
EMLSAT00000000611	xx	xx	xx	58.4099	0.190535	0.481329	0.62048	99.4856	-0.0284304	0.969022	0.986	119.932	0.876906	0.00868384	0.0440356
EMLSAT00000011805	ACO13120|score:1567|Zinc finger protein 511 [Lepeophtheirus salmonis]	Q7ZZ00|score:249|RecName: Full=Zinc finger protein 511	xx	236.912	0.0434169	0.672896	0.777713	229.537	-0.0768183	0.436975	0.649124	251.801	0.324727	0.00870845	0.0441334
EMLSAT00000008208	KXJ16573|score:550|SET and MYND domain-containing protein 4 [Exaiptasia pallida]	Q8BTK5|score:243|RecName: Full=SET and MYND domain-containing protein 4	PF00856: SET domain; 122-389	231.298	-0.0484121	0.601714	0.722425	213.808	0.0495755	0.641095	0.798697	545.786	0.380118	0.00906362	0.0455996
EMLSAT00000011012	JAS07935|score:1778|hypothetical protein g.18702 [Clastoptera arizonana] >gi|1058050547|gb|JAS28935.1| hypothetical protein g.18713 [Clastoptera arizonana]	Q12767|score:1037|RecName: Full=Transmembrane protein 94	PF05826: Phospholipase A2; 143-244	750.43	-0.0143036	0.864045	0.914789	700.091	0.151916	0.147052	0.326618	663.857	0.328828	0.00935355	0.0467515
[truncated: 9 more rows]
