# Supplementary material for: Host gill attachment causes blood-feeding by the salmon louse (Lepeophtheirus salmonis) chalimus larvae and alters parasite development and transcriptome
Source: Parasit Vectors. 2020 May 6;13:225. doi: 10.1186/s13071-020-04096-0 (PMC7201535; doi:10.1186/s13071-020-04096-0)
Supplement: Supplementary file 9 — Additional file 9: Table S9. Enriched GO terms for genes shown in the different compartments of the Venn diagrams (Fig. 4). [file 13071_2020_4096_MOESM9_ESM.xlsx]

## Sheet: suppl tab S9
Additional Table S9
Enriched GO terms for genes shown in the different compartments of the Venn diagrams (Figure 4)
TreeMaps, summarizing enrichment of GO terms belonging to Biological Process done in Revigo (Supek et al., 2011) for each enrichment analysis can be found in supplementary Figure S1)
a) Enriched GO terms for genes found higher expressed in samples from gills in Exp1 10 dpi, Exp2 10 dpi and Exp2 18 dpi								b) Enriched GO terms for genes found higher expressed in samples from skin in Exp1 10 dpi, Exp2 10 dpi and Exp2 18 dpi								c) Enriched GO terms for genes found higher expressed in samples from gills in Exp1 10 dpi and Exp2 10 dpi								d) Enriched GO terms for genes found higher expressed in samples from skin in Exp1 10 dpi and Exp2 10 dpi								f) Enriched GO terms for genes found higher expressed in samples from gills in Exp1 10 dpi and Exp2 18 dpi								e) Enriched GO terms for genes found higher expressed in samples from skin in Exp1 10 dpi and Exp2 18 dpi								g) Enriched GO terms for genes found higher expressed in samples from gills in Exp2 10 dpi and Exp2 18 dpi
GO term	GO number	Exact test P-value	Genes in selection	Genes in reference	Enrichment			GO term	GO number	Exact test P-value	Genes in selection	Genes in reference	Enrichment			GO term	GO number	Exact test P-value	Genes in selection	Genes in reference	Enrichment			GO term	GO number	Exact test P-value	Genes in selection	Genes in reference	Enrichment			GO term	GO number	Exact test P-value	Genes in selection	Genes in reference	Enrichment			GO term	GO number	Exact test P-value	Genes in selection	Genes in reference	Enrichment			GO term	GO number
peptidase activity	GO:0008233	1.329e-16	50	459	4.171			catalytic activity	GO:0003824	6.224e-08	75	2799	1.803			peptidase activity	GO:0008233	1.706e-14	81	459	2.742			binding	GO:0005488	6.221e-19	383	4817	1.463			peptidase activity, acting on L-amino acid peptides	GO:0070011	3.789e-15	59	444	3.421			molecular_function	GO:0003674	1.64e-09	237	7012	1.309			peptidase activity	GO:0008233
peptidase activity, acting on L-amino acid peptides	GO:0070011	1.724e-16	49	444	4.226			molecular_function	GO:0003674	2.815e-07	140	7012	1.344			peptidase activity, acting on L-amino acid peptides	GO:0070011	2.502e-14	79	444	2.764			molecular_function	GO:0003674	1.908e-16	494	7012	1.296			peptidase activity	GO:0008233	4.231e-15	60	459	3.366			catalytic activity	GO:0003824	1.483e-08	118	2799	1.633			peptidase activity, acting on L-amino acid peptides	GO:0070011
proteolysis	GO:0006508	1.155e-15	47	431	4.176			collagen trimer	GO:0005581	2.983e-06	4	4	67.297			metabolic process	GO:0008152	5.133e-13	190	1720	1.716			protein binding	GO:0005515	2.638e-12	196	2195	1.643			proteolysis	GO:0006508	4.721e-14	56	431	3.345			biological_process	GO:0008150	4.651e-06	158	4529	1.351			proteolysis	GO:0006508
primary metabolic process	GO:0044238	2.023e-15	47	438	4.109			extracellular matrix structural constituent	GO:0005201	2.983e-06	4	4	67.297			proteolysis	GO:0006508	8.263e-13	74	431	2.667			ATP binding	GO:0005524	3.227e-10	79	657	2.212			primary metabolic process	GO:0044238	8.663e-14	56	438	3.292			binding	GO:0005488	1.849e-05	163	4817	1.311			primary metabolic process	GO:0044238
protein metabolic process	GO:0019538	2.023e-15	47	438	4.109			hydrolase activity	GO:0016787	7.493e-06	39	1240	2.117			primary metabolic process	GO:0044238	1.656e-12	74	438	2.625			catalytic activity	GO:0003824	1.517e-09	223	2799	1.466			protein metabolic process	GO:0019538	8.663e-14	56	438	3.292			hydrolase activity	GO:0016787	2.099e-05	57	1240	1.78			protein metabolic process	GO:0019538
serine-type endopeptidase activity	GO:0004252	5.723e-13	29	196	5.666			ATP binding	GO:0005524	2.158e-05	25	657	2.561			protein metabolic process	GO:0019538	1.656e-12	74	438	2.625			helicase activity	GO:0004386	8.185e-09	25	104	4.422			serine-type endopeptidase activity	GO:0004252	3.13e-13	36	196	4.729			collagen trimer	GO:0005581	2.55e-05	4	4	38.729			serine-type peptidase activity	GO:0008236
serine-type peptidase activity	GO:0008236	2.163e-12	29	208	5.339			binding	GO:0005488	0.0001031	98	4817	1.369			structural constituent of ribosome	GO:0003735	4.41e-08	30	134	3.478			purine ribonucleoside triphosphate binding	GO:0035639	1.334e-08	87	825	1.94			serine-type peptidase activity	GO:0008236	3.423e-13	37	208	4.58			extracellular matrix structural constituent	GO:0005201	2.55e-05	4	4	38.729			serine-type endopeptidase activity	GO:0004252
hydrolase activity	GO:0016787	1.752e-08	67	1240	2.069			serine-type endopeptidase inhibitor activity	GO:0004867	0.0001798	4	16	16.824			cytoplasmic part	GO:0044444	9.845e-08	41	237	2.688			nucleoside phosphate binding	GO:1901265	4.5e-08	97	987	1.808			hydrolase activity	GO:0016787	1.575e-08	90	1240	1.869			ATP binding	GO:0005524	0.0001456	34	657	2.004			metabolic process	GO:0008152
metabolic process	GO:0008152	3.365e-08	83	1720	1.848			nucleoside phosphate binding	GO:1901265	0.0003992	29	987	1.977			ribosome	GO:0005840	1.047e-07	29	132	3.413			hydrolase activity	GO:0016787	7.206e-08	114	1240	1.691			metabolic process	GO:0008152	3.287e-07	109	1720	1.632			protein binding	GO:0005515	0.0002182	83	2195	1.464			hydrolase activity	GO:0016787
catalytic activity	GO:0003824	1.069e-05	108	2799	1.478			protein complex	GO:0043234	0.0005391	5	41	8.207			serine-type endopeptidase activity	GO:0004252	1.656e-07	36	196	2.854			hydrolase activity, acting on acid anhydrides	GO:0016817	2.384e-07	49	388	2.323			catalytic activity	GO:0003824	4.713e-06	153	2799	1.407			nucleoside phosphate binding	GO:1901265	0.0003861	44	987	1.727			catalytic activity	GO:0003824
carbohydrate metabolic process	GO:0005975	2.517e-05	12	99	4.642			protein phosphorylation	GO:0006468	0.000625	11	221	3.35			serine-type peptidase activity	GO:0008236	5.866e-07	36	208	2.689			metal ion binding	GO:0046872	2.474e-07	109	1199	1.672			carbohydrate metabolic process	GO:0005975	8.032e-05	14	99	3.641			motor activity	GO:0003774	0.0005062	9	83	4.2			carbohydrate metabolic process	GO:0005975
glycolytic process	GO:0006096	0.000296	5	19	10.077			purine ribonucleoside triphosphate binding	GO:0035639	0.0006728	25	825	2.039			metalloendopeptidase activity	GO:0004222	8.189e-07	24	106	3.518			nucleoside-triphosphatase activity	GO:0017111	2.742e-07	48	378	2.336			oxidation-reduction process	GO:0055114	0.0001128	27	302	2.302			single-organism metabolic process	GO:0044710	0.0005931	20	331	2.34			exopeptidase activity	GO:0008238
metallopeptidase activity	GO:0008237	0.0003125	12	132	3.481			protein kinase activity	GO:0004672	0.000772	11	227	3.261			structural molecule activity	GO:0005198	1.122e-06	43	283	2.361			cation binding	GO:0043169	2.884e-07	109	1203	1.667			oxidoreductase activity, acting on CH-OH group of donors	GO:0016614	0.0001168	9	43	5.389			oxidoreductase activity	GO:0016491	0.000652	22	385	2.213			carboxypeptidase activity	GO:0004180
metalloendopeptidase activity	GO:0004222	0.00075	10	106	3.613			heterocyclic compound binding	GO:1901363	0.0007809	48	2041	1.583			metallopeptidase activity	GO:0008237	2.81e-06	26	132	3.06			ion binding	GO:0043167	2.996e-07	109	1204	1.665			single-organism metabolic process	GO:0044710	0.0002003	28	331	2.178			heterocyclic compound binding	GO:1901363	0.0006762	76	2041	1.442			metalloexopeptidase activity	GO:0008235
oxidoreductase activity, acting on paired donors, with incorporation or reduction of molecular oxygen	GO:0016705	0.0008727	7	54	4.964			endopeptidase inhibitor activity	GO:0004866	0.0007953	4	25	10.768			hydrolase activity	GO:0016787	2.984e-06	123	1240	1.541			pyrophosphatase activity	GO:0016462	4.45e-07	48	385	2.293			cofactor binding	GO:0048037	0.0002982	15	128	3.017			myosin complex	GO:0016459	0.0009733	5	26	7.448			glycolytic process	GO:0006096
nicotinamide nucleotide metabolic process	GO:0046496	0.001	5	26	7.364			endopeptidase regulator activity	GO:0061135	0.0007953	4	25	10.768			cytoplasm	GO:0005737	3.027e-06	54	412	2.036			hydrolase activity, acting on acid anhydrides, in phosphorus-containing anhydrides	GO:0016818	5.097e-07	48	387	2.282			oxidoreductase activity	GO:0016491	0.0004419	30	385	2.006			peptidase regulator activity	GO:0061134	0.0009733	5	26	7.448			metallocarboxypeptidase activity	GO:0004181
oxidation-reduction process	GO:0055114	0.001	18	302	2.282			peptidase regulator activity	GO:0061134	0.0009072	4	26	10.353			carbohydrate metabolic process	GO:0005975	3.037e-06	22	99	3.452			heterocyclic compound binding	GO:1901363	3.442e-05	153	2041	1.379			single-organism process	GO:0044699	0.0004704	42	614	1.761			alpha-amino acid metabolic process	GO:1901605	0.001	5	29	6.677			metallopeptidase activity	GO:0008237
pyridine nucleotide metabolic process	GO:0019362	0.001	5	26	7.364			cholinesterase activity	GO:0004104	0.001	2	2	67.297			oxidoreductase activity	GO:0016491	4.359e-06	51	385	2.058			cytoskeletal protein binding	GO:0008092	5.18e-05	18	104	3.184			SRP-dependent cotranslational protein targeting to membrane	GO:0006614	0.0005169	4	7	14.712			cytoskeleton	GO:0005856	0.001	12	160	2.905			nicotinamide nucleotide metabolic process	GO:0046496
pyridine-containing compound metabolic process	GO:0072524	0.001	5	26	7.364			phosphorylation	GO:0016310	0.001	11	239	3.097			translation	GO:0006412	8.687e-06	32	198	2.511			actin binding	GO:0003779	9.484e-05	11	44	4.599			endoplasmic reticulum	GO:0005783	0.0005331	7	32	5.632			nucleoside-triphosphatase activity	GO:0017111	0.001	21	378	2.152			pyridine nucleotide metabolic process	GO:0019362
exopeptidase activity	GO:0008238	0.002	6	48	4.787			protein binding	GO:0005515	0.001	50	2195	1.533			isomerase activity	GO:0016853	2.684e-05	16	66	3.766			zinc ion binding	GO:0008270	0.0001656	47	479	1.805			establishment of protein localization to endoplasmic reticulum	GO:0072599	0.0007525	4	8	12.873			oxidation-reduction process	GO:0055114	0.001	18	302	2.308			pyridine-containing compound metabolic process	GO:0072524
iron ion binding	GO:0005506	0.002	7	62	4.323			biological_process	GO:0008150	0.002	88	4529	1.308			catalytic activity	GO:0003824	3.881e-05	231	2799	1.282			transition metal ion binding	GO:0046914	0.0001907	53	566	1.723			protein targeting to ER	GO:0045047	0.0007525	4	8	12.873			protein complex	GO:0043234	0.001	6	41	5.668			metalloendopeptidase activity	GO:0004222
single-organism metabolic process	GO:0044710	0.002	19	331	2.198			phosphate-containing compound metabolic process	GO:0006796	0.002	12	303	2.665			organic substance metabolic process	GO:0071704	4.588e-05	100	1022	1.52			GTPase binding	GO:0051020	0.0002616	7	19	6.777			oxidoreductase activity, acting on the CH-OH group of donors, NAD or NADP as acceptor	GO:0016616	0.0009817	7	36	5.006			pyrophosphatase activity	GO:0016462	0.001	21	385	2.113			oxidoreductase activity, acting on paired donors, with incorporation or reduction of molecular oxygen	GO:0016705
metalloexopeptidase activity	GO:0008235	0.007	4	26	5.891			phosphorus metabolic process	GO:0006793	0.002	12	303	2.665			single-organism metabolic process	GO:0044710	7.344e-05	42	331	1.971			Ras GTPase binding	GO:0017016	0.0002616	7	19	6.777			protein localization to endoplasmic reticulum	GO:0070972	0.001	4	10	10.298			serine-type endopeptidase inhibitor activity	GO:0004867	0.001	4	16	9.682			single-organism metabolic process	GO:0044710
oxidoreductase activity, acting on CH-OH group of donors	GO:0016614	0.007	5	43	4.453			single-organism metabolic process	GO:0044710	0.002	13	331	2.643			oxidation-reduction process	GO:0055114	9.427e-05	39	302	2.006			small GTPase binding	GO:0031267	0.0002616	7	19	6.777			carbohydrate binding	GO:0030246	0.002	9	69	3.358			cellular_component	GO:0005575	0.002	96	2805	1.325			oxidoreductase activity	GO:0016491
cofactor binding	GO:0048037	0.008	9	128	2.692			cation binding	GO:0043169	0.004	30	1203	1.678			glycolytic process	GO:0006096	0.000137	8	19	6.541			biotin carboxylase activity	GO:0004075	0.0004153	4	4	18.395			glycolytic process	GO:0006096	0.002	5	19	6.775			hydrolase activity, acting on acid anhydrides	GO:0016817	0.002	21	388	2.096			hydrolase activity, hydrolyzing O-glycosyl compounds	GO:0004553
oxidoreductase activity	GO:0016491	0.008	19	385	1.89			ion binding	GO:0043167	0.004	30	1204	1.677			nicotinamide nucleotide metabolic process	GO:0046496	0.0007685	8	26	4.78			collagen trimer	GO:0005581	0.0004153	4	4	18.395			7S RNA binding	GO:0008312	0.003	3	5	15.448			hydrolase activity, acting on acid anhydrides, in phosphorus-containing anhydrides	GO:0016818	0.002	21	387	2.102			iron ion binding	GO:0005506
carbohydrate binding	GO:0030246	0.012	6	69	3.33			metal ion binding	GO:0046872	0.004	30	1199	1.684			pyridine nucleotide metabolic process	GO:0019362	0.0007685	8	26	4.78			extracellular matrix structural constituent	GO:0005201	0.0004153	4	4	18.395			glucose 6-phosphate metabolic process	GO:0051156	0.003	3	5	15.448			purine ribonucleoside triphosphate binding	GO:0035639	0.002	36	825	1.69			oxidation-reduction process	GO:0055114
chitin catabolic process	GO:0006032	0.012	2	5	15.317			cellular metabolic process	GO:0044237	0.005	18	606	1.999			pyridine-containing compound metabolic process	GO:0072524	0.0007685	8	26	4.78			molecular function regulator	GO:0098772	0.0004354	16	104	2.83			pentose-phosphate shunt	GO:0006098	0.003	3	5	15.448			alpha-amino acid catabolic process	GO:1901606	0.003	3	9	12.91			hydrolase activity, acting on glycosyl bonds	GO:0016798
chitinase activity	GO:0004568	0.012	2	5	15.317			nucleoside-triphosphatase activity	GO:0017111	0.005	13	378	2.314			cell redox homeostasis	GO:0045454	0.002	8	31	4.009			biological_process	GO:0008150	0.0004482	291	4529	1.182			signal recognition particle	GO:0048500	0.003	3	5	15.448			cellular response to chemical stimulus	GO:0070887	0.003	4	21	7.377			carbohydrate binding	GO:0030246
glucosamine-containing compound catabolic process	GO:1901072	0.012	2	5	15.317			phosphotransferase activity, alcohol group as acceptor	GO:0016773	0.005	11	291	2.544			endoplasmic reticulum	GO:0005783	0.002	8	32	3.884			protein kinase activity	GO:0004672	0.0006335	26	227	2.107			structural constituent of cuticle	GO:0042302	0.003	11	100	2.832			cellular response to organic cyclic compound	GO:0071407	0.003	4	20	7.746			cofactor binding	GO:0048037
glucose 6-phosphate metabolic process	GO:0051156	0.012	2	5	15.317			helicase activity	GO:0004386	0.006	6	104	3.883			oxidoreductase activity, acting on the aldehyde or oxo group of donors, NAD or NADP as acceptor	GO:0016620	0.003	6	19	4.906			nuclear pore	GO:0005643	0.0007	5	10	9.198			exopeptidase activity	GO:0008238	0.004	7	48	3.755			cellular response to organic substance	GO:0071310	0.003	4	21	7.377			oxidoreductase activity, acting on CH-OH group of donors	GO:0016614
pentose-phosphate shunt	GO:0006098	0.012	2	5	15.317			heme binding	GO:0020037	0.006	5	74	4.547			contractile fiber	GO:0043292	0.004	3	3	15.536			enzyme binding	GO:0019899	0.0009153	9	41	4.038			iron ion binding	GO:0005506	0.004	8	62	3.322			cellular response to steroid hormone stimulus	GO:0071383	0.003	4	20	7.746			chitin catabolic process	GO:0006032
proton-transporting two-sector ATPase complex	GO:0016469	0.015	3	18	6.382			hydrolase activity, acting on acid anhydrides	GO:0016817	0.006	13	388	2.255			iron ion binding	GO:0005506	0.004	11	62	2.756			protein phosphorylation	GO:0006468	0.0009386	25	221	2.081			coenzyme binding	GO:0050662	0.005	9	78	2.971			intracellular non-membrane-bounded organelle	GO:0043232	0.003	14	228	2.378			chitinase activity	GO:0004568
transition metal ion binding	GO:0046914	0.016	24	566	1.624			hydrolase activity, acting on acid anhydrides, in phosphorus-containing anhydrides	GO:0016818	0.006	13	387	2.261			myofibril	GO:0030016	0.004	3	3	15.536			ATP-dependent helicase activity	GO:0008026	0.001	11	63	3.212			metalloexopeptidase activity	GO:0008235	0.005	5	26	4.951			single-organism process	GO:0044699	0.003	28	614	1.766			glucosamine-containing compound catabolic process	GO:1901072
organonitrogen compound metabolic process	GO:1901564	0.017	9	145	2.377			metalloendopeptidase activity	GO:0004222	0.006	6	106	3.809			oxidoreductase activity, acting on CH-OH group of donors	GO:0016614	0.004	9	43	3.252			cellular metabolic process	GO:0044237	0.001	52	606	1.578			nicotinamide nucleotide metabolic process	GO:0046496	0.005	5	26	4.951			steroid hormone mediated signaling pathway	GO:0043401	0.003	4	20	7.746			glucose 6-phosphate metabolic process	GO:0051156
ATP hydrolysis coupled proton transport	GO:0015991	0.018	3	19	6.046			oxidation-reduction process	GO:0055114	0.006	11	302	2.451			oxidoreductase activity, acting on the CH-OH group of donors, NAD or NADP as acceptor	GO:0016616	0.004	8	36	3.452			nuclear envelope	GO:0005635	0.001	5	12	7.665			pyridine nucleotide metabolic process	GO:0019362	0.005	5	26	4.951			cholinesterase activity	GO:0004104	0.004	2	2	38.729			pentose-phosphate shunt	GO:0006098
ATP hydrolysis coupled transmembrane transport	GO:0090662	0.018	3	19	6.046			oxidoreductase activity	GO:0016491	0.006	13	385	2.272			sarcomere	GO:0030017	0.004	3	3	15.536			purine NTP-dependent helicase activity	GO:0070035	0.001	11	63	3.212			pyridine-containing compound metabolic process	GO:0072524	0.005	5	26	4.951			peptidase inhibitor activity	GO:0030414	0.004	2	2	38.729			organonitrogen compound metabolic process	GO:1901564
membrane protein complex	GO:0098796	0.018	3	19	6.046			pyrophosphatase activity	GO:0016462	0.006	13	385	2.272			striated muscle thin filament	GO:0005865	0.004	3	3	15.536			phosphate-containing compound metabolic process	GO:0006796	0.002	30	303	1.821			biological_process	GO:0008150	0.007	204	4529	1.16			transmembrane transporter activity	GO:0022857	0.004	10	137	2.827			proton-transporting two-sector ATPase complex	GO:0016469
oxidoreductase activity, acting on the aldehyde or oxo group of donors, NAD or NADP as acceptor	GO:0016620	0.018	3	19	6.046			tetrapyrrole binding	GO:0046906	0.008	5	79	4.259			troponin complex	GO:0005861	0.004	3	3	15.536			phosphorus metabolic process	GO:0006793	0.002	30	303	1.821			oxidoreductase activity, acting on paired donors, with incorporation or reduction of molecular oxygen	GO:0016705	0.007	7	54	3.337			transporter activity	GO:0005215	0.004	21	418	1.946			aspartic-type endopeptidase activity	GO:0004190
oxidoreductase activity, acting on the CH-OH group of donors, NAD or NADP as acceptor	GO:0016616	0.018	4	36	4.255			myosin complex	GO:0016459	0.009	3	26	7.765			kinase activity	GO:0016301	0.005	9	45	3.107			guanyl-nucleotide exchange factor activity	GO:0005085	0.003	8	41	3.589			protein localization to organelle	GO:0033365	0.007	4	17	6.058			aerobic respiration	GO:0009060	0.005	3	11	10.563			aspartic-type peptidase activity	GO:0070001
metallocarboxypeptidase activity	GO:0004181	0.02	3	20	5.744			sulfuric ester hydrolase activity	GO:0008484	0.009	2	8	16.824			mitochondrial inner membrane	GO:0005743	0.005	7	29	3.75			phosphorylation	GO:0016310	0.003	25	239	1.924			flavin adenine dinucleotide binding	GO:0050660	0.008	6	41	3.768			biological adhesion	GO:0022610	0.005	6	56	4.15			ATP hydrolysis coupled proton transport	GO:0015991
carboxypeptidase activity	GO:0004180	0.025	2	8	9.573			cellular process	GO:0009987	0.012	18	667	1.816			antioxidant activity	GO:0016209	0.006	3	4	11.652			endopeptidase inhibitor activity	GO:0004866	0.004	6	25	4.415			metallopeptidase activity	GO:0008237	0.008	12	132	2.341			cell adhesion	GO:0007155	0.005	6	56	4.15			ATP hydrolysis coupled transmembrane transport	GO:0090662
manganese ion binding	GO:0030145	0.025	2	8	9.573			hydrolase activity, acting on ester bonds	GO:0016788	0.012	9	242	2.503			ether metabolic process	GO:0018904	0.006	4	9	6.905			endopeptidase regulator activity	GO:0061135	0.004	6	25	4.415			retrograde vesicle-mediated transport, Golgi to ER	GO:0006890	0.008	2	2	25.746			cellular respiration	GO:0045333	0.005	3	11	10.563			membrane protein complex	GO:0098796
lipid binding	GO:0008289	0.027	4	41	3.736			transferase activity, transferring phosphorus-containing groups	GO:0016772	0.013	13	426	2.054			glycerol ether metabolic process	GO:0006662	0.006	4	9	6.905			mitochondrial fusion	GO:0008053	0.004	3	4	13.796			rough endoplasmic reticulum	GO:0005791	0.008	2	2	25.746			energy derivation by oxidation of organic compounds	GO:0015980	0.005	3	11	10.563			oxidoreductase activity, acting on the aldehyde or oxo group of donors, NAD or NADP as acceptor	GO:0016620
pyridoxal phosphate binding	GO:0030170	0.027	4	41	3.736			metallopeptidase activity	GO:0008237	0.016	6	132	3.059			mitochondrial membrane	GO:0031966	0.006	7	30	3.625			phosphotransferase activity, alcohol group as acceptor	GO:0016773	0.004	28	291	1.77			rough endoplasmic reticulum membrane	GO:0030867	0.008	2	2	25.746			tricarboxylic acid cycle	GO:0006099	0.005	3	11	10.563			oxidoreductase activity, acting on the CH-OH group of donors, NAD or NADP as acceptor	GO:0016616
oxidoreductase activity, acting on the aldehyde or oxo group of donors	GO:0016903	0.03	3	24	4.787			enzyme regulator activity	GO:0030234	0.017	4	63	4.273			peptidyl-proline 4-dioxygenase activity	GO:0031545	0.006	4	9	6.905			Rho GTPase binding	GO:0017048	0.004	3	4	13.796			signal recognition particle binding	GO:0005047	0.008	2	2	25.746			endopeptidase inhibitor activity	GO:0004866	0.006	4	25	6.197			manganese ion binding	GO:0030145
UDP-N-acetylmuramate dehydrogenase activity	GO:0008762	0.031	2	9	8.51			carboxylic ester hydrolase activity	GO:0052689	0.018	3	35	5.768			peptidyl-proline dioxygenase activity	GO:0031543	0.006	4	9	6.905			actin cytoskeleton	GO:0015629	0.005	8	45	3.27			cellular macromolecule localization	GO:0070727	0.01	11	119	2.38			endopeptidase regulator activity	GO:0061135	0.006	4	25	6.197			transition metal ion binding	GO:0046914
isomerase activity	GO:0016853	0.034	5	66	2.901			response to stress	GO:0006950	0.018	4	64	4.206			peroxiredoxin activity	GO:0051920	0.006	3	4	11.652			myosin complex	GO:0016459	0.005	6	26	4.245			cellular protein localization	GO:0034613	0.01	11	119	2.38			intracellular organelle	GO:0043229	0.006	30	706	1.646			UDP-N-acetylmuramate dehydrogenase activity	GO:0008762
proton-transporting ATPase activity, rotational mechanism	GO:0046961	0.036	2	10	7.659			macromolecular complex	GO:0032991	0.019	6	138	2.926			procollagen-proline 4-dioxygenase activity	GO:0004656	0.006	4	9	6.905			peptidase regulator activity	GO:0061134	0.005	6	26	4.245			small GTPase mediated signal transduction	GO:0007264	0.01	10	103	2.5			molecular function regulator	GO:0098772	0.007	8	104	2.979			coenzyme binding	GO:0050662
single-organism process	GO:0044699	0.036	24	614	1.497			molecular function regulator	GO:0098772	0.022	5	104	3.235			UDP-N-acetylmuramate dehydrogenase activity	GO:0008762	0.006	4	9	6.905			protein serine/threonine kinase activity	GO:0004674	0.005	17	148	2.113			GTP binding	GO:0005525	0.011	14	174	2.072			actin cytoskeleton	GO:0015629	0.008	5	45	4.303			lipid binding	GO:0008289
hydrolase activity, hydrolyzing O-glycosyl compounds	GO:0004553	0.038	4	46	3.33			peptidase activity	GO:0008233	0.022	13	459	1.906			oxidoreductase activity, acting on the aldehyde or oxo group of donors	GO:0016903	0.008	6	24	3.884			single-organism organelle organization	GO:1902589	0.005	8	44	3.345			metallocarboxypeptidase activity	GO:0004181	0.011	4	20	5.149			DNA-directed DNA polymerase activity	GO:0003887	0.008	3	14	8.299			pyridoxal phosphate binding	GO:0030170
aminopeptidase activity	GO:0004177	0.042	2	11	6.962			peroxidase activity	GO:0004601	0.022	3	38	5.313			disulfide oxidoreductase activity	GO:0015036	0.009	5	17	4.569			biological adhesion	GO:0022610	0.006	9	56	2.956			metalloendopeptidase activity	GO:0004222	0.012	10	106	2.429			enzyme regulator activity	GO:0030234	0.008	6	63	3.689			oxidoreductase activity, acting on the aldehyde or oxo group of donors	GO:0016903
peptide cross-linking	GO:0018149	0.042	2	11	6.962			multicellular organism development	GO:0007275	0.026	3	41	4.924			oxidoreductase activity, acting on single donors with incorporation of molecular oxygen, incorporation of two atoms of oxygen	GO:0016702	0.009	5	17	4.569			cell adhesion	GO:0007155	0.006	9	56	2.956			cellular localization	GO:0051641	0.015	11	128	2.213			metalloendopeptidase activity	GO:0004222	0.008	8	106	2.923
proton-transporting V-type ATPase complex	GO:0033176	0.042	2	11	6.962			anatomical structure development	GO:0048856	0.028	3	42	4.807			protein disulfide oxidoreductase activity	GO:0015035	0.009	5	17	4.569			Ran GTPase binding	GO:0008536	0.006	4	11	6.689			COPI vesicle coat	GO:0030126	0.019	2	4	12.873			membrane protein ectodomain proteolysis	GO:0006509	0.009	2	4	19.365
hydrolase activity, acting on glycosyl bonds	GO:0016798	0.046	4	49	3.126			anion transport	GO:0006820	0.028	2	16	8.412			gene expression	GO:0010467	0.01	33	324	1.582			extracellular region	GO:0005576	0.007	16	140	2.102			COPI-coated vesicle	GO:0030137	0.019	2	4	12.873			membrane protein proteolysis	GO:0033619	0.009	2	4	19.365
ATPase activity, coupled to movement of substances	GO:0043492	0.048	4	50	3.063			calcium ion transmembrane transport	GO:0070588	0.028	2	16	8.412			organonitrogen compound metabolic process	GO:1901564	0.01	18	145	1.929			single-organism process	GO:0044699	0.007	49	614	1.468			COPI-coated vesicle membrane	GO:0030663	0.019	2	4	12.873			response to stimulus	GO:0050896	0.009	27	634	1.649
ATPase activity, coupled to transmembrane movement of ions, rotational mechanism	GO:0044769	0.048	2	12	6.382			oxidoreductase activity, acting on peroxide as acceptor	GO:0016684	0.028	3	42	4.807			dioxygenase activity	GO:0051213	0.011	6	26	3.585			cargo receptor activity	GO:0038024	0.008	4	12	6.132			signal peptide processing	GO:0006465	0.019	2	4	12.873			anion transport	GO:0006820	0.011	3	16	7.262
ATPase activity, coupled to transmembrane movement of substances	GO:0042626	0.048	4	50	3.063			alpha-L-arabinofuranosidase activity	GO:0046556	0.029	1	1	67.297			metalloexopeptidase activity	GO:0008235	0.011	6	26	3.585			cellular process	GO:0009987	0.008	52	667	1.434			one-carbon metabolic process	GO:0006730	0.024	3	14	5.517			DNA polymerase activity	GO:0034061	0.011	3	16	7.262
L-ascorbic acid binding	GO:0031418	0.048	2	12	6.382			alpha-L-fucosidase activity	GO:0004560	0.029	1	1	67.297			oxidoreductase activity, acting on paired donors, with incorporation or reduction of molecular oxygen, 2-oxoglutarate as one donor, and incorporation of one atom each of oxygen into both donors	GO:0016706	0.011	5	18	4.316			scavenger receptor activity	GO:0005044	0.008	4	12	6.132			chitin catabolic process	GO:0006032	0.026	2	5	10.298			Notch signaling pathway	GO:0007219	0.012	2	5	15.492
transaminase activity	GO:0008483	0.048	2	12	6.382			amino acid kinase activity	GO:0019202	0.029	1	1	67.297			mitochondrial envelope	GO:0005740	0.012	7	35	3.107			mRNA catabolic process	GO:0006402	0.009	3	6	9.198			chitinase activity	GO:0004568	0.026	2	5	10.298			cell periphery	GO:0071944	0.013	6	71	3.273
transferase activity, transferring nitrogenous groups	GO:0016769	0.048	2	12	6.382			arabinose metabolic process	GO:0019566	0.029	1	1	67.297			mitochondrial part	GO:0044429	0.012	7	35	3.107			transferase activity, transferring phosphorus-containing groups	GO:0016772	0.009	36	426	1.555			coated vesicle	GO:0030135	0.026	2	5	10.298			molecular transducer activity	GO:0060089	0.013	16	327	1.895
metal ion binding	GO:0046872	0.049	41	1199	1.309			fucose metabolic process	GO:0006004	0.029	1	1	67.297			L-ascorbic acid binding	GO:0031418	0.013	4	12	5.179			hydrolase activity, acting on ester bonds	GO:0016788	0.01	23	242	1.748			glucosamine-containing compound catabolic process	GO:1901072	0.026	2	5	10.298			plasma membrane	GO:0005886	0.013	6	71	3.273
								fucosidase activity	GO:0015928	0.029	1	1	67.297			oxidoreductase activity, acting on paired donors, with incorporation or reduction of molecular oxygen	GO:0016705	0.013	9	54	2.589			macromolecule localization	GO:0033036	0.01	4	13	5.66			carbohydrate derivative metabolic process	GO:1901135	0.03	9	107	2.166			receptor activity	GO:0004872	0.013	16	327	1.895
								glutamate 5-kinase activity	GO:0004349	0.029	1	1	67.297			protein transport	GO:0015031	0.013	13	95	2.126			protein complex	GO:0043234	0.011	7	41	3.141			organonitrogen compound metabolic process	GO:1901564	0.032	11	145	1.953			heme binding	GO:0020037	0.015	6	74	3.14
								glutamate-5-semialdehyde dehydrogenase activity	GO:0004350	0.029	1	1	67.297			intramolecular oxidoreductase activity	GO:0016860	0.014	3	6	7.768			active transmembrane transporter activity	GO:0022804	0.012	9	64	2.587			cytoplasmic vesicle	GO:0031410	0.034	2	6	8.582			neurotransmitter:sodium symporter activity	GO:0005328	0.015	3	18	6.455
								L-arabinose metabolic process	GO:0046373	0.029	1	1	67.297			metallocarboxypeptidase activity	GO:0004181	0.015	5	20	3.884			cholinesterase activity	GO:0004104	0.015	2	2	18.395			ribonucleoprotein complex binding	GO:0043021	0.034	2	6	8.582			protein phosphorylation	GO:0006468	0.015	12	221	2.103
								non-membrane spanning protein tyrosine kinase activity	GO:0004715	0.029	1	1	67.297			oxidoreductase activity, acting on a sulfur group of donors	GO:0016667	0.017	6	29	3.214			cytoskeletal anchoring at plasma membrane	GO:0007016	0.015	2	2	18.395			protein transport	GO:0015031	0.039	8	95	2.168			steroid hormone receptor activity	GO:0003707	0.015	4	34	4.556
								proline catabolic process	GO:0006562	0.029	1	1	67.297			single-organism process	GO:0044699	0.018	54	614	1.366			ligase activity, forming carbon-carbon bonds	GO:0016885	0.015	2	2	18.395			proton-transporting two-sector ATPase complex	GO:0016469	0.042	3	18	4.291			inorganic anion transport	GO:0015698	0.016	2	6	12.91
								proline dehydrogenase activity	GO:0004657	0.029	1	1	67.297			exopeptidase activity	GO:0008238	0.019	8	48	2.589			mitotic cell cycle	GO:0000278	0.015	4	15	4.905			ATP hydrolysis coupled proton transport	GO:0015991	0.047	3	19	4.065			cellular metabolic process	GO:0044237	0.017	25	606	1.598
								U5 snRNA binding	GO:0030623	0.029	1	1	67.297			rRNA binding	GO:0019843	0.019	3	7	6.658			pentose metabolic process	GO:0019321	0.015	2	2	18.395			ATP hydrolysis coupled transmembrane transport	GO:0090662	0.047	3	19	4.065			neurotransmitter transport	GO:0006836	0.017	3	19	6.115
								U6 snRNA binding	GO:0017070	0.029	1	1	67.297			fructose-bisphosphate aldolase activity	GO:0004332	0.02	2	2	15.536			cell cycle	GO:0007049	0.018	6	35	3.153			membrane protein complex	GO:0098796	0.047	3	19	4.065			solute:sodium symporter activity	GO:0015370	0.017	3	19	6.115
								developmental process	GO:0032502	0.03	3	43	4.695			phosphoglycerate mutase activity	GO:0004619	0.02	2	2	15.536			serine-type endopeptidase inhibitor activity	GO:0004867	0.018	4	16	4.599			oxidoreductase activity, acting on the aldehyde or oxo group of donors, NAD or NADP as acceptor	GO:0016620	0.047	3	19	4.065			protein kinase activity	GO:0004672	0.018	12	227	2.047
								response to oxidative stress	GO:0006979	0.03	3	43	4.695			transition metal ion binding	GO:0046914	0.02	50	566	1.372			carboxylic acid biosynthetic process	GO:0046394	0.021	3	9	6.132											extracellular region part	GO:0044421	0.019	3	20	5.809
								monosaccharide metabolic process	GO:0005996	0.031	2	17	7.917			organic substance transport	GO:0071702	0.021	14	113	1.925			monosaccharide metabolic process	GO:0005996	0.021	4	17	4.328											extracellular space	GO:0005615	0.019	3	20	5.809
								actin cytoskeleton	GO:0015629	0.033	3	45	4.486			anion binding	GO:0043168	0.025	4	15	4.143			nucleic acid binding	GO:0003676	0.022	85	1247	1.254											metal ion binding	GO:0046872	0.02	43	1199	1.389
								cation-transporting ATPase activity	GO:0019829	0.034	2	18	7.477			carboxylic acid binding	GO:0031406	0.025	4	15	4.143			chromosomal region	GO:0098687	0.024	2	3	12.263											tetrapyrrole binding	GO:0046906	0.02	6	79	2.941
								cytoskeleton	GO:0005856	0.035	6	160	2.524			carboxypeptidase activity	GO:0004180	0.025	3	8	5.826			chromosome, centromeric region	GO:0000775	0.024	2	3	12.263											cation binding	GO:0043169	0.021	43	1203	1.384
								peptidase activity, acting on L-amino acid peptides	GO:0070011	0.036	12	444	1.819			hydrogen ion transmembrane transporter activity	GO:0015078	0.025	4	15	4.143			mRNA metabolic process	GO:0016071	0.024	6	38	2.904											ion binding	GO:0043167	0.021	43	1204	1.383
								motor activity	GO:0003774	0.039	4	83	3.243			nucleobase-containing compound kinase activity	GO:0019205	0.025	6	32	2.913			nuclear-transcribed mRNA catabolic process, nonsense-mediated decay	GO:0000184	0.024	2	3	12.263											kinesin complex	GO:0005871	0.021	4	38	4.077
								cellular response to organic cyclic compound	GO:0071407	0.041	2	20	6.73			cofactor binding	GO:0048037	0.026	15	128	1.821			enzyme regulator activity	GO:0030234	0.029	8	63	2.336											peroxidase activity	GO:0004601	0.021	4	38	4.077
								cellular response to steroid hormone stimulus	GO:0071383	0.041	2	20	6.73			aldehyde-lyase activity	GO:0016832	0.032	2	3	10.357			transferase activity	GO:0016740	0.03	60	853	1.294											helicase activity	GO:0004386	0.022	7	104	2.607
								steroid hormone mediated signaling pathway	GO:0043401	0.041	2	20	6.73			mannosyltransferase activity	GO:0000030	0.032	2	3	10.357			single-organism metabolic process	GO:0044710	0.031	27	331	1.501											nucleotidyltransferase activity	GO:0016779	0.022	5	59	3.282
								ATPase activity, coupled to movement of substances	GO:0043492	0.042	3	50	4.038			mitochondrial respiratory chain	GO:0005746	0.032	2	3	10.357			cullin-RING ubiquitin ligase complex	GO:0031461	0.032	3	11	5.017											anion transmembrane transporter activity	GO:0008509	0.025	2	8	9.682
								ATPase activity, coupled to transmembrane movement of substances	GO:0042626	0.042	3	50	4.038			signal peptidase complex	GO:0005787	0.032	2	3	10.357			extracellular region part	GO:0044421	0.033	4	20	3.679											histone methyltransferase activity	GO:0042054	0.025	2	8	9.682
								cell-matrix adhesion	GO:0007160	0.043	1	2	33.649			endomembrane system	GO:0012505	0.04	12	101	1.846			extracellular space	GO:0005615	0.033	4	20	3.679											histone-lysine N-methyltransferase activity	GO:0018024	0.025	2	8	9.682
								cell-substrate adhesion	GO:0031589	0.043	1	2	33.649			proton-transporting two-sector ATPase complex	GO:0016469	0.041	4	18	3.452			multicellular organism development	GO:0007275	0.033	6	41	2.692											metallopeptidase activity	GO:0008237	0.025	8	132	2.347
								dicarboxylic acid biosynthetic process	GO:0043650	0.043	1	2	33.649			biological_process	GO:0008150	0.042	317	4529	1.087			actin filament organization	GO:0007015	0.035	2	4	9.198											phosphorylation	GO:0016310	0.025	12	239	1.945
								glutamate biosynthetic process	GO:0006537	0.043	1	2	33.649			alpha-(1,2)-fucosyltransferase activity	GO:0031127	0.047	2	4	7.768			cytosol	GO:0005829	0.035	2	4	9.198											sulfuric ester hydrolase activity	GO:0008484	0.025	2	8	9.682
								glutamine family amino acid catabolic process	GO:0009065	0.043	1	2	33.649			ATP hydrolysis coupled proton transport	GO:0015991	0.047	4	19	3.271			DNA topoisomerase activity	GO:0003916	0.035	2	4	9.198											transferase activity	GO:0016740	0.025	32	853	1.453
								G-protein coupled receptor kinase activity	GO:0004703	0.043	1	2	33.649			ATP hydrolysis coupled transmembrane transport	GO:0090662	0.047	4	19	3.271			DNA topological change	GO:0006265	0.035	2	4	9.198											microtubule associated complex	GO:0005875	0.028	4	42	3.689
								isocitrate dehydrogenase (NAD+) activity	GO:0004449	0.043	1	2	33.649			ATP synthesis coupled electron transport	GO:0042773	0.047	2	4	7.768			establishment of RNA localization	GO:0051236	0.035	2	4	9.198											oxidoreductase activity, acting on peroxide as acceptor	GO:0016684	0.028	4	42	3.689
								methionine adenosyltransferase activity	GO:0004478	0.043	1	2	33.649			galactoside 2-alpha-L-fucosyltransferase activity	GO:0008107	0.047	2	4	7.768			glutaminase activity	GO:0004359	0.035	2	4	9.198											active transmembrane transporter activity	GO:0022804	0.03	5	64	3.026
								pentose metabolic process	GO:0019321	0.043	1	2	33.649			membrane protein complex	GO:0098796	0.047	4	19	3.271			nuclear-transcribed mRNA catabolic process	GO:0000956	0.035	2	4	9.198											adenyl nucleotide binding	GO:0030554	0.03	2	9	8.607
								peptidase inhibitor activity	GO:0030414	0.043	1	2	33.649			monovalent inorganic cation transmembrane transporter activity	GO:0015077	0.047	4	19	3.271			RNA localization	GO:0006403	0.035	2	4	9.198											alpha-amino acid biosynthetic process	GO:1901607	0.03	2	9	8.607
								S-adenosylmethionine biosynthetic process	GO:0006556	0.043	1	2	33.649			organic hydroxy compound metabolic process	GO:1901615	0.047	2	4	7.768			RNA transport	GO:0050658	0.035	2	4	9.198											cellular response to stimulus	GO:0051716	0.03	22	546	1.561
								S-adenosylmethionine metabolic process	GO:0046500	0.043	1	2	33.649			oxidative phosphorylation	GO:0006119	0.047	2	4	7.768			anatomical structure development	GO:0048856	0.036	6	42	2.628											phosphate-containing compound metabolic process	GO:0006796	0.03	14	303	1.789
								single-organism process	GO:0044699	0.043	15	614	1.644			oxidoreductase activity, acting on diphenols and related substances as donors	GO:0016679	0.047	2	4	7.768			cytoskeleton	GO:0005856	0.037	15	160	1.725											phosphorus metabolic process	GO:0006793	0.03	14	303	1.789
								tropomyosin binding	GO:0005523	0.043	1	2	33.649			oxidoreductase activity, acting on diphenols and related substances as donors, cytochrome as acceptor	GO:0016681	0.047	2	4	7.768			single-organism carbohydrate metabolic process	GO:0044723	0.037	4	21	3.504											response to oxidative stress	GO:0006979	0.03	4	43	3.603
								cellular response to chemical stimulus	GO:0070887	0.044	2	21	6.409			signal peptide processing	GO:0006465	0.047	2	4	7.768			developmental process	GO:0032502	0.039	6	43	2.567											response to stress	GO:0006950	0.03	5	64	3.026
								cellular response to organic substance	GO:0071310	0.044	2	21	6.409			ubiquinol-cytochrome-c reductase activity	GO:0008121	0.047	2	4	7.768			phosphoric diester hydrolase activity	GO:0008081	0.04	5	32	2.874											solute:cation symporter activity	GO:0015294	0.03	3	24	4.841
								protein tyrosine kinase activity	GO:0004713	0.044	2	21	6.409			proton-transporting V-type ATPase complex	GO:0033176	0.049	3	11	4.237			ATPase activity, coupled	GO:0042623	0.041	8	68	2.164											symporter activity	GO:0015293	0.03	3	24	4.841
								single-organism carbohydrate metabolic process	GO:0044723	0.044	2	21	6.409											intracellular organelle	GO:0043229	0.041	50	706	1.303											localization	GO:0051179	0.031	32	869	1.426
																								chitin metabolic process	GO:0006030	0.044	8	69	2.133											macromolecular complex	GO:0032991	0.031	8	138	2.245
																								cell part	GO:0044464	0.045	94	1445	1.197											transferase activity, transferring phosphorus-containing groups	GO:0016772	0.032	18	426	1.636
																								single-organism cellular process	GO:0044763	0.045	22	268	1.51											peptidase activity	GO:0008233	0.034	19	459	1.603
																								active ion transmembrane transporter activity	GO:0022853	0.047	2	5	7.358											secondary active transmembrane transporter activity	GO:0015291	0.039	4	47	3.296
																								anion:cation symporter activity	GO:0015296	0.047	2	5	7.358											ion transport	GO:0006811	0.04	12	257	1.808
																								carbohydrate transport	GO:0008643	0.047	2	5	7.358											membrane	GO:0016020	0.04	42	1228	1.325
																								chitin binding	GO:0008061	0.047	8	70	2.102											protein methyltransferase activity	GO:0008276	0.041	2	11	7.042
																								double-stranded RNA-specific ribonuclease activity	GO:0032296	0.047	2	5	7.358											Ran GTPase binding	GO:0008536	0.041	2	11	7.042
																								glutamine metabolic process	GO:0006541	0.047	2	5	7.358											cellular macromolecule biosynthetic process	GO:0034645	0.044	4	49	3.162
																								mitotic chromosome condensation	GO:0007076	0.047	2	5	7.358											cellular process	GO:0009987	0.044	25	667	1.452
																								motor activity	GO:0003774	0.047	9	83	1.995											DNA replication	GO:0006260	0.044	4	49	3.162
																								ribonuclease III activity	GO:0004525	0.047	2	5	7.358											peptidase activity, acting on L-amino acid peptides	GO:0070011	0.045	18	444	1.57
																								solute:proton symporter activity	GO:0015295	0.047	2	5	7.358											cell surface receptor signaling pathway	GO:0007166	0.046	3	29	4.006
																								sugar:proton symporter activity	GO:0005351	0.047	2	5	7.358
																								cell	GO:0005623	0.048	94	1450	1.193
																								cellular_component	GO:0005575	0.048	172	2805	1.128
																								modification-dependent protein catabolic process	GO:0019941	0.049	7	58	2.22
																								ubiquitin-dependent protein catabolic process	GO:0006511	0.049	7	58	2.22
[truncated: 46 more columns]
